# Supplementary material for: Encapsulation within a coordination cage modulates the reactivity of redox-active dyes
Source: Commun Chem. 2022 Mar 30;5:44. doi: 10.1038/s42004-022-00658-8 (PMC9814915; doi:10.1038/s42004-022-00658-8)
Supplement: Supplementary file 3 — Supplementary Data 1 [file 42004_2022_658_MOESM3_ESM.zip]

Archive with 16 entries (16 files):
- (22c1)2.cif
- __MACOSX/._(22c1)2.cif
- (22c1)24.cif
- __MACOSX/._(22c1)24.cif
- (42c1)4.cif
- __MACOSX/._(42c1)4.cif
- 3.cif
- __MACOSX/._3.cif
- 42c1.cif
- __MACOSX/._42c1.cif
- 62c1.cif
- __MACOSX/._62c1.cif
- DFT1.cif
- __MACOSX/._DFT1.cif
- DFT2.cif
- __MACOSX/._DFT2.cif
