# Supplementary material for: Encapsulation within a coordination cage modulates the reactivity of redox-active dyes
Source: Commun Chem. 2022 Mar 30;5:44. doi: 10.1038/s42004-022-00658-8 (PMC9814915; doi:10.1038/s42004-022-00658-8)
Supplement: Supplementary file 3 — Supplementary Data 1 [file 42004_2022_658_MOESM3_ESM.zip › (22c1)2.cif]

 
data_rk106a_sq
# Yael Diskin-Posner 
_audit_creation_method            'SHELXL-2018/3'
_shelx_SHELXL_version_number      '2018/3'
_chemical_name_systematic         ?
_chemical_name_common             ?
_chemical_melting_point           ?
_chemical_formula_moiety  'C96 H144 N36 Pd6, 2(C12 H7 N O3), C12 H6 N O3, 9.0(N O3) [+ solvent]'
_chemical_formula_sum
 'C132 H166 N48.63 O39.89 Pd6' 
_chemical_formula_weight          3710.58

loop_
 _atom_type_symbol
 _atom_type_description
 _atom_type_scat_dispersion_real
 _atom_type_scat_dispersion_imag
 _atom_type_scat_source
 'C'  'C'   0.0181   0.0091
 'International Tables Vol C Tables 4.2.6.8 and 6.1.1.4'
 'H'  'H'   0.0000   0.0000
 'International Tables Vol C Tables 4.2.6.8 and 6.1.1.4'
 'N'  'N'   0.0311   0.0180
 'International Tables Vol C Tables 4.2.6.8 and 6.1.1.4'
 'O'  'O'   0.0492   0.0322
 'International Tables Vol C Tables 4.2.6.8 and 6.1.1.4'
 'Pd'  'Pd'   0.1215   3.9337
 'International Tables Vol C Tables 4.2.6.8 and 6.1.1.4'
 
_space_group_crystal_system       triclinic
_space_group_IT_number            2
_space_group_name_H-M_alt         'P -1'
_space_group_name_Hall            '-P 1'
 
_shelx_space_group_comment
;
The symmetry employed for this shelxl refinement is uniquely defined
by the following loop, which should always be used as a source of
symmetry information in preference to the above space-group names.
They are only intended as comments.
;
 
loop_
 _space_group_symop_operation_xyz
 'x, y, z'
 '-x, -y, -z'
 
_cell_length_a                    17.1715(2)
_cell_length_b                    17.7476(2)
_cell_length_c                    17.8897(2)
_cell_angle_alpha                 80.2460(10)
_cell_angle_beta                  74.1860(10)
_cell_angle_gamma                 61.0800(10)
_cell_volume                      4586.86(10)
_cell_formula_units_Z             1
_cell_measurement_temperature     100(2)
_cell_measurement_reflns_used     39615
_cell_measurement_theta_min       4.4820
_cell_measurement_theta_max       79.4610
 
_exptl_crystal_description        plate
_exptl_crystal_colour             red
_exptl_crystal_density_meas       ?
_exptl_crystal_density_method     ?
_exptl_crystal_density_diffrn     1.343          
_exptl_crystal_F_000              1894
_exptl_transmission_factor_min    ?
_exptl_transmission_factor_max    ?
_exptl_crystal_size_max           0.142
_exptl_crystal_size_mid           0.054
_exptl_crystal_size_min           0.014
_exptl_absorpt_coefficient_mu     5.313
_shelx_estimated_absorpt_T_min    0.519
_shelx_estimated_absorpt_T_max    0.929
_exptl_absorpt_correction_type    gaussian
_exptl_absorpt_correction_T_min   0.611
_exptl_absorpt_correction_T_max   1.000
_exptl_absorpt_process_details    
;
CrysAlisPro 1.171.39.46 (Rigaku Oxford Diffraction, 2018)
Numerical absorption correction based on gaussian integration over
			a multifaceted crystal model
Empirical absorption correction using spherical harmonics,
 implemented in SCALE3 ABSPACK scaling algorithm.
;
_exptl_absorpt_special_details    ?
_diffrn_ambient_temperature       100(2)
_diffrn_radiation_wavelength      1.54184
_diffrn_radiation_type            CuK\a
_diffrn_source                    ?
_diffrn_measurement_device_type   'XtaLAB AFC12 (RINC): Kappa dual home/near'
_diffrn_measurement_method         '\w scans'
_diffrn_detector_area_resol_mean  ?
_diffrn_reflns_number             73549
_diffrn_reflns_av_unetI/netI      0.0384
_diffrn_reflns_av_R_equivalents   0.0489
_diffrn_reflns_limit_h_min        -20
_diffrn_reflns_limit_h_max        20
_diffrn_reflns_limit_k_min        -21
_diffrn_reflns_limit_k_max        21
_diffrn_reflns_limit_l_min        -21
_diffrn_reflns_limit_l_max        21
_diffrn_reflns_theta_min          4.470
_diffrn_reflns_theta_max          70.073
_diffrn_reflns_theta_full         67.684
_diffrn_measured_fraction_theta_max   0.995
_diffrn_measured_fraction_theta_full  0.996
_diffrn_reflns_Laue_measured_fraction_max    0.995
_diffrn_reflns_Laue_measured_fraction_full   0.996
_diffrn_reflns_point_group_measured_fraction_max   0.995
_diffrn_reflns_point_group_measured_fraction_full  0.996
_reflns_number_total              17336
_reflns_number_gt                 14914
_reflns_threshold_expression      'I > 2\s(I)'
_reflns_Friedel_coverage          0.000
_reflns_Friedel_fraction_max      .
_reflns_Friedel_fraction_full     .
 
_reflns_special_details
;
 Reflections were merged by SHELXL according to the crystal
 class for the calculation of statistics and refinement.
 
 Structure factors included contributions from the .fab file.
 
 _reflns_Friedel_fraction is defined as the number of unique
 Friedel pairs measured divided by the number that would be
 possible theoretically, ignoring centric projections and
 systematic absences.
;
 
_computing_data_collection        'CrysAlisPro 1.171.39.46 (Rigaku OD, 2018)'
_computing_cell_refinement        'CrysAlisPro 1.171.39.46 (Rigaku OD, 2018)'
_computing_data_reduction         'CrysAlisPro 1.171.39.46 (Rigaku OD, 2018)'
_computing_structure_solution     'ShelXT (Sheldrick, 2015)'
_computing_structure_refinement 'SHELXL-2014/7 (Sheldrick, 2014)'
_computing_molecular_graphics     'Olex2 (Dolomanov et al., 2009)'
_computing_publication_material   'Olex2 (Dolomanov et al., 2009)'
_refine_special_details           ?
_refine_ls_structure_factor_coef  Fsqd
_refine_ls_matrix_type            full
_refine_ls_weighting_scheme       calc
_refine_ls_weighting_details
'w=1/[\s^2^(Fo^2^)+(0.1749P)^2^+8.6810P] where P=(Fo^2^+2Fc^2^)/3'
_atom_sites_solution_primary      ?
_atom_sites_solution_secondary    ?
_atom_sites_solution_hydrogens    mixed
_refine_ls_hydrogen_treatment     constr
_refine_ls_extinction_method      none
_refine_ls_extinction_coef        .
_refine_ls_number_reflns          17336
_refine_ls_number_parameters      1068
_refine_ls_number_restraints      142
_refine_ls_R_factor_all           0.0877
_refine_ls_R_factor_gt            0.0799
_refine_ls_wR_factor_ref          0.2363
_refine_ls_wR_factor_gt           0.2209
_refine_ls_goodness_of_fit_ref    1.004
_refine_ls_restrained_S_all       1.011
_refine_ls_shift/su_max           0.008
_refine_ls_shift/su_mean          0.000
 
loop_
 _atom_site_label
 _atom_site_type_symbol
 _atom_site_fract_x
 _atom_site_fract_y
 _atom_site_fract_z
 _atom_site_U_iso_or_equiv
 _atom_site_adp_type
 _atom_site_occupancy
 _atom_site_site_symmetry_order  
 _atom_site_calc_flag
 _atom_site_refinement_flags_posn
 _atom_site_refinement_flags_adp
 _atom_site_refinement_flags_occupancy
 _atom_site_disorder_assembly
 _atom_site_disorder_group
Pd1 Pd 0.32322(3) 0.68338(2) 0.22351(2) 0.04543(14) Uani 1 1 d . . . . .
N1 N 0.3950(4) 0.6594(4) 0.1103(3) 0.0593(12) Uani 1 1 d . . . . .
N2 N 0.3555(3) 0.7833(3) 0.2124(3) 0.0520(11) Uani 1 1 d . . . . .
C1 C 0.4526(6) 0.7035(6) 0.0958(5) 0.080(2) Uani 1 1 d . . . . .
H1A H 0.505883 0.668574 0.119726 0.096 Uiso 1 1 calc R U . . .
H1B H 0.475441 0.709462 0.039077 0.096 Uiso 1 1 calc R U . . .
C2 C 0.3994(6) 0.7891(5) 0.1288(5) 0.076(2) Uani 1 1 d . . . . .
H2A H 0.351790 0.826709 0.099269 0.092 Uiso 1 1 calc R U . . .
H2B H 0.440048 0.815459 0.123711 0.092 Uiso 1 1 calc R U . . .
C3 C 0.4570(6) 0.5665(5) 0.0967(5) 0.084(2) Uani 1 1 d . . . . .
H3A H 0.424285 0.532976 0.120923 0.126 Uiso 1 1 calc R U . . .
H3B H 0.509701 0.547427 0.119642 0.126 Uiso 1 1 calc R U . . .
H3C H 0.477922 0.557836 0.040690 0.126 Uiso 1 1 calc R U . . .
C4 C 0.3293(6) 0.6930(7) 0.0591(5) 0.083(2) Uani 1 1 d . . . . .
H4A H 0.292505 0.755499 0.063519 0.125 Uiso 1 1 calc R U . . .
H4B H 0.289281 0.665577 0.074746 0.125 Uiso 1 1 calc R U . . .
H4C H 0.362693 0.680203 0.005056 0.125 Uiso 1 1 calc R U . . .
C5 C 0.2726(5) 0.8657(4) 0.2302(5) 0.0723(19) Uani 1 1 d . . . . .
H5A H 0.237948 0.861348 0.282820 0.108 Uiso 1 1 calc R U . . .
H5B H 0.235035 0.878849 0.192636 0.108 Uiso 1 1 calc R U . . .
H5C H 0.289647 0.911626 0.227068 0.108 Uiso 1 1 calc R U . . .
C6 C 0.4185(6) 0.7678(6) 0.2620(5) 0.078(2) Uani 1 1 d . . . . .
H6A H 0.431400 0.816821 0.255775 0.117 Uiso 1 1 calc R U . . .
H6B H 0.475504 0.715260 0.246656 0.117 Uiso 1 1 calc R U . . .
H6C H 0.390229 0.760886 0.316533 0.117 Uiso 1 1 calc R U . . .
Pd2 Pd -0.01055(3) 0.20923(2) 0.09956(2) 0.04501(14) Uani 1 1 d . . . . .
N3 N -0.0480(4) 0.2710(3) -0.0031(3) 0.0569(12) Uani 1 1 d . . . . .
N4 N -0.0798(4) 0.1431(3) 0.0963(3) 0.0586(12) Uani 1 1 d . . . . .
C7 C -0.1168(5) 0.2470(5) -0.0139(4) 0.0668(17) Uani 1 1 d . . . . .
H7A H -0.119043 0.254344 -0.069481 0.080 Uiso 1 1 calc R U . . .
H7B H -0.178061 0.284871 0.016253 0.080 Uiso 1 1 calc R U . . .
C8 C -0.0895(6) 0.1540(5) 0.0139(4) 0.0694(18) Uani 1 1 d . . . . .
H8A H -0.136512 0.138361 0.010718 0.083 Uiso 1 1 calc R U . . .
H8B H -0.030920 0.115695 -0.019553 0.083 Uiso 1 1 calc R U . . .
C9 C 0.0313(5) 0.2424(5) -0.0673(4) 0.0656(16) Uani 1 1 d . . . . .
H9A H 0.013008 0.271584 -0.115794 0.098 Uiso 1 1 calc R U . . .
H9B H 0.057875 0.179944 -0.071107 0.098 Uiso 1 1 calc R U . . .
H9C H 0.076650 0.256270 -0.058205 0.098 Uiso 1 1 calc R U . . .
C10 C -0.0910(6) 0.3678(4) -0.0015(5) 0.0738(19) Uani 1 1 d . . . . .
H10A H -0.044982 0.384794 -0.000351 0.111 Uiso 1 1 calc R U . . .
H10B H -0.140510 0.387526 0.044898 0.111 Uiso 1 1 calc R U . . .
H10C H -0.115669 0.393827 -0.048144 0.111 Uiso 1 1 calc R U . . .
C11 C -0.0301(6) 0.0488(5) 0.1167(4) 0.0698(18) Uani 1 1 d . . . . .
H11A H -0.026659 0.040533 0.171438 0.105 Uiso 1 1 calc R U . . .
H11B H 0.031631 0.024244 0.083818 0.105 Uiso 1 1 calc R U . . .
H11C H -0.062950 0.019778 0.108001 0.105 Uiso 1 1 calc R U . . .
C12 C -0.1717(6) 0.1838(6) 0.1503(5) 0.083(2) Uani 1 1 d . . . . .
H12A H -0.207931 0.156471 0.145850 0.125 Uiso 1 1 calc R U . . .
H12B H -0.202971 0.245439 0.136469 0.125 Uiso 1 1 calc R U . . .
H12C H -0.164177 0.175923 0.203928 0.125 Uiso 1 1 calc R U . . .
Pd3 Pd -0.31508(3) 0.89548(2) 0.29713(2) 0.04762(14) Uani 1 1 d . . . . .
N5 N -0.3581(4) 0.9026(4) 0.1971(4) 0.0735(10) Uani 1 1 d . . . . .
N6 N -0.3884(5) 1.0287(4) 0.2925(4) 0.0775(17) Uani 1 1 d . . . . .
C13 C -0.4024(6) 0.9952(5) 0.1718(5) 0.076(2) Uani 1 1 d . . . . .
H13A H -0.355953 1.011024 0.137807 0.091 Uiso 1 1 calc R U . . .
H13B H -0.447465 1.005489 0.141591 0.091 Uiso 1 1 calc R U . . .
C14 C -0.4488(7) 1.0490(5) 0.2408(6) 0.088(2) Uani 1 1 d . . . . .
H14A H -0.471816 1.110506 0.223376 0.106 Uiso 1 1 calc R U . . .
H14B H -0.501871 1.039926 0.269675 0.106 Uiso 1 1 calc R U . . .
C15 C -0.2806(5) 0.8556(6) 0.1324(4) 0.075(2) Uani 1 1 d . . . . .
H15A H -0.303872 0.861310 0.086345 0.112 Uiso 1 1 calc R U . . .
H15B H -0.249008 0.794464 0.148180 0.112 Uiso 1 1 calc R U . . .
H15C H -0.237830 0.879928 0.120040 0.112 Uiso 1 1 calc R U . . .
C16 C -0.4242(5) 0.8680(5) 0.2136(5) 0.0735(10) Uani 1 1 d . . . . .
H16A H -0.451712 0.880770 0.168728 0.110 Uiso 1 1 calc R U . . .
H16B H -0.472005 0.894885 0.259410 0.110 Uiso 1 1 calc R U . . .
H16C H -0.392696 0.805526 0.223546 0.110 Uiso 1 1 calc R U . . .
C17 C -0.3220(8) 1.0629(6) 0.2596(9) 0.116(4) Uani 1 1 d . . . . .
H17A H -0.351924 1.119109 0.233227 0.173 Uiso 1 1 calc R U . . .
H17B H -0.270789 1.022835 0.222289 0.173 Uiso 1 1 calc R U . . .
H17C H -0.299290 1.069229 0.301655 0.173 Uiso 1 1 calc R U . . .
C18 C -0.4381(5) 1.0686(5) 0.3665(5) 0.0735(10) Uani 1 1 d . . . . .
H18A H -0.469909 1.131336 0.357829 0.110 Uiso 1 1 calc R U . . .
H18B H -0.395345 1.053931 0.399718 0.110 Uiso 1 1 calc R U . . .
H18C H -0.482685 1.047661 0.391955 0.110 Uiso 1 1 calc R U . . .
N7 N 0.2863(3) 0.5894(3) 0.2302(3) 0.0529(11) Uani 1 1 d . . . . .
N8 N 0.2015(3) 0.5292(3) 0.2292(3) 0.0518(11) Uani 1 1 d . . . . .
N9 N 0.0579(3) 0.2751(3) 0.1025(3) 0.0497(10) Uani 1 1 d . . . . .
N10 N 0.0839(4) 0.3680(3) 0.1428(3) 0.0541(11) Uani 1 1 d . . . . .
N11 N -0.2405(3) 0.7656(3) 0.2937(3) 0.0483(10) Uani 1 1 d . . . . .
N12 N -0.1242(3) 0.6386(3) 0.2671(3) 0.0505(10) Uani 1 1 d . . . . .
C19 C 0.2076(4) 0.6038(3) 0.2220(3) 0.0489(12) Uani 1 1 d . . . . .
H19 H 0.160291 0.659154 0.212268 0.059 Uiso 1 1 calc R U . . .
C20 C 0.2838(4) 0.4635(4) 0.2452(4) 0.0613(15) Uani 1 1 d . . . . .
H20 H 0.300273 0.403886 0.253996 0.074 Uiso 1 1 calc R U . . .
C21 C 0.3361(5) 0.5022(4) 0.2456(4) 0.0580(15) Uani 1 1 d . . . . .
H21 H 0.396026 0.474012 0.254918 0.070 Uiso 1 1 calc R U . . .
C22 C 0.0207(5) 0.3487(4) 0.1364(5) 0.0690(13) Uani 1 1 d . . . . .
H22 H -0.043062 0.383384 0.153857 0.083 Uiso 1 1 calc R U . . .
C23 C 0.1478(5) 0.2448(5) 0.0884(6) 0.082(2) Uani 1 1 d . . . . .
H23 H 0.191436 0.191801 0.064922 0.099 Uiso 1 1 calc R U . . .
C24 C 0.1680(5) 0.3002(4) 0.1123(5) 0.0690(13) Uani 1 1 d . . . . .
H24 H 0.226893 0.294203 0.109111 0.083 Uiso 1 1 calc R U . . .
C25 C -0.1521(4) 0.7239(3) 0.2678(3) 0.0458(11) Uani 1 1 d . . . . .
H25 H -0.112907 0.750033 0.251622 0.055 Uiso 1 1 calc R U . . .
C26 C -0.2714(5) 0.7038(4) 0.3135(4) 0.0580(14) Uani 1 1 d . . . . .
H26 H -0.332534 0.714982 0.336378 0.070 Uiso 1 1 calc R U . . .
C27 C -0.2024(4) 0.6277(4) 0.2955(4) 0.0620(15) Uani 1 1 d . . . . .
H27 H -0.205201 0.574866 0.300804 0.074 Uiso 1 1 calc R U . . .
C28 C 0.1261(4) 0.5209(3) 0.2214(4) 0.0509(12) Uani 1 1 d . . . . .
C29 C 0.1430(4) 0.4486(4) 0.1860(4) 0.0538(13) Uani 1 1 d . . . . .
H29 H 0.203626 0.405569 0.167846 0.065 Uiso 1 1 calc R U . . .
C30 C 0.0694(4) 0.4415(3) 0.1783(3) 0.0513(13) Uani 1 1 d . . . . .
C31 C -0.0197(4) 0.5044(4) 0.2041(4) 0.0556(14) Uani 1 1 d . . . . .
H31 H -0.069990 0.499519 0.197171 0.067 Uiso 1 1 calc R U . . .
C32 C -0.0331(4) 0.5741(4) 0.2400(4) 0.0516(12) Uani 1 1 d . . . . .
C33 C 0.0388(4) 0.5832(3) 0.2498(3) 0.0506(12) Uani 1 1 d . . . . .
H33 H 0.028513 0.630981 0.275434 0.061 Uiso 1 1 calc R U . . .
N13 N 0.2529(3) 0.7084(3) 0.3360(3) 0.0493(10) Uani 1 1 d . . . . .
N14 N 0.1420(3) 0.7488(3) 0.4387(3) 0.0487(10) Uani 1 1 d . . . . .
N15 N -0.2740(4) 0.8901(3) 0.3951(3) 0.0530(11) Uani 1 1 d . . . . .
N16 N -0.1878(3) 0.8663(3) 0.4753(3) 0.0514(11) Uani 1 1 d . . . . .
N17 N -0.0306(4) 0.8514(3) 0.8006(3) 0.0510(11) Uani 1 1 d . . . . .
N18 N -0.0570(4) 0.8612(3) 0.6854(3) 0.0507(11) Uani 1 1 d . . . . .
C34 C 0.1643(4) 0.7458(4) 0.3594(3) 0.0485(12) Uani 1 1 d . . . . .
H34 H 0.122058 0.767529 0.326625 0.058 Uiso 1 1 calc R U . . .
C35 C 0.2912(5) 0.6849(4) 0.3994(4) 0.0623(15) Uani 1 1 d . . . . .
H35 H 0.354578 0.655989 0.398744 0.075 Uiso 1 1 calc R U . . .
C36 C 0.2218(5) 0.7105(5) 0.4636(4) 0.0646(16) Uani 1 1 d . . . . .
H36 H 0.227704 0.703192 0.515965 0.078 Uiso 1 1 calc R U . . .
C37 C -0.1914(4) 0.8697(4) 0.4001(3) 0.0489(12) Uani 1 1 d . . . . .
H37 H -0.141146 0.858873 0.357039 0.059 Uiso 1 1 calc R U . . .
C38 C -0.3253(5) 0.8980(5) 0.4702(4) 0.0655(17) Uani 1 1 d . . . . .
H38 H -0.387895 0.911113 0.484468 0.079 Uiso 1 1 calc R U . . .
C39 C -0.2737(4) 0.8845(4) 0.5198(3) 0.0606(15) Uani 1 1 d . . . . .
H39 H -0.292464 0.886837 0.574839 0.073 Uiso 1 1 calc R U . . .
C40 C 0.0022(4) 0.8150(4) 0.7326(3) 0.0497(12) Uani 1 1 d . . . . .
H40 H 0.058350 0.764457 0.719024 0.060 Uiso 1 1 calc R U . . .
C41 C -0.1315(6) 0.9286(4) 0.7267(4) 0.0656(17) Uani 1 1 d . . . . .
H41 H -0.184166 0.971160 0.708979 0.079 Uiso 1 1 calc R U . . .
C42 C -0.1138(5) 0.9213(4) 0.7976(4) 0.0627(16) Uani 1 1 d . . . . .
H42 H -0.152940 0.958735 0.838871 0.075 Uiso 1 1 calc R U . . .
C43 C 0.0526(4) 0.7857(3) 0.4864(3) 0.0477(12) Uani 1 1 d . . . . .
C44 C -0.0226(4) 0.8049(4) 0.4573(3) 0.0488(12) Uani 1 1 d . . . . .
H44 H -0.014420 0.790914 0.405814 0.059 Uiso 1 1 calc R U . . .
C45 C -0.1095(4) 0.8446(4) 0.5037(3) 0.0483(12) Uani 1 1 d . . . . .
C46 C -0.1215(4) 0.8633(4) 0.5804(3) 0.0497(12) Uani 1 1 d . . . . .
H46 H -0.180785 0.889876 0.612887 0.060 Uiso 1 1 calc R U . . .
C47 C -0.0448(4) 0.8420(4) 0.6078(3) 0.0505(13) Uani 1 1 d . . . . .
C48 C 0.0421(4) 0.8035(3) 0.5623(3) 0.0498(12) Uani 1 1 d . . . . .
H48 H 0.093617 0.789346 0.582325 0.060 Uiso 1 1 calc R U . . .
N19 N 0.9922(7) 0.5992(5) 0.4567(5) 0.0977(16) Uani 1 1 d . . . . .
O2 O 0.6596(8) 0.7328(7) 0.6519(9) 0.185(4) Uani 1 1 d . . . . .
H2 H 0.665685 0.721458 0.698141 0.278 Uiso 1 1 d R U . . .
O1 O 0.9740(6) 0.6298(4) 0.6088(4) 0.0977(16) Uani 1 1 d . . . . .
C49 C 0.8991(9) 0.6484(6) 0.5821(6) 0.094(3) Uani 1 1 d . . . . .
C50 C 0.8193(9) 0.6817(6) 0.6331(6) 0.100(3) Uani 1 1 d . . . . .
H50 H 0.815514 0.691923 0.684738 0.120 Uiso 1 1 calc R U . . .
C51 C 0.7375(12) 0.7020(7) 0.6060(8) 0.118(2) Uani 1 1 d . . . . .
C52 C 0.7549(11) 0.6850(7) 0.5226(8) 0.118(2) Uani 1 1 d . . . . .
H52 H 0.704163 0.698690 0.501579 0.142 Uiso 1 1 calc R U . . .
C53 C 0.8312(11) 0.6545(7) 0.4795(8) 0.118(2) Uani 1 1 d . . . . .
H53 H 0.836199 0.644912 0.427386 0.142 Uiso 1 1 calc R U . . .
C54 C 0.9114(10) 0.6329(6) 0.5028(6) 0.103(3) Uani 1 1 d . . . . .
C55 C 1.0629(12) 0.5785(7) 0.4800(8) 0.118(2) Uani 1 1 d . . . . .
O3 O 1.2935(8) 0.5107(7) 0.5602(9) 0.185(4) Uani 1 1 d . . . . .
C56 C 1.1500(11) 0.5437(7) 0.4347(9) 0.130(3) Uani 1 1 d . . . . .
H56 H 1.158281 0.535942 0.381327 0.156 Uiso 1 1 calc R U . . .
C57 C 1.2211(11) 0.5211(7) 0.4618(8) 0.121(3) Uani 1 1 d . . . . .
H57 H 1.279235 0.494799 0.427609 0.146 Uiso 1 1 calc R U . . .
C58 C 1.2183(11) 0.5329(7) 0.5403(9) 0.130(3) Uani 1 1 d . . . . .
C59 C 1.1318(10) 0.5733(6) 0.5892(8) 0.121(3) Uani 1 1 d . . . . .
H59 H 1.125320 0.587026 0.640325 0.146 Uiso 1 1 calc R U . . .
C60 C 1.0577(9) 0.5924(6) 0.5623(6) 0.100(3) Uani 1 1 d . . . . .
N20 N 0.9021(12) 0.0545(8) 0.5876(8) 0.074(3) Uani 0.5 1 d . . P A -1
O5 O 1.2636(14) -0.0888(13) 0.5795(13) 0.135(6) Uani 0.5 1 d . . P A -1
O6 O 0.7952(11) 0.1017(10) 0.3183(8) 0.105(4) Uani 0.5 1 d . . P A -1
O4 O 1.0317(11) -0.0146(8) 0.4470(8) 0.079(4) Uani 0.5 1 d . . P A -1
C65 C 1.0208(7) 0.0166(6) 0.6508(5) 0.072(4) Uani 0.5 1 d G . P A -1
H65 H 0.977204 0.041197 0.696941 0.086 Uiso 0.5 1 calc R U P A -1
C64 C 1.1135(8) -0.0219(7) 0.6494(5) 0.079(4) Uani 0.5 1 d G . P A -1
H64 H 1.133181 -0.023663 0.694705 0.095 Uiso 0.5 1 calc R U P A -1
C63 C 1.1772(6) -0.0579(5) 0.5819(7) 0.080(5) Uani 0.5 1 d G . P A -1
C62 C 1.1484(8) -0.0553(7) 0.5156(6) 0.080(5) Uani 0.5 1 d G . P A -1
H62 H 1.191987 -0.079876 0.469430 0.096 Uiso 0.5 1 calc R U P A -1
C61 C 1.0557(9) -0.0168(8) 0.5169(5) 0.069(5) Uani 0.5 1 d G . P A -1
C66 C 0.9919(6) 0.0192(5) 0.5845(6) 0.079(6) Uani 0.5 1 d G . P A -1
C67 C 0.8744(15) 0.0611(10) 0.5200(10) 0.070(4) Uani 0.5 1 d . . P A -1
C68 C 0.7841(19) 0.0977(12) 0.5186(11) 0.094(6) Uani 0.5 1 d . . P A -1
H68 H 0.740153 0.115171 0.566171 0.112 Uiso 0.5 1 calc R U P A -1
C69 C 0.755(2) 0.1100(15) 0.4541(12) 0.097(5) Uani 0.5 1 d . . P A -1
H69 H 0.691539 0.136619 0.456106 0.116 Uiso 0.5 1 calc R U P A -1
C70 C 0.821(2) 0.0825(16) 0.3788(13) 0.097(5) Uani 0.5 1 d . . P A -1
C71 C 0.9152(17) 0.0358(12) 0.3814(12) 0.092(6) Uani 0.5 1 d . . P A -1
H71 H 0.961993 0.012912 0.336351 0.110 Uiso 0.5 1 calc R U P A -1
C72 C 0.9332(17) 0.0265(11) 0.4513(11) 0.074(6) Uani 0.5 1 d . . P A -1
N21 N 1.0047(4) 0.8322(3) 0.2236(3) 0.0616(14) Uani 1 1 d D . . . .
O7 O 0.9253(5) 0.8857(4) 0.2098(4) 0.1009(19) Uani 1 1 d D . . . .
O8 O 1.0075(3) 0.7751(3) 0.2709(3) 0.0587(10) Uani 1 1 d D . . . .
O9 O 1.0788(6) 0.8333(5) 0.1880(4) 0.105(2) Uani 1 1 d D . . . .
N22 N 0.5092(9) 0.1391(10) 0.5688(9) 0.131(4) Uani 1 1 d . U . . .
O10 O 0.5132(13) 0.0714(15) 0.5933(9) 0.235(6) Uani 1 1 d . . . . .
O11 O 0.4652(12) 0.1835(11) 0.5214(11) 0.226(7) Uani 1 1 d . . . . .
O12 O 0.5423(14) 0.1693(14) 0.5989(8) 0.235(6) Uani 1 1 d . . . . .
N23 N 0.2084(4) -0.0098(4) 0.9944(3) 0.0657(14) Uani 1 1 d . . . . .
O13 O 0.2151(9) -0.0669(9) 1.0474(8) 0.096(3) Uani 0.515(15) 1 d D U P B 3
O14 O 0.1673(10) 0.0089(9) 0.9423(8) 0.096(3) Uani 0.515(15) 1 d D U P B 3
O15 O 0.1974(10) 0.0560(9) 1.0224(8) 0.096(3) Uani 0.515(15) 1 d D U P B 3
O13A O 0.2697(19) -0.028(2) 1.0301(17) 0.199(12) Uiso 0.485(15) 1 d D . P B 4
O14A O 0.2300(13) -0.0475(12) 0.9363(11) 0.122(6) Uiso 0.485(15) 1 d D . P B 4
O15A O 0.1498(12) 0.0603(11) 1.0053(10) 0.114(6) Uiso 0.485(15) 1 d D . P B 4
N24 N 0.315(2) 0.4368(14) 0.0257(14) 0.112(11) Uiso 0.32 1 d D . P C 5
O16 O 0.347(2) 0.424(2) -0.0480(13) 0.134 Uiso 0.32 1 d D U P C 5
O17 O 0.3431(13) 0.3704(11) 0.0646(11) 0.085(5) Uiso 0.32 1 d D . P C 5
O18 O 0.296(2) 0.5091(16) 0.0524(16) 0.096(9) Uiso 0.32 1 d D . P C 5
N24A N 0.3130(16) 0.5308(12) -0.0358(11) 0.129(7) Uani 0.41 1 d D . P D 6
O16A O 0.3103(8) 0.5896(9) -0.0910(11) 0.101(5) Uani 0.41 1 d D . P D 6
O17A O 0.3182(18) 0.4644(10) -0.0505(15) 0.157(10) Uani 0.41 1 d D . P D 6
O18A O 0.3126(18) 0.5223(16) 0.0388(11) 0.115(8) Uani 0.41 1 d D . P D 6
N25 N 0.501(2) 0.345(2) 0.1107(18) 0.144(12) Uiso 0.33 1 d D . P E 7
O19 O 0.5515(14) 0.3281(14) 0.1571(12) 0.067(5) Uiso 0.23 1 d D . P E 7
O19A O 0.496(4) 0.4025(18) 0.0632(12) 0.38(15) Uiso 0.1 1 d D . P E 7
O20 O 0.443(3) 0.317(3) 0.112(3) 0.221(19) Uiso 0.33 1 d D . P E 7
O21 O 0.3281(19) 0.455(2) 0.0416(18) 0.112(8) Uiso 0.33 1 d . . P F 7
N26 N 0.861(2) 0.5740(16) 0.0829(19) 0.317(13) Uani 0.799(16) 1 d D U P G 8
O22 O 0.9384(10) 0.5577(10) 0.0322(11) 0.225(8) Uani 0.799(16) 1 d D U P G 8
O23 O 0.8252(13) 0.6452(12) 0.1022(11) 0.204(7) Uani 0.799(16) 1 d D U P G 8
O24 O 0.8257(12) 0.5243(7) 0.1300(13) 0.245(12) Uani 0.799(16) 1 d D . P G 8
O33 O 0.3424(7) 0.2436(8) 0.2057(8) 0.175(5) Uani 1 1 d . . . . .
H33A H 0.373754 0.265776 0.176401 0.210 Uiso 1 1 d R U . . .
 
loop_
 _atom_site_aniso_label
 _atom_site_aniso_U_11
 _atom_site_aniso_U_22
 _atom_site_aniso_U_33
 _atom_site_aniso_U_23
 _atom_site_aniso_U_13
 _atom_site_aniso_U_12
Pd1 0.0521(2) 0.0369(2) 0.0498(2) -0.01144(16) -0.00143(17) -0.02450(18)
N1 0.062(3) 0.061(3) 0.056(3) -0.018(2) 0.004(2) -0.034(2)
N2 0.061(3) 0.041(2) 0.057(3) -0.011(2) -0.001(2) -0.029(2)
C1 0.093(5) 0.088(5) 0.069(4) -0.031(4) 0.016(4) -0.058(5)
C2 0.099(5) 0.068(4) 0.071(4) -0.015(3) 0.012(4) -0.058(4)
C3 0.072(4) 0.073(5) 0.087(5) -0.034(4) 0.018(4) -0.027(4)
C4 0.097(6) 0.106(7) 0.057(4) -0.011(4) -0.010(4) -0.057(5)
C5 0.078(4) 0.042(3) 0.094(5) -0.014(3) -0.003(4) -0.032(3)
C6 0.098(5) 0.078(5) 0.093(5) 0.001(4) -0.031(4) -0.063(4)
Pd2 0.0633(3) 0.0354(2) 0.0404(2) -0.00918(15) -0.00668(17) -0.02605(18)
N3 0.076(3) 0.047(3) 0.054(3) 0.000(2) -0.021(2) -0.031(2)
N4 0.080(3) 0.057(3) 0.052(3) -0.012(2) -0.004(2) -0.044(3)
C7 0.080(4) 0.068(4) 0.064(4) -0.004(3) -0.027(3) -0.037(4)
C8 0.090(5) 0.073(4) 0.070(4) -0.016(3) -0.023(4) -0.050(4)
C9 0.090(5) 0.067(4) 0.045(3) -0.003(3) -0.010(3) -0.042(4)
C10 0.093(5) 0.048(3) 0.082(5) -0.002(3) -0.036(4) -0.027(3)
C11 0.105(5) 0.057(4) 0.069(4) -0.006(3) -0.015(4) -0.056(4)
C12 0.083(5) 0.095(6) 0.084(5) -0.023(4) 0.008(4) -0.059(5)
Pd3 0.0513(2) 0.0377(2) 0.0519(2) -0.00644(17) -0.00444(17) -0.02125(18)
N5 0.075(2) 0.065(2) 0.077(2) -0.0083(19) -0.0149(19) -0.0288(19)
N6 0.082(4) 0.041(3) 0.095(5) -0.013(3) -0.023(3) -0.012(3)
C13 0.076(5) 0.071(5) 0.078(5) 0.015(4) -0.026(4) -0.031(4)
C14 0.093(6) 0.054(4) 0.095(6) 0.006(4) -0.026(5) -0.017(4)
C15 0.070(4) 0.096(6) 0.056(4) -0.007(4) -0.017(3) -0.035(4)
C16 0.075(2) 0.065(2) 0.077(2) -0.0083(19) -0.0149(19) -0.0288(19)
C17 0.135(9) 0.051(4) 0.182(12) 0.017(6) -0.062(8) -0.052(5)
C18 0.075(2) 0.065(2) 0.077(2) -0.0083(19) -0.0149(19) -0.0288(19)
N7 0.058(3) 0.039(2) 0.062(3) -0.015(2) -0.002(2) -0.025(2)
N8 0.059(3) 0.039(2) 0.064(3) -0.012(2) -0.005(2) -0.028(2)
N9 0.066(3) 0.038(2) 0.050(2) -0.0085(19) -0.009(2) -0.028(2)
N10 0.063(3) 0.039(2) 0.066(3) -0.013(2) -0.011(2) -0.027(2)
N11 0.055(3) 0.041(2) 0.052(2) -0.0042(19) -0.005(2) -0.028(2)
N12 0.062(3) 0.040(2) 0.057(3) -0.006(2) -0.008(2) -0.030(2)
C19 0.057(3) 0.036(3) 0.057(3) -0.011(2) -0.001(2) -0.027(2)
C20 0.064(4) 0.037(3) 0.086(4) -0.013(3) -0.012(3) -0.025(3)
C21 0.061(3) 0.040(3) 0.072(4) -0.015(3) -0.007(3) -0.023(3)
C22 0.067(3) 0.049(2) 0.096(4) -0.029(2) -0.010(2) -0.028(2)
C23 0.064(4) 0.059(4) 0.129(7) -0.049(4) -0.017(4) -0.019(3)
C24 0.067(3) 0.049(2) 0.096(4) -0.029(2) -0.010(2) -0.028(2)
C25 0.058(3) 0.037(2) 0.045(3) -0.004(2) -0.008(2) -0.025(2)
C26 0.068(4) 0.045(3) 0.069(4) -0.001(3) -0.009(3) -0.036(3)
C27 0.061(3) 0.045(3) 0.084(4) -0.002(3) -0.009(3) -0.031(3)
C28 0.065(3) 0.036(3) 0.057(3) -0.008(2) -0.011(3) -0.028(2)
C29 0.064(3) 0.039(3) 0.063(3) -0.013(2) -0.006(3) -0.028(3)
C30 0.067(3) 0.037(3) 0.057(3) -0.009(2) -0.009(3) -0.029(3)
C31 0.068(4) 0.042(3) 0.065(4) -0.007(3) -0.016(3) -0.030(3)
C32 0.064(3) 0.036(3) 0.058(3) -0.004(2) -0.010(3) -0.027(2)
C33 0.066(3) 0.036(3) 0.056(3) -0.005(2) -0.010(3) -0.029(2)
N13 0.064(3) 0.040(2) 0.048(2) -0.0048(19) -0.008(2) -0.029(2)
N14 0.064(3) 0.046(2) 0.041(2) 0.0005(19) -0.008(2) -0.032(2)
N15 0.061(3) 0.045(2) 0.051(3) -0.014(2) -0.001(2) -0.025(2)
N16 0.063(3) 0.049(3) 0.043(2) -0.0119(19) -0.002(2) -0.029(2)
N17 0.080(3) 0.036(2) 0.040(2) -0.0058(18) -0.012(2) -0.028(2)
N18 0.076(3) 0.040(2) 0.039(2) -0.0081(18) -0.004(2) -0.032(2)
C34 0.063(3) 0.044(3) 0.043(3) -0.013(2) 0.000(2) -0.031(3)
C35 0.060(4) 0.056(4) 0.065(4) -0.001(3) -0.009(3) -0.025(3)
C36 0.073(4) 0.066(4) 0.048(3) 0.002(3) -0.010(3) -0.030(3)
C37 0.059(3) 0.041(3) 0.046(3) -0.010(2) -0.003(2) -0.024(2)
C38 0.062(4) 0.073(4) 0.058(4) -0.023(3) 0.006(3) -0.032(3)
C39 0.060(3) 0.073(4) 0.043(3) -0.016(3) 0.004(2) -0.030(3)
C40 0.071(4) 0.046(3) 0.036(3) -0.007(2) -0.005(2) -0.032(3)
C41 0.097(5) 0.036(3) 0.059(4) -0.010(3) -0.023(3) -0.022(3)
C42 0.095(5) 0.038(3) 0.047(3) -0.013(2) -0.015(3) -0.021(3)
C43 0.068(3) 0.039(3) 0.040(3) -0.003(2) -0.005(2) -0.031(2)
C44 0.069(3) 0.044(3) 0.037(2) -0.006(2) -0.004(2) -0.032(3)
C45 0.064(3) 0.045(3) 0.041(3) -0.006(2) -0.004(2) -0.032(3)
C46 0.064(3) 0.044(3) 0.042(3) -0.009(2) -0.001(2) -0.029(3)
C47 0.078(4) 0.043(3) 0.038(3) -0.005(2) 0.000(2) -0.039(3)
C48 0.073(4) 0.042(3) 0.042(3) 0.000(2) -0.013(2) -0.033(3)
N19 0.137(4) 0.060(3) 0.085(3) 0.013(2) -0.012(3) -0.049(3)
O2 0.146(6) 0.125(6) 0.247(10) 0.081(6) -0.057(7) -0.055(5)
O1 0.137(4) 0.060(3) 0.085(3) 0.013(2) -0.012(3) -0.049(3)
C49 0.137(9) 0.065(5) 0.082(6) 0.020(4) -0.029(6) -0.054(5)
C50 0.140(9) 0.071(5) 0.087(6) 0.029(5) -0.034(6) -0.052(6)
C51 0.181(7) 0.068(3) 0.115(4) 0.027(3) -0.049(4) -0.066(4)
C52 0.181(7) 0.068(3) 0.115(4) 0.027(3) -0.049(4) -0.066(4)
C53 0.181(7) 0.068(3) 0.115(4) 0.027(3) -0.049(4) -0.066(4)
C54 0.175(11) 0.061(5) 0.096(6) 0.028(5) -0.050(7) -0.072(6)
C55 0.181(7) 0.068(3) 0.115(4) 0.027(3) -0.049(4) -0.066(4)
O3 0.146(6) 0.125(6) 0.247(10) 0.081(6) -0.057(7) -0.055(5)
C56 0.151(8) 0.066(4) 0.139(8) 0.014(5) 0.000(7) -0.046(5)
C57 0.150(8) 0.059(4) 0.115(6) 0.008(4) 0.012(6) -0.042(4)
C58 0.151(8) 0.066(4) 0.139(8) 0.014(5) 0.000(7) -0.046(5)
C59 0.150(8) 0.059(4) 0.115(6) 0.008(4) 0.012(6) -0.042(4)
C60 0.140(9) 0.053(4) 0.085(6) 0.014(4) 0.002(6) -0.046(5)
N20 0.123(11) 0.047(6) 0.067(7) 0.008(6) -0.012(8) -0.059(7)
O5 0.138(15) 0.123(14) 0.162(17) -0.035(12) -0.022(13) -0.072(12)
O6 0.141(12) 0.109(10) 0.087(9) -0.004(7) -0.039(8) -0.069(9)
O4 0.105(10) 0.051(6) 0.084(8) -0.005(6) 0.008(8) -0.053(7)
C65 0.116(13) 0.060(8) 0.055(7) -0.002(6) -0.007(8) -0.058(9)
C64 0.112(14) 0.056(9) 0.084(11) -0.009(8) -0.018(10) -0.050(9)
C63 0.094(12) 0.069(11) 0.085(13) -0.020(9) 0.001(10) -0.050(10)
C62 0.083(12) 0.060(9) 0.098(14) -0.025(9) 0.009(11) -0.043(9)
C61 0.126(16) 0.059(9) 0.055(10) -0.004(8) -0.035(11) -0.060(10)
C66 0.109(16) 0.063(10) 0.093(14) 0.007(9) -0.013(11) -0.069(11)
C67 0.115(14) 0.047(8) 0.066(9) 0.009(7) -0.016(9) -0.056(9)
C68 0.17(2) 0.070(10) 0.082(11) 0.014(9) -0.033(13) -0.090(13)
C69 0.154(15) 0.098(11) 0.077(8) 0.009(8) -0.023(9) -0.093(12)
C70 0.154(15) 0.098(11) 0.077(8) 0.009(8) -0.023(9) -0.093(12)
C71 0.141(18) 0.063(10) 0.083(12) 0.007(9) -0.018(12) -0.064(12)
C72 0.135(17) 0.054(8) 0.068(12) -0.001(8) -0.045(12) -0.060(10)
N21 0.095(4) 0.048(3) 0.047(3) -0.009(2) -0.006(3) -0.040(3)
O7 0.133(6) 0.072(4) 0.094(4) 0.017(3) -0.042(4) -0.043(4)
O8 0.071(3) 0.045(2) 0.063(2) -0.0107(19) -0.011(2) -0.028(2)
O9 0.162(6) 0.128(6) 0.071(3) 0.003(3) -0.012(4) -0.111(5)
N22 0.131(4) 0.132(4) 0.131(4) -0.0063(10) -0.0294(13) -0.0607(19)
O10 0.307(14) 0.347(17) 0.148(8) -0.046(9) -0.032(8) -0.223(13)
O11 0.237(15) 0.214(15) 0.265(18) 0.011(13) -0.148(15) -0.092(12)
O12 0.307(14) 0.347(17) 0.148(8) -0.046(9) -0.032(8) -0.223(13)
N23 0.084(4) 0.061(3) 0.053(3) -0.008(3) -0.013(3) -0.034(3)
O13 0.098(4) 0.095(4) 0.097(4) -0.0043(11) -0.0220(13) -0.0457(19)
O14 0.098(4) 0.095(4) 0.097(4) -0.0043(11) -0.0220(13) -0.0457(19)
O15 0.098(4) 0.095(4) 0.097(4) -0.0043(11) -0.0220(13) -0.0457(19)
N24A 0.102(14) 0.128(15) 0.154(15) -0.091(12) -0.030(14) -0.023(13)
O16A 0.042(6) 0.062(7) 0.169(14) -0.036(8) -0.006(8) 0.000(6)
O17A 0.19(2) 0.058(8) 0.23(2) -0.048(11) -0.127(19) -0.009(10)
O18A 0.137(17) 0.144(18) 0.118(12) -0.059(11) 0.004(11) -0.106(16)
N26 0.317(13) 0.317(13) 0.317(13) -0.0143(12) -0.070(3) -0.146(6)
O22 0.225(8) 0.226(8) 0.225(8) -0.009(2) -0.050(3) -0.105(4)
O23 0.206(7) 0.203(7) 0.202(7) -0.009(2) -0.048(3) -0.093(4)
O24 0.278(19) 0.087(7) 0.46(3) -0.016(12) -0.26(2) -0.059(10)
O33 0.123(7) 0.153(9) 0.182(10) 0.000(8) -0.023(7) -0.021(6)
 
_geom_special_details
;
 All esds (except the esd in the dihedral angle between two l.s. planes)
 are estimated using the full covariance matrix.  The cell esds are taken
 into account individually in the estimation of esds in distances, angles
 and torsion angles; correlations between esds in cell parameters are only
 used when they are defined by crystal symmetry.  An approximate (isotropic)
 treatment of cell esds is used for estimating esds involving l.s. planes.
;
 
loop_
 _geom_bond_atom_site_label_1
 _geom_bond_atom_site_label_2
 _geom_bond_distance
 _geom_bond_site_symmetry_2
 _geom_bond_publ_flag
Pd1 N7 2.027(5) . ?
Pd1 N13 2.041(5) . ?
Pd1 N1 2.056(5) . ?
Pd1 N2 2.065(5) . ?
N1 C4 1.481(10) . ?
N1 C1 1.483(9) . ?
N1 C3 1.485(9) . ?
N2 C5 1.470(8) . ?
N2 C6 1.478(9) . ?
N2 C2 1.491(9) . ?
C1 C2 1.470(11) . ?
C1 H1A 0.9900 . ?
C1 H1B 0.9900 . ?
C2 H2A 0.9900 . ?
C2 H2B 0.9900 . ?
C3 H3A 0.9800 . ?
C3 H3B 0.9800 . ?
C3 H3C 0.9800 . ?
C4 H4A 0.9800 . ?
C4 H4B 0.9800 . ?
C4 H4C 0.9800 . ?
C5 H5A 0.9800 . ?
C5 H5B 0.9800 . ?
C5 H5C 0.9800 . ?
C6 H6A 0.9800 . ?
C6 H6B 0.9800 . ?
C6 H6C 0.9800 . ?
Pd2 N9 2.035(5) . ?
Pd2 N17 2.036(5) 2_566 ?
Pd2 N4 2.050(5) . ?
Pd2 N3 2.065(5) . ?
N3 C9 1.452(9) . ?
N3 C7 1.501(9) . ?
N3 C10 1.508(8) . ?
N4 C8 1.499(9) . ?
N4 C11 1.498(9) . ?
N4 C12 1.499(9) . ?
C7 C8 1.513(11) . ?
C7 H7A 0.9900 . ?
C7 H7B 0.9900 . ?
C8 H8A 0.9900 . ?
C8 H8B 0.9900 . ?
C9 H9A 0.9800 . ?
C9 H9B 0.9800 . ?
C9 H9C 0.9800 . ?
C10 H10A 0.9800 . ?
C10 H10B 0.9800 . ?
C10 H10C 0.9800 . ?
C11 H11A 0.9800 . ?
C11 H11B 0.9800 . ?
C11 H11C 0.9800 . ?
C12 H12A 0.9800 . ?
C12 H12B 0.9800 . ?
C12 H12C 0.9800 . ?
Pd3 N11 2.026(5) . ?
Pd3 N15 2.033(5) . ?
Pd3 N6 2.072(6) . ?
Pd3 N5 2.077(7) . ?
N5 C16 1.478(10) . ?
N5 C13 1.486(10) . ?
N5 C15 1.491(10) . ?
N6 C18 1.449(10) . ?
N6 C14 1.453(12) . ?
N6 C17 1.482(13) . ?
C13 C14 1.483(13) . ?
C13 H13A 0.9900 . ?
C13 H13B 0.9900 . ?
C14 H14A 0.9900 . ?
C14 H14B 0.9900 . ?
C15 H15A 0.9800 . ?
C15 H15B 0.9800 . ?
C15 H15C 0.9800 . ?
C16 H16A 0.9800 . ?
C16 H16B 0.9800 . ?
C16 H16C 0.9800 . ?
C17 H17A 0.9800 . ?
C17 H17B 0.9800 . ?
C17 H17C 0.9800 . ?
C18 H18A 0.9800 . ?
C18 H18B 0.9800 . ?
C18 H18C 0.9800 . ?
N7 C19 1.295(8) . ?
N7 C21 1.382(8) . ?
N8 C19 1.359(7) . ?
N8 C20 1.397(8) . ?
N8 C28 1.418(8) . ?
N9 C22 1.315(8) . ?
N9 C23 1.328(9) . ?
N10 C22 1.322(8) . ?
N10 C24 1.394(8) . ?
N10 C30 1.432(7) . ?
N11 C25 1.308(7) . ?
N11 C26 1.392(7) . ?
N12 C25 1.349(7) . ?
N12 C27 1.394(8) . ?
N12 C32 1.426(8) . ?
C19 H19 0.9500 . ?
C20 C21 1.372(9) . ?
C20 H20 0.9500 . ?
C21 H21 0.9500 . ?
C22 H22 0.9500 . ?
C23 C24 1.351(9) . ?
C23 H23 0.9500 . ?
C24 H24 0.9500 . ?
C25 H25 0.9500 . ?
C26 C27 1.313(9) . ?
C26 H26 0.9500 . ?
C27 H27 0.9500 . ?
C28 C33 1.378(8) . ?
C28 C29 1.394(7) . ?
C29 C30 1.375(9) . ?
C29 H29 0.9500 . ?
C30 C31 1.392(9) . ?
C31 C32 1.382(8) . ?
C31 H31 0.9500 . ?
C32 C33 1.380(8) . ?
C33 H33 0.9500 . ?
N13 C34 1.305(8) . ?
N13 C35 1.369(9) . ?
N14 C34 1.368(7) . ?
N14 C36 1.367(9) . ?
N14 C43 1.421(7) . ?
N15 C37 1.308(8) . ?
N15 C38 1.379(8) . ?
N16 C37 1.354(7) . ?
N16 C39 1.379(8) . ?
N16 C45 1.421(8) . ?
N17 C40 1.324(7) . ?
N17 C42 1.375(9) . ?
N18 C40 1.359(8) . ?
N18 C41 1.385(8) . ?
N18 C47 1.421(7) . ?
C34 H34 0.9500 . ?
C35 C36 1.361(10) . ?
C35 H35 0.9500 . ?
C36 H36 0.9500 . ?
C37 H37 0.9500 . ?
C38 C39 1.334(10) . ?
C38 H38 0.9500 . ?
C39 H39 0.9500 . ?
C40 H40 0.9500 . ?
C41 C42 1.354(9) . ?
C41 H41 0.9500 . ?
C42 H42 0.9500 . ?
C43 C48 1.390(8) . ?
C43 C44 1.391(9) . ?
C44 C45 1.385(8) . ?
C44 H44 0.9500 . ?
C45 C46 1.404(8) . ?
C46 C47 1.388(9) . ?
C46 H46 0.9500 . ?
C47 C48 1.376(9) . ?
C48 H48 0.9500 . ?
N19 C55 1.256(16) . ?
N19 C54 1.306(15) . ?
O2 C51 1.269(17) . ?
O2 H2 0.8400 . ?
O1 C60 1.346(13) . ?
O1 C49 1.364(13) . ?
C49 C50 1.333(15) . ?
C49 C54 1.431(15) . ?
C50 C51 1.471(18) . ?
C50 H50 0.9500 . ?
C51 C52 1.493(18) . ?
C52 C53 1.228(18) . ?
C52 H52 0.9500 . ?
C53 C54 1.400(18) . ?
C53 H53 0.9500 . ?
C55 C56 1.375(19) . ?
C55 C60 1.505(17) . ?
O3 C58 1.289(19) . ?
C56 C57 1.29(2) . ?
C56 H56 0.9500 . ?
C57 C58 1.44(2) . ?
C57 H57 0.9500 . ?
C58 C59 1.399(18) . ?
C59 C60 1.352(18) . ?
C59 H59 0.9500 . ?
N20 C66 1.344(19) . ?
N20 C67 1.38(2) . ?
O5 C63 1.30(2) . ?
O6 C70 1.21(3) . ?
O4 C61 1.410(18) . ?
O4 C72 1.47(3) . ?
C65 C64 1.3900 . ?
C65 C66 1.3900 . ?
C65 H65 0.9500 . ?
C64 C63 1.3900 . ?
C64 H64 0.9500 . ?
C63 C62 1.3900 . ?
C62 C61 1.3900 . ?
C62 H62 0.9500 . ?
C61 C66 1.3900 . ?
C67 C68 1.37(3) . ?
C67 C72 1.37(3) . ?
C68 C69 1.32(3) . ?
C68 H68 0.9500 . ?
C69 C70 1.48(3) . ?
C69 H69 0.9500 . ?
C70 C71 1.43(4) . ?
C71 C72 1.33(3) . ?
C71 H71 0.9500 . ?
N21 O8 1.195(7) . ?
N21 O9 1.266(8) . ?
N21 O7 1.294(8) . ?
N22 O10 1.18(2) . ?
N22 O12 1.208(17) . ?
N22 O11 1.208(17) . ?
N23 O15A 1.168(16) . ?
N23 O14A 1.204(18) . ?
N23 O14 1.227(14) . ?
N23 O15 1.258(14) . ?
N23 O13 1.249(14) . ?
N23 O13A 1.26(2) . ?
N24 O17 1.209(17) . ?
N24 O16 1.295(18) . ?
N24 O18 1.306(18) . ?
N24A O17A 1.207(16) . ?
N24A O16A 1.301(16) . ?
N24A O18A 1.317(17) . ?
N25 O19A 1.192(18) . ?
N25 O19 1.260(17) . ?
N25 O20 1.314(18) . ?
N26 O23 1.173(18) . ?
N26 O22 1.319(17) . ?
N26 O24 1.354(17) . ?
O33 H33A 0.8369 . ?
 
loop_
 _geom_angle_atom_site_label_1
 _geom_angle_atom_site_label_2
 _geom_angle_atom_site_label_3
 _geom_angle
 _geom_angle_site_symmetry_1
 _geom_angle_site_symmetry_3
 _geom_angle_publ_flag
N7 Pd1 N13 87.86(19) . . ?
N7 Pd1 N1 93.0(2) . . ?
N13 Pd1 N1 179.1(2) . . ?
N7 Pd1 N2 176.6(2) . . ?
N13 Pd1 N2 93.25(18) . . ?
N1 Pd1 N2 85.9(2) . . ?
C4 N1 C1 113.2(7) . . ?
C4 N1 C3 109.0(6) . . ?
C1 N1 C3 107.4(6) . . ?
C4 N1 Pd1 108.7(4) . . ?
C1 N1 Pd1 105.0(4) . . ?
C3 N1 Pd1 113.5(5) . . ?
C5 N2 C6 110.2(6) . . ?
C5 N2 C2 107.4(6) . . ?
C6 N2 C2 110.2(6) . . ?
C5 N2 Pd1 110.9(4) . . ?
C6 N2 Pd1 111.9(4) . . ?
C2 N2 Pd1 106.1(4) . . ?
C2 C1 N1 110.1(6) . . ?
C2 C1 H1A 109.6 . . ?
N1 C1 H1A 109.6 . . ?
C2 C1 H1B 109.6 . . ?
N1 C1 H1B 109.6 . . ?
H1A C1 H1B 108.2 . . ?
C1 C2 N2 111.1(6) . . ?
C1 C2 H2A 109.4 . . ?
N2 C2 H2A 109.4 . . ?
C1 C2 H2B 109.4 . . ?
N2 C2 H2B 109.4 . . ?
H2A C2 H2B 108.0 . . ?
N1 C3 H3A 109.5 . . ?
N1 C3 H3B 109.5 . . ?
H3A C3 H3B 109.5 . . ?
N1 C3 H3C 109.5 . . ?
H3A C3 H3C 109.5 . . ?
H3B C3 H3C 109.5 . . ?
N1 C4 H4A 109.5 . . ?
N1 C4 H4B 109.5 . . ?
H4A C4 H4B 109.5 . . ?
N1 C4 H4C 109.5 . . ?
H4A C4 H4C 109.5 . . ?
H4B C4 H4C 109.5 . . ?
N2 C5 H5A 109.5 . . ?
N2 C5 H5B 109.5 . . ?
H5A C5 H5B 109.5 . . ?
N2 C5 H5C 109.5 . . ?
H5A C5 H5C 109.5 . . ?
H5B C5 H5C 109.5 . . ?
N2 C6 H6A 109.5 . . ?
N2 C6 H6B 109.5 . . ?
H6A C6 H6B 109.5 . . ?
N2 C6 H6C 109.5 . . ?
H6A C6 H6C 109.5 . . ?
H6B C6 H6C 109.5 . . ?
N9 Pd2 N17 84.7(2) . 2_566 ?
N9 Pd2 N4 179.8(2) . . ?
N17 Pd2 N4 95.5(2) 2_566 . ?
N9 Pd2 N3 93.6(2) . . ?
N17 Pd2 N3 177.9(2) 2_566 . ?
N4 Pd2 N3 86.3(2) . . ?
C9 N3 C7 110.5(5) . . ?
C9 N3 C10 108.5(6) . . ?
C7 N3 C10 108.5(5) . . ?
C9 N3 Pd2 109.9(4) . . ?
C7 N3 Pd2 106.4(4) . . ?
C10 N3 Pd2 113.0(4) . . ?
C8 N4 C11 108.6(5) . . ?
C8 N4 C12 110.5(6) . . ?
C11 N4 C12 110.6(6) . . ?
C8 N4 Pd2 105.3(4) . . ?
C11 N4 Pd2 113.5(4) . . ?
C12 N4 Pd2 108.3(4) . . ?
N3 C7 C8 108.8(6) . . ?
N3 C7 H7A 109.9 . . ?
C8 C7 H7A 109.9 . . ?
N3 C7 H7B 109.9 . . ?
C8 C7 H7B 109.9 . . ?
H7A C7 H7B 108.3 . . ?
N4 C8 C7 108.9(5) . . ?
N4 C8 H8A 109.9 . . ?
C7 C8 H8A 109.9 . . ?
N4 C8 H8B 109.9 . . ?
C7 C8 H8B 109.9 . . ?
H8A C8 H8B 108.3 . . ?
N3 C9 H9A 109.5 . . ?
N3 C9 H9B 109.5 . . ?
H9A C9 H9B 109.5 . . ?
N3 C9 H9C 109.5 . . ?
H9A C9 H9C 109.5 . . ?
H9B C9 H9C 109.5 . . ?
N3 C10 H10A 109.5 . . ?
N3 C10 H10B 109.5 . . ?
H10A C10 H10B 109.5 . . ?
N3 C10 H10C 109.5 . . ?
H10A C10 H10C 109.5 . . ?
H10B C10 H10C 109.5 . . ?
N4 C11 H11A 109.5 . . ?
N4 C11 H11B 109.5 . . ?
H11A C11 H11B 109.5 . . ?
N4 C11 H11C 109.5 . . ?
H11A C11 H11C 109.5 . . ?
H11B C11 H11C 109.5 . . ?
N4 C12 H12A 109.5 . . ?
N4 C12 H12B 109.5 . . ?
H12A C12 H12B 109.5 . . ?
N4 C12 H12C 109.5 . . ?
H12A C12 H12C 109.5 . . ?
H12B C12 H12C 109.5 . . ?
N11 Pd3 N15 88.78(19) . . ?
N11 Pd3 N6 176.1(2) . . ?
N15 Pd3 N6 94.2(2) . . ?
N11 Pd3 N5 91.9(2) . . ?
N15 Pd3 N5 179.3(2) . . ?
N6 Pd3 N5 85.1(3) . . ?
C16 N5 C13 109.8(6) . . ?
C16 N5 C15 109.4(6) . . ?
C13 N5 C15 107.8(6) . . ?
C16 N5 Pd3 110.4(5) . . ?
C13 N5 Pd3 107.0(5) . . ?
C15 N5 Pd3 112.3(5) . . ?
C18 N6 C14 111.6(6) . . ?
C18 N6 C17 105.4(7) . . ?
C14 N6 C17 111.2(8) . . ?
C18 N6 Pd3 116.1(5) . . ?
C14 N6 Pd3 105.3(5) . . ?
C17 N6 Pd3 107.3(5) . . ?
C14 C13 N5 109.7(7) . . ?
C14 C13 H13A 109.7 . . ?
N5 C13 H13A 109.7 . . ?
C14 C13 H13B 109.7 . . ?
N5 C13 H13B 109.7 . . ?
H13A C13 H13B 108.2 . . ?
N6 C14 C13 112.2(7) . . ?
N6 C14 H14A 109.2 . . ?
C13 C14 H14A 109.2 . . ?
N6 C14 H14B 109.2 . . ?
C13 C14 H14B 109.2 . . ?
H14A C14 H14B 107.9 . . ?
N5 C15 H15A 109.5 . . ?
N5 C15 H15B 109.5 . . ?
H15A C15 H15B 109.5 . . ?
N5 C15 H15C 109.5 . . ?
H15A C15 H15C 109.5 . . ?
H15B C15 H15C 109.5 . . ?
N5 C16 H16A 109.5 . . ?
N5 C16 H16B 109.5 . . ?
H16A C16 H16B 109.5 . . ?
N5 C16 H16C 109.5 . . ?
H16A C16 H16C 109.5 . . ?
H16B C16 H16C 109.5 . . ?
N6 C17 H17A 109.5 . . ?
N6 C17 H17B 109.5 . . ?
H17A C17 H17B 109.5 . . ?
N6 C17 H17C 109.5 . . ?
H17A C17 H17C 109.5 . . ?
H17B C17 H17C 109.5 . . ?
N6 C18 H18A 109.5 . . ?
N6 C18 H18B 109.5 . . ?
H18A C18 H18B 109.5 . . ?
N6 C18 H18C 109.5 . . ?
H18A C18 H18C 109.5 . . ?
H18B C18 H18C 109.5 . . ?
C19 N7 C21 108.2(5) . . ?
C19 N7 Pd1 123.7(4) . . ?
C21 N7 Pd1 128.1(4) . . ?
C19 N8 C20 106.5(5) . . ?
C19 N8 C28 126.1(5) . . ?
C20 N8 C28 127.4(5) . . ?
C22 N9 C23 107.1(5) . . ?
C22 N9 Pd2 124.2(5) . . ?
C23 N9 Pd2 126.9(4) . . ?
C22 N10 C24 106.7(5) . . ?
C22 N10 C30 126.8(5) . . ?
C24 N10 C30 126.4(5) . . ?
C25 N11 C26 106.5(5) . . ?
C25 N11 Pd3 125.3(4) . . ?
C26 N11 Pd3 128.2(4) . . ?
C25 N12 C27 106.1(5) . . ?
C25 N12 C32 126.2(5) . . ?
C27 N12 C32 127.7(5) . . ?
N7 C19 N8 111.1(5) . . ?
N7 C19 H19 124.5 . . ?
N8 C19 H19 124.5 . . ?
C21 C20 N8 106.3(5) . . ?
C21 C20 H20 126.8 . . ?
N8 C20 H20 126.8 . . ?
C20 C21 N7 107.9(6) . . ?
C20 C21 H21 126.1 . . ?
N7 C21 H21 126.1 . . ?
N9 C22 N10 110.9(6) . . ?
N9 C22 H22 124.5 . . ?
N10 C22 H22 124.5 . . ?
N9 C23 C24 110.1(6) . . ?
N9 C23 H23 125.0 . . ?
C24 C23 H23 125.0 . . ?
C23 C24 N10 105.1(6) . . ?
C23 C24 H24 127.5 . . ?
N10 C24 H24 127.5 . . ?
N11 C25 N12 110.8(5) . . ?
N11 C25 H25 124.6 . . ?
N12 C25 H25 124.6 . . ?
C27 C26 N11 109.1(6) . . ?
C27 C26 H26 125.5 . . ?
N11 C26 H26 125.5 . . ?
C26 C27 N12 107.5(5) . . ?
C26 C27 H27 126.3 . . ?
N12 C27 H27 126.3 . . ?
C33 C28 C29 122.2(6) . . ?
C33 C28 N8 119.4(5) . . ?
C29 C28 N8 118.5(5) . . ?
C30 C29 C28 117.9(6) . . ?
C30 C29 H29 121.0 . . ?
C28 C29 H29 121.0 . . ?
C29 C30 C31 121.7(5) . . ?
C29 C30 N10 119.6(5) . . ?
C31 C30 N10 118.7(5) . . ?
C32 C31 C30 118.3(6) . . ?
C32 C31 H31 120.9 . . ?
C30 C31 H31 120.9 . . ?
C31 C32 C33 121.9(6) . . ?
C31 C32 N12 118.8(5) . . ?
C33 C32 N12 119.3(5) . . ?
C28 C33 C32 118.0(5) . . ?
C28 C33 H33 121.0 . . ?
C32 C33 H33 121.0 . . ?
C34 N13 C35 109.0(5) . . ?
C34 N13 Pd1 125.5(4) . . ?
C35 N13 Pd1 125.4(4) . . ?
C34 N14 C36 107.3(5) . . ?
C34 N14 C43 126.5(5) . . ?
C36 N14 C43 126.2(5) . . ?
C37 N15 C38 106.5(5) . . ?
C37 N15 Pd3 126.7(4) . . ?
C38 N15 Pd3 126.5(5) . . ?
C37 N16 C39 107.2(5) . . ?
C37 N16 C45 126.6(5) . . ?
C39 N16 C45 126.2(5) . . ?
C40 N17 C42 107.3(5) . . ?
C40 N17 Pd2 124.5(4) . 2_566 ?
C42 N17 Pd2 124.7(4) . 2_566 ?
C40 N18 C41 108.1(5) . . ?
C40 N18 C47 125.6(5) . . ?
C41 N18 C47 126.3(5) . . ?
N13 C34 N14 109.0(5) . . ?
N13 C34 H34 125.5 . . ?
N14 C34 H34 125.5 . . ?
C36 C35 N13 107.4(6) . . ?
C36 C35 H35 126.3 . . ?
N13 C35 H35 126.3 . . ?
C35 C36 N14 107.2(6) . . ?
C35 C36 H36 126.4 . . ?
N14 C36 H36 126.4 . . ?
N15 C37 N16 110.3(5) . . ?
N15 C37 H37 124.8 . . ?
N16 C37 H37 124.8 . . ?
C39 C38 N15 109.6(6) . . ?
C39 C38 H38 125.2 . . ?
N15 C38 H38 125.2 . . ?
C38 C39 N16 106.3(5) . . ?
C38 C39 H39 126.8 . . ?
N16 C39 H39 126.8 . . ?
N17 C40 N18 109.3(5) . . ?
N17 C40 H40 125.3 . . ?
N18 C40 H40 125.3 . . ?
C42 C41 N18 105.7(6) . . ?
C42 C41 H41 127.1 . . ?
N18 C41 H41 127.1 . . ?
C41 C42 N17 109.6(5) . . ?
C41 C42 H42 125.2 . . ?
N17 C42 H42 125.2 . . ?
C48 C43 C44 121.0(5) . . ?
C48 C43 N14 118.3(5) . . ?
C44 C43 N14 120.7(5) . . ?
C45 C44 C43 119.7(5) . . ?
C45 C44 H44 120.2 . . ?
C43 C44 H44 120.2 . . ?
C44 C45 C46 120.1(6) . . ?
C44 C45 N16 121.1(5) . . ?
C46 C45 N16 118.8(5) . . ?
C47 C46 C45 118.5(5) . . ?
C47 C46 H46 120.7 . . ?
C45 C46 H46 120.7 . . ?
C48 C47 C46 122.2(5) . . ?
C48 C47 N18 119.3(6) . . ?
C46 C47 N18 118.5(5) . . ?
C47 C48 C43 118.4(6) . . ?
C47 C48 H48 120.8 . . ?
C43 C48 H48 120.8 . . ?
C55 N19 C54 121.6(12) . . ?
C51 O2 H2 109.6 . . ?
C60 O1 C49 119.9(10) . . ?
C50 C49 O1 116.0(10) . . ?
C50 C49 C54 125.4(12) . . ?
O1 C49 C54 118.6(11) . . ?
C49 C50 C51 117.1(11) . . ?
C49 C50 H50 121.4 . . ?
C51 C50 H50 121.4 . . ?
O2 C51 C50 120.3(13) . . ?
O2 C51 C52 125.0(16) . . ?
C50 C51 C52 114.7(13) . . ?
C53 C52 C51 123.6(15) . . ?
C53 C52 H52 118.2 . . ?
C51 C52 H52 118.2 . . ?
C52 C53 C54 123.9(15) . . ?
C52 C53 H53 118.1 . . ?
C54 C53 H53 118.1 . . ?
N19 C54 C53 123.2(12) . . ?
N19 C54 C49 121.6(12) . . ?
C53 C54 C49 115.2(13) . . ?
N19 C55 C56 124.8(14) . . ?
N19 C55 C60 121.2(14) . . ?
C56 C55 C60 114.0(15) . . ?
C57 C56 C55 122.6(16) . . ?
C57 C56 H56 118.7 . . ?
C55 C56 H56 118.7 . . ?
C56 C57 C58 124.5(14) . . ?
C56 C57 H57 117.7 . . ?
C58 C57 H57 117.7 . . ?
O3 C58 C59 124.0(17) . . ?
O3 C58 C57 119.2(15) . . ?
C59 C58 C57 116.7(16) . . ?
C60 C59 C58 118.8(15) . . ?
C60 C59 H59 120.6 . . ?
C58 C59 H59 120.6 . . ?
O1 C60 C59 119.8(11) . . ?
O1 C60 C55 117.0(13) . . ?
C59 C60 C55 123.1(12) . . ?
C66 N20 C67 118.3(15) . . ?
C61 O4 C72 114.8(12) . . ?
C64 C65 C66 120.0 . . ?
C64 C65 H65 120.0 . . ?
C66 C65 H65 120.0 . . ?
C63 C64 C65 120.0 . . ?
C63 C64 H64 120.0 . . ?
C65 C64 H64 120.0 . . ?
O5 C63 C62 120.2(13) . . ?
O5 C63 C64 119.6(13) . . ?
C62 C63 C64 120.0 . . ?
C63 C62 C61 120.0 . . ?
C63 C62 H62 120.0 . . ?
C61 C62 H62 120.0 . . ?
O4 C61 C62 116.8(9) . . ?
O4 C61 C66 123.2(9) . . ?
C62 C61 C66 120.0 . . ?
N20 C66 C61 120.9(10) . . ?
N20 C66 C65 119.1(10) . . ?
C61 C66 C65 120.0 . . ?
N20 C67 C68 121.5(18) . . ?
N20 C67 C72 124.0(19) . . ?
C68 C67 C72 114.4(19) . . ?
C69 C68 C67 123(2) . . ?
C69 C68 H68 118.5 . . ?
C67 C68 H68 118.5 . . ?
C68 C69 C70 120(3) . . ?
C68 C69 H69 119.8 . . ?
C70 C69 H69 119.8 . . ?
O6 C70 C71 123(2) . . ?
O6 C70 C69 121(3) . . ?
C71 C70 C69 117(2) . . ?
C72 C71 C70 116(2) . . ?
C72 C71 H71 122.2 . . ?
C70 C71 H71 122.2 . . ?
C71 C72 C67 129(2) . . ?
C71 C72 O4 112(2) . . ?
C67 C72 O4 118.5(15) . . ?
O8 N21 O9 118.5(7) . . ?
O8 N21 O7 116.3(6) . . ?
O9 N21 O7 125.0(6) . . ?
O10 N22 O12 118.1(19) . . ?
O10 N22 O11 123.1(19) . . ?
O12 N22 O11 118.3(19) . . ?
O15A N23 O14A 124.5(13) . . ?
O14 N23 O15 112.1(10) . . ?
O14 N23 O13 127.6(10) . . ?
O15 N23 O13 108.7(10) . . ?
O15A N23 O13A 111.7(16) . . ?
O14A N23 O13A 117.6(17) . . ?
O17 N24 O16 112(2) . . ?
O17 N24 O18 120(2) . . ?
O16 N24 O18 120(2) . . ?
O17A N24A O16A 119.4(18) . . ?
O17A N24A O18A 104.7(17) . . ?
O16A N24A O18A 135.9(18) . . ?
O19A N25 O19 117(3) . . ?
O19A N25 O20 112(3) . . ?
O19 N25 O20 130(2) . . ?
O23 N26 O22 109.9(19) . . ?
O23 N26 O24 113(2) . . ?
O22 N26 O24 134(2) . . ?
 
loop_
 _geom_torsion_atom_site_label_1
 _geom_torsion_atom_site_label_2
 _geom_torsion_atom_site_label_3
 _geom_torsion_atom_site_label_4
 _geom_torsion
 _geom_torsion_site_symmetry_1
 _geom_torsion_site_symmetry_2
 _geom_torsion_site_symmetry_3
 _geom_torsion_site_symmetry_4
 _geom_torsion_publ_flag
C4 N1 C1 C2 75.5(8) . . . . ?
C3 N1 C1 C2 -164.1(7) . . . . ?
Pd1 N1 C1 C2 -42.9(8) . . . . ?
N1 C1 C2 N2 53.1(10) . . . . ?
C5 N2 C2 C1 -152.4(7) . . . . ?
C6 N2 C2 C1 87.5(8) . . . . ?
Pd1 N2 C2 C1 -33.8(8) . . . . ?
C9 N3 C7 C8 82.1(7) . . . . ?
C10 N3 C7 C8 -159.1(6) . . . . ?
Pd2 N3 C7 C8 -37.2(6) . . . . ?
C11 N4 C8 C7 -165.5(6) . . . . ?
C12 N4 C8 C7 73.1(7) . . . . ?
Pd2 N4 C8 C7 -43.7(7) . . . . ?
N3 C7 C8 N4 55.5(8) . . . . ?
C16 N5 C13 C14 86.5(8) . . . . ?
C15 N5 C13 C14 -154.3(7) . . . . ?
Pd3 N5 C13 C14 -33.3(8) . . . . ?
C18 N6 C14 C13 -168.5(7) . . . . ?
C17 N6 C14 C13 74.1(9) . . . . ?
Pd3 N6 C14 C13 -41.8(9) . . . . ?
N5 C13 C14 N6 52.2(10) . . . . ?
C21 N7 C19 N8 -1.6(7) . . . . ?
Pd1 N7 C19 N8 180.0(4) . . . . ?
C20 N8 C19 N7 1.5(7) . . . . ?
C28 N8 C19 N7 -178.0(5) . . . . ?
C19 N8 C20 C21 -0.9(7) . . . . ?
C28 N8 C20 C21 178.7(6) . . . . ?
N8 C20 C21 N7 -0.1(8) . . . . ?
C19 N7 C21 C20 1.0(7) . . . . ?
Pd1 N7 C21 C20 179.3(5) . . . . ?
C23 N9 C22 N10 1.6(9) . . . . ?
Pd2 N9 C22 N10 167.5(5) . . . . ?
C24 N10 C22 N9 -1.5(9) . . . . ?
C30 N10 C22 N9 -178.1(6) . . . . ?
C22 N9 C23 C24 -1.0(10) . . . . ?
Pd2 N9 C23 C24 -166.4(6) . . . . ?
N9 C23 C24 N10 0.1(11) . . . . ?
C22 N10 C24 C23 0.9(9) . . . . ?
C30 N10 C24 C23 177.5(7) . . . . ?
C26 N11 C25 N12 2.1(7) . . . . ?
Pd3 N11 C25 N12 -174.7(4) . . . . ?
C27 N12 C25 N11 -0.3(7) . . . . ?
C32 N12 C25 N11 177.7(5) . . . . ?
C25 N11 C26 C27 -3.2(8) . . . . ?
Pd3 N11 C26 C27 173.5(5) . . . . ?
N11 C26 C27 N12 3.0(8) . . . . ?
C25 N12 C27 C26 -1.7(8) . . . . ?
C32 N12 C27 C26 -179.6(6) . . . . ?
C19 N8 C28 C33 -38.2(9) . . . . ?
C20 N8 C28 C33 142.3(6) . . . . ?
C19 N8 C28 C29 142.9(6) . . . . ?
C20 N8 C28 C29 -36.6(9) . . . . ?
C33 C28 C29 C30 1.5(10) . . . . ?
N8 C28 C29 C30 -179.6(6) . . . . ?
C28 C29 C30 C31 0.6(9) . . . . ?
C28 C29 C30 N10 -179.6(6) . . . . ?
C22 N10 C30 C29 174.6(7) . . . . ?
C24 N10 C30 C29 -1.3(10) . . . . ?
C22 N10 C30 C31 -5.6(10) . . . . ?
C24 N10 C30 C31 178.5(7) . . . . ?
C29 C30 C31 C32 -1.7(9) . . . . ?
N10 C30 C31 C32 178.5(6) . . . . ?
C30 C31 C32 C33 0.9(9) . . . . ?
C30 C31 C32 N12 -179.6(5) . . . . ?
C25 N12 C32 C31 -145.5(6) . . . . ?
C27 N12 C32 C31 32.0(9) . . . . ?
C25 N12 C32 C33 34.0(9) . . . . ?
C27 N12 C32 C33 -148.4(6) . . . . ?
C29 C28 C33 C32 -2.3(9) . . . . ?
N8 C28 C33 C32 178.8(5) . . . . ?
C31 C32 C33 C28 1.1(9) . . . . ?
N12 C32 C33 C28 -178.5(5) . . . . ?
C35 N13 C34 N14 0.7(6) . . . . ?
Pd1 N13 C34 N14 177.8(3) . . . . ?
C36 N14 C34 N13 -0.4(6) . . . . ?
C43 N14 C34 N13 178.9(5) . . . . ?
C34 N13 C35 C36 -0.7(7) . . . . ?
Pd1 N13 C35 C36 -177.8(4) . . . . ?
N13 C35 C36 N14 0.4(8) . . . . ?
C34 N14 C36 C35 0.0(7) . . . . ?
C43 N14 C36 C35 -179.3(5) . . . . ?
C38 N15 C37 N16 -1.6(7) . . . . ?
Pd3 N15 C37 N16 -175.2(4) . . . . ?
C39 N16 C37 N15 1.0(7) . . . . ?
C45 N16 C37 N15 178.7(5) . . . . ?
C37 N15 C38 C39 1.6(8) . . . . ?
Pd3 N15 C38 C39 175.2(5) . . . . ?
N15 C38 C39 N16 -1.0(8) . . . . ?
C37 N16 C39 C38 0.0(7) . . . . ?
C45 N16 C39 C38 -177.7(6) . . . . ?
C42 N17 C40 N18 1.5(7) . . . . ?
Pd2 N17 C40 N18 161.1(4) 2_566 . . . ?
C41 N18 C40 N17 -1.6(7) . . . . ?
C47 N18 C40 N17 179.8(5) . . . . ?
C40 N18 C41 C42 0.9(7) . . . . ?
C47 N18 C41 C42 179.5(6) . . . . ?
N18 C41 C42 N17 0.0(8) . . . . ?
C40 N17 C42 C41 -1.0(8) . . . . ?
Pd2 N17 C42 C41 -160.5(5) 2_566 . . . ?
C34 N14 C43 C48 -163.2(5) . . . . ?
C36 N14 C43 C48 15.9(8) . . . . ?
C34 N14 C43 C44 15.6(8) . . . . ?
C36 N14 C43 C44 -165.2(6) . . . . ?
C48 C43 C44 C45 1.9(8) . . . . ?
N14 C43 C44 C45 -177.0(5) . . . . ?
C43 C44 C45 C46 -1.7(8) . . . . ?
C43 C44 C45 N16 179.0(5) . . . . ?
C37 N16 C45 C44 -15.3(8) . . . . ?
C39 N16 C45 C44 161.9(6) . . . . ?
C37 N16 C45 C46 165.4(5) . . . . ?
C39 N16 C45 C46 -17.4(8) . . . . ?
C44 C45 C46 C47 0.7(8) . . . . ?
N16 C45 C46 C47 -180.0(5) . . . . ?
C45 C46 C47 C48 0.0(8) . . . . ?
C45 C46 C47 N18 179.8(5) . . . . ?
C40 N18 C47 C48 -31.9(8) . . . . ?
C41 N18 C47 C48 149.7(6) . . . . ?
C40 N18 C47 C46 148.3(6) . . . . ?
C41 N18 C47 C46 -30.1(8) . . . . ?
C46 C47 C48 C43 0.2(8) . . . . ?
N18 C47 C48 C43 -179.6(5) . . . . ?
C44 C43 C48 C47 -1.1(8) . . . . ?
N14 C43 C48 C47 177.8(5) . . . . ?
C60 O1 C49 C50 176.9(7) . . . . ?
C60 O1 C49 C54 -4.4(11) . . . . ?
O1 C49 C50 C51 -179.7(7) . . . . ?
C54 C49 C50 C51 1.7(13) . . . . ?
C49 C50 C51 O2 179.2(9) . . . . ?
C49 C50 C51 C52 -2.1(12) . . . . ?
O2 C51 C52 C53 -179.4(11) . . . . ?
C50 C51 C52 C53 1.9(14) . . . . ?
C51 C52 C53 C54 -1.1(17) . . . . ?
C55 N19 C54 C53 -178.0(9) . . . . ?
C55 N19 C54 C49 0.4(13) . . . . ?
C52 C53 C54 N19 178.9(10) . . . . ?
C52 C53 C54 C49 0.4(14) . . . . ?
C50 C49 C54 N19 -179.3(8) . . . . ?
O1 C49 C54 N19 2.1(12) . . . . ?
C50 C49 C54 C53 -0.8(13) . . . . ?
O1 C49 C54 C53 -179.4(7) . . . . ?
C54 N19 C55 C56 -179.2(9) . . . . ?
C54 N19 C55 C60 -0.6(14) . . . . ?
N19 C55 C56 C57 -178.0(11) . . . . ?
C60 C55 C56 C57 3.3(16) . . . . ?
C55 C56 C57 C58 -3.1(18) . . . . ?
C56 C57 C58 O3 -177.5(11) . . . . ?
C56 C57 C58 C59 -1.2(16) . . . . ?
O3 C58 C59 C60 -178.9(10) . . . . ?
C57 C58 C59 C60 5.0(14) . . . . ?
C49 O1 C60 C59 -179.4(8) . . . . ?
C49 O1 C60 C55 4.1(11) . . . . ?
C58 C59 C60 O1 178.9(8) . . . . ?
C58 C59 C60 C55 -4.9(14) . . . . ?
N19 C55 C60 O1 -1.7(13) . . . . ?
C56 C55 C60 O1 177.1(8) . . . . ?
N19 C55 C60 C59 -178.0(9) . . . . ?
C56 C55 C60 C59 0.7(14) . . . . ?
C66 C65 C64 C63 0.0 . . . . ?
C65 C64 C63 O5 175.6(11) . . . . ?
C65 C64 C63 C62 0.0 . . . . ?
O5 C63 C62 C61 -175.6(11) . . . . ?
C64 C63 C62 C61 0.0 . . . . ?
C72 O4 C61 C62 179.8(7) . . . . ?
C72 O4 C61 C66 -1.9(14) . . . . ?
C63 C62 C61 O4 178.3(10) . . . . ?
C63 C62 C61 C66 0.0 . . . . ?
C67 N20 C66 C61 -5.6(12) . . . . ?
C67 N20 C66 C65 176.3(8) . . . . ?
O4 C61 C66 N20 3.7(10) . . . . ?
C62 C61 C66 N20 -178.1(6) . . . . ?
O4 C61 C66 C65 -178.2(10) . . . . ?
C62 C61 C66 C65 0.0 . . . . ?
C64 C65 C66 N20 178.1(6) . . . . ?
C64 C65 C66 C61 0.0 . . . . ?
C66 N20 C67 C68 -178.8(11) . . . . ?
C66 N20 C67 C72 6.3(18) . . . . ?
N20 C67 C68 C69 175.6(15) . . . . ?
C72 C67 C68 C69 -9(2) . . . . ?
C67 C68 C69 C70 1(3) . . . . ?
C68 C69 C70 O6 -172.1(18) . . . . ?
C68 C69 C70 C71 6(3) . . . . ?
O6 C70 C71 C72 174.1(17) . . . . ?
C69 C70 C71 C72 -4(3) . . . . ?
C70 C71 C72 C67 -6(3) . . . . ?
C70 C71 C72 O4 -174.3(14) . . . . ?
N20 C67 C72 C71 -172.8(15) . . . . ?
C68 C67 C72 C71 12(2) . . . . ?
N20 C67 C72 O4 -5(2) . . . . ?
C68 C67 C72 O4 -179.8(12) . . . . ?
C61 O4 C72 C71 172.4(11) . . . . ?
C61 O4 C72 C67 2.3(17) . . . . ?
 
_refine_diff_density_max    2.789
_refine_diff_density_min   -1.339
_refine_diff_density_rms    0.181

_shelx_res_file
;

TITL rk106a_a.res in P-1
    rk106a_sq.res
    created by SHELXL-2018/3 at 11:57:19 on 06-Jun-2020
REM Old TITL rk106a_a.res in P-1
REM SHELXT solution in P-1
REM R1 0.183, Rweak 0.005, Alpha 0.155, Orientation as input
REM Formula found by SHELXT: C78 N34 O14A Pd3
REM Anton red plate
REM Yael Diskin-Posner
REM O16 4 1.292045 -0.579756 -0.006450 10.33000 0.44629
REM O100 1 0.907224 -0.407072 0.043502 61.00000 0.34917
REM O23A 4 0.647070 -0.386981 0.197220 -61.00000 0.14366
REM O25 3 0.45420 -0.23008 0.49773 71.00000 0.65720
CELL 1.54184 17.1715 17.7476 17.8897 80.246 74.186 61.08
ZERR 1 0.0002 0.0002 0.0002 0.001 0.001 0.001
LATT 1
SFAC C H N O Pd
UNIT 132 166 48.63 39.89 6
EADP C18 C16
EADP C24 C22
EADP O12 O10
EADP O14 O15
EADP O13 O15
EADP C52 C51
EADP O3 O2
EADP N19 O1
EADP N5 C16
EADP C52 C53
EADP C56 C58
EADP C57 C59
EADP C55 C53
EADP C69 C70
SHEL 20.0 0.82
OMIT -1 -4 4
OMIT 1 2 1
OMIT -1 0 1
RIGU 0.01 N26 > O23
RIGU 0.01 N24A > O18A

L.S. 16
PLAN  -50
SIZE 0.142 0.054 0.014
TEMP -173
BOND $H
CONF
BUMP
fmap 2 53
ISOR 0.001 N22 O13 > O15 O17 N26 > O23
acta
WPDB -2
REM <olex2.extras>
REM <HklSrc "%./rk106a.hkl">
REM </olex2.extras>

ABIN
ACTA
OMIT 4 -2 3
OMIT -1 3 0
OMIT -2 -3 4
OMIT 2 -1 5
OMIT 4 1 0
OMIT 2 -1 4
OMIT 2 -6 1
OMIT 0 4 5
OMIT -1 0 5
OMIT -5 -1 4
OMIT 2 4 2
OMIT -2 -3 2
OMIT -2 3 7
OMIT 3 4 0
OMIT 1 -5 3
OMIT 0 1 2
OMIT 2 3 2
OMIT 0 -1 4
OMIT 0 -2 1
WGHT    0.174900    8.681001
FVAR       0.17599   0.51457   0.90757   0.39348   0.30895   0.79909   0.89765
PD1   5    0.323218    0.683383    0.223511    11.00000    0.05207    0.03685 =
         0.04983   -0.01144   -0.00143   -0.02450
N1    3    0.394995    0.659359    0.110284    11.00000    0.06222    0.06092 =
         0.05613   -0.01769    0.00432   -0.03358
N2    3    0.355538    0.783327    0.212373    11.00000    0.06122    0.04057 =
         0.05739   -0.01086   -0.00120   -0.02928
C1    1    0.452615    0.703477    0.095753    11.00000    0.09302    0.08779 =
         0.06932   -0.03075    0.01597   -0.05840
AFIX  23
H1A   2    0.505883    0.668574    0.119726    11.00000   -1.20000
H1B   2    0.475441    0.709462    0.039077    11.00000   -1.20000
AFIX   0
C2    1    0.399403    0.789139    0.128762    11.00000    0.09917    0.06835 =
         0.07120   -0.01546    0.01219   -0.05783
AFIX  23
H2A   2    0.351790    0.826709    0.099269    11.00000   -1.20000
H2B   2    0.440048    0.815459    0.123711    11.00000   -1.20000
AFIX   0
C3    1    0.456999    0.566503    0.096732    11.00000    0.07236    0.07293 =
         0.08678   -0.03378    0.01787   -0.02712
AFIX 137
H3A   2    0.424285    0.532976    0.120923    11.00000   -1.50000
H3B   2    0.509701    0.547427    0.119642    11.00000   -1.50000
H3C   2    0.477922    0.557836    0.040690    11.00000   -1.50000
AFIX   0
C4    1    0.329310    0.693007    0.059067    11.00000    0.09736    0.10634 =
         0.05739   -0.01087   -0.01022   -0.05691
AFIX 137
H4A   2    0.292505    0.755499    0.063519    11.00000   -1.50000
H4B   2    0.289281    0.665577    0.074746    11.00000   -1.50000
H4C   2    0.362693    0.680203    0.005056    11.00000   -1.50000
AFIX   0
C5    1    0.272630    0.865651    0.230211    11.00000    0.07842    0.04237 =
         0.09430   -0.01374   -0.00293   -0.03153
AFIX 137
H5A   2    0.237948    0.861348    0.282820    11.00000   -1.50000
H5B   2    0.235035    0.878849    0.192636    11.00000   -1.50000
H5C   2    0.289647    0.911626    0.227068    11.00000   -1.50000
AFIX   0
C6    1    0.418467    0.767763    0.262014    11.00000    0.09792    0.07766 =
         0.09270    0.00053   -0.03076   -0.06305
AFIX 137
H6A   2    0.431400    0.816821    0.255775    11.00000   -1.50000
H6B   2    0.475504    0.715260    0.246656    11.00000   -1.50000
H6C   2    0.390229    0.760886    0.316533    11.00000   -1.50000
AFIX   0
PD2   5   -0.010552    0.209229    0.099564    11.00000    0.06328    0.03545 =
         0.04040   -0.00918   -0.00668   -0.02605
N3    3   -0.047953    0.270987   -0.003067    11.00000    0.07594    0.04714 =
         0.05415    0.00032   -0.02116   -0.03067
N4    3   -0.079793    0.143106    0.096350    11.00000    0.08010    0.05657 =
         0.05170   -0.01234   -0.00408   -0.04360
C7    1   -0.116751    0.246974   -0.013887    11.00000    0.08033    0.06758 =
         0.06446   -0.00445   -0.02722   -0.03713
AFIX  23
H7A   2   -0.119043    0.254344   -0.069481    11.00000   -1.20000
H7B   2   -0.178061    0.284871    0.016253    11.00000   -1.20000
AFIX   0
C8    1   -0.089483    0.154034    0.013869    11.00000    0.08963    0.07295 =
         0.06954   -0.01570   -0.02255   -0.04954
AFIX  23
H8A   2   -0.136512    0.138361    0.010718    11.00000   -1.20000
H8B   2   -0.030920    0.115695   -0.019553    11.00000   -1.20000
AFIX   0
C9    1    0.031334    0.242372   -0.067256    11.00000    0.08997    0.06715 =
         0.04451   -0.00292   -0.00963   -0.04245
AFIX 137
H9A   2    0.013008    0.271584   -0.115794    11.00000   -1.50000
H9B   2    0.057875    0.179944   -0.071107    11.00000   -1.50000
H9C   2    0.076650    0.256270   -0.058205    11.00000   -1.50000
AFIX   0
C10   1   -0.091050    0.367751   -0.001532    11.00000    0.09338    0.04833 =
         0.08230   -0.00173   -0.03595   -0.02663
AFIX 137
H10A  2   -0.044982    0.384794   -0.000351    11.00000   -1.50000
H10B  2   -0.140510    0.387526    0.044898    11.00000   -1.50000
H10C  2   -0.115669    0.393827   -0.048144    11.00000   -1.50000
AFIX   0
C11   1   -0.030150    0.048757    0.116658    11.00000    0.10545    0.05738 =
         0.06871   -0.00641   -0.01518   -0.05571
AFIX 137
H11A  2   -0.026659    0.040533    0.171438    11.00000   -1.50000
H11B  2    0.031631    0.024244    0.083818    11.00000   -1.50000
H11C  2   -0.062950    0.019778    0.108001    11.00000   -1.50000
AFIX   0
C12   1   -0.171669    0.183752    0.150320    11.00000    0.08349    0.09522 =
         0.08426   -0.02335    0.00790   -0.05879
AFIX 137
H12A  2   -0.207931    0.156471    0.145850    11.00000   -1.50000
H12B  2   -0.202971    0.245439    0.136469    11.00000   -1.50000
H12C  2   -0.164177    0.175923    0.203928    11.00000   -1.50000
AFIX   0
PD3   5   -0.315077    0.895475    0.297133    11.00000    0.05133    0.03772 =
         0.05189   -0.00644   -0.00444   -0.02125
N5    3   -0.358051    0.902635    0.197097    11.00000    0.07489    0.06532 =
         0.07655   -0.00831   -0.01493   -0.02877
N6    3   -0.388358    1.028698    0.292514    11.00000    0.08210    0.04078 =
         0.09498   -0.01265   -0.02265   -0.01238
C13   1   -0.402420    0.995160    0.171763    11.00000    0.07555    0.07057 =
         0.07766    0.01482   -0.02602   -0.03089
AFIX  23
H13A  2   -0.355953    1.011024    0.137807    11.00000   -1.20000
H13B  2   -0.447465    1.005489    0.141591    11.00000   -1.20000
AFIX   0
C14   1   -0.448799    1.048981    0.240802    11.00000    0.09304    0.05438 =
         0.09475    0.00612   -0.02627   -0.01665
AFIX  23
H14A  2   -0.471816    1.110506    0.223376    11.00000   -1.20000
H14B  2   -0.501871    1.039926    0.269675    11.00000   -1.20000
AFIX   0
C15   1   -0.280552    0.855551    0.132371    11.00000    0.07035    0.09644 =
         0.05629   -0.00746   -0.01681   -0.03491
AFIX 137
H15A  2   -0.303872    0.861310    0.086345    11.00000   -1.50000
H15B  2   -0.249008    0.794464    0.148180    11.00000   -1.50000
H15C  2   -0.237830    0.879928    0.120040    11.00000   -1.50000
AFIX   0
C16   1   -0.424186    0.868041    0.213584    11.00000    0.07489    0.06532 =
         0.07655   -0.00831   -0.01493   -0.02877
AFIX 137
H16A  2   -0.451712    0.880770    0.168728    11.00000   -1.50000
H16B  2   -0.472005    0.894885    0.259410    11.00000   -1.50000
H16C  2   -0.392696    0.805526    0.223546    11.00000   -1.50000
AFIX   0
C17   1   -0.321971    1.062859    0.259639    11.00000    0.13468    0.05060 =
         0.18234    0.01721   -0.06248   -0.05164
AFIX 137
H17A  2   -0.351924    1.119109    0.233227    11.00000   -1.50000
H17B  2   -0.270789    1.022835    0.222289    11.00000   -1.50000
H17C  2   -0.299290    1.069229    0.301655    11.00000   -1.50000
AFIX   0
C18   1   -0.438099    1.068639    0.366490    11.00000    0.07489    0.06532 =
         0.07655   -0.00831   -0.01493   -0.02877
AFIX 137
H18A  2   -0.469909    1.131336    0.357829    11.00000   -1.50000
H18B  2   -0.395345    1.053931    0.399718    11.00000   -1.50000
H18C  2   -0.482685    1.047661    0.391955    11.00000   -1.50000
AFIX   0
N7    3    0.286331    0.589443    0.230160    11.00000    0.05819    0.03937 =
         0.06175   -0.01506   -0.00238   -0.02458
N8    3    0.201511    0.529225    0.229248    11.00000    0.05854    0.03909 =
         0.06352   -0.01205   -0.00514   -0.02820
N9    3    0.057947    0.275127    0.102529    11.00000    0.06579    0.03842 =
         0.05025   -0.00852   -0.00866   -0.02817
N10   3    0.083922    0.367962    0.142802    11.00000    0.06312    0.03947 =
         0.06576   -0.01295   -0.01098   -0.02670
N11   3   -0.240452    0.765607    0.293707    11.00000    0.05530    0.04113 =
         0.05203   -0.00422   -0.00540   -0.02770
N12   3   -0.124166    0.638607    0.267131    11.00000    0.06162    0.03954 =
         0.05710   -0.00624   -0.00790   -0.02998
C19   1    0.207585    0.603802    0.222014    11.00000    0.05665    0.03599 =
         0.05694   -0.01111   -0.00077   -0.02679
AFIX  43
H19   2    0.160291    0.659154    0.212268    11.00000   -1.20000
AFIX   0
C20   1    0.283826    0.463494    0.245201    11.00000    0.06374    0.03690 =
         0.08628   -0.01345   -0.01161   -0.02487
AFIX  43
H20   2    0.300273    0.403886    0.253996    11.00000   -1.20000
AFIX   0
C21   1    0.336149    0.502200    0.245630    11.00000    0.06128    0.03971 =
         0.07241   -0.01469   -0.00683   -0.02302
AFIX  43
H21   2    0.396026    0.474012    0.254918    11.00000   -1.20000
AFIX   0
C22   1    0.020712    0.348712    0.136373    11.00000    0.06741    0.04905 =
         0.09608   -0.02868   -0.00978   -0.02759
AFIX  43
H22   2   -0.043062    0.383384    0.153857    11.00000   -1.20000
AFIX   0
C23   1    0.147784    0.244754    0.088414    11.00000    0.06375    0.05857 =
         0.12853   -0.04901   -0.01659   -0.01931
AFIX  43
H23   2    0.191436    0.191801    0.064922    11.00000   -1.20000
AFIX   0
C24   1    0.168045    0.300163    0.112344    11.00000    0.06741    0.04905 =
         0.09608   -0.02868   -0.00978   -0.02759
AFIX  43
H24   2    0.226893    0.294203    0.109111    11.00000   -1.20000
AFIX   0
C25   1   -0.152088    0.723869    0.267786    11.00000    0.05829    0.03687 =
         0.04520   -0.00386   -0.00759   -0.02550
AFIX  43
H25   2   -0.112907    0.750033    0.251622    11.00000   -1.20000
AFIX   0
C26   1   -0.271352    0.703847    0.313504    11.00000    0.06819    0.04460 =
         0.06947   -0.00135   -0.00946   -0.03569
AFIX  43
H26   2   -0.332534    0.714982    0.336378    11.00000   -1.20000
AFIX   0
C27   1   -0.202358    0.627709    0.295489    11.00000    0.06097    0.04480 =
         0.08377   -0.00157   -0.00854   -0.03125
AFIX  43
H27   2   -0.205201    0.574866    0.300804    11.00000   -1.20000
AFIX   0
C28   1    0.126071    0.520884    0.221371    11.00000    0.06540    0.03616 =
         0.05725   -0.00829   -0.01050   -0.02776
C29   1    0.143045    0.448589    0.186038    11.00000    0.06417    0.03880 =
         0.06277   -0.01279   -0.00555   -0.02822
AFIX  43
H29   2    0.203626    0.405569    0.167846    11.00000   -1.20000
AFIX   0
C30   1    0.069377    0.441502    0.178345    11.00000    0.06666    0.03658 =
         0.05673   -0.00946   -0.00921   -0.02852
C31   1   -0.019712    0.504391    0.204107    11.00000    0.06768    0.04205 =
         0.06527   -0.00743   -0.01569   -0.02955
AFIX  43
H31   2   -0.069990    0.499519    0.197171    11.00000   -1.20000
AFIX   0
C32   1   -0.033149    0.574101    0.240034    11.00000    0.06403    0.03600 =
         0.05798   -0.00422   -0.01007   -0.02675
C33   1    0.038809    0.583201    0.249836    11.00000    0.06576    0.03583 =
         0.05628   -0.00512   -0.00959   -0.02922
AFIX  43
H33   2    0.028513    0.630981    0.275434    11.00000   -1.20000
AFIX   0
N13   3    0.252930    0.708414    0.335999    11.00000    0.06388    0.04044 =
         0.04803   -0.00479   -0.00778   -0.02894
N14   3    0.141995    0.748801    0.438667    11.00000    0.06400    0.04618 =
         0.04133    0.00048   -0.00826   -0.03214
N15   3   -0.273990    0.890118    0.395105    11.00000    0.06107    0.04494 =
         0.05102   -0.01359   -0.00128   -0.02508
N16   3   -0.187814    0.866297    0.475314    11.00000    0.06327    0.04905 =
         0.04332   -0.01188   -0.00161   -0.02922
N17   3   -0.030602    0.851367    0.800617    11.00000    0.08001    0.03594 =
         0.03985   -0.00583   -0.01152   -0.02848
N18   3   -0.056963    0.861237    0.685397    11.00000    0.07640    0.04009 =
         0.03930   -0.00806   -0.00381   -0.03231
C34   1    0.164291    0.745840    0.359375    11.00000    0.06332    0.04369 =
         0.04277   -0.01314    0.00010   -0.03064
AFIX  43
H34   2    0.122058    0.767529    0.326625    11.00000   -1.20000
AFIX   0
C35   1    0.291208    0.684894    0.399411    11.00000    0.06019    0.05566 =
         0.06476   -0.00055   -0.00947   -0.02482
AFIX  43
H35   2    0.354578    0.655989    0.398744    11.00000   -1.20000
AFIX   0
C36   1    0.221790    0.710531    0.463603    11.00000    0.07297    0.06586 =
         0.04842    0.00195   -0.00985   -0.03016
AFIX  43
H36   2    0.227704    0.703192    0.515965    11.00000   -1.20000
AFIX   0
C37   1   -0.191423    0.869729    0.400083    11.00000    0.05911    0.04068 =
         0.04607   -0.00982   -0.00300   -0.02427
AFIX  43
H37   2   -0.141146    0.858873    0.357039    11.00000   -1.20000
AFIX   0
C38   1   -0.325330    0.898015    0.470211    11.00000    0.06209    0.07276 =
         0.05776   -0.02263    0.00585   -0.03184
AFIX  43
H38   2   -0.387895    0.911113    0.484468    11.00000   -1.20000
AFIX   0
C39   1   -0.273734    0.884455    0.519818    11.00000    0.05999    0.07268 =
         0.04297   -0.01555    0.00387   -0.02974
AFIX  43
H39   2   -0.292464    0.886837    0.574839    11.00000   -1.20000
AFIX   0
C40   1    0.002220    0.814982    0.732635    11.00000    0.07112    0.04605 =
         0.03650   -0.00692   -0.00530   -0.03238
AFIX  43
H40   2    0.058350    0.764457    0.719024    11.00000   -1.20000
AFIX   0
C41   1   -0.131532    0.928626    0.726705    11.00000    0.09733    0.03619 =
         0.05914   -0.00981   -0.02309   -0.02218
AFIX  43
H41   2   -0.184166    0.971160    0.708979    11.00000   -1.20000
AFIX   0
C42   1   -0.113840    0.921300    0.797576    11.00000    0.09477    0.03814 =
         0.04664   -0.01273   -0.01512   -0.02100
AFIX  43
H42   2   -0.152940    0.958735    0.838871    11.00000   -1.20000
AFIX   0
C43   1    0.052554    0.785722    0.486391    11.00000    0.06798    0.03911 =
         0.03960   -0.00261   -0.00452   -0.03094
C44   1   -0.022633    0.804942    0.457279    11.00000    0.06907    0.04386 =
         0.03698   -0.00563   -0.00378   -0.03157
AFIX  43
H44   2   -0.014420    0.790914    0.405814    11.00000   -1.20000
AFIX   0
C45   1   -0.109503    0.844618    0.503669    11.00000    0.06439    0.04452 =
         0.04098   -0.00566   -0.00404   -0.03159
C46   1   -0.121489    0.863286    0.580428    11.00000    0.06418    0.04369 =
         0.04243   -0.00933   -0.00068   -0.02931
AFIX  43
H46   2   -0.180785    0.889876    0.612887    11.00000   -1.20000
AFIX   0
C47   1   -0.044786    0.842024    0.607802    11.00000    0.07810    0.04296 =
         0.03768   -0.00473   -0.00013   -0.03910
C48   1    0.042055    0.803483    0.562315    11.00000    0.07258    0.04223 =
         0.04237    0.00047   -0.01282   -0.03321
AFIX  43
H48   2    0.093617    0.789346    0.582325    11.00000   -1.20000
AFIX   0

N19   3    0.992201    0.599225    0.456676    11.00000    0.13681    0.06042 =
         0.08518    0.01275   -0.01163   -0.04883
O2    4    0.659569    0.732796    0.651926    11.00000    0.14591    0.12535 =
         0.24688    0.08132   -0.05666   -0.05495
AFIX   3
H2    2    0.665685    0.721458    0.698141    11.00000   -1.50000
AFIX   0
O1    4    0.973974    0.629839    0.608786    11.00000    0.13681    0.06042 =
         0.08518    0.01275   -0.01163   -0.04883
C49   1    0.899112    0.648448    0.582087    11.00000    0.13687    0.06522 =
         0.08208    0.02008   -0.02895   -0.05425
C50   1    0.819338    0.681720    0.633103    11.00000    0.13975    0.07097 =
         0.08718    0.02901   -0.03397   -0.05219
AFIX  43
H50   2    0.815514    0.691923    0.684738    11.00000   -1.20000
AFIX   0
C51   1    0.737487    0.701954    0.606005    11.00000    0.18090    0.06823 =
         0.11493    0.02703   -0.04920   -0.06634
C52   1    0.754924    0.685048    0.522551    11.00000    0.18090    0.06823 =
         0.11493    0.02703   -0.04920   -0.06634
AFIX  43
H52   2    0.704163    0.698690    0.501579    11.00000   -1.20000
AFIX   0
C53   1    0.831234    0.654489    0.479524    11.00000    0.18090    0.06823 =
         0.11493    0.02703   -0.04920   -0.06634
AFIX  43
H53   2    0.836199    0.644912    0.427386    11.00000   -1.20000
AFIX   0
C54   1    0.911358    0.632925    0.502750    11.00000    0.17477    0.06141 =
         0.09584    0.02825   -0.05006   -0.07222
C55   1    1.062932    0.578492    0.480015    11.00000    0.18090    0.06823 =
         0.11493    0.02703   -0.04920   -0.06634
O3    4    1.293473    0.510682    0.560206    11.00000    0.14591    0.12535 =
         0.24688    0.08132   -0.05666   -0.05495
REM H3    2   1.2185 -0.4547  0.5623  11.00000 -1.200000
C56   1    1.150037    0.543673    0.434700    11.00000    0.15111    0.06613 =
         0.13933    0.01371    0.00005   -0.04631
AFIX  43
H56   2    1.158281    0.535942    0.381327    11.00000   -1.20000
AFIX   0
C57   1    1.221087    0.521065    0.461835    11.00000    0.14985    0.05855 =
         0.11493    0.00809    0.01241   -0.04194
AFIX  43
H57   2    1.279235    0.494799    0.427609    11.00000   -1.20000
AFIX   0
C58   1    1.218264    0.532906    0.540292    11.00000    0.15111    0.06613 =
         0.13933    0.01371    0.00005   -0.04631
C59   1    1.131806    0.573282    0.589192    11.00000    0.14985    0.05855 =
         0.11493    0.00809    0.01241   -0.04194
AFIX  43
H59   2    1.125320    0.587026    0.640325    11.00000   -1.20000
AFIX   0
C60   1    1.057688    0.592361    0.562297    11.00000    0.13972    0.05320 =
         0.08491    0.01382    0.00161   -0.04583

PART -1
N20   3    0.902086    0.054541    0.587591    10.50000    0.12278    0.04700 =
         0.06702    0.00786   -0.01222   -0.05946
O5    4    1.263598   -0.088821    0.579528    10.50000    0.13849    0.12349 =
         0.16213   -0.03488   -0.02234   -0.07154
O6    4    0.795249    0.101679    0.318312    10.50000    0.14128    0.10933 =
         0.08749   -0.00363   -0.03860   -0.06851
O4    4    1.031687   -0.014555    0.446971    10.50000    0.10532    0.05083 =
         0.08409   -0.00539    0.00753   -0.05267
AFIX  66
C65   1    1.020803    0.016621    0.650758    10.50000    0.11617    0.05978 =
         0.05468   -0.00216   -0.00738   -0.05791
AFIX  43
H65   2    0.977204    0.041197    0.696941    10.50000   -1.20000
AFIX  65
C64   1    1.113456   -0.021907    0.649430    10.50000    0.11233    0.05562 =
         0.08441   -0.00887   -0.01841   -0.05008
AFIX  43
H64   2    1.133181   -0.023663    0.694705    10.50000   -1.20000
AFIX  65
C63   1    1.177248   -0.057867    0.581857    10.50000    0.09411    0.06862 =
         0.08539   -0.02025    0.00128   -0.04992
C62   1    1.148388   -0.055299    0.515613    10.50000    0.08346    0.06006 =
         0.09763   -0.02504    0.00936   -0.04282
AFIX  43
H62   2    1.191987   -0.079876    0.469430    10.50000   -1.20000
AFIX  65
C61   1    1.055735   -0.016771    0.516940    10.50000    0.12597    0.05902 =
         0.05516   -0.00421   -0.03517   -0.06009
C66   1    0.991942    0.019189    0.584512    10.50000    0.10902    0.06347 =
         0.09254    0.00735   -0.01320   -0.06934
AFIX   0
C67   1    0.874434    0.061108    0.520027    10.50000    0.11463    0.04722 =
         0.06562    0.00935   -0.01557   -0.05629
C68   1    0.784126    0.097727    0.518627    10.50000    0.17034    0.06964 =
         0.08212    0.01422   -0.03326   -0.08972
AFIX  43
H68   2    0.740153    0.115171    0.566171    10.50000   -1.20000
AFIX   0
C69   1    0.755136    0.109995    0.454108    10.50000    0.15381    0.09820 =
         0.07655    0.00904   -0.02340   -0.09308
AFIX  43
H69   2    0.691539    0.136619    0.456106    10.50000   -1.20000
AFIX   0
C70   1    0.821172    0.082500    0.378755    10.50000    0.15381    0.09820 =
         0.07655    0.00904   -0.02340   -0.09308
C71   1    0.915214    0.035845    0.381400    10.50000    0.14057    0.06346 =
         0.08335    0.00723   -0.01808   -0.06364
AFIX  43
H71   2    0.961993    0.012912    0.336351    10.50000   -1.20000
AFIX   0
C72   1    0.933164    0.026529    0.451289    10.50000    0.13531    0.05445 =
         0.06808   -0.00052   -0.04488   -0.05989

PART 0
N21   3    1.004709    0.832211    0.223583    11.00000    0.09527    0.04810 =
         0.04701   -0.00888   -0.00552   -0.04041
O7    4    0.925266    0.885689    0.209780    11.00000    0.13290    0.07227 =
         0.09431    0.01710   -0.04189   -0.04268
O8    4    1.007532    0.775124    0.270870    11.00000    0.07119    0.04500 =
         0.06269   -0.01073   -0.01060   -0.02847
O9    4    1.078794    0.833306    0.187986    11.00000    0.16151    0.12750 =
         0.07145    0.00292   -0.01161   -0.11125

N22   3    0.509245    0.139063    0.568823    11.00000    0.13118    0.13185 =
         0.13109   -0.00626   -0.02937   -0.06068
O10   4    0.513236    0.071390    0.593334    11.00000    0.30703    0.34659 =
         0.14809   -0.04645   -0.03160   -0.22310
O11   4    0.465239    0.183460    0.521359    11.00000    0.23667    0.21386 =
         0.26513    0.01133   -0.14766   -0.09201
O12   4    0.542338    0.169268    0.598944    11.00000    0.30703    0.34659 =
         0.14809   -0.04645   -0.03160   -0.22310
N23   3    0.208371   -0.009823    0.994400    11.00000    0.08387    0.06117 =
         0.05283   -0.00794   -0.01298   -0.03353
PART 3
O13   4    0.215058   -0.066892    1.047397    21.00000    0.09762    0.09527 =
         0.09657   -0.00434   -0.02204   -0.04570
O14   4    0.167270    0.008866    0.942257    21.00000    0.09762    0.09527 =
         0.09657   -0.00434   -0.02204   -0.04570
O15   4    0.197417    0.055966    1.022352    21.00000    0.09762    0.09527 =
         0.09657   -0.00434   -0.02204   -0.04570
PART 0
PART 4
SAME O13 > O15
O13A  4    0.269746   -0.028276    1.030089   -21.00000    0.19937
O14A  4    0.229960   -0.047526    0.936321   -21.00000    0.12180
O15A  4    0.149760    0.060347    1.005304   -21.00000    0.11388
PART 0

PART 5
SAME N21 > O9
N24   3    0.315063    0.436762    0.025655    10.32000    0.11178
O16   4    0.346662    0.423619   -0.048026    10.32000   -1.20000
O17   4    0.343129    0.370383    0.064616    10.32000    0.08511
O18   4    0.296402    0.509081    0.052438    10.32000    0.09556
PART 0
PART 6
SAME N21 > O9
N24A  3    0.313030    0.530818   -0.035828    10.41000    0.10162    0.12815 =
         0.15361   -0.09051   -0.03030   -0.02317
O16A  4    0.310310    0.589558   -0.091030    10.41000    0.04175    0.06236 =
         0.16882   -0.03594   -0.00583    0.00037
O17A  4    0.318229    0.464396   -0.050539    10.41000    0.19130    0.05750 =
         0.22899   -0.04751   -0.12665   -0.00948
O18A  4    0.312610    0.522285    0.038847    10.41000    0.13705    0.14400 =
         0.11760   -0.05950    0.00400   -0.10553
PART 0
PART 7
SAME N21 > O9
N25   3    0.501011    0.345235    0.110690    10.33000    0.14429
O19   4    0.551516    0.328140    0.157125    10.23000    0.06734
O19A  4    0.495643    0.402455    0.063246    10.10000    0.38229
O20   4    0.442835    0.316886    0.111543    10.33000    0.22053
O21   4    0.328077    0.454695    0.041634    10.33000    0.11183
PART 0
PART 8
SAME N21 > O9
N26   3    0.860724    0.574000    0.082874    61.00000    0.31675    0.31660 =
         0.31666   -0.01430   -0.06995   -0.14597
O22   4    0.938389    0.557733    0.032230    61.00000    0.22548    0.22581 =
         0.22531   -0.00856   -0.05029   -0.10506
O23   4    0.825177    0.645207    0.102231    61.00000    0.20628    0.20261 =
         0.20208   -0.00908   -0.04754   -0.09279
O24   4    0.825720    0.524301    0.129980    61.00000    0.27793    0.08677 =
         0.46118   -0.01587   -0.26379   -0.05927
PART 0
O33   4    0.342373    0.243635    0.205683    11.00000    0.12285    0.15333 =
         0.18208    0.00014   -0.02258   -0.02051
AFIX   3
H33A  2    0.373754    0.265776    0.176401    11.00000   -1.20000
AFIX   0
HKLF 4


REM  rk106a_a.res in P-1
REM wR2 = 0.2363, GooF = S = 1.004, Restrained GooF = 1.011 for all data
REM R1 = 0.0799 for 14914 Fo > 4sig(Fo) and 0.0877 for all 17336 data
REM 1068 parameters refined using 142 restraints

END

WGHT      0.1707      8.1035

REM Highest difference peak  2.789,  deepest hole -1.339,  1-sigma level  0.181
Q1    1   0.0597  0.1833  0.0823  11.00000  0.05    2.79
Q2    1  -0.0810  0.2345  0.1170  11.00000  0.05    2.73
Q3    1   0.2584  0.7045  0.2404  11.00000  0.05    2.70
Q4    1  -0.3819  0.9192  0.3167  11.00000  0.05    2.68
Q5    1   0.3937  0.6593  0.2033  11.00000  0.05    2.67
Q6    1  -0.2477  0.8707  0.2769  11.00000  0.05    2.54
Q7    1   0.7578  0.6379  0.1249  11.00000  0.05    1.96
Q8    1   0.5654  0.1788  0.0753  11.00000  0.05    1.95
Q9    1   0.2577 -0.0842  0.9924  11.00000  0.05    1.81
Q10   1   0.3608  0.6603  0.2581  11.00000  0.05    1.59
Q11   1  -0.3373  0.9191  0.2580  11.00000  0.05    1.46
Q12   1   0.0300  0.1761  0.1340  11.00000  0.05    1.39
Q13   1  -0.0523  0.2390  0.0663  11.00000  0.05    1.29
Q14   1  -0.2788  0.8765  0.3348  11.00000  0.05    1.25
Q15   1   0.4866  0.3012  0.1419  11.00000  0.05    1.16
Q16   1   0.3187  0.5972 -0.1224  11.00000  0.05    1.10
Q17   1   0.5179  0.3178  0.1501  11.00000  0.05    1.08
Q18   1   0.8799  0.6208  0.0744  11.00000  0.05    1.03
Q19   1   0.4271  0.2646  0.0997  11.00000  0.05    1.02
Q20   1   0.7925  0.4952  0.1801  11.00000  0.05    0.92
Q21   1   0.3721  0.3450  0.0849  11.00000  0.05    0.87
Q22   1   1.1016  0.5658  0.5016  11.00000  0.05    0.87
Q23   1  -0.4836  1.0563  0.3679  11.00000  0.05    0.85
Q24   1   0.4139  0.3706  0.0792  11.00000  0.05    0.85
Q25   1   0.8336  0.5601  0.0049  11.00000  0.05    0.81
Q26   1   0.8411  0.9214  0.1991  11.00000  0.05    0.78
Q27   1   0.3595  0.4159  0.0644  11.00000  0.05    0.77
Q28   1   1.2594  0.5151  0.5073  11.00000  0.05    0.77
Q29   1   1.3114  0.5147  0.6117  11.00000  0.05    0.69
Q30   1   0.4742  0.2518  0.5590  11.00000  0.05    0.67
Q31   1   0.5626  0.3528  0.1382  11.00000  0.05    0.64
Q32   1  -0.1444  0.6207  0.2770  11.00000  0.05    0.64
Q33   1   0.2356  0.0335  1.0224  11.00000  0.05    0.64
Q34   1   0.6360  0.0987  0.5840  11.00000  0.05    0.63
Q35   1   0.9646  0.6174  0.5172  11.00000  0.05    0.63
Q36   1   0.1530  0.3325  0.0817  11.00000  0.05    0.63
Q37   1   0.2990  0.4808  0.0180  11.00000  0.05    0.61
Q38   1   0.1646  0.0771  1.0176  11.00000  0.05    0.61
Q39   1   0.0011  0.7869  0.6170  11.00000  0.05    0.61
Q40   1  -0.0664  0.8408  0.5927  11.00000  0.05    0.61
Q41   1   0.9900  0.9040  0.2383  11.00000  0.05    0.60
Q42   1   0.8975  0.6537  0.6114  11.00000  0.05    0.60
Q43   1   0.9154  0.6228  0.4647  11.00000  0.05    0.60
Q44   1   0.2814  0.4797  0.2199  11.00000  0.05    0.59
Q45   1  -0.1780  0.7466  0.2803  11.00000  0.05    0.59
Q46   1   0.5994  0.0936  0.5603  11.00000  0.05    0.58
Q47   1   0.3182  0.3770  0.0374  11.00000  0.05    0.58
Q48   1   0.7156  0.6987  0.5623  11.00000  0.05    0.58
Q49   1   1.0550  0.8408  0.2001  11.00000  0.05    0.57
Q50   1   0.1263  0.0374  0.9932  11.00000  0.05    0.57
;
_shelx_res_checksum   37228

_shelx_hkl_file
;
   0   0   2  416.38   23.44
   0   0  -2  395.95   23.39
   0   0   2  387.24   23.37
   0   0   3  330.98   19.19
   0   0   3  322.49   18.98
   0   0   3  327.85   19.26
   0   0   4 1057.52   63.17
   0   0   4 1185.88   63.59
   0   0   4 1117.41   63.47
   0   0   5   62.09    3.44
   0   0   5   49.86    2.93
   0   0   5   43.02    2.93
   0   0   5   68.97    3.65
   0   0   6  866.81   47.55
   0   0  -6  740.20   47.41
   0   0   6  810.75   47.33
   0   0   6  801.96   47.20
   0   0   7   53.94    3.83
   0   0   7   56.31    4.04
   0   0   7   51.63    3.65
   0   0  -7   51.38    3.98
   0   0   8   11.32    1.46
   0   0   8    9.27    1.62
   0   0   8    9.12    1.24
   0   0  -8   10.34    1.62
   0   0   9  409.30   25.79
   0   0   9  480.91   26.26
   0   0  -9  409.41   26.10
   0   0   9  417.67   25.61
   0   0 -10  773.49   49.73
   0   0  10  797.96   49.34
   0   0  10  925.93   49.88
   0   0 -11    3.44    0.75
   0   0 -11    4.23    0.84
   0   0 -11    5.09    0.69
   0   0 -11    4.72    0.75
   0   0 -12   43.56    2.92
   0   0 -12   41.71    3.16
   0   0 -12   45.82    3.08
   0   0 -12   46.75    3.01
   0   0 -13   40.72    2.93
   0   0 -13   43.96    3.11
   0   0 -13   49.51    3.06
   0   0 -14    4.37    0.84
   0   0 -14    4.03    0.96
   0   0 -14    4.72    0.73
   0   0 -15   69.19    4.51
   0   0 -15   77.05    4.47
   0   0 -16   47.71    3.25
   0   0 -16   53.10    3.20
   0   0 -17    7.07    1.18
   0   0 -17    8.18    1.24
   0   0 -17    9.09    1.16
   0   0 -18   10.48    1.52
   0   0 -18    7.53    1.14
   0   0 -18    8.74    1.28
   0   0 -18    9.18    1.16
   0   0 -19    2.87    0.75
   0   0 -19    3.60    0.88
   0   0 -19    3.49    0.78
   0   0 -19    4.91    1.13
   0   0 -20    8.50    1.12
   0   0 -20    8.56    0.94
   0   0 -20    7.26    0.76
   0   0 -21    0.82    0.73
   0   0 -21    1.27    0.55
   0   1 -21    3.41    0.88
   0   1 -21    3.04    0.87
   0   1 -21    5.17    0.71
   0   1 -20    3.59    0.86
   0   1 -20    4.30    0.92
   0   1 -20    4.66    0.74
   0   1 -20    2.19    0.51
   0   1 -19    9.61    1.00
   0   1 -19    8.17    1.30
   0   1 -19    9.37    1.17
   0   1 -19    9.01    1.07
   0   1 -18   83.37    5.40
   0   1 -18   86.03    5.52
   0   1 -18   78.76    5.48
   0   1 -18   97.88    5.76
   0   1 -17    0.55    1.09
   0   1 -17    1.27    0.96
   0   1 -17   -0.15    0.81
   0   1 -16    3.54    1.08
   0   1 -16    3.37    0.70
   0   1 -16    3.12    0.91
   0   1 -16    4.00    1.18
   0   1 -15   21.20    1.97
   0   1 -15   23.49    1.83
   0   1 -15   18.00    1.65
   0   1 -15   24.51    2.12
   0   1 -14    0.94    0.85
   0   1 -14   -0.06    0.89
   0   1 -14    1.02    0.61
   0   1 -14    0.93    0.69
   0   1 -13  116.71    7.30
   0   1 -13  128.39    7.38
   0   1 -13  111.77    7.25
   0   1 -13  121.95    7.48
   0   1 -13  119.89    7.63
   0   1 -12  122.81    7.20
   0   1 -12  113.92    7.14
   0   1 -12  109.69    7.10
   0   1 -12  118.67    7.29
   0   1 -12  126.27    7.49
   0   1 -11    4.04    0.64
   0   1 -11    3.22    0.73
   0   1 -11    3.24    0.60
   0   1 -11    3.23    0.83
   0  -1  10   69.95    5.35
   0   1 -10   69.50    4.62
   0  -1  10   79.07    5.76
   0   1 -10   70.07    5.56
   0   1  -9  243.18   14.88
   0  -1   9  234.54   14.67
   0  -1   9  228.25   14.23
   0  -1   9  212.68   14.17
   0  -1   8   78.89    5.38
   0  -1   8   70.02    4.73
   0  -1   8   72.17    5.06
   0  -1   8   67.72    4.71
   0   1  -8   70.83    5.15
   0  -1   7    0.55    0.91
   0  -1   7    0.28    0.30
   0  -1   7    1.57    0.84
   0  -1   7    0.51    0.48
   0  -1   6   18.44    1.54
   0  -1   6   17.65    1.74
   0  -1   6   21.55    2.01
   0  -1   6   18.68    1.38
   0  -1   5 2152.03  126.21
   0  -1   5 2177.83  126.32
   0  -1   4   70.32    4.29
   0  -1   4   69.28    4.48
   0   1  -4   66.20    4.47
   0  -1   4   70.65    4.34
   0   1  -3 5488.65  321.49
   0  -1   3 5605.84  321.53
   0  -1   3 5508.91  321.52
   0   1  -3 5444.47  321.63
   0  -1   2  459.01   26.91
   0   1  -2  446.49   26.99
   0  -1   2  471.77   26.96
   0   1   2  134.62    8.22
   0   1   2  146.69    8.23
   0   1   2  133.04    8.15
   0   1   2  137.09    8.22
   0   1   3  676.23    3.52
   0   1   3  684.54    4.83
   0   1   3  686.90    5.04
   0   1   3  701.08    4.84
   0   1   4  391.46   23.59
   0   1   4  411.03   23.82
   0   1   4  416.52   23.90
   0   1   4  411.68   23.83
   0   1   5  581.54   31.12
   0  -1  -5  512.24   31.17
   0   1   5  577.86   30.99
   0   1   5  495.24   30.59
   0   1   5  567.17   30.98
   0   1   6  443.18   26.29
   0   1   6  456.97   26.46
   0   1   6  449.29   26.30
   0  -1  -6  411.12   26.53
   0   1   7  870.37   51.30
   0   1   7  926.01   51.54
   0   1   7  867.75   51.30
   0  -1  -7  806.88   51.61
   0   1   8   83.20    5.65
   0   1   8   76.15    5.38
   0   1   8   77.45    5.39
   0   1   9    5.30    1.09
   0   1   9    5.23    1.28
   0   1   9    5.16    1.18
   0   1  10  446.72   28.89
   0   1  10  521.99   29.40
   0  -1 -11   70.59    4.47
   0  -1 -11   66.33    4.33
   0  -1 -11   69.58    4.53
   0  -1 -11   67.36    4.30
   0  -1 -12  374.06   22.09
   0  -1 -12  382.35   22.07
   0  -1 -12  386.72   22.32
   0  -1 -12  374.12   21.99
   0  -1 -12  354.80   21.99
   0  -1 -13  184.23   10.23
   0  -1 -13  164.65   10.09
   0  -1 -13  178.13   10.49
   0  -1 -13  155.98   10.09
   0  -1 -13  165.80   10.23
   0  -1 -14    5.05    1.19
   0  -1 -14    5.31    0.94
   0  -1 -14    4.34    0.71
   0  -1 -14    5.41    0.75
   0  -1 -14    6.07    0.93
   0  -1 -15   10.49    1.27
   0  -1 -15   11.81    1.52
   0  -1 -15    9.22    0.99
   0  -1 -15   10.42    1.22
   0  -1 -16    3.91    0.97
   0  -1 -16    2.43    0.93
   0  -1 -16    3.95    0.95
   0  -1 -16    4.20    1.17
   0  -1 -17    1.41    0.86
   0  -1 -17    2.45    0.85
   0  -1 -17    2.23    1.14
   0  -1 -17    2.98    0.97
   0  -1 -18   24.01    1.88
   0  -1 -18   24.22    2.12
   0  -1 -18   22.86    1.82
   0  -1 -18   23.34    2.09
   0  -1 -19   16.33    1.36
   0  -1 -19   13.55    1.26
   0  -1 -19   15.11    1.57
   0  -1 -19   16.65    1.58
   0  -1 -20   14.95    1.33
   0  -1 -20   13.80    1.26
   0  -1 -20   13.08    1.12
   0  -1 -21    1.27    0.80
   0  -1 -21    2.01    0.53
   0  -1 -21    1.42    0.47
   0   2 -21    3.69    0.87
   0   2 -21    5.08    0.68
   0   2 -20    0.09    0.57
   0   2 -20    0.23    0.70
   0   2 -20    0.29    0.40
   0   2 -19    0.05    0.56
   0   2 -19   -0.29    0.89
   0   2 -18   64.10    4.66
   0   2 -18   74.53    4.83
   0   2 -18   73.29    4.56
   0   2 -17    6.19    1.06
   0   2 -17    5.81    1.24
   0   2 -17    4.72    0.77
   0   2 -17    6.61    1.30
   0   2 -16   44.55    2.97
   0   2 -16   48.70    3.30
   0   2 -16   48.07    3.23
   0   2 -15   15.15    1.67
   0   2 -15   18.33    1.52
   0   2 -15   12.75    1.25
   0   2 -15   12.83    1.31
   0   2 -15   15.82    1.75
   0   2 -14    8.79    1.29
   0   2 -14    6.26    0.87
   0   2 -14    6.81    1.27
   0   2 -14    8.77    1.05
   0   2 -14    7.17    0.96
   0   2 -13   29.32    2.19
   0   2 -13   32.21    2.44
   0   2 -13   32.35    2.26
   0   2 -13   27.42    2.13
   0   2 -13   30.89    2.49
   0   2 -12    6.20    0.80
   0   2 -12    6.05    0.85
   0   2 -12    4.41    1.02
   0   2 -12    6.92    1.02
   0   2 -11   80.40    4.86
   0   2 -11   71.26    4.57
   0   2 -11   72.47    4.68
   0   2 -11   69.72    4.55
   0   2 -10    0.91    0.59
   0   2 -10    1.44    0.51
   0   2 -10    2.01    0.63
   0   2 -10    2.04    0.70
   0  -2   9   75.55    5.74
   0  -2   9   85.62    6.13
   0   2  -9   78.48    5.83
   0  -2   8  961.12   47.55
   0  -2   8 1068.46   48.03
   0  -2   8  810.16   46.88
   0  -2   8  703.25   46.60
   0  -2   7    9.19    1.51
   0  -2   7    8.19    1.24
   0  -2   7    6.55    0.91
   0  -2   7    7.34    0.94
   0  -2   6  608.20   36.71
   0  -2   6  621.36   36.75
   0   2  -6  656.34   37.07
   0   2  -5 1472.26   85.54
   0  -2   5 1419.13   85.29
   0   2  -5 1489.70   85.30
   0  -2   5 1460.08   85.37
   0  -2   4 1306.57   78.65
   0   2  -4 1364.88   78.66
   0  -2   4 1383.17   78.77
   0   2  -4 1333.57   78.84
   0  -2   3    8.13    0.89
   0   2  -3    5.46    0.90
   0  -2   3    7.18    0.80
   0   2  -3    8.10    0.79
   0   2  -3    7.44    0.76
   0  -2   2  641.51   39.81
   0  -2   2  695.49   39.92
   0   2  -2  689.07   39.87
   0   2  -2  713.74   39.81
   0  -2   2  658.22   39.89
   0  -2   1  107.24    6.45
   0   2  -1  103.45    6.41
   0   2  -1  106.00    6.36
   0  -2   1  105.27    6.37
   0  -2   1  102.76    6.39
   0   2   0  234.94   15.49
   0   2   0  273.11   15.56
   0  -2   0  267.34   15.53
   0   2   0  273.57   15.47
   0  -2  -1  313.63   18.75
   0   2   1  333.82   18.77
   0  -2  -1  292.67   18.75
   0   2   1  329.01   18.79
   0   2   2  853.30   52.62
   0  -2  -2  923.01   52.69
   0   2   2  924.90   52.64
   0   2   3   92.65    5.76
   0  -2  -3   87.73    5.82
   0   2   3   91.68    5.90
   0   2   3   94.44    5.87
   0   2   3   96.06    5.84
   0  -2  -3  100.41    5.81
   0   2   4  180.43   10.53
   0   2   4  179.07   10.56
   0   2   4  176.12   10.60
   0  -2  -4  172.74   10.37
   0   2   4  163.44   10.35
   0  -2  -4  175.23   10.54
   0   2   5   31.55    2.27
   0   2   5   30.04    2.16
   0   2   5   28.84    2.23
   0   2   5   25.86    1.89
   0   2   6    4.14    0.83
   0   2   6    4.86    0.51
   0   2   6    5.43    1.02
   0   2   6    3.05    0.82
   0   2   7  712.33   41.27
   0   2   7  664.04   41.17
   0   2   7  703.73   41.07
   0   2   8  137.55    8.84
   0   2   8  144.78    9.11
   0   2   8  133.66    8.97
   0   2   9  436.18   26.83
   0   2   9  455.89   27.16
   0   2   9  444.97   27.03
   0   2  10  310.96   19.54
   0   2  10  294.47   19.65
   0   2  10  353.33   19.99
   0  -2 -11    1.38    0.53
   0  -2 -11    1.07    0.65
   0  -2 -11    1.61    0.49
   0  -2 -11    0.86    0.66
   0  -2 -11    1.06    0.51
   0  -2 -12   45.37    3.34
   0  -2 -12   50.83    3.24
   0  -2 -12   47.44    3.18
   0  -2 -12   50.62    3.45
   0  -2 -12   46.52    3.21
   0  -2 -12   49.47    3.13
   0  -2 -13   34.18    2.43
   0  -2 -13   29.44    2.33
   0  -2 -13   38.06    2.47
   0  -2 -13   37.56    2.72
   0  -2 -13   32.66    2.28
   0  -2 -14    5.90    0.82
   0  -2 -14    5.94    1.19
   0  -2 -14    7.88    1.02
   0  -2 -14    6.23    0.94
   0  -2 -15    6.27    0.96
   0  -2 -15    6.33    0.98
   0  -2 -15    8.62    1.28
   0  -2 -15    6.16    1.01
   0  -2 -15    6.45    0.84
   0  -2 -16   22.75    2.02
   0  -2 -16   29.95    2.40
   0  -2 -16   28.34    2.15
   0  -2 -16   25.71    2.13
   0  -2 -17   70.96    4.52
   0  -2 -17   72.82    4.54
   0  -2 -17   78.08    4.80
   0  -2 -18   -0.37    0.65
   0  -2 -18    1.25    0.72
   0  -2 -18    0.65    0.78
   0  -2 -18    0.77    0.91
   0  -2 -18    0.58    0.95
   0  -2 -19   27.34    2.34
   0  -2 -19   42.06    2.77
   0  -2 -19   43.80    2.58
   0  -2 -19   33.13    2.44
   0  -2 -19   46.81    2.82
   0  -2 -20    6.88    0.81
   0  -2 -20    4.44    0.63
   0  -2 -20    5.81    0.88
   0  -2 -20    6.78    0.94
   0  -2 -21    0.14    0.35
   0  -2 -21    0.30    0.36
   0  -2 -21    0.99    0.64
   0   3 -21   12.76    1.01
   0   3 -21   11.89    1.12
   0   3 -21   12.18    1.23
   0   3 -20    7.33    1.08
   0   3 -20    6.88    0.95
   0   3 -20    4.42    0.54
   0   3 -19   19.80    1.83
   0   3 -19   17.05    1.63
   0   3 -19   13.67    1.25
   0   3 -18   15.02    1.64
   0   3 -18   13.18    1.29
   0   3 -18   13.32    1.82
   0   3 -18   12.62    1.54
   0   3 -17   21.55    2.18
   0   3 -17   19.68    1.60
   0   3 -17   20.02    1.92
   0   3 -17   19.42    1.92
   0   3 -16   28.96    2.44
   0   3 -16   22.64    2.01
   0   3 -16   30.96    2.49
   0   3 -16   30.61    2.20
   0   3 -16   25.67    1.96
   0   3 -15    6.09    0.99
   0   3 -15    7.01    0.93
   0   3 -15    7.97    1.40
   0   3 -15    9.52    1.14
   0   3 -15    8.82    1.43
   0   3 -14   -0.50    0.70
   0   3 -14   -0.51    0.91
   0   3 -14   -0.31    0.92
   0   3 -14    0.18    0.67
   0   3 -14    0.42    0.59
   0   3 -14   -0.36    0.88
   0   3 -13    2.47    0.74
   0   3 -13    1.84    0.87
   0   3 -13    1.87    0.74
   0   3 -13    1.71    0.92
   0   3 -13    2.18    0.95
   0   3 -12    0.46    0.61
   0   3 -12    0.49    0.79
   0   3 -12    1.11    0.58
   0   3 -12    1.02    0.71
   0   3 -12    0.59    0.59
   0   3 -11  291.03   16.63
   0   3 -11  265.74   16.68
   0   3 -11  265.44   16.60
   0   3 -11  281.34   16.77
   0   3 -11  301.89   16.88
   0   3 -10   64.93    4.15
   0   3 -10   63.34    4.05
   0   3 -10   59.78    3.92
   0   3 -10   60.19    4.05
   0  -3   9  193.10   13.22
   0  -3   9  221.38   13.67
   0  -3   8  267.22   15.50
   0   3  -8  256.67   15.38
   0  -3   8  227.16   14.74
   0  -3   8  224.58   14.79
   0  -3   7    2.36    0.72
   0  -3   7    2.71    0.78
   0   3  -7    2.47    0.96
   0  -3   7    1.50    0.88
   0  -3   6  364.35   21.24
   0  -3   6  329.50   21.02
   0   3  -6  368.64   21.38
   0   3  -6  362.07   21.08
   0   3  -5  204.34   12.47
   0  -3   5  207.02   12.43
   0  -3   5  194.52   12.21
   0   3  -5  207.04   12.25
   0   3  -4  436.22   25.36
   0  -3   4  415.79   25.50
   0   3  -4  429.48   25.49
   0   3  -3  214.93   13.08
   0  -3   3  217.97   13.18
   0   3  -3  242.14   13.00
   0  -3   3  203.61   12.97
   0   3  -3  204.23   13.04
   0  -3   2   97.43    6.11
   0   3  -2   87.08    6.11
   0  -3   2  106.47    6.29
   0   3  -2  104.76    6.12
   0   3  -1   61.97    3.83
   0   3  -1   59.81    3.93
   0   3  -1   53.00    3.83
   0  -3   1   66.80    4.04
   0  -3   1   57.83    3.86
   0   3   0    1.05    0.58
   0  -3   0    0.97    0.58
   0   3   0    0.75    0.74
   0  -3  -1   92.26    6.36
   0   3   1  107.11    6.38
   0  -3  -1  102.51    6.35
   0   3   1  100.96    6.35
   0   3   1  101.65    6.39
   0   3   1  102.59    6.23
   0   3   2    2.68    0.87
   0   3   2    2.23    0.70
   0  -3  -2    1.57    0.75
   0  -3  -2    3.10    0.66
   0  -3  -3  501.58   29.15
   0  -3  -3  483.06   29.03
   0  -3  -3  514.62   29.17
   0   3   3  487.59   29.13
   0   3   3  482.94   29.21
   0   3   3  484.19   29.06
   0  -3  -4   68.73    4.16
   0   3   4   59.61    4.03
   0  -3  -4   63.44    4.10
   0   3   4   60.63    4.26
   0   3   4   59.37    4.14
   0   3   4   60.93    4.13
   0  -3  -5    7.09    0.91
   0   3   5    5.79    0.91
   0   3   5    5.89    0.82
   0   3   5    4.88    0.90
   0  -3  -5    6.36    1.02
   0   3   5    6.30    1.12
   0   3   6   94.69    5.89
   0   3   6   90.47    6.34
   0   3   6   94.46    6.12
   0   3   6  101.24    6.31
   0   3   7  158.21    9.65
   0   3   7  144.63    9.67
   0   3   7  162.20    9.48
   0   3   7  145.50    9.00
   0   3   8    2.46    0.76
   0   3   8    1.42    0.88
   0   3   8    1.22    0.86
   0   3   9   68.03    5.19
   0   3   9   72.25    5.20
   0   3   9   67.37    4.88
   0   3  10  102.36    7.17
   0   3  10   96.97    6.77
   0  -3 -11    4.27    0.66
   0  -3 -11    3.85    0.80
   0  -3 -11    3.00    0.59
   0  -3 -11    3.49    0.65
   0  -3 -11    2.63    0.70
   0  -3 -11    2.27    0.66
   0  -3 -12    0.84    0.56
   0  -3 -12    1.06    0.71
   0  -3 -12    0.65    0.61
   0  -3 -12    0.98    0.74
   0  -3 -12    1.63    0.60
   0  -3 -12    2.33    0.68
   0  -3 -13   56.86    3.55
   0  -3 -13   51.03    3.43
   0  -3 -13   52.27    3.44
   0  -3 -13   56.37    3.73
   0  -3 -13   47.60    3.42
   0  -3 -13   50.02    3.46
   0  -3 -14  134.48    7.84
   0  -3 -14  120.19    7.69
   0  -3 -14  140.80    8.08
   0  -3 -14  116.67    7.71
   0  -3 -14  123.95    7.77
   0  -3 -15    9.60    1.07
   0  -3 -15    9.74    1.13
   0  -3 -15   12.10    1.47
   0  -3 -15   12.93    1.30
   0  -3 -15   11.86    1.24
   0  -3 -16   36.26    2.84
   0  -3 -16   49.22    3.11
   0  -3 -16   54.77    3.39
   0  -3 -16   38.94    2.94
   0  -3 -16   47.01    3.11
   0  -3 -17    0.53    0.75
   0  -3 -17   -0.22    0.61
   0  -3 -17    0.56    0.93
   0  -3 -17    0.63    0.78
   0  -3 -18   10.13    1.15
   0  -3 -18   10.61    1.30
   0  -3 -18   10.97    1.14
   0  -3 -18   10.90    1.32
   0  -3 -18    7.02    0.93
   0  -3 -19   26.29    2.11
   0  -3 -19   32.51    2.21
   0  -3 -19   29.45    2.30
   0  -3 -20   27.67    1.82
   0  -3 -20   27.64    1.69
   0  -3 -20   22.75    1.71
   0  -3 -21    0.72    0.31
   0  -3 -21    0.84    0.41
   0   4 -20    0.10    0.30
   0   4 -20    0.80    1.08
   0   4 -20    1.34    0.86
   0   4 -19    7.48    1.27
   0   4 -19    5.49    0.74
   0   4 -19    6.77    1.06
   0   4 -18   23.05    2.21
   0   4 -18   18.57    1.58
   0   4 -18   21.07    1.91
   0   4 -17    7.09    1.01
   0   4 -17   12.03    1.20
   0   4 -17   12.52    1.52
   0   4 -17   13.05    1.79
   0   4 -17   10.75    1.57
   0   4 -16   10.04    1.75
   0   4 -16    9.90    1.61
   0   4 -16    9.57    1.17
   0   4 -16   12.62    1.54
   0   4 -16   10.88    1.23
   0   4 -16   10.41    1.09
   0   4 -15    8.95    1.14
   0   4 -15    7.66    1.00
   0   4 -15    6.97    1.04
   0   4 -15   10.04    1.40
   0   4 -14   72.32    4.90
   0   4 -14   89.33    5.20
   0   4 -14   60.92    4.87
   0   4 -14   72.50    4.84
   0   4 -14   79.80    5.19
   0   4 -14   89.48    4.99
   0   4 -13   45.21    3.36
   0   4 -13   45.18    3.42
   0   4 -13   52.91    3.65
   0   4 -13   51.92    3.58
   0   4 -13   53.88    3.40
   0   4 -12   36.75    2.74
   0   4 -12   39.26    2.83
   0   4 -12   34.96    2.59
   0   4 -12   33.88    2.67
   0   4 -12   38.02    2.59
   0   4 -11   18.91    1.68
   0   4 -11   19.64    1.70
   0   4 -11   18.47    1.58
   0   4 -11   21.29    1.80
   0   4 -10  178.63   10.42
   0   4 -10  171.64   10.39
   0   4 -10  156.46   10.27
   0   4 -10  174.33   10.42
   0   4 -10  178.42   10.48
   0   4  -9  506.70   29.91
   0  -4   8  120.75    8.16
   0  -4   8  109.37    7.89
   0   4  -8  112.10    7.75
   0   4  -7    1.15    0.90
   0  -4   7    1.25    0.90
   0  -4   7    1.81    0.68
   0  -4   7    2.72    1.11
   0   4  -6    2.22    0.92
   0  -4   6    2.91    1.00
   0  -4   6    1.91    0.68
   0   4  -6    3.14    0.74
   0  -4   6    1.95    1.01
   0  -4   5  104.67    6.95
   0  -4   5  119.57    7.34
   0   4  -5  111.14    7.22
   0   4  -5  112.91    7.05
   0   4  -4  106.36    6.95
   0   4  -4  117.12    6.86
   0   4  -4  103.90    7.00
   0  -4   4  116.39    7.21
   0  -4   4  105.97    6.88
   0   4  -3    8.38    1.10
   0   4  -3    6.45    1.04
   0   4  -3    9.71    1.07
   0  -4   3    8.61    1.32
   0  -4   3    7.99    1.04
   0  -4   2    1.06    0.72
   0   4  -2    1.23    0.72
   0   4  -2    1.01    0.69
   0  -4   2    0.73    0.93
   0  -4   1  255.22   14.58
   0   4  -1  246.48   14.58
   0   4  -1  228.40   14.48
   0  -4   1  226.50   14.44
   0  -4   1  253.80   14.73
   0   4  -1  240.20   14.41
   0  -4   1  234.62   14.64
   0   4   0  118.33    7.36
   0  -4   0  118.37    7.49
   0   4   0  122.13    7.58
   0  -4   0  111.87    7.56
   0  -4   0  125.03    7.49
   0  -4  -1  579.74   35.78
   0   4   1  609.69   35.61
   0  -4  -1  603.65   35.75
   0   4   1  578.29   35.74
   0   4   1  650.74   35.81
   0  -4  -2  667.44   40.31
   0   4   2  705.94   40.41
   0   4   2  659.74   40.44
   0  -4  -2  724.71   40.43
   0   4   2  669.77   40.24
   0  -4  -3  294.59   16.96
   0  -4  -3  275.86   16.86
   0   4   3  293.02   16.83
   0  -4  -3  266.53   16.69
   0   4   3  267.41   16.94
   0  -4  -4   10.76    1.37
   0   4   4   13.22    1.32
   0  -4  -4    9.65    1.19
   0   4   4   11.31    1.42
   0  -4  -5   28.04    2.41
   0   4   5   33.08    2.74
   0   4   5   32.42    2.39
   0   4   5   30.53    2.54
   0  -4  -5   32.27    2.48
   0   4   5   31.57    2.45
   0   4   6   16.66    1.94
   0  -4  -6   18.24    1.66
   0  -4  -6   16.92    1.74
   0   4   6   18.06    1.81
   0   4   6   18.34    1.69
   0   4   6   18.96    1.60
   0   4   7  285.08   17.89
   0   4   7  295.21   17.44
   0   4   7  296.71   17.70
   0   4   7  283.54   18.09
   0   4   8   71.35    5.14
   0   4   8   73.04    4.92
   0   4   8   68.11    5.32
   0   4   9   18.58    1.92
   0   4   9   22.38    2.42
   0   4   9   21.55    2.25
   0  -4 -10   19.65    1.56
   0  -4 -10   18.64    1.52
   0   4  10   21.55    2.39
   0  -4 -10   18.39    1.46
   0  -4 -10   21.73    1.56
   0  -4 -11  233.10   13.54
   0  -4 -11  235.40   13.68
   0  -4 -11  208.12   13.48
   0  -4 -11  234.02   13.59
   0  -4 -11  218.41   13.42
   0  -4 -11  226.26   13.54
   0  -4 -11  233.58   13.55
   0  -4 -12   46.62    3.31
   0  -4 -12   46.66    3.13
   0  -4 -12   47.33    3.18
   0  -4 -12   45.99    3.23
   0  -4 -12   46.87    3.16
   0  -4 -12   52.02    3.23
   0  -4 -12   43.41    3.05
   0  -4 -13    8.26    0.96
   0  -4 -13    7.54    0.94
   0  -4 -13    7.63    1.02
   0  -4 -13    7.76    1.13
   0  -4 -13    6.53    1.00
   0  -4 -13    7.75    0.89
   0  -4 -14    8.04    0.96
   0  -4 -14    9.01    1.04
   0  -4 -14    6.47    0.99
   0  -4 -14    9.28    1.14
   0  -4 -14   10.14    1.27
   0  -4 -15    6.20    1.03
   0  -4 -15    6.52    1.13
   0  -4 -15    7.26    0.97
   0  -4 -15    5.51    0.85
   0  -4 -15    5.22    0.83
   0  -4 -16   26.35    1.98
   0  -4 -16   21.65    1.81
   0  -4 -16   27.01    2.03
   0  -4 -16   21.64    1.81
   0  -4 -16   27.67    2.18
   0  -4 -17   85.20    5.40
   0  -4 -17   76.88    5.34
   0  -4 -17   86.02    5.23
   0  -4 -17   77.01    5.21
   0  -4 -18    0.63    0.67
   0  -4 -18   -0.59    0.77
   0  -4 -18    1.17    0.68
   0  -4 -18    0.46    0.69
   0  -4 -19    1.90    0.65
   0  -4 -19    1.65    0.59
   0  -4 -19    2.35    0.76
   0  -4 -19    1.84    0.64
   0  -4 -20    0.62    0.49
   0  -4 -20    0.34    0.55
   0  -4 -20    0.11    0.34
   0   5 -20    2.29    0.79
   0   5 -20    2.15    1.05
   0   5 -20    3.32    0.72
   0   5 -19    5.23    0.91
   0   5 -19    4.80    0.63
   0   5 -19    4.66    1.08
   0   5 -18    4.51    1.20
   0   5 -18    2.89    0.67
   0   5 -17   63.05    3.96
   0   5 -17   66.43    3.70
   0   5 -17   70.21    4.33
   0   5 -17   53.35    3.50
   0  -5  17   46.60    3.58
   0   5 -17   47.33    3.54
   0   5 -16    5.39    1.49
   0   5 -16    4.13    1.15
   0   5 -16    3.02    0.87
   0  -5  16    3.49    0.88
   0   5 -16    3.10    0.76
   0   5 -16    5.45    0.95
   0   5 -15   -0.53    0.75
   0   5 -15   -0.11    0.75
   0   5 -15    0.05    1.01
   0   5 -15   -0.34    0.70
   0   5 -15   -0.85    1.02
   0   5 -15   -0.36    0.77
   0   5 -15   -0.07    1.27
   0   5 -14    9.67    1.37
   0   5 -14   15.91    1.42
   0   5 -14   14.68    1.62
   0   5 -14   14.89    1.60
   0   5 -14   12.29    1.38
   0   5 -13   59.27    4.06
   0   5 -13   60.11    4.02
   0   5 -13   51.95    3.82
   0   5 -13   51.18    3.92
   0   5 -13   64.28    3.86
   0   5 -13   55.87    4.08
   0   5 -12   94.85    6.14
   0   5 -12   99.61    6.15
   0   5 -12   99.02    6.10
   0   5 -12   90.94    6.07
   0   5 -12   86.72    5.93
   0   5 -11  281.92   17.27
   0   5 -11  290.69   17.25
   0   5 -11  297.45   17.30
   0   5 -11  268.56   17.11
   0   5 -11  300.96   17.28
   0   5 -10    6.81    1.05
   0   5 -10    8.26    1.04
   0   5 -10    7.28    1.05
   0   5 -10    7.68    0.98
   0   5 -10    7.54    0.94
   0   5  -9    7.65    0.98
   0   5  -9    8.72    1.05
   0   5  -9    9.60    0.98
   0   5  -9    7.70    1.04
   0   5  -8    8.66    1.50
   0  -5   7   28.73    2.71
   0   5  -7   27.90    2.37
   0   5  -7   28.13    2.65
   0  -5   6   55.75    4.23
   0   5  -6   58.30    4.12
   0   5  -6   56.05    3.86
   0  -5   6   47.94    3.65
   0   5  -5  170.32   11.40
   0   5  -5  196.57   11.16
   0   5  -5  178.74   11.32
   0  -5   5  176.33   11.19
   0  -5   5  186.08   11.70
   0  -5   4  551.70   34.35
   0  -5   4  585.73   34.44
   0   5  -4  558.14   34.13
   0   5  -4  577.40   34.13
   0   5  -4  616.35   34.00
   0  -5   4  548.02   33.98
   0   5  -3  431.88   26.18
   0  -5   3  408.72   26.01
   0   5  -3  462.87   26.08
   0  -5   3  424.20   26.50
   0  -5   3  454.03   26.34
   0  -5   3  459.66   26.47
   0   5  -3  427.90   26.07
   0   5  -2 1233.76   73.38
   0  -5   2 1254.29   73.71
   0   5  -2 1192.84   73.30
   0  -5   2 1346.34   73.61
   0  -5   2 1223.71   73.36
   0  -5   2 1297.39   73.74
   0  -5   1 1210.59   72.30
   0   5  -1 1194.06   72.21
   0   5  -1 1209.88   71.97
   0   5  -1 1192.54   72.13
   0  -5   1 1332.59   72.26
   0  -5   1 1234.15   72.10
   0  -5   0  608.62   34.42
   0   5   0  560.42   34.47
   0   5   0  590.02   34.52
   0   5   0  553.14   34.22
   0  -5   0  582.11   34.40
   0  -5   0  592.54   34.59
   0  -5  -1  110.39    7.11
   0  -5  -1  105.86    7.21
   0   5   1  110.36    6.94
   0   5   1  113.31    7.19
   0  -5  -2  267.09   16.04
   0   5   2  256.34   15.91
   0   5   2  280.23   16.15
   0   5   2  238.55   16.06
   0  -5  -2  269.75   16.30
   0  -5  -2  277.35   16.14
   0   5   3   13.53    1.38
   0  -5  -3   15.32    1.73
   0   5   3   12.73    1.63
   0  -5  -3   13.16    1.43
   0   5   3   12.75    1.49
   0  -5  -3   13.24    1.56
   0   5   4  104.98    7.39
   0   5   4  110.57    7.23
   0  -5  -4  120.78    7.44
   0  -5  -4  110.49    7.12
   0   5   5  246.80   14.47
   0   5   5  226.95   14.76
   0   5   5  240.79   14.42
   0   5   5  224.96   14.71
   0  -5  -5  215.59   14.34
   0  -5  -5  264.08   14.66
   0  -5  -6  116.91    8.27
   0  -5  -6  144.46    8.47
   0   5   6  134.50    8.30
   0   5   6  120.26    8.56
   0   5   6  137.67    8.31
   0   5   6  130.73    8.79
   0   5   7   81.72    6.11
   0  -5  -7   92.13    5.85
   0   5   7   87.70    5.84
   0   5   7   91.33    5.75
   0   5   7   83.17    6.36
   0   5   8  309.67   19.47
   0   5   8  309.95   18.73
   0   5   8  303.87   19.10
   0  -5  -9   19.63    1.58
   0   5   9   21.03    2.46
   0  -5 -10   41.71    2.74
   0  -5 -10   39.35    2.74
   0  -5 -10   36.76    2.63
   0  -5 -10   42.37    2.74
   0  -5 -11   46.54    3.26
   0  -5 -11   49.70    3.31
   0  -5 -11   50.34    3.33
   0  -5 -11   46.16    3.21
   0  -5 -11   51.78    3.38
   0  -5 -11   51.11    3.34
   0  -5 -12   95.83    5.96
   0  -5 -12   94.47    5.90
   0  -5 -12   91.12    5.96
   0  -5 -12   96.75    6.06
   0  -5 -12   93.61    5.99
   0  -5 -13   62.49    4.07
   0  -5 -13   59.93    4.13
   0  -5 -13   64.60    4.25
   0  -5 -13   62.43    4.17
   0  -5 -13   62.65    4.10
   0  -5 -14   73.98    4.96
   0  -5 -14   81.14    5.08
   0  -5 -14   75.52    4.96
   0  -5 -14   79.84    5.15
   0  -5 -15    1.50    0.64
   0  -5 -15    0.67    0.76
   0  -5 -15    0.04    0.74
   0  -5 -15    1.49    0.70
   0  -5 -16   12.61    1.23
   0  -5 -16   10.73    1.14
   0  -5 -16   10.00    1.30
   0  -5 -16   10.92    1.27
   0  -5 -17    2.86    0.84
   0  -5 -17    3.44    0.91
   0  -5 -17    2.12    0.62
   0  -5 -17    3.18    0.85
   0  -5 -17    3.72    0.86
   0  -5 -18    0.78    0.62
   0  -5 -18   -0.18    0.62
   0  -5 -18    0.58    0.64
   0  -5 -18    0.36    0.68
   0  -5 -19    1.99    0.60
   0  -5 -19    2.31    0.56
   0  -5 -19    1.60    0.61
   0  -5 -20    3.06    0.50
   0  -5 -20    5.30    0.55
   0   6 -20    6.23    0.70
   0   6 -20    4.05    0.58
   0   6 -19    0.30    0.55
   0   6 -19    0.42    0.80
   0   6 -19   -0.54    0.41
   0  -6  18    3.98    0.68
   0   6 -18    3.24    1.11
   0   6 -18    5.35    0.72
   0   6 -18    4.66    0.96
   0   6 -17   30.99    2.60
   0   6 -17   30.88    2.08
   0  -6  17   23.83    2.06
   0   6 -17   26.26    1.93
   0   6 -17   29.73    2.34
   0   6 -16   41.95    3.14
   0   6 -16   30.18    2.46
   0  -6  16   29.67    2.51
   0   6 -16   39.47    2.79
   0   6 -16   37.92    2.51
   0   6 -16   32.44    2.40
   0   6 -15   15.96    1.92
   0   6 -15   11.07    1.31
   0   6 -15   14.92    1.89
   0   6 -15    7.67    1.27
   0   6 -15   14.93    1.58
   0  -6  15   10.09    1.38
   0   6 -15   13.82    1.55
   0   6 -15   14.26    1.35
   0   6 -15   12.42    1.29
   0   6 -14   59.04    4.41
   0   6 -14   58.84    4.14
   0   6 -14   54.15    3.96
   0   6 -14   52.65    4.06
   0   6 -14   60.73    4.14
   0   6 -14   60.82    3.93
   0   6 -14   65.61    4.37
   0   6 -13    1.89    1.15
   0   6 -13    2.23    0.85
   0   6 -13    2.68    0.95
   0   6 -13    2.39    0.95
   0   6 -13    3.30    0.83
   0   6 -13    2.50    0.99
   0   6 -12    3.12    0.95
   0   6 -12    1.22    0.83
   0   6 -12    1.88    0.87
   0   6 -12    2.03    1.09
   0   6 -12    3.45    1.06
   0   6 -11    2.37    0.83
   0   6 -11    2.36    1.00
   0   6 -11    1.17    0.76
   0   6 -11    1.52    0.88
   0   6 -11    1.76    0.79
   0   6 -10    3.34    0.94
   0   6 -10    2.74    0.75
   0   6 -10    2.47    0.86
   0   6 -10    2.66    0.81
   0   6  -9    2.32    0.89
   0   6  -9    2.42    0.83
   0   6  -9    2.49    0.69
   0   6  -9    3.03    0.75
   0   6  -8    3.78    0.84
   0   6  -8    3.92    0.74
   0   6  -8    4.06    0.82
   0   6  -7  466.03   28.07
   0  -6   7  484.58   28.55
   0   6  -7  439.81   28.25
   0  -6   7  479.47   28.88
   0  -6   6   52.07    4.24
   0  -6   6   50.94    4.07
   0   6  -6   43.53    3.68
   0   6  -6   45.28    3.55
   0  -6   5  403.58   23.90
   0  -6   5  395.55   23.89
   0   6  -5  377.34   23.46
   0   6  -5  401.10   23.16
   0   6  -5  395.43   23.43
   0  -6   5  360.87   23.18
   0   6  -4   24.33    2.18
   0  -6   4   23.76    2.49
   0   6  -4   23.82    2.20
   0   6  -4   23.48    2.04
   0  -6   4   23.75    2.62
   0  -6   4   22.92    2.51
   0  -6   4   21.45    2.01
   0   6  -3  401.72   23.93
   0  -6   3  389.23   23.73
   0   6  -3  397.13   23.76
   0   6  -3  381.63   23.72
   0  -6   3  391.18   24.22
   0  -6   3  417.76   24.14
   0  -6   3  394.17   24.26
   0  -6   2  181.72   11.62
   0  -6   2  180.22   11.54
   0   6  -2  173.06   11.19
   0  -6   2  178.41   11.17
   0  -6   2  188.01   11.45
   0   6  -2  175.20   11.09
   0  -6   1 1234.90   71.66
   0   6  -1 1204.18   71.43
   0  -6   1 1186.55   71.32
   0   6  -1 1177.63   71.45
   0   6  -1 1173.66   71.17
   0  -6   1 1329.18   71.56
   0   6   0    8.42    1.40
   0   6   0    7.24    1.12
   0  -6   0    7.80    1.46
   0  -6   0    8.58    1.36
   0   6   0    7.71    1.36
   0  -6   0    9.60    1.32
   0   6   1  661.17   38.44
   0  -6  -1  645.31   38.34
   0   6   1  650.32   38.12
   0   6   1  649.88   38.55
   0  -6  -1  609.00   38.43
   0   6   2  148.22    9.28
   0   6   2  146.98    9.52
   0  -6  -2  145.23    9.47
   0  -6  -2  154.06    9.81
   0  -6  -2  149.40    9.52
   0   6   3  500.12   29.90
   0  -6  -3  508.68   30.19
   0   6   3  520.39   30.17
   0   6   3  479.52   30.15
   0  -6  -3  476.98   29.95
   0  -6  -3  549.12   30.50
   0   6   4  197.27   13.03
   0  -6  -4  229.41   13.25
   0   6   4  199.67   13.19
   0   6   4  211.32   12.73
   0   6   4  218.09   12.96
   0  -6  -4  191.69   12.70
   0   6   5   15.82    1.69
   0   6   5   14.01    1.92
   0  -6  -5   13.05    1.53
   0   6   5   15.60    1.63
   0   6   5   13.47    1.89
   0  -6  -5   17.25    1.92
   0   6   5   14.97    1.60
   0   6   6   26.66    2.23
   0   6   6   22.38    2.58
   0  -6  -6   21.31    2.07
   0   6   6   25.95    2.58
   0   6   6   23.65    2.11
   0  -6  -6   26.95    2.41
   0  -6  -7    1.53    0.79
   0   6   7    1.29    0.67
   0  -6  -7    0.20    0.67
   0   6   7    1.10    1.04
   0   6   8  187.56   12.84
   0  -6  -8  193.32   11.57
   0  -6  -9  270.64   15.40
   0  -6  -9  245.28   15.27
   0  -6  -9  264.48   15.38
   0  -6  -9  252.96   15.36
   0  -6 -10   56.21    3.63
   0  -6 -10   53.74    3.51
   0  -6 -10   54.66    3.61
   0  -6 -10   57.39    3.65
   0  -6 -10   52.15    3.40
   0  -6 -11  269.58   15.50
   0  -6 -11  242.64   15.44
   0  -6 -11  250.32   15.24
   0  -6 -11  243.29   15.36
   0  -6 -11  287.66   15.53
   0  -6 -11  269.99   15.49
   0  -6 -12    4.48    0.98
   0  -6 -12    5.96    0.81
   0  -6 -12    4.67    0.58
   0  -6 -12    4.85    0.89
   0  -6 -12    5.10    0.92
   0  -6 -12    4.36    0.81
   0  -6 -13    2.09    0.77
   0  -6 -13    1.53    0.68
   0  -6 -13    3.26    0.86
   0  -6 -13    3.58    0.69
   0  -6 -14   59.09    3.87
   0  -6 -14   64.16    4.03
   0  -6 -14   55.61    3.96
   0  -6 -14   55.96    3.90
   0  -6 -15    5.43    0.96
   0  -6 -15    4.49    0.86
   0  -6 -15    3.94    0.90
   0  -6 -15    4.73    0.89
   0  -6 -16    4.40    0.92
   0  -6 -16    2.16    0.78
   0  -6 -16    2.39    0.78
   0  -6 -16    3.19    0.76
   0  -6 -17   15.03    1.30
   0  -6 -17   10.92    1.22
   0  -6 -17   14.18    1.31
   0  -6 -17   11.28    1.15
   0  -6 -18   29.68    2.01
   0  -6 -18   25.72    1.97
   0  -6 -18   26.20    1.98
   0  -6 -19    2.64    0.54
   0  -6 -19    2.44    0.55
   0   7 -19   15.92    1.05
   0   7 -19   17.68    1.32
   0   7 -18    1.26    0.48
   0  -7  18    0.24    0.51
   0   7 -18    0.86    0.65
   0   7 -18   -0.31    0.87
   0   7 -17   30.93    2.00
   0   7 -17   25.99    1.89
   0  -7  17   24.06    2.04
   0   7 -17   29.09    2.51
   0   7 -17   27.51    2.19
   0   7 -16    0.38    0.88
   0   7 -16    0.28    0.65
   0  -7  16    0.45    0.79
   0   7 -16    0.20    1.17
   0   7 -16    0.70    0.70
   0   7 -15    1.87    0.97
   0   7 -15    3.69    1.33
   0   7 -15    1.50    0.80
   0   7 -15    3.35    1.01
   0   7 -15    2.85    0.91
   0   7 -15    2.55    1.07
   0  -7  15    2.07    1.00
   0   7 -14    7.03    1.03
   0   7 -14    6.78    1.23
   0   7 -14    6.76    1.17
   0   7 -14    6.75    1.14
   0  -7  14    5.85    1.22
   0   7 -14    6.90    1.48
   0   7 -14    5.03    1.19
   0   7 -14    5.10    1.44
   0   7 -13    4.82    1.09
   0   7 -13    7.34    1.45
   0   7 -13    7.38    1.48
   0   7 -13    5.37    1.12
   0   7 -13    4.72    1.25
   0   7 -13    6.02    1.10
   0   7 -12   31.58    2.47
   0   7 -12   31.43    2.77
   0   7 -12   30.29    2.46
   0   7 -12   31.74    2.70
   0   7 -12   33.28    2.55
   0   7 -12   31.22    2.72
   0   7 -11    0.66    0.96
   0   7 -11    0.50    0.77
   0   7 -11    1.44    0.71
   0   7 -11    1.73    0.86
   0   7 -11    0.39    1.02
   0   7 -10  231.24   14.05
   0   7 -10  216.17   13.85
   0   7 -10  246.39   14.08
   0   7  -9   10.84    1.45
   0   7  -9   15.46    1.51
   0   7  -9   13.49    1.35
   0   7  -8   47.48    3.42
   0   7  -8   49.16    3.33
   0   7  -8   49.76    3.41
   0   7  -7    1.63    0.66
   0   7  -7    1.05    0.72
   0   7  -7    1.36    0.75
   0  -7   6   47.77    4.39
   0   7  -6   39.58    3.57
   0   7  -6   45.84    3.56
   0  -7   6   45.53    4.04
   0  -7   6   45.97    4.22
   0  -7   5  148.14   10.13
   0   7  -5  150.23    9.32
   0   7  -5  142.47    9.60
   0  -7   5  148.14   10.32
   0   7  -5  151.28    9.64
   0  -7   5  143.62   10.12
   0  -7   4  425.27   25.59
   0  -7   4  424.18   25.47
   0   7  -4  387.83   24.89
   0  -7   4  433.39   25.68
   0  -7   4  404.50   24.80
   0   7  -4  422.65   25.08
   0   7  -4  409.73   24.81
   0  -7   3   48.86    4.15
   0  -7   3   51.38    4.08
   0   7  -3   45.62    3.60
   0   7  -3   45.55    3.64
   0  -7   3   49.43    4.18
   0   7  -3   47.58    3.77
   0  -7   3   47.97    3.62
   0   7  -2  143.66    9.68
   0  -7   2  155.45   10.14
   0  -7   2  155.25   10.37
   0  -7   2  158.10   10.32
   0  -7   2  164.45    9.86
   0   7  -2  148.03    9.88
   0   7  -1   11.74    1.49
   0  -7   1   16.56    2.09
   0  -7   1   14.14    1.83
   0  -7   1   12.91    1.98
   0   7  -1   16.21    1.83
   0  -7   1   13.54    1.67
   0  -7   0   23.14    2.67
   0   7   0   27.55    2.27
   0  -7   0   26.30    2.47
   0   7   0   27.30    2.56
   0   7   0   28.32    2.68
   0  -7   0   24.36    2.77
   0   7   1  487.86   29.31
   0  -7  -1  462.91   29.73
   0  -7  -1  496.81   29.60
   0   7   1  526.18   29.76
   0   7   1  482.64   29.86
   0   7   2  122.83    8.25
   0   7   2  136.59    8.93
   0  -7  -2  141.24    9.03
   0  -7  -2  135.02    8.61
   0  -7  -2  121.48    8.49
   0   7   2  131.46    8.62
   0   7   3   32.77    2.81
   0  -7  -3   32.75    2.84
   0   7   3   27.93    2.44
   0  -7  -3   27.77    2.54
   0  -7  -3   36.13    3.20
   0  -7  -4  139.89    8.39
   0   7   4  109.57    7.86
   0  -7  -4  110.55    7.64
   0   7   4  116.28    7.62
   0   7   4  123.97    7.94
   0   7   5  188.63   13.27
   0  -7  -5  237.60   13.67
   0   7   5  234.93   13.34
   0  -7  -5  190.34   12.96
   0   7   5  213.69   13.08
   0   7   5  210.03   13.73
   0   7   5  209.81   13.03
   0  -7  -6  674.48   45.70
   0   7   6  854.30   46.05
   0   7   6  727.11   46.54
   0  -7  -6  892.71   46.39
   0  -7  -7   99.69    6.30
   0  -7  -7   90.66    6.68
   0  -7  -8  373.35   22.01
   0  -7  -8  355.85   22.03
   0  -7  -8  391.56   22.17
   0  -7  -8  382.40   22.17
   0  -7  -8  370.89   22.14
   0  -7  -9   30.40    2.22
   0  -7  -9   31.76    2.33
   0  -7  -9   34.52    2.40
   0  -7  -9   34.72    2.40
   0  -7  -9   32.75    2.37
   0  -7  -9   31.58    2.17
   0  -7 -10   18.25    1.41
   0  -7 -10   21.81    1.71
   0  -7 -10   22.27    1.75
   0  -7 -10   16.65    1.49
   0  -7 -10   21.22    1.70
   0  -7 -11  146.32    9.33
   0  -7 -11  164.88    9.51
   0  -7 -11  160.19    9.48
   0  -7 -11  161.60    9.51
   0  -7 -11  146.67    9.21
   0  -7 -12   11.57    1.29
   0  -7 -12   10.18    0.94
   0  -7 -12   11.69    1.13
   0  -7 -12   10.93    1.27
   0  -7 -13   11.17    1.19
   0  -7 -13   12.52    1.36
   0  -7 -13   15.09    1.44
   0  -7 -14    0.17    0.65
   0  -7 -14   -0.21    0.78
   0  -7 -14    0.97    0.77
   0  -7 -15   23.11    1.91
   0  -7 -15   21.68    1.85
   0  -7 -15   22.08    1.78
   0  -7 -16   11.54    1.25
   0  -7 -16   12.22    1.23
   0  -7 -16   12.62    1.35
   0  -7 -17    3.48    0.70
   0  -7 -17    3.45    0.70
   0  -7 -17    3.67    0.81
   0  -7 -18    1.39    0.54
   0  -7 -18    1.24    0.60
   0  -7 -19    2.27    0.46
   0  -7 -19    2.53    0.43
   0   8 -19    0.11    0.54
   0  -8  18    0.99    0.47
   0   8 -18    1.03    0.42
   0   8 -17   10.59    0.99
   0   8 -17    9.62    1.35
   0  -8  17    9.71    1.12
   0   8 -17   10.10    0.91
   0   8 -16    7.17    0.92
   0  -8  16    6.26    1.07
   0   8 -16    7.35    1.34
   0   8 -16    4.45    0.96
   0  -8  15   13.17    1.54
   0   8 -15   10.06    1.35
   0   8 -15   11.29    1.48
   0   8 -15   12.61    1.74
   0   8 -15   13.68    1.53
   0   8 -15   14.58    1.31
   0   8 -14    8.10    1.16
   0   8 -14    7.69    1.43
   0  -8  14    9.35    1.36
   0   8 -14    9.28    1.32
   0   8 -14    8.39    1.09
   0   8 -14    7.94    1.51
   0   8 -14    7.51    1.23
   0   8 -13   50.83    3.82
   0   8 -13   51.59    3.74
   0   8 -13   47.61    3.46
   0   8 -13   44.30    3.45
   0  -8  13   48.55    3.57
   0   8 -13   50.94    3.54
   0   8 -12   56.16    3.82
   0   8 -12   46.55    3.75
   0   8 -12   47.53    3.50
   0   8 -12   48.16    3.76
   0   8 -12   47.29    3.51
   0   8 -11   60.85    4.09
   0   8 -11   59.81    4.33
   0   8 -11   57.79    4.06
   0   8 -11   61.68    4.31
   0   8 -11   54.59    4.24
   0   8 -10    1.87    1.06
   0   8 -10    0.30    0.86
   0   8 -10    1.29    1.03
   0   8 -10   -0.04    0.84
   0   8  -9  101.51    6.97
   0   8  -9  109.87    6.89
   0   8  -9  117.07    7.05
   0   8  -9  103.92    7.01
   0   8  -8   10.06    1.31
   0   8  -7  279.00   16.83
   0   8  -6   47.46    3.85
   0   8  -6   46.18    3.29
   0  -8   6   47.65    4.41
   0   8  -5    6.58    1.31
   0  -8   5    9.27    1.95
   0   8  -5    7.71    1.18
   0  -8   5   10.07    2.06
   0   8  -5    8.12    1.03
   0   8  -5    7.88    1.31
   0  -8   5    8.81    1.83
   0   8  -5    8.81    0.97
   0   8  -4   30.15    2.60
   0   8  -4   27.99    2.64
   0   8  -4   31.78    2.83
   0  -8   4   28.63    3.18
   0  -8   4   25.56    3.02
   0  -8   4   30.58    3.26
   0  -8   3    5.91    1.60
   0   8  -3    6.81    1.32
   0  -8   3    4.63    1.06
   0   8  -3    4.94    1.12
   0  -8   3    3.68    1.40
   0   8  -3    4.54    1.05
   0  -8   3    2.94    1.27
   0   8  -2   56.18    4.51
   0  -8   2   56.53    4.35
   0  -8   2   56.53    4.97
   0   8  -2   58.65    4.29
   0  -8   2   61.87    4.78
   0  -8   2   61.98    4.96
   0  -8   1   19.12    2.51
   0  -8   1   21.07    2.27
   0   8  -1   17.91    2.22
   0   8  -1   20.86    2.25
   0   8  -1   17.87    1.86
   0  -8   1   18.77    2.03
   0  -8   1   19.20    2.48
   0   8   0    2.55    0.86
   0   8   0    2.41    1.29
   0   8   0    2.05    1.08
   0  -8   0    2.70    1.24
   0  -8   0    2.29    0.98
   0  -8   0    1.34    1.16
   0   8   1  321.80   19.46
   0   8   1  323.66   20.25
   0  -8  -1  288.84   19.90
   0   8   1  341.07   19.99
   0  -8  -1  327.19   19.82
   0  -8  -2  166.51   10.21
   0  -8  -2  133.45    9.41
   0   8   2  137.39    9.11
   0   8   2  134.96    9.86
   0   8   2  151.26    9.65
   0  -8  -2  149.09    9.57
   0  -8  -3  659.25   36.09
   0   8   3  590.81   35.93
   0  -8  -3  617.44   35.54
   0   8   3  606.37   35.52
   0   8   3  559.39   35.00
   0  -8  -3  549.07   35.18
   0  -8  -4   19.25    2.33
   0   8   4   18.00    2.03
   0  -8  -4   14.36    1.72
   0  -8  -5   82.21    6.15
   0  -8  -5   73.64    5.43
   0   8   5   86.77    5.84
   0  -8  -6  219.85   12.36
   0  -8  -6  158.68   11.42
   0  -8  -6  199.65   11.17
   0  -8  -6  191.01   11.09
   0  -8  -6  172.64   11.05
   0  -8  -6  178.55   10.99
   0  -8  -7   25.75    1.90
   0  -8  -7   26.03    2.02
   0  -8  -7   25.43    2.04
   0  -8  -7   29.54    2.85
   0  -8  -7   27.18    2.00
   0  -8  -7   26.03    1.91
   0  -8  -7   30.37    2.13
   0  -8  -8  272.36   16.36
   0  -8  -8  267.09   16.38
   0  -8  -8  283.74   16.47
   0  -8  -8  288.09   16.56
   0  -8  -8  281.35   16.54
   0  -8  -8  265.80   16.49
   0  -8  -9   43.66    2.75
   0  -8  -9   40.73    2.98
   0  -8  -9   44.06    3.06
   0  -8  -9   46.15    3.05
   0  -8  -9   42.49    2.81
   0  -8  -9   40.81    2.90
   0  -8  -9   41.01    2.85
   0  -8 -10    4.41    0.93
   0  -8 -10    4.22    0.96
   0  -8 -10    4.06    0.70
   0  -8 -10    4.38    0.65
   0  -8 -11   20.68    1.50
   0  -8 -11   20.88    1.80
   0  -8 -11   19.98    1.82
   0  -8 -11   17.81    1.59
   0  -8 -12   25.60    1.95
   0  -8 -12   27.19    2.16
   0  -8 -12   26.48    2.15
   0  -8 -12   24.70    1.81
   0  -8 -13   52.46    3.73
   0  -8 -13   63.34    3.96
   0  -8 -13   57.21    3.89
   0  -8 -13   56.14    3.58
   0  -8 -14    4.15    0.95
   0  -8 -14    3.74    0.95
   0  -8 -14    3.57    0.74
   0  -8 -15    4.43    0.78
   0  -8 -15    4.98    0.94
   0  -8 -15    4.35    0.95
   0  -8 -16   26.02    1.98
   0  -8 -16   26.29    2.01
   0  -8 -16   24.42    1.89
   0  -8 -17    2.63    0.56
   0  -8 -17    2.11    0.68
   0  -8 -17    1.31    0.69
   0  -8 -17    2.01    0.64
   0  -8 -18   47.08    2.91
   0  -8 -18   41.73    2.94
   0  -8 -18   49.65    2.99
   0  -9  18    1.83    0.44
   0   9 -18    2.55    0.38
   0  -9  17    5.82    0.86
   0   9 -17    5.79    0.65
   0   9 -17    7.27    0.74
   0   9 -16   14.07    1.50
   0  -9  16   15.16    1.48
   0   9 -16   15.24    1.28
   0   9 -16   14.10    1.24
   0   9 -15   28.85    2.19
   0  -9  15   28.07    2.26
   0   9 -15   28.35    1.98
   0   9 -15   25.04    2.23
   0   9 -14    2.59    0.94
   0   9 -14    2.59    0.80
   0   9 -14    0.82    1.12
   0  -9  14    1.99    1.12
   0   9 -14    1.59    1.01
   0  -9  13    0.26    1.01
   0   9 -13    0.20    1.01
   0   9 -13   -0.71    1.24
   0   9 -13    0.24    0.87
   0   9 -12  132.91    9.42
   0  -9  12  166.59    9.41
   0   9 -12  148.46    9.51
   0   9 -12  144.63    9.26
   0   9 -11    1.83    1.04
   0  -9  11    1.83    1.04
   0   9 -11    3.03    0.95
   0   9 -11    3.31    1.10
   0   9 -11    3.45    1.27
   0   9 -10  150.34   10.03
   0   9 -10  165.64   10.30
   0  -9  10  171.97   10.13
   0   9  -7   31.77    2.58
   0  -9   6    1.39    0.65
   0   9  -6    1.38    0.78
   0   9  -6    1.75    0.88
   0  -9   5   41.53    2.94
   0  -9   5   42.23    2.95
   0   9  -5   42.67    3.07
   0   9  -4    8.24    1.11
   0  -9   4    8.29    0.93
   0  -9   4    7.13    0.95
   0  -9   4    6.61    0.92
   0   9  -3  197.83   12.58
   0  -9   3  204.72   13.11
   0  -9   3  200.94   11.79
   0  -9   3  196.59   11.71
   0   9  -3  197.18   12.43
   0  -9   3  204.06   13.32
   0  -9   3  189.13   11.70
   0   9  -3  183.09   11.83
   0  -9   2  173.44   10.00
   0  -9   2  147.11    8.65
   0  -9   2  141.42    8.56
   0   9  -2  157.32    9.28
   0   9  -2  151.71    9.63
   0  -9   2  154.49   10.17
   0   9  -1   87.86    6.23
   0  -9   1   82.98    5.84
   0  -9   1   73.47    5.03
   0   9  -1   89.37    6.12
   0  -9   1   80.33    5.13
   0  -9   1   81.08    6.40
   0  -9   1   88.24    6.65
   0   9  -1   80.28    5.59
   0  -9   0  318.76   20.31
   0   9   0  334.98   20.55
   0  -9   0  319.31   20.80
   0   9   0  328.25   20.00
   0  -9   0  340.40   21.13
   0   9   1   32.55    3.32
   0  -9  -1   23.69    2.58
   0  -9  -1   27.06    2.83
   0   9   1   25.92    2.76
   0   9   2   26.66    3.02
   0  -9  -2   21.25    1.77
   0  -9  -2   24.84    2.49
   0  -9  -2   26.07    3.00
   0   9   2   28.20    2.68
   0  -9  -2   21.73    2.45
   0  -9  -3  167.08   10.47
   0  -9  -3  134.01    9.48
   0  -9  -3  143.44    8.89
   0   9   3  164.16    9.93
   0  -9  -3  146.01    8.86
   0  -9  -3  144.31    8.85
   0   9   3  146.32   10.32
   0  -9  -3  137.38    8.86
   0  -9  -4   18.50    1.65
   0   9   4   22.23    2.36
   0  -9  -4   20.35    1.64
   0  -9  -4   17.07    1.98
   0  -9  -4   19.41    1.66
   0  -9  -4   23.56    2.79
   0  -9  -4   21.91    1.74
   0  -9  -4   19.02    1.61
   0   9   5  230.74   14.10
   0  -9  -5  228.94   13.18
   0  -9  -5  216.61   13.19
   0  -9  -5  213.43   13.16
   0  -9  -5  248.24   14.72
   0  -9  -5  210.32   13.02
   0  -9  -5  215.04   13.12
   0  -9  -6  104.19    6.27
   0  -9  -6   99.39    6.25
   0  -9  -6   94.03    6.17
   0  -9  -6  100.31    6.15
   0  -9  -6  104.39    6.33
   0  -9  -6   97.65    6.32
   0  -9  -6  105.86    6.42
   0  -9  -7   12.35    1.30
   0  -9  -7   13.03    1.25
   0  -9  -7   12.09    1.10
   0  -9  -7   12.96    1.36
   0  -9  -7   10.58    1.01
   0  -9  -7   13.83    1.18
   0  -9  -7   11.89    1.13
   0  -9  -8    5.31    0.63
   0  -9  -8    4.28    0.75
   0  -9  -8    5.30    0.98
   0  -9  -8    5.51    0.74
   0  -9  -8    5.13    0.99
   0  -9  -8    3.87    0.92
   0  -9  -8    5.45    0.88
   0  -9  -9    9.20    1.20
   0  -9  -9    8.83    0.96
   0  -9  -9    8.47    1.16
   0  -9  -9    7.62    0.79
   0  -9  -9    7.89    1.19
   0  -9  -9    8.72    1.01
   0  -9  -9    9.68    0.97
   0  -9 -10   36.12    2.56
   0  -9 -10   29.83    2.26
   0  -9 -10   31.33    2.43
   0  -9 -10   31.03    2.18
   0  -9 -10   28.67    2.21
   0  -9 -11    6.13    1.07
   0  -9 -11    4.69    0.70
   0  -9 -11    4.53    0.79
   0  -9 -11    6.04    1.18
   0  -9 -12   50.86    3.62
   0  -9 -12   50.40    3.32
   0  -9 -12   56.69    3.73
   0  -9 -12   50.67    3.45
   0  -9 -13   46.71    3.24
   0  -9 -13   39.79    2.99
   0  -9 -13   46.45    3.26
   0  -9 -13   45.55    2.89
   0  -9 -14    3.87    0.98
   0  -9 -14    5.75    1.05
   0  -9 -14    3.44    0.72
   0  -9 -15   77.86    4.79
   0  -9 -15   72.79    4.78
   0  -9 -15   69.69    4.61
   0  -9 -16    9.07    0.94
   0  -9 -16    9.72    1.09
   0  -9 -16   10.20    1.12
   0  -9 -17    4.12    0.56
   0  -9 -17    2.96    0.75
   0  -9 -17    3.81    0.70
   0  -9 -17    4.84    0.75
   0  -9 -18    6.02    0.69
   0  -9 -18    7.14    0.68
   0  10 -17    1.27    0.34
   0  10 -17    1.51    0.41
   0 -10  17    1.00    0.56
   0 -10  16    9.17    1.14
   0  10 -16   10.67    0.93
   0  10 -16    8.20    0.88
   0  10 -15   42.45    2.62
   0  10 -15   45.13    2.84
   0 -10  15   39.09    2.87
   0 -10  14    0.39    0.95
   0 -10  14    0.05    1.05
   0  10 -14    1.84    0.86
   0  10 -14    1.19    0.71
   0 -10  13   51.97    3.83
   0  10 -13   53.97    3.70
   0  10 -13   49.89    3.95
   0  10 -12    3.27    0.99
   0  10 -12    1.92    1.30
   0 -10  12    3.37    1.23
   0  10 -11    1.52    1.32
   0  10 -11    0.68    0.90
   0 -10  11    1.02    1.11
   0 -10  10   12.84    1.61
   0 -10   9   11.81    1.52
   0  10  -8   17.62    1.95
   0  10  -7    1.79    1.10
   0 -10   6   93.67    5.61
   0 -10   6   79.74    5.46
   0  10  -6   83.26    5.70
   0 -10   5  204.63   12.49
   0 -10   5  200.33   12.46
   0 -10   5  208.46   12.38
   0  10  -5  206.71   12.66
   0  10  -4   42.78    3.27
   0 -10   4   44.99    3.04
   0 -10   4   40.49    3.09
   0 -10   4   48.43    3.14
   0  10  -3   90.96    6.13
   0 -10   3   93.38    5.93
   0 -10   3   97.06    5.96
   0 -10   3   92.34    5.93
   0 -10   3   95.86    6.02
   0 -10   3   94.18    5.92
   0  10  -2   34.97    3.58
   0 -10   2   39.42    2.72
   0 -10   2   34.76    2.65
   0 -10   2   42.18    2.80
   0 -10   2   39.43    2.66
   0 -10   2   36.89    2.69
   0 -10   2   38.99    2.70
   0  10  -2   35.42    2.81
   0 -10   1  114.14    6.85
   0 -10   1   96.67    6.66
   0  10  -1  103.62    6.84
   0 -10   1  102.65    6.73
   0 -10   1  101.58    6.70
   0 -10   1  112.59    6.67
   0  10  -1  114.66    8.08
   0 -10   1  114.84    6.77
   0 -10   1  104.18    8.17
   0 -10   1  108.00    6.75
   0 -10   1  117.62    6.84
   0 -10   0  180.94   11.10
   0 -10   0  189.06   11.10
   0 -10   0  193.09   12.55
   0  10   0  174.35   11.17
   0 -10   0  162.30   10.96
   0 -10   0  181.56   11.11
   0 -10   0  199.30   11.17
   0 -10   0  196.11   11.16
   0 -10  -1   93.70    5.72
   0 -10  -1   96.37    5.75
   0 -10  -1   80.11    5.50
   0 -10  -1   92.75    5.68
   0 -10  -1   95.68    5.74
   0 -10  -1   83.52    5.54
   0 -10  -1   97.35    5.72
   0 -10  -1   83.20    5.65
   0 -10  -2  128.38    7.54
   0 -10  -2  111.45    7.29
   0 -10  -2  123.37    7.50
   0 -10  -2  120.61    7.46
   0 -10  -2  111.33    7.28
   0 -10  -2  121.12    7.44
   0 -10  -2  128.77    7.44
   0 -10  -3  141.74    8.44
   0 -10  -3  141.22    8.53
   0 -10  -3  146.91    8.54
   0 -10  -3  141.66    8.58
   0 -10  -3  129.23    8.35
   0 -10  -3  138.94    8.49
   0 -10  -3  138.37    8.56
   0 -10  -3  129.95    8.32
   0 -10  -4   10.79    1.11
   0 -10  -4   13.80    1.35
   0 -10  -4   12.20    1.32
   0 -10  -4   12.71    1.30
   0 -10  -4   12.12    1.38
   0 -10  -4   14.69    1.20
   0 -10  -4   10.99    1.05
   0 -10  -5   16.71    1.40
   0 -10  -5   17.90    1.62
   0 -10  -5   16.88    1.40
   0 -10  -5   16.28    1.55
   0 -10  -5   17.55    1.57
   0 -10  -5   18.21    1.67
   0 -10  -6    6.58    0.83
   0 -10  -6    6.66    0.95
   0 -10  -6    6.52    0.79
   0 -10  -6    5.37    0.91
   0 -10  -6    5.65    1.04
   0 -10  -6    6.67    1.11
   0 -10  -6    6.82    0.99
   0 -10  -7   22.65    1.97
   0 -10  -7   24.61    1.88
   0 -10  -7   26.18    1.98
   0 -10  -7   22.13    1.83
   0 -10  -7   26.10    2.07
   0 -10  -7   20.73    1.74
   0 -10  -7   23.69    1.72
   0 -10  -8   11.58    1.14
   0 -10  -8   11.94    1.00
   0 -10  -8   10.58    1.23
   0 -10  -8    9.48    1.31
   0 -10  -8   10.56    1.38
   0 -10  -8   11.16    1.11
   0 -10  -8   11.16    1.13
   0 -10  -9   91.40    6.38
   0 -10  -9  102.42    6.59
   0 -10  -9  104.67    6.52
   0 -10  -9  113.71    6.68
   0 -10  -9  101.56    6.27
   0 -10  -9  108.61    6.42
   0 -10  -9  104.77    6.67
   0 -10 -10  138.57    8.15
   0 -10 -10  129.51    8.35
   0 -10 -10  133.59    8.25
   0 -10 -10  122.05    8.14
   0 -10 -10  148.51    8.51
   0 -10 -11    2.84    0.70
   0 -10 -11    1.91    0.61
   0 -10 -11    2.23    0.95
   0 -10 -11    3.17    1.14
   0 -10 -11    2.77    0.68
   0 -10 -12  138.91    8.69
   0 -10 -12  127.00    8.47
   0 -10 -12  151.31    8.81
   0 -10 -12  143.03    8.41
   0 -10 -13   -0.24    0.58
   0 -10 -13    0.02    0.43
   0 -10 -13   -1.05    1.01
   0 -10 -13   -0.22    0.91
   0 -10 -14   -1.04    0.90
   0 -10 -14   -0.11    0.58
   0 -10 -14   -1.35    0.87
   0 -10 -15    9.36    1.18
   0 -10 -15    7.96    0.88
   0 -10 -15    8.24    1.09
   0 -10 -16   22.47    1.74
   0 -10 -16   22.34    1.88
   0 -10 -16   22.20    1.77
   0 -10 -17    0.10    0.52
   0 -10 -17    0.70    0.52
   0 -10 -17    0.14    0.61
   0 -10 -18    5.97    0.60
   0  11 -17    0.84    0.29
   0 -11  17    0.62    0.52
   0  11 -16    3.30    0.53
   0  11 -16    3.73    0.53
   0 -11  16    3.17    0.79
   0  11 -15    0.39    0.57
   0  11 -15    0.70    0.55
   0 -11  15    1.36    0.87
   0 -11  15   -0.09    0.66
   0 -11  14    2.22    1.08
   0  11 -14    0.89    0.77
   0  11 -14    0.53    0.63
   0 -11  14    0.81    0.91
   0 -11  13   12.30    1.61
   0  11 -13   13.02    1.37
   0 -11  13   10.05    1.52
   0  11 -12   27.27    2.23
   0 -11  12   27.17    2.47
   0  11 -12   26.29    2.58
   0 -11  12   26.19    2.45
   0 -11  11    5.46    1.37
   0 -11  11    4.76    1.38
   0  11 -11    4.44    1.05
   0 -11  10    1.85    1.22
   0  11  -9   17.43    2.09
   0  11  -8   82.89    5.73
   0 -11   7    2.93    0.81
   0 -11   7    3.16    1.10
   0  11  -7    4.04    1.25
   0 -11   6   42.80    3.36
   0 -11   6   45.34    3.21
   0 -11   6   39.82    3.03
   0  11  -6   43.06    3.36
   0  11  -5   22.94    2.11
   0 -11   5   19.54    1.86
   0 -11   5   21.17    1.69
   0 -11   5   18.63    2.01
   0 -11   5   19.79    1.83
   0 -11   4    1.88    0.82
   0 -11   4    0.47    0.74
   0 -11   4    0.29    0.65
   0 -11   4    1.32    0.71
   0 -11   4   -0.22    0.96
   0  11  -4    1.30    1.00
   0 -11   3  346.15   20.75
   0  11  -3  343.56   20.96
   0 -11   3  348.79   20.73
   0 -11   3  354.48   20.83
   0 -11   3  343.60   20.73
   0 -11   2  137.37    8.27
   0  11  -2  127.75    8.45
   0 -11   2  134.48    8.23
   0 -11   2  139.89    8.38
   0 -11   2  134.67    8.27
   0 -11   2  129.22    8.24
   0 -11   2  127.44    8.26
   0  11  -1   64.11    4.77
   0 -11   1   72.37    4.67
   0 -11   1   75.38    4.80
   0 -11   1   76.80    4.78
   0 -11   1   67.81    4.65
   0 -11   1   70.86    4.57
   0 -11   1   73.62    4.70
   0 -11   1   67.22    4.65
   0 -11   0   42.01    2.93
   0 -11   0   40.49    2.84
   0 -11   0   42.41    2.93
   0 -11   0   35.37    2.72
   0 -11   0   40.83    2.91
   0 -11   0   37.87    2.85
   0 -11   0   38.01    2.69
   0 -11  -1   30.49    2.22
   0 -11  -1   30.78    2.28
   0 -11  -1   29.40    2.23
   0 -11  -1   26.86    2.19
   0 -11  -1   23.84    2.01
   0 -11  -1   28.08    2.28
   0 -11  -1   25.90    2.21
   0 -11  -2   23.33    1.91
   0 -11  -2   19.16    1.63
   0 -11  -2   19.46    1.63
   0 -11  -2   19.09    1.85
   0 -11  -2   24.66    2.00
   0 -11  -2   22.22    1.80
   0 -11  -2   22.38    1.83
   0 -11  -3   16.32    1.54
   0 -11  -3   13.24    1.27
   0 -11  -3   15.38    1.33
   0 -11  -3   17.49    1.64
   0 -11  -3   15.77    1.66
   0 -11  -3   14.28    1.54
   0 -11  -3   14.90    1.48
   0 -11  -3   16.77    1.48
   0 -11  -4   27.23    2.17
   0 -11  -4   35.45    2.31
   0 -11  -4   30.56    2.47
   0 -11  -4   30.36    2.44
   0 -11  -4   28.13    2.13
   0 -11  -4   31.53    2.45
   0 -11  -4   32.53    2.39
   0 -11  -5   33.24    2.42
   0 -11  -5   33.65    2.51
   0 -11  -5   26.76    2.21
   0 -11  -5   32.74    2.45
   0 -11  -5   31.62    2.54
   0 -11  -5   32.57    2.56
   0 -11  -5   31.53    2.26
   0 -11  -6  152.11    9.32
   0 -11  -6  142.48    9.19
   0 -11  -6  153.39    9.15
   0 -11  -6  152.04    9.00
   0 -11  -6  157.63    9.22
   0 -11  -6  127.07    8.97
   0 -11  -6  160.57    9.16
   0 -11  -7  497.95   28.30
   0 -11  -7  480.81   28.15
   0 -11  -7  404.79   28.15
   0 -11  -7  544.55   28.54
   0 -11  -7  476.10   28.39
   0 -11  -7  478.43   28.30
   0 -11  -7  498.41   28.39
   0 -11  -7  500.81   28.53
   0 -11  -8    3.22    0.82
   0 -11  -8    6.50    1.17
   0 -11  -8    3.70    0.62
   0 -11  -8    3.71    0.76
   0 -11  -8    3.86    1.04
   0 -11  -8    3.83    0.91
   0 -11  -8    3.18    0.72
   0 -11  -9  113.72    7.05
   0 -11  -9  115.37    7.20
   0 -11  -9  118.91    6.95
   0 -11  -9   97.58    7.01
   0 -11  -9  115.56    7.29
   0 -11  -9  125.79    7.12
   0 -11 -10    0.43    0.66
   0 -11 -10    0.73    0.57
   0 -11 -10    0.37    0.61
   0 -11 -10   -0.22    1.13
   0 -11 -10    0.19    0.91
   0 -11 -11   96.36    5.70
   0 -11 -11   74.02    5.21
   0 -11 -11   90.26    5.24
   0 -11 -11   76.39    5.27
   0 -11 -11   87.44    5.51
   0 -11 -12   62.29    3.77
   0 -11 -12   58.56    4.04
   0 -11 -12   68.41    4.26
   0 -11 -13   74.76    4.48
   0 -11 -13   68.79    4.01
   0 -11 -13   66.09    4.31
   0 -11 -14    1.25    0.52
   0 -11 -14    1.71    0.80
   0 -11 -14    1.30    0.91
   0 -11 -15   14.27    1.46
   0 -11 -15   11.65    1.31
   0 -11 -15   12.59    1.24
   0 -11 -16   25.03    1.95
   0 -11 -16   23.84    1.83
   0 -11 -16   24.50    1.77
   0 -11 -17    3.95    0.55
   0 -11 -17    5.12    0.73
   0 -11 -17    3.33    0.50
   0  12 -16    3.65    0.45
   0  12 -16    3.29    0.48
   0 -12  16    4.19    0.72
   0 -12  15    7.98    1.06
   0  12 -15    9.16    0.83
   0  12 -15    9.70    0.80
   0  12 -14    6.89    0.97
   0 -12  14    4.80    0.97
   0 -12  14    8.22    1.16
   0  12 -14    8.56    0.85
   0 -12  13    1.17    0.93
   0  12 -13    1.46    0.76
   0 -12  13    0.57    1.02
   0 -12  12   11.68    1.61
   0 -12  12   10.38    1.54
   0  12 -12   12.70    1.38
   0 -12  11   31.11    2.66
   0  12 -11   31.58    2.43
   0 -12  11   28.86    2.67
   0  12 -10   -0.09    0.83
   0  12 -10   -0.22    1.43
   0 -12  10   -0.90    1.21
   0 -12   9    1.63    1.28
   0  12  -9    2.71    1.45
   0  12  -8   52.71    3.98
   0 -12   8   45.13    3.66
   0 -12   8   51.61    3.91
   0  12  -7   21.96    2.34
   0 -12   7   24.40    2.15
   0 -12   7   19.83    1.83
   0 -12   7   18.83    2.22
   0 -12   6  132.16    8.62
   0  12  -6  133.88    8.96
   0 -12   6  141.07    8.77
   0 -12   6  147.69    8.99
   0 -12   5  126.41    8.25
   0 -12   5  125.52    8.20
   0 -12   5  133.87    8.49
   0  12  -5  121.51    8.45
   0 -12   5  141.22    8.11
   0 -12   4    7.40    1.04
   0 -12   4    7.37    1.13
   0 -12   4    6.87    1.17
   0 -12   4    7.08    1.05
   0 -12   4    7.90    1.41
   0  12  -4    8.01    1.47
   0 -12   3    2.69    0.99
   0 -12   3    2.56    0.90
   0 -12   3    2.53    0.83
   0 -12   3    2.64    0.82
   0  12  -3    2.30    1.13
   0 -12   2    3.13    0.95
   0 -12   2    3.78    0.86
   0 -12   2    2.57    0.92
   0 -12   2    3.52    0.87
   0 -12   2    3.46    0.98
   0 -12   2    3.35    0.80
   0 -12   1    1.83    0.91
   0 -12   1    1.79    0.82
   0 -12   1    1.71    0.84
   0 -12   1    1.64    0.64
   0 -12   1    0.68    0.88
   0 -12   1    1.53    0.90
   0 -12   0   38.35    2.91
   0 -12   0   40.14    2.91
   0 -12   0   40.50    2.86
   0 -12   0   37.02    2.82
   0 -12   0   33.66    2.60
   0 -12   0   39.62    2.90
   0 -12  -1   16.03    1.70
   0 -12  -1   15.85    1.58
   0 -12  -1   16.33    1.60
   0 -12  -1   15.57    1.61
   0 -12  -1   12.64    1.49
   0 -12  -1   17.97    1.67
   0 -12  -2  120.89    7.28
   0 -12  -2  122.38    7.43
   0 -12  -2  119.22    7.29
   0 -12  -2  114.60    7.34
   0 -12  -2   98.72    7.06
   0 -12  -2  123.11    7.37
   0 -12  -3   13.93    1.48
   0 -12  -3   11.39    1.33
   0 -12  -3   13.72    1.52
   0 -12  -3   13.86    1.55
   0 -12  -3   12.95    1.57
   0 -12  -3   15.16    1.70
   0 -12  -3   10.18    1.15
   0 -12  -3   13.30    1.47
   0 -12  -3   11.18    1.20
   0 -12  -4  327.60   18.15
   0 -12  -4  308.49   18.37
   0 -12  -4  332.64   18.28
   0 -12  -4  279.20   18.02
   0 -12  -4  251.50   17.95
   0 -12  -4  335.31   18.32
   0 -12  -4  309.47   18.35
   0 -12  -4  345.92   18.38
   0 -12  -5   43.30    3.00
   0 -12  -5   44.41    3.13
   0 -12  -5   40.62    3.04
   0 -12  -5   39.93    2.96
   0 -12  -5   45.43    3.25
   0 -12  -5   44.27    2.85
   0 -12  -6   40.75    2.99
   0 -12  -6   46.27    3.05
   0 -12  -6   35.38    2.80
   0 -12  -6   45.93    3.30
   0 -12  -6   40.13    3.10
   0 -12  -6   39.77    2.82
   0 -12  -6   47.29    3.14
   0 -12  -7    2.16    0.59
   0 -12  -7    1.83    1.01
   0 -12  -7    2.83    0.90
   0 -12  -7    1.82    1.14
   0 -12  -7    1.25    0.60
   0 -12  -7    1.11    0.78
   0 -12  -7    1.27    0.73
   0 -12  -8   36.06    2.74
   0 -12  -8   38.56    2.81
   0 -12  -8   33.96    2.33
   0 -12  -8   38.01    2.58
   0 -12  -8   27.78    2.37
   0 -12  -8   32.50    2.48
   0 -12  -8   39.04    2.68
   0 -12  -9   42.06    2.93
   0 -12  -9   31.63    2.67
   0 -12  -9   39.38    3.02
   0 -12  -9   40.17    2.76
   0 -12  -9   42.17    2.62
   0 -12  -9   42.85    2.82
   0 -12  -9   40.34    2.62
   0 -12 -10  137.40    8.02
   0 -12 -10  130.06    7.87
   0 -12 -10  143.57    7.79
   0 -12 -11   -0.24    0.60
   0 -12 -11    0.46    0.56
   0 -12 -11   -0.22    1.22
   0 -12 -11    0.45    0.62
   0 -12 -11    0.54    0.95
   0 -12 -12    9.10    1.25
   0 -12 -12   10.28    0.92
   0 -12 -12    8.81    1.46
   0 -12 -12    8.28    0.94
   0 -12 -13   10.37    1.46
   0 -12 -13   10.83    1.27
   0 -12 -13   10.66    0.91
   0 -12 -14   24.28    1.97
   0 -12 -14   20.68    1.80
   0 -12 -14   25.59    2.12
   0 -12 -15    0.12    0.61
   0 -12 -15    0.45    0.76
   0 -12 -15    0.18    0.69
   0 -12 -16    4.18    0.80
   0 -12 -16    3.28    0.54
   0 -12 -16    4.53    0.67
   0 -12 -17   11.04    0.95
   0  13 -15    0.18    0.40
   0  13 -15   -0.30    0.47
   0 -13  15   -0.71    0.66
   0 -13  14    9.91    1.18
   0  13 -14   11.27    0.87
   0  13 -13    0.06    0.53
   0  13 -13    0.27    0.61
   0 -13  13    0.25    0.74
   0 -13  13   -1.38    0.90
   0 -13  12    0.05    0.97
   0 -13  12   -0.45    1.01
   0  13 -12   -0.31    0.69
   0  13 -11   41.07    2.88
   0 -13  11   37.60    3.09
   0  13 -10   16.52    1.60
   0 -13  10   15.16    1.96
   0 -13   9   41.90    3.30
   0 -13   9   41.23    3.39
   0 -13   8   29.21    2.59
   0 -13   8   29.37    2.79
   0 -13   7    3.04    1.39
   0 -13   7    2.83    0.87
   0  13  -7    4.27    1.48
   0 -13   7    3.37    1.14
   0 -13   6    0.47    0.81
   0 -13   6    1.19    0.98
   0 -13   6   -0.68    1.29
   0 -13   5   20.21    2.21
   0 -13   5   18.88    1.88
   0 -13   5   19.82    1.87
   0 -13   4    2.60    1.28
   0 -13   4    0.64    0.76
   0 -13   4    0.05    0.90
   0 -13   4    2.42    0.81
   0 -13   4    0.52    0.84
   0 -13   3    9.02    1.15
   0 -13   3    8.23    1.18
   0 -13   3    7.35    1.12
   0 -13   3    7.66    1.31
   0 -13   2   58.93    4.12
   0 -13   2   63.36    4.20
   0 -13   2   56.82    4.08
   0 -13   2   68.14    4.30
   0 -13   2   57.74    4.02
   0 -13   1  151.06    8.88
   0 -13   1  147.56    8.87
   0 -13   1  147.28    8.79
   0 -13   1  135.40    8.73
   0 -13   1  125.82    8.54
   0 -13   1  141.47    8.76
   0 -13   0    0.63    0.85
   0 -13   0    2.20    1.03
   0 -13   0    1.27    0.87
   0 -13   0    0.90    0.97
   0 -13   0    1.41    0.59
   0 -13   0    1.34    0.97
   0 -13  -1  233.16   14.13
   0 -13  -1  230.97   14.19
   0 -13  -1  240.48   14.20
   0 -13  -1  233.30   14.12
   0 -13  -1  220.69   14.12
   0 -13  -2   14.64    1.74
   0 -13  -2   13.84    1.50
   0 -13  -2   14.68    1.61
   0 -13  -2   11.42    1.53
   0 -13  -2   14.56    1.56
   0 -13  -3    7.59    1.07
   0 -13  -3    6.48    1.24
   0 -13  -3    7.92    1.36
   0 -13  -3    9.07    1.25
   0 -13  -3    6.51    1.28
   0 -13  -3    7.13    1.24
   0 -13  -3    7.57    1.46
   0 -13  -4   22.12    2.29
   0 -13  -4   26.18    2.47
   0 -13  -4   26.17    2.10
   0 -13  -4   24.66    2.31
   0 -13  -4   29.84    2.28
   0 -13  -4   27.26    2.27
   0 -13  -4   29.36    2.38
   0 -13  -5  137.00    8.25
   0 -13  -5  132.93    8.08
   0 -13  -5  145.17    8.21
   0 -13  -5  131.17    7.87
   0 -13  -5  136.48    8.05
   0 -13  -5  136.24    8.04
   0 -13  -5  123.88    8.18
   0 -13  -6    3.06    0.75
   0 -13  -6    2.84    0.74
   0 -13  -6    4.33    1.22
   0 -13  -6    4.04    0.97
   0 -13  -6    2.88    1.11
   0 -13  -6    4.29    1.27
   0 -13  -6    4.01    1.09
   0 -13  -6    4.33    1.40
   0 -13  -6    3.51    1.03
   0 -13  -7  140.40    8.02
   0 -13  -7  125.31    8.19
   0 -13  -7  132.55    7.70
   0 -13  -7  128.00    7.87
   0 -13  -7  138.76    8.23
   0 -13  -7  132.20    8.00
   0 -13  -7  152.82    7.96
   0 -13  -8   20.30    1.91
   0 -13  -8   27.94    2.57
   0 -13  -8   29.14    1.91
   0 -13  -8   29.34    2.24
   0 -13  -8   23.83    2.28
   0 -13  -8   30.93    2.17
   0 -13  -8   28.52    2.11
   0 -13  -8   25.37    2.54
   0 -13  -9    8.86    0.86
   0 -13  -9    7.36    1.55
   0 -13  -9    9.94    1.12
   0 -13  -9    8.42    1.15
   0 -13  -9    9.68    1.05
   0 -13  -9    9.31    1.37
   0 -13 -10    8.51    1.60
   0 -13 -10    9.04    1.04
   0 -13 -10    8.77    1.31
   0 -13 -10    8.35    1.13
   0 -13 -11    2.11    0.66
   0 -13 -11    3.15    0.73
   0 -13 -11    2.55    1.33
   0 -13 -11    2.11    1.26
   0 -13 -11    4.40    1.06
   0 -13 -12    0.20    0.45
   0 -13 -12    1.41    0.85
   0 -13 -12   -0.05    1.12
   0 -13 -12    0.32    1.14
   0 -13 -12    0.52    0.48
   0 -13 -13    0.07    0.36
   0 -13 -13   -0.33    0.93
   0 -13 -13    0.09    0.71
   0 -13 -14   70.85    4.72
   0 -13 -14   82.86    4.90
   0 -13 -15    3.71    0.58
   0 -13 -15    5.73    0.78
   0 -13 -15    5.27    0.87
   0 -13 -16   22.48    1.51
   0 -13 -16   23.90    1.60
   0 -14  14   18.04    1.32
   0  14 -14   21.40    1.19
   0  14 -14   20.74    1.26
   0  14 -13   13.78    0.99
   0 -14  13   12.18    1.25
   0 -14  13   10.08    1.08
   0 -14  12    9.91    1.18
   0  14 -12   10.73    1.05
   0 -14  11   14.53    1.61
   0  14 -11   16.61    1.45
   0 -14  10   -1.63    1.04
   0 -14  10   -0.79    1.08
   0  14 -10   -0.07    0.67
   0  14  -9    8.49    1.10
   0 -14   9    6.58    1.24
   0 -14   9    9.30    1.53
   0 -14   8   22.22    2.29
   0 -14   8   22.29    2.08
   0 -14   7   -0.96    1.02
   0 -14   7    0.71    1.26
   0 -14   7   -0.16    0.71
   0 -14   6    4.24    1.45
   0 -14   6    3.33    0.93
   0 -14   6    2.73    1.02
   0 -14   5   24.17    2.01
   0 -14   5   21.29    2.28
   0 -14   5   19.29    1.88
   0 -14   4  124.86    7.75
   0 -14   4  117.96    7.73
   0 -14   4  129.14    7.89
   0 -14   3    7.18    1.19
   0 -14   3    9.12    1.17
   0 -14   3    7.98    1.34
   0 -14   3    7.79    1.08
   0 -14   2   41.91    3.18
   0 -14   2   50.02    3.53
   0 -14   2   47.00    3.54
   0 -14   2   53.47    3.40
   0 -14   2   46.12    3.41
   0 -14   1    2.64    0.92
   0 -14   1    2.34    1.04
   0 -14   1    1.86    1.04
   0 -14   1    2.81    0.98
   0 -14   1    1.28    0.60
   0 -14   1    1.26    1.09
   0 -14   0    0.27    1.07
   0 -14   0    0.15    0.96
   0 -14   0   -0.41    0.98
   0 -14   0    0.34    0.49
   0 -14   0    0.59    1.00
   0 -14   0    2.07    0.92
   0 -14  -1   80.49    5.29
   0 -14  -1   77.28    5.20
   0 -14  -1   77.45    5.26
   0 -14  -1   78.66    5.17
   0 -14  -1   73.61    5.20
   0 -14  -2  103.38    6.46
   0 -14  -2  105.19    6.60
   0 -14  -2  106.33    6.65
   0 -14  -2   87.89    6.45
   0 -14  -2  101.78    6.55
   0 -14  -3   16.26    1.77
   0 -14  -3   17.97    1.93
   0 -14  -3   15.65    1.55
   0 -14  -3   16.63    1.81
   0 -14  -3   12.90    1.68
   0 -14  -3   16.24    1.77
   0 -14  -3   15.48    1.79
   0 -14  -4   18.74    2.07
   0 -14  -4   23.77    2.10
   0 -14  -4   24.37    2.21
   0 -14  -4   21.31    2.24
   0 -14  -4   23.03    1.88
   0 -14  -4   21.86    2.03
   0 -14  -4   22.10    2.10
   0 -14  -5   10.24    1.49
   0 -14  -5    9.44    1.34
   0 -14  -5    7.89    1.54
   0 -14  -5    9.25    1.49
   0 -14  -5   10.53    1.33
   0 -14  -5    9.12    1.45
   0 -14  -5    8.95    1.09
   0 -14  -6   16.69    2.00
   0 -14  -6   15.68    1.40
   0 -14  -6   15.61    1.62
   0 -14  -6   16.18    1.67
   0 -14  -6   17.39    1.80
   0 -14  -6   16.58    1.92
   0 -14  -6   17.51    1.76
   0 -14  -7    4.43    1.43
   0 -14  -7    7.07    1.04
   0 -14  -7    7.32    1.22
   0 -14  -7    5.11    1.40
   0 -14  -7    5.07    1.26
   0 -14  -7    5.86    0.78
   0 -14  -7    5.23    1.07
   0 -14  -8    4.00    1.35
   0 -14  -8    4.81    0.65
   0 -14  -8    5.08    0.89
   0 -14  -8    4.77    1.52
   0 -14  -8    3.39    1.01
   0 -14  -8    5.48    1.12
   0 -14  -8    4.47    0.93
   0 -14  -9    3.67    1.47
   0 -14  -9    1.90    0.80
   0 -14  -9    1.25    1.27
   0 -14  -9    3.22    0.69
   0 -14  -9    3.46    1.06
   0 -14  -9    3.74    0.90
   0 -14 -10   12.12    1.41
   0 -14 -10   12.35    1.13
   0 -14 -10   11.32    1.74
   0 -14 -10    9.21    1.17
   0 -14 -11   46.25    3.32
   0 -14 -11   53.69    3.15
   0 -14 -11   47.18    3.64
   0 -14 -11   44.81    3.19
   0 -14 -12   55.19    3.43
   0 -14 -12   53.89    3.54
   0 -14 -12   49.25    3.20
   0 -14 -12   53.10    2.99
   0 -14 -13   51.83    3.33
   0 -14 -13   43.17    3.12
   0 -14 -13   53.86    3.44
   0 -14 -14   11.15    1.06
   0 -14 -14    9.91    0.89
   0 -14 -15    8.64    1.09
   0 -14 -15    8.43    0.81
   0 -15  12    2.01    0.77
   0  15 -12    3.08    0.58
   0 -15  11   22.81    1.76
   0  15 -11   21.28    1.59
   0 -15  11   22.88    1.68
   0 -15  10    1.24    0.69
   0  15 -10    0.45    0.56
   0 -15  10    1.17    0.87
   0 -15   9   -0.04    0.99
   0  15  -9    0.03    0.64
   0 -15   9    0.70    0.77
   0 -15   8   -0.29    1.04
   0 -15   8   -0.38    0.70
   0  15  -8   -0.68    0.66
   0 -15   7   29.36    2.31
   0 -15   7   32.52    2.38
   0 -15   7   34.18    2.71
   0 -15   6    4.04    0.93
   0 -15   6    5.26    1.37
   0 -15   6    6.24    0.97
   0 -15   5    9.88    1.56
   0 -15   5    9.83    1.26
   0 -15   5    7.88    1.07
   0 -15   4    2.78    0.76
   0 -15   4    2.70    1.01
   0 -15   4    3.22    0.81
   0 -15   3    9.35    1.26
   0 -15   3   11.16    1.47
   0 -15   3    9.22    1.06
   0 -15   3   11.11    1.16
   0 -15   2   54.73    3.51
   0 -15   2   44.62    3.40
   0 -15   2   39.72    3.00
   0 -15   2   47.10    3.33
   0 -15   2   48.84    3.21
   0 -15   1   79.87    4.92
   0 -15   1   77.73    4.91
   0 -15   1   79.59    4.99
   0 -15   1   82.15    4.81
   0 -15   0    1.63    1.07
   0 -15   0    0.94    0.92
   0 -15   0    0.96    0.98
   0 -15   0    0.48    0.93
   0 -15  -1    8.82    1.29
   0 -15  -1   11.01    1.46
   0 -15  -1    9.86    1.42
   0 -15  -1    8.94    1.49
   0 -15  -2    8.83    1.44
   0 -15  -2   11.09    1.53
   0 -15  -2    9.59    1.25
   0 -15  -3   42.51    2.88
   0 -15  -3   41.37    3.14
   0 -15  -3   39.10    3.04
   0 -15  -3   42.22    3.11
   0 -15  -3   32.72    2.88
   0 -15  -4   19.68    2.15
   0 -15  -4   24.76    2.06
   0 -15  -4   19.57    1.99
   0 -15  -4   24.05    1.83
   0 -15  -4   23.14    2.16
   0 -15  -4   19.79    2.05
   0 -15  -5    1.76    0.97
   0 -15  -5   -0.28    0.63
   0 -15  -5    0.31    1.09
   0 -15  -5   -0.81    1.21
   0 -15  -5    0.77    0.95
   0 -15  -5   -0.65    0.95
   0 -15  -6   28.67    2.30
   0 -15  -6   26.80    2.56
   0 -15  -6   27.79    2.37
   0 -15  -6   30.15    2.09
   0 -15  -6   24.41    2.44
   0 -15  -7   -1.08    1.16
   0 -15  -7    0.50    0.46
   0 -15  -7   -0.45    0.95
   0 -15  -7    0.67    0.99
   0 -15  -7    0.33    0.81
   0 -15  -7    1.27    0.76
   0 -15  -7   -0.21    1.24
   0 -15  -8   67.50    4.48
   0 -15  -8   63.54    4.47
   0 -15  -8   67.43    4.68
   0 -15  -8   63.01    4.32
   0 -15  -8   75.58    4.41
   0 -15  -8   66.32    4.72
   0 -15  -9  114.26    7.64
   0 -15  -9  116.29    7.58
   0 -15  -9  130.87    7.31
   0 -15  -9  114.24    7.40
   0 -15  -9  113.29    7.37
   0 -15 -10   30.01    2.54
   0 -15 -10   32.45    2.12
   0 -15 -10   28.30    2.18
   0 -15 -10   30.63    2.28
   0 -15 -11   10.10    0.81
   0 -15 -11    7.37    0.98
   0 -15 -11    6.90    0.83
   0 -15 -11    9.63    1.34
   0 -15 -12   13.94    1.19
   0 -15 -12   14.16    1.00
   0 -15 -12   11.99    1.34
   0 -15 -13    0.98    0.42
   0 -15 -13    1.25    0.65
   0 -15 -13    1.91    0.92
   0 -15 -14   38.48    2.57
   0 -15 -14   41.18    2.68
   0  16 -11    1.47    0.46
   0 -16  11    0.40    0.48
   0 -16  11    1.09    0.61
   0 -16  10   12.12    1.26
   0 -16  10   12.51    1.01
   0 -16   9   12.43    1.07
   0 -16   9   12.91    1.26
   0 -16   8   -0.52    0.78
   0 -16   8   -0.13    0.51
   0 -16   7    2.55    0.65
   0 -16   7    3.08    0.66
   0 -16   7    2.41    0.97
   0 -16   6   20.48    1.58
   0 -16   6   24.12    1.98
   0 -16   6   19.10    1.71
   0 -16   5   39.02    2.67
   0 -16   5   41.51    2.90
   0 -16   4   65.26    4.38
   0 -16   4   79.00    4.73
   0 -16   4   71.02    4.48
   0 -16   3    1.23    0.52
   0 -16   3    2.68    1.03
   0 -16   3    1.86    0.81
   0 -16   2   -0.54    1.05
   0 -16   2    2.03    0.86
   0 -16   2    1.54    0.72
   0 -16   2    0.39    0.94
   0 -16   2    0.90    0.44
   0 -16   1   26.68    2.34
   0 -16   1   32.14    2.53
   0 -16   1   29.68    2.38
   0 -16   1   29.74    2.24
   0 -16   0   -0.94    1.05
   0 -16   0    0.08    0.83
   0 -16   0    1.53    1.09
   0 -16   0   -0.92    0.86
   0 -16  -1   56.22    4.02
   0 -16  -1   58.52    3.93
   0 -16  -1   54.80    4.03
   0 -16  -1   56.39    3.87
   0 -16  -1   61.40    4.13
   0 -16  -2    5.03    1.18
   0 -16  -2    5.86    0.91
   0 -16  -2    4.23    1.20
   0 -16  -2    4.17    1.18
   0 -16  -3    0.76    1.03
   0 -16  -3    1.98    1.07
   0 -16  -3    1.58    1.12
   0 -16  -3    1.86    0.70
   0 -16  -4   14.96    1.65
   0 -16  -4   13.95    1.56
   0 -16  -4   13.12    1.40
   0 -16  -4   15.27    1.56
   0 -16  -4   14.17    1.68
   0 -16  -4   13.11    1.25
   0 -16  -5   47.93    3.71
   0 -16  -5   58.93    3.81
   0 -16  -5   55.01    3.54
   0 -16  -5   49.40    3.87
   0 -16  -5   64.37    3.83
   0 -16  -5   55.48    3.89
   0 -16  -5   55.28    3.78
   0 -16  -6   33.66    2.26
   0 -16  -6   27.24    2.29
   0 -16  -6   30.70    2.44
   0 -16  -6   28.97    1.98
   0 -16  -6   25.94    2.23
   0 -16  -6   28.02    2.21
   0 -16  -7    6.72    1.28
   0 -16  -7    6.10    1.11
   0 -16  -7    7.03    0.66
   0 -16  -7    6.20    1.05
   0 -16  -7    8.43    1.00
   0 -16  -7    6.62    1.15
   0 -16  -7    5.38    0.89
   0 -16  -8   -1.02    0.79
   0 -16  -8    0.25    0.84
   0 -16  -8   -0.08    0.63
   0 -16  -8    0.04    1.03
   0 -16  -8   -0.10    0.79
   0 -16  -9   44.47    3.21
   0 -16  -9   44.38    3.21
   0 -16  -9   43.79    3.04
   0 -16  -9   49.30    2.96
   0 -16  -9   44.02    3.06
   0 -16 -10    1.44    0.89
   0 -16 -10    0.74    0.51
   0 -16 -10   -0.04    0.79
   0 -16 -10    1.06    0.44
   0 -16 -10    0.81    0.58
   0 -16 -11   42.79    2.65
   0 -16 -11   42.63    2.32
   0 -16 -11   38.11    2.42
   0 -16 -12    7.32    0.66
   0 -16 -12    9.16    1.06
   0 -16 -12    9.94    1.08
   0 -17   9   16.75    1.22
   0 -17   9   13.75    0.98
   0 -17   8    6.87    0.60
   0 -17   8    6.21    0.64
   0 -17   7   24.70    1.73
   0 -17   7   25.27    1.86
   0 -17   6    1.80    0.40
   0 -17   6    3.02    0.76
   0 -17   6    2.10    0.70
   0 -17   6    1.59    0.57
   0 -17   5    1.47    0.71
   0 -17   5    1.78    0.40
   0 -17   4   17.21    1.49
   0 -17   4   13.67    1.04
   0 -17   3    1.20    0.58
   0 -17   3   -0.23    0.84
   0 -17   3   -0.13    0.75
   0 -17   2   13.19    1.25
   0 -17   2   11.68    1.47
   0 -17   2   10.95    1.42
   0 -17   2   13.73    1.30
   0 -17   1    8.81    1.14
   0 -17   1    9.03    1.32
   0 -17   1   11.34    1.41
   0 -17   1    8.83    1.08
   0 -17   0   14.40    1.63
   0 -17   0   14.22    1.56
   0 -17   0   14.87    1.52
   0 -17   0   16.07    1.40
   0 -17   0   15.28    1.36
   0 -17  -1   18.00    1.73
   0 -17  -1   14.26    1.58
   0 -17  -1   15.58    1.60
   0 -17  -1   17.22    1.49
   0 -17  -1   15.83    1.38
   0 -17  -2   18.23    1.46
   0 -17  -2   17.85    1.67
   0 -17  -2   19.56    1.65
   0 -17  -2   16.88    1.76
   0 -17  -3   26.73    2.02
   0 -17  -3   24.63    1.80
   0 -17  -3   23.99    2.12
   0 -17  -4    4.96    0.99
   0 -17  -4    4.62    0.65
   0 -17  -4    6.85    1.02
   0 -17  -4    5.25    1.11
   0 -17  -5    3.84    0.94
   0 -17  -5    3.58    0.84
   0 -17  -5    2.57    0.68
   0 -17  -5    2.73    0.48
   0 -17  -5    3.42    0.98
   0 -17  -5    3.07    0.78
   0 -17  -6   63.02    3.46
   0 -17  -6   56.17    3.45
   0 -17  -6   46.75    3.18
   0 -17  -6   58.05    3.55
   0 -17  -6   53.37    3.43
   0 -17  -6   47.93    3.39
   0 -17  -7   -0.22    0.61
   0 -17  -7    0.91    0.76
   0 -17  -7   -0.06    0.74
   0 -17  -7   -0.05    0.65
   0 -17  -7   -0.77    0.63
   0 -17  -8   36.62    2.55
   0 -17  -8   35.59    2.60
   0 -17  -8   40.97    2.69
   0 -17  -8   43.04    2.52
   0 -17  -8   35.77    2.60
   0 -17  -9    4.07    0.84
   0 -17  -9    4.57    0.50
   0 -17  -9    3.56    0.61
   0 -17  -9    3.30    0.60
   0 -17  -9    3.50    0.70
   0 -17 -10    3.05    0.34
   0 -17 -10    2.45    0.40
   0 -17 -10    3.46    0.86
   0 -17 -10    2.39    0.75
   0 -17 -11    6.59    0.78
   0 -18   7    4.94    0.65
   0 -18   6    3.17    0.58
   0 -18   5    0.18    0.51
   0 -18   5    0.13    0.40
   0 -18   4    2.98    0.64
   0 -18   4    3.39    0.67
   0 -18   4    3.70    0.65
   0 -18   3   24.45    1.89
   0 -18   3   27.57    1.84
   0 -18   3   25.14    1.93
   0 -18   2   10.85    1.00
   0 -18   2   11.39    0.96
   0 -18   2   11.19    1.16
   0 -18   2   10.52    1.19
   0 -18   1   11.20    1.14
   0 -18   1    9.81    0.95
   0 -18   1    9.79    1.18
   0 -18   1   10.03    0.98
   0 -18   0   -0.76    0.82
   0 -18   0   -0.48    0.69
   0 -18   0   -0.27    0.61
   0 -18   0    0.24    0.46
   0 -18  -1    4.11    0.96
   0 -18  -1    5.84    0.88
   0 -18  -1    4.99    0.65
   0 -18  -1    4.74    0.88
   0 -18  -1    6.62    0.75
   0 -18  -2    1.88    0.76
   0 -18  -2    2.25    0.64
   0 -18  -2    3.42    0.76
   0 -18  -2    2.21    0.48
   0 -18  -3   79.72    4.87
   0 -18  -3   83.56    4.75
   0 -18  -3   70.59    4.58
   0 -18  -3   75.49    4.82
   0 -18  -4    4.31    0.45
   0 -18  -4    4.82    0.79
   0 -18  -4    5.02    0.77
   0 -18  -4    3.83    0.86
   0 -18  -5   21.19    1.69
   0 -18  -5   25.47    1.70
   0 -18  -5   25.04    1.75
   0 -18  -5   23.40    1.84
   0 -18  -6   -0.18    0.44
   0 -18  -6    0.50    0.64
   0 -18  -7   -0.30    0.39
   0 -18  -7    0.02    0.71
   0 -18  -7   -0.50    0.70
   0 -18  -8    6.21    0.53
   0 -18  -8    4.77    0.51
   0 -18  -8    6.31    0.74
   0 -18  -8    6.75    0.83
   0 -19   3   -0.21    0.46
   0 -19   3   -0.11    0.37
   0 -19   2    6.56    0.64
   0 -19   2    7.26    0.79
   0 -19   2    7.76    0.83
   0 -19   1    0.47    0.60
   0 -19   1    0.76    0.69
   0 -19   1    0.62    0.35
   0 -19   0   57.19    3.23
   0 -19   0   56.68    3.29
   0 -19   0   52.14    3.14
   0 -19  -1    6.78    0.77
   0 -19  -1    5.53    0.50
   0 -19  -1    8.40    0.85
   0 -19  -1    9.09    0.97
   0 -19  -2    4.33    0.69
   0 -19  -2    2.29    0.27
   0 -19  -2    3.87    0.69
   0 -19  -3   -0.02    0.60
   0 -19  -4    0.44    0.59
   0 -19  -5    2.22    0.57
   0 -19  -5    2.90    0.46
   0 -19  -5    3.21    0.51
   1 -18  -7   37.96    2.30
   1 -18  -7   34.43    2.31
   1 -18  -6    4.06    0.64
   1 -18  -6    3.57    0.48
   1 -18  -5    9.96    1.07
   1 -18  -5    9.68    0.84
   1 -18  -5   10.35    0.94
   1 -18  -4    1.14    0.50
   1 -18  -4    2.06    0.55
   1 -18  -4    1.46    0.50
   1 -18  -4    1.06    0.79
   1 -18  -3    1.33    0.77
   1 -18  -3    1.20    0.46
   1 -18  -3    1.34    0.59
   1 -18  -3    1.42    0.58
   1 -18  -2    7.58    0.86
   1 -18  -2    4.93    0.44
   1 -18  -1    5.66    0.79
   1 -18  -1    5.91    0.75
   1 -18  -1    5.25    0.87
   1 -18  -1    5.05    0.50
   1 -18   0   -0.13    0.78
   1 -18   0    0.25    0.63
   1 -18   0   -0.57    0.48
   1 -18   0   -0.04    0.31
   1 -18   1    2.80    0.50
   1 -18   1    2.05    0.42
   1 -18   1    3.10    0.78
   1 -18   1    1.08    0.82
   1 -18   2   10.45    1.10
   1 -18   2    9.03    0.79
   1 -18   2    9.69    0.77
   1 -18   2   10.37    1.16
   1 -18   3   36.68    2.42
   1 -18   3   33.59    2.26
   1 -18   3   37.86    2.41
   1 -18   4   -0.08    0.63
   1 -18   4    0.05    0.58
   1 -18   4   -0.14    0.48
   1 -18   5    9.05    0.85
   1 -18   5   10.04    0.83
   1 -18   5    8.36    0.78
   1 -17  -9    2.65    0.55
   1 -17  -9    3.23    0.49
   1 -17  -9    4.29    0.72
   1 -17  -8    1.98    0.81
   1 -17  -8    2.86    0.38
   1 -17  -8    2.34    0.57
   1 -17  -8    1.93    0.45
   1 -17  -7   -0.56    0.59
   1 -17  -7    0.38    0.63
   1 -17  -7    0.87    0.44
   1 -17  -7    0.74    0.38
   1 -17  -6    6.22    0.73
   1 -17  -6    6.07    0.88
   1 -17  -6    6.52    0.74
   1 -17  -6    5.70    0.68
   1 -17  -5    4.01    0.91
   1 -17  -5    3.75    0.68
   1 -17  -5    4.21    0.73
   1 -17  -5    3.37    0.76
   1 -17  -4   14.00    1.07
   1 -17  -4   16.78    1.39
   1 -17  -4   17.69    1.37
   1 -17  -4   17.71    1.55
   1 -17  -4   17.27    1.44
   1 -17  -3    5.67    1.04
   1 -17  -3    5.83    0.96
   1 -17  -3    6.99    0.90
   1 -17  -3    5.02    0.58
   1 -17  -2    2.38    0.92
   1 -17  -2    1.93    0.50
   1 -17  -2    3.50    0.70
   1 -17  -1    9.32    1.25
   1 -17  -1    8.13    0.84
   1 -17  -1   10.23    1.16
   1 -17  -1    8.50    0.97
   1 -17  -1    7.62    1.14
   1 -17   0   43.93    3.32
   1 -17   0   42.68    3.03
   1 -17   0   49.70    3.08
   1 -17   0   48.68    3.23
   1 -17   0   52.14    3.26
   1 -17   1   -0.10    0.79
   1 -17   1   -0.04    0.93
   1 -17   1    0.02    0.51
   1 -17   1   -0.63    0.64
   1 -17   2    0.74    0.77
   1 -17   2   -0.28    0.89
   1 -17   2    0.38    0.55
   1 -17   2    1.49    0.60
   1 -17   3   18.83    1.43
   1 -17   3   20.67    1.55
   1 -17   3   21.41    1.70
   1 -17   3   17.46    1.69
   1 -17   4    3.27    0.81
   1 -17   4    2.97    0.81
   1 -17   4    3.59    0.69
   1 -17   5   19.11    1.39
   1 -17   5   14.33    1.37
   1 -17   5   17.63    1.45
   1 -17   6   10.19    1.02
   1 -17   6   10.71    0.94
   1 -17   7   -0.12    0.47
   1 -17   8    0.18    0.59
   1 -17   8    0.30    0.35
   1 -16 -11    2.53    0.73
   1 -16 -11    1.92    0.43
   1 -16 -11    2.78    0.79
   1 -16 -10   16.56    1.36
   1 -16 -10   11.54    1.02
   1 -16 -10   14.19    1.09
   1 -16 -10   13.40    0.90
   1 -16 -10   14.24    1.22
   1 -16  -9    7.95    0.72
   1 -16  -9    7.16    0.87
   1 -16  -9    8.92    0.89
   1 -16  -9    8.22    0.97
   1 -16  -9    8.75    1.03
   1 -16  -8    5.34    0.67
   1 -16  -8    5.33    0.96
   1 -16  -8    4.96    0.84
   1 -16  -8    4.52    0.80
   1 -16  -8    4.03    0.84
   1 -16  -7   23.60    1.83
   1 -16  -7   28.67    1.88
   1 -16  -7   29.13    2.07
   1 -16  -7   24.57    1.95
   1 -16  -7   25.37    2.06
   1 -16  -7   23.43    1.95
   1 -16  -6   11.30    1.10
   1 -16  -6   10.53    1.19
   1 -16  -6    7.88    1.07
   1 -16  -6   12.84    1.30
   1 -16  -6    9.55    1.07
   1 -16  -5    8.86    1.14
   1 -16  -5    7.57    1.00
   1 -16  -5    7.55    1.30
   1 -16  -5    8.91    1.20
   1 -16  -5   10.83    1.14
   1 -16  -5   10.63    1.25
   1 -16  -5    8.53    0.77
   1 -16  -4    0.78    0.88
   1 -16  -4    0.94    0.46
   1 -16  -4    0.63    0.83
   1 -16  -4   -0.57    0.84
   1 -16  -4   -0.53    1.08
   1 -16  -3   11.43    1.36
   1 -16  -3   11.51    1.59
   1 -16  -3   11.17    1.07
   1 -16  -3   12.57    1.45
   1 -16  -2    0.34    1.08
   1 -16  -2   -0.39    0.81
   1 -16  -2    0.28    0.55
   1 -16  -1   -0.77    1.06
   1 -16  -1   -1.32    1.09
   1 -16  -1    0.30    0.59
   1 -16  -1    0.68    0.78
   1 -16  -1    0.20    1.05
   1 -16   0   54.88    3.92
   1 -16   0   51.73    3.61
   1 -16   0   53.39    3.81
   1 -16   0   57.95    3.64
   1 -16   1    7.78    1.24
   1 -16   1    8.71    1.09
   1 -16   1    7.75    1.40
   1 -16   1    7.87    1.00
   1 -16   2   48.27    3.53
   1 -16   2   53.98    3.53
   1 -16   2   54.18    3.77
   1 -16   3    9.54    1.18
   1 -16   3    7.78    1.34
   1 -16   3   10.31    1.09
   1 -16   4    0.72    0.86
   1 -16   4    0.45    0.37
   1 -16   4    0.74    0.89
   1 -16   5    4.70    1.01
   1 -16   5    4.29    0.57
   1 -16   6    6.90    0.71
   1 -16   6    7.81    1.02
   1 -16   7    5.70    0.78
   1 -16   7    4.83    0.61
   1 -16   8   10.87    1.08
   1 -16   8    8.22    0.78
   1 -16   9    5.61    0.58
   1 -16   9    6.30    0.96
   1 -16  10    9.49    0.98
   1 -16  10    8.30    0.70
   1 -15 -13   12.59    1.13
   1 -15 -13   11.02    0.84
   1 -15 -13   14.63    1.13
   1 -15 -12   25.41    1.89
   1 -15 -12   21.81    1.58
   1 -15 -11    0.91    0.58
   1 -15 -11    0.61    0.42
   1 -15 -11    0.80    0.77
   1 -15 -10    6.74    1.11
   1 -15 -10    5.78    0.87
   1 -15 -10    6.39    1.07
   1 -15 -10    6.96    0.64
   1 -15 -10    4.12    0.79
   1 -15  -9   20.59    1.44
   1 -15  -9   19.03    1.62
   1 -15  -9   17.85    1.76
   1 -15  -9   21.38    1.85
   1 -15  -9   15.48    1.56
   1 -15  -8   17.26    1.72
   1 -15  -8   18.25    1.77
   1 -15  -8   15.94    1.36
   1 -15  -8   18.96    1.61
   1 -15  -8   16.23    1.60
   1 -15  -8   17.22    1.43
   1 -15  -7    2.19    0.75
   1 -15  -7    1.94    0.73
   1 -15  -7    1.57    0.95
   1 -15  -7   -0.26    1.01
   1 -15  -7    0.75    1.08
   1 -15  -7    1.08    0.93
   1 -15  -6   30.14    2.23
   1 -15  -6   24.67    2.09
   1 -15  -6   30.11    2.13
   1 -15  -6   30.75    2.36
   1 -15  -6   23.69    1.78
   1 -15  -6   25.88    2.20
   1 -15  -5    1.45    0.93
   1 -15  -5    3.01    0.96
   1 -15  -5    3.87    1.07
   1 -15  -5    2.51    0.58
   1 -15  -5    2.88    1.15
   1 -15  -5    3.70    0.98
   1 -15  -4    1.89    0.85
   1 -15  -4    2.16    0.97
   1 -15  -4    2.90    1.02
   1 -15  -4    1.30    1.10
   1 -15  -4    2.07    0.64
   1 -15  -4    2.04    1.17
   1 -15  -3  184.71   10.96
   1 -15  -3  192.67   11.19
   1 -15  -3  193.50   11.32
   1 -15  -3  154.18   10.98
   1 -15  -3  192.89   11.24
   1 -15  -2   49.98    3.73
   1 -15  -2   48.76    3.41
   1 -15  -2   52.61    3.63
   1 -15  -1   45.71    3.48
   1 -15  -1   44.78    3.54
   1 -15  -1   45.55    3.21
   1 -15  -1   47.91    3.33
   1 -15   0   23.95    1.98
   1 -15   0   24.45    2.00
   1 -15   0   19.46    2.12
   1 -15   0   24.73    2.33
   1 -15   1   11.41    1.40
   1 -15   1   10.67    1.50
   1 -15   1   12.68    1.34
   1 -15   1   13.11    1.67
   1 -15   2   19.54    1.92
   1 -15   2   20.92    1.74
   1 -15   2   22.86    2.18
   1 -15   2   22.71    1.97
   1 -15   3   63.02    4.01
   1 -15   3   63.23    3.73
   1 -15   3   64.98    4.15
   1 -15   3   57.63    3.90
   1 -15   4    1.37    0.55
   1 -15   4    1.38    1.08
   1 -15   4    1.35    0.72
   1 -15   4    1.26    1.04
   1 -15   5   14.04    1.56
   1 -15   5   13.42    1.22
   1 -15   6   11.57    1.37
   1 -15   6   11.64    1.14
   1 -15   7   15.31    1.56
   1 -15   7   20.22    1.83
   1 -15   7   17.88    1.45
  -1  15  -8    9.08    1.13
   1 -15   8   10.40    1.05
   1 -15   8   10.58    1.36
  -1  15  -9   21.88    1.69
   1 -15   9   20.94    1.82
   1 -15   9   20.50    1.60
  -1  15 -10    0.22    0.51
   1 -15  10   -0.18    0.70
   1 -15  10    0.58    0.52
   1 -15  11    1.29    0.82
   1 -15  11    1.07    0.49
  -1  15 -11    2.07    0.47
  -1  15 -12    7.74    0.69
   1 -15  12    7.16    0.86
   1 -15  12    6.75    0.76
   1 -14 -14    2.83    0.78
   1 -14 -14    2.50    0.91
   1 -14 -14    2.17    0.39
   1 -14 -13    0.03    0.65
   1 -14 -13    0.02    0.48
   1 -14 -13   -0.45    0.82
   1 -14 -12    6.81    0.88
   1 -14 -12    6.13    1.14
   1 -14 -11   10.81    0.89
   1 -14 -11    9.78    1.01
   1 -14 -11   13.38    1.23
   1 -14 -11   10.22    1.43
   1 -14 -10   22.85    1.54
   1 -14 -10   18.32    2.03
   1 -14 -10   17.60    1.65
   1 -14 -10   21.46    1.79
   1 -14 -10   20.58    2.02
   1 -14  -9   10.47    1.32
   1 -14  -9   10.60    1.61
   1 -14  -9   11.69    1.65
   1 -14  -9   11.43    1.38
   1 -14  -9   13.62    1.17
   1 -14  -8   30.34    2.78
   1 -14  -8   36.01    2.84
   1 -14  -8   28.97    2.38
   1 -14  -8   35.91    2.64
   1 -14  -8   36.79    2.46
   1 -14  -8   37.15    2.65
   1 -14  -7    6.58    1.04
   1 -14  -7    7.17    1.22
   1 -14  -7    4.99    0.96
   1 -14  -7    6.93    1.37
   1 -14  -7    6.40    1.24
   1 -14  -7    5.62    1.43
   1 -14  -6  177.78   10.79
   1 -14  -6  194.94   11.06
   1 -14  -6  174.53   11.02
   1 -14  -6  178.87   11.19
   1 -14  -6  156.62   11.14
   1 -14  -6  197.78   11.15
   1 -14  -5  114.02    8.33
   1 -14  -5  131.23    8.07
   1 -14  -5  131.98    8.31
   1 -14  -5  141.62    8.32
   1 -14  -5  142.01    8.52
   1 -14  -5  134.29    8.45
   1 -14  -4   77.04    5.24
   1 -14  -4   84.16    5.39
   1 -14  -4   85.61    5.30
   1 -14  -4   82.60    5.36
   1 -14  -4   82.93    5.43
   1 -14  -4   78.19    5.03
   1 -14  -4   64.33    5.18
   1 -14  -3   10.70    1.57
   1 -14  -3    8.40    1.42
   1 -14  -3   10.61    1.52
   1 -14  -3    9.90    1.49
   1 -14  -3    8.60    1.27
   1 -14  -3   10.10    1.18
   1 -14  -2   32.60    2.64
   1 -14  -2   32.17    2.61
   1 -14  -2   30.42    2.68
   1 -14  -2   29.55    2.37
   1 -14  -1    4.16    1.20
   1 -14  -1    2.85    1.13
   1 -14  -1    3.53    0.98
   1 -14  -1    3.90    1.15
   1 -14   0  158.53    9.69
   1 -14   0  145.27    9.57
   1 -14   0  157.00    9.51
   1 -14   0  146.68    9.57
   1 -14   0  155.18    9.52
   1 -14   0  152.73    9.51
   1 -14   1   11.01    1.43
   1 -14   1   11.61    1.36
   1 -14   1   11.92    1.66
   1 -14   1   10.03    1.42
   1 -14   1    9.63    1.47
   1 -14   2    2.56    0.86
   1 -14   2    0.82    0.97
   1 -14   2    2.34    1.19
   1 -14   2    0.31    0.96
   1 -14   2    1.87    0.58
   1 -14   2    1.21    0.91
   1 -14   3   17.89    1.61
   1 -14   3   21.53    2.04
   1 -14   3   22.35    2.11
   1 -14   3   19.67    1.89
   1 -14   3   22.77    1.75
   1 -14   4   66.33    4.22
   1 -14   4   55.64    3.82
   1 -14   4   55.12    3.92
   1 -14   5   16.50    1.54
   1 -14   5   17.47    1.78
   1 -14   6   31.61    2.68
   1 -14   6   28.97    2.30
   1 -14   6   30.97    2.47
   1 -14   7    2.35    0.87
   1 -14   7    2.16    0.86
   1 -14   7    0.51    1.20
   1 -14   8   18.69    1.96
   1 -14   8   13.83    1.43
   1 -14   8   18.01    1.59
   1 -14   9   25.14    2.30
  -1  14  -9   24.56    2.06
   1 -14   9   27.08    2.07
   1 -14  10   52.40    3.66
   1 -14  10   51.54    3.46
  -1  14 -10   50.21    3.47
  -1  14 -11    0.09    0.65
   1 -14  11    0.15    0.85
   1 -14  11    0.99    0.71
   1 -14  12    6.40    0.88
  -1  14 -12    6.50    0.79
   1 -14  12    6.19    0.97
   1 -14  13   -0.15    0.77
  -1  14 -13    0.65    0.40
   1 -13 -15    0.90    0.56
   1 -13 -15    0.18    0.87
   1 -13 -15    1.01    0.37
   1 -13 -14    8.77    1.01
   1 -13 -14    9.08    0.91
   1 -13 -13   -0.34    0.91
   1 -13 -13    0.22    0.81
   1 -13 -13    0.56    0.66
   1 -13 -12    0.16    0.34
   1 -13 -12    0.61    0.72
   1 -13 -12   -0.50    1.07
   1 -13 -12   -0.39    0.48
   1 -13 -11   50.73    3.04
   1 -13 -11   51.91    3.34
   1 -13 -11   40.64    3.14
   1 -13 -11   46.11    3.63
   1 -13 -10   68.44    4.01
   1 -13 -10   68.61    3.74
   1 -13 -10   59.15    4.28
   1 -13 -10   46.31    3.62
   1 -13 -10   54.45    3.83
   1 -13  -9  192.99   10.36
   1 -13  -9  156.69   10.04
   1 -13  -9  187.19   10.55
   1 -13  -9  169.55   10.26
   1 -13  -9  164.26   10.56
   1 -13  -9  189.84   10.15
   1 -13  -9  139.23   10.01
   1 -13  -8  132.47    8.11
   1 -13  -8  143.26    7.78
   1 -13  -8  140.42    7.94
   1 -13  -8  119.65    8.14
   1 -13  -8  140.33    7.93
   1 -13  -8  124.43    7.72
   1 -13  -7    0.21    0.71
   1 -13  -7    0.29    1.25
   1 -13  -7    0.48    0.63
   1 -13  -7    0.13    1.16
   1 -13  -7    0.87    0.80
   1 -13  -7    1.93    0.96
   1 -13  -7    0.51    0.45
   1 -13  -7    0.32    1.02
   1 -13  -6   16.49    1.73
   1 -13  -6   14.87    1.54
   1 -13  -6   10.57    1.29
   1 -13  -6   19.06    1.79
   1 -13  -6   16.28    1.60
   1 -13  -6   16.99    1.92
   1 -13  -6   16.28    1.31
   1 -13  -6   17.00    1.86
   1 -13  -6   12.83    1.82
   1 -13  -5   45.74    3.64
   1 -13  -5   40.69    3.21
   1 -13  -5   53.65    3.73
   1 -13  -5   56.28    3.56
   1 -13  -5   56.34    3.74
   1 -13  -5   53.63    3.53
   1 -13  -5   51.98    3.28
   1 -13  -5   41.37    3.24
   1 -13  -4    4.19    1.27
   1 -13  -4    4.11    1.29
   1 -13  -4    2.26    0.75
   1 -13  -4    4.15    1.09
   1 -13  -4    3.93    0.82
   1 -13  -4    2.88    1.11
   1 -13  -4    2.01    1.04
   1 -13  -4    2.80    0.78
   1 -13  -4    3.68    1.13
   1 -13  -3   91.65    6.10
   1 -13  -3   90.53    6.03
   1 -13  -3   96.34    5.89
   1 -13  -3   79.82    6.00
   1 -13  -3   95.95    6.16
   1 -13  -3   95.82    6.09
   1 -13  -2   44.13    3.24
   1 -13  -2   47.08    3.34
   1 -13  -2   44.58    3.23
   1 -13  -2   42.52    3.05
   1 -13  -2   34.66    3.04
   1 -13  -1   82.79    5.60
   1 -13  -1   84.22    5.68
   1 -13  -1   86.56    5.74
   1 -13  -1   86.89    5.70
   1 -13  -1   87.44    5.67
   1 -13   0   21.17    2.01
   1 -13   0   20.85    2.03
   1 -13   0   23.32    2.06
   1 -13   0   19.82    1.98
   1 -13   0   22.17    2.06
   1 -13   0   23.93    2.17
   1 -13   1  144.15    9.13
   1 -13   1  153.99    9.21
   1 -13   1  151.28    9.08
   1 -13   1  164.58    9.32
   1 -13   1  165.07    9.15
   1 -13   1  150.02    9.17
   1 -13   2   35.15    2.59
   1 -13   2   32.15    2.43
   1 -13   2   28.34    2.26
   1 -13   2   30.08    2.49
   1 -13   2   34.36    2.73
   1 -13   2   30.04    2.62
   1 -13   3   10.82    1.55
   1 -13   3    9.85    1.23
   1 -13   3   11.57    1.20
   1 -13   3    9.47    1.32
   1 -13   3    7.96    1.08
   1 -13   3    9.08    1.47
   1 -13   4    2.55    1.12
   1 -13   4    3.34    0.77
   1 -13   4    1.34    0.79
   1 -13   4    0.99    0.83
   1 -13   5   74.32    5.10
   1 -13   5   81.83    5.27
   1 -13   6   20.20    2.25
   1 -13   6   20.95    1.90
  -1  13  -6   16.88    2.32
   1 -13   6   21.02    1.93
   1 -13   7   62.98    4.32
   1 -13   7   65.62    4.67
  -1  13  -7   59.07    4.76
   1 -13   7   64.45    4.37
   1 -13   8   -0.20    1.03
   1 -13   8    1.60    0.77
  -1  13  -8   -1.83    1.68
   1 -13   8   -0.39    1.30
   1 -13   9    0.37    1.27
   1 -13   9   -0.58    1.13
   1 -13  10   -0.77    1.05
  -1  13 -10    0.35    0.84
   1 -13  10    2.25    1.25
  -1  13 -11    1.01    0.78
   1 -13  11    1.99    1.13
   1 -13  12    5.65    1.17
  -1  13 -12    7.07    0.98
   1 -13  13    1.94    0.82
  -1  13 -13    2.03    0.51
  -1  13 -13    1.86    0.66
  -1  13 -14    6.07    0.60
   1 -13  14    6.50    1.00
   1 -13  14    5.26    0.81
  -1  13 -15    0.28    0.37
   1 -13  15   -0.30    0.55
   1 -12 -16    0.09    0.44
   1 -12 -16    0.28    0.74
   1 -12 -16    0.23    0.33
   1 -12 -15    0.46    0.74
   1 -12 -15    1.41    0.54
   1 -12 -15    1.33    0.68
   1 -12 -14   52.62    3.58
   1 -12 -14   58.79    3.75
   1 -12 -13   32.17    2.36
   1 -12 -13   30.96    2.50
   1 -12 -12   48.32    2.78
   1 -12 -12   38.08    2.81
   1 -12 -12   53.64    3.41
   1 -12 -12   35.28    2.82
   1 -12 -12   52.16    3.15
   1 -12 -11   51.55    3.04
   1 -12 -11   53.80    3.37
   1 -12 -11   44.18    3.15
   1 -12 -11   39.24    3.03
   1 -12 -10    3.13    0.70
   1 -12 -10    2.44    0.67
   1 -12 -10    2.74    1.05
   1 -12 -10    3.13    0.83
   1 -12  -9    4.74    0.83
   1 -12  -9    5.65    1.20
   1 -12  -9    6.72    0.90
   1 -12  -9    6.72    1.05
   1 -12  -9    3.91    1.43
   1 -12  -8   79.62    5.05
   1 -12  -8   61.74    4.64
   1 -12  -8   77.39    4.94
   1 -12  -8   75.64    5.15
   1 -12  -8   76.80    4.92
   1 -12  -8   80.46    4.79
   1 -12  -8   69.96    4.73
   1 -12  -7   34.82    2.64
   1 -12  -7   34.39    2.40
   1 -12  -7   37.03    2.98
   1 -12  -7   38.17    2.83
   1 -12  -7   39.31    2.81
   1 -12  -7   38.29    2.67
   1 -12  -7   31.37    2.50
   1 -12  -6   22.45    1.90
   1 -12  -6   23.68    2.02
   1 -12  -6   19.65    2.16
   1 -12  -6   21.30    1.63
   1 -12  -6   17.57    1.68
   1 -12  -6   22.22    1.89
   1 -12  -6   21.24    2.00
   1 -12  -5  137.92    8.16
   1 -12  -5  116.03    8.11
   1 -12  -5  151.57    8.56
   1 -12  -5  137.30    8.54
   1 -12  -5  139.68    8.37
   1 -12  -5  119.61    8.15
   1 -12  -5  148.10    8.40
   1 -12  -4  141.23    8.46
   1 -12  -4  137.57    8.23
   1 -12  -4  142.36    8.55
   1 -12  -4  120.15    8.17
   1 -12  -4  143.89    8.44
   1 -12  -4  155.93    8.60
   1 -12  -4  114.64    8.15
   1 -12  -3    1.39    1.00
   1 -12  -3    1.69    0.96
   1 -12  -3    0.28    0.88
   1 -12  -3    0.15    0.91
   1 -12  -3    0.19    0.67
   1 -12  -3   -0.47    0.71
   1 -12  -3    0.39    1.04
   1 -12  -3    0.33    0.69
   1 -12  -2  131.58    9.07
   1 -12  -2  153.91    9.19
   1 -12  -2  158.79    9.14
   1 -12  -2  158.30    9.20
   1 -12  -2  125.62    8.89
   1 -12  -2  153.15    9.04
   1 -12  -1    5.06    1.21
   1 -12  -1    5.17    0.94
   1 -12  -1    6.69    1.15
   1 -12  -1    5.88    1.17
   1 -12  -1    6.22    1.20
   1 -12  -1    5.75    1.08
   1 -12   0   59.07    4.16
   1 -12   0   56.38    4.17
   1 -12   0   62.82    4.22
   1 -12   0   57.70    4.14
   1 -12   0   60.80    4.17
   1 -12   0   66.08    4.32
   1 -12   1   62.41    4.20
   1 -12   1   62.96    4.32
   1 -12   1   55.98    3.99
   1 -12   1   68.41    4.39
   1 -12   1   60.24    4.23
   1 -12   1   64.22    4.24
   1 -12   1   61.72    4.25
   1 -12   2  179.26   10.72
   1 -12   2  185.44   10.68
   1 -12   2  178.16   10.85
   1 -12   2  157.60   10.51
   1 -12   2  160.88   10.64
   1 -12   2  186.91   10.85
   1 -12   2  174.07   10.62
   1 -12   3   30.40    2.45
   1 -12   3   25.32    2.16
   1 -12   3   30.41    2.55
   1 -12   3   25.99    2.21
   1 -12   3   29.27    2.30
  -1  12  -3   26.43    2.55
   1 -12   3   27.97    2.19
   1 -12   4  176.59   10.65
   1 -12   4  181.75   10.81
   1 -12   4  164.57   10.64
   1 -12   4  176.21   10.55
  -1  12  -4  163.43   10.95
  -1  12  -5    3.87    1.41
   1 -12   5    3.07    1.02
   1 -12   5    4.41    1.12
  -1  12  -6   22.92    2.39
   1 -12   6   20.07    1.92
   1 -12   6   21.62    2.28
   1 -12   6   17.02    1.90
   1 -12   7    3.41    0.99
   1 -12   7    3.80    1.17
  -1  12  -7    3.95    1.53
   1 -12   7    4.43    1.47
  -1  12  -8    2.78    1.51
   1 -12   8    1.79    0.80
   1 -12   8    2.29    1.38
   1 -12   8    1.72    1.10
   1 -12   9    2.70    1.19
  -1  12  -9    3.99    1.64
   1 -12   9    2.74    1.46
   1 -12  10   16.82    2.13
  -1  12 -10   22.89    2.48
  -1  12 -11   37.66    2.80
   1 -12  11   36.34    3.07
  -1  12 -11   35.84    3.28
   1 -12  12   14.42    1.82
  -1  12 -12   18.38    1.63
   1 -12  13   13.98    1.66
  -1  12 -13   17.75    1.54
   1 -12  13   16.25    1.67
   1 -12  14    8.55    1.14
   1 -12  14   10.77    1.25
  -1  12 -14    9.37    0.88
  -1  12 -14    9.45    1.06
  -1  12 -15    0.52    0.41
   1 -12  15    0.46    0.55
   1 -12  15    0.52    0.89
  -1  12 -15    1.00    0.38
   1 -12  16    0.14    0.54
   1 -11 -17   16.17    1.22
   1 -11 -17   22.23    1.39
   1 -11 -16   29.37    2.10
   1 -11 -16   29.41    2.03
   1 -11 -16   32.21    2.23
   1 -11 -15   10.92    1.31
   1 -11 -15   12.76    1.27
   1 -11 -15   11.06    1.13
   1 -11 -14   23.68    1.89
   1 -11 -14   21.93    1.71
   1 -11 -14   17.68    1.44
   1 -11 -13   13.20    1.41
   1 -11 -13   12.64    1.14
   1 -11 -13   12.70    1.57
   1 -11 -12    0.98    0.59
   1 -11 -12    1.29    1.18
   1 -11 -12    0.78    0.55
   1 -11 -12    0.33    0.91
   1 -11 -12    1.07    0.44
   1 -11 -11   47.48    3.03
   1 -11 -11   42.81    3.09
   1 -11 -11   51.50    3.37
   1 -11 -11   44.58    3.15
   1 -11 -10   23.68    1.85
   1 -11 -10   24.07    1.82
   1 -11 -10   26.88    2.16
   1 -11 -10   21.43    1.93
   1 -11  -9    4.84    1.14
   1 -11  -9    6.04    1.17
   1 -11  -9    5.27    0.86
   1 -11  -9    5.92    1.02
   1 -11  -9    5.40    0.86
   1 -11  -8   52.11    3.67
   1 -11  -8   58.43    3.86
   1 -11  -8   56.35    3.71
   1 -11  -8   58.64    3.91
   1 -11  -8   48.94    3.62
   1 -11  -8   54.95    4.09
   1 -11  -8   64.03    4.03
   1 -11  -7   99.96    6.70
   1 -11  -7  112.99    7.11
   1 -11  -7  101.01    6.58
   1 -11  -7  109.84    6.91
   1 -11  -7  119.16    6.96
   1 -11  -7  113.97    6.82
   1 -11  -7  116.47    7.05
   1 -11  -7  104.91    6.79
   1 -11  -6    3.25    1.18
   1 -11  -6    2.64    0.88
   1 -11  -6    3.13    0.98
   1 -11  -6    2.51    0.84
   1 -11  -6    2.73    0.71
   1 -11  -6    3.48    1.05
   1 -11  -6    1.88    0.60
   1 -11  -5   18.17    1.73
   1 -11  -5   16.44    1.48
   1 -11  -5   18.74    1.46
   1 -11  -5   17.02    1.81
   1 -11  -5   16.16    1.61
   1 -11  -5   15.04    1.43
   1 -11  -5   19.08    1.77
   1 -11  -5   14.82    1.83
   1 -11  -4   13.66    1.50
   1 -11  -4   13.45    1.63
   1 -11  -4   14.70    1.33
   1 -11  -4   14.47    1.70
   1 -11  -4   13.31    1.31
   1 -11  -4   15.23    1.32
   1 -11  -3   68.85    4.50
   1 -11  -3   69.39    4.38
   1 -11  -3   68.92    4.50
   1 -11  -3   62.59    4.29
   1 -11  -3   75.03    4.63
   1 -11  -3   68.78    4.61
   1 -11  -3   57.67    4.25
   1 -11  -2   95.14    5.91
   1 -11  -2   84.89    5.68
   1 -11  -2   82.53    5.69
   1 -11  -2   94.81    5.95
   1 -11  -2   97.00    5.90
   1 -11  -2   88.80    5.92
   1 -11  -2   93.64    5.81
   1 -11  -1  281.77   16.54
   1 -11  -1  283.27   16.49
   1 -11  -1  254.31   16.35
   1 -11  -1  277.60   16.54
   1 -11  -1  286.70   16.48
   1 -11  -1  289.68   16.50
   1 -11  -1  252.86   16.31
   1 -11   0   11.74    1.27
   1 -11   0   11.29    1.40
   1 -11   0   12.45    1.41
   1 -11   0   12.25    1.41
   1 -11   0   12.28    1.43
   1 -11   0   11.17    1.33
   1 -11   0   13.44    1.45
   1 -11   1  197.16   10.94
   1 -11   1  187.51   10.92
   1 -11   1  179.87   10.80
   1 -11   1  176.26   10.78
   1 -11   1  173.20   10.80
   1 -11   1  162.16   10.72
   1 -11   1  184.08   10.78
   1 -11   1  165.84   10.62
  -1  11  -1  162.92   10.89
   1 -11   2    1.97    0.79
   1 -11   2    2.13    0.66
   1 -11   2    1.46    0.80
   1 -11   2    2.61    0.93
   1 -11   2    1.57    0.90
   1 -11   2    1.68    0.77
  -1  11  -2    1.44    0.97
   1 -11   2    2.00    0.86
   1 -11   3   -0.26    0.69
   1 -11   3    0.04    0.83
   1 -11   3    1.73    0.73
   1 -11   3    1.91    0.89
   1 -11   3    1.06    1.01
  -1  11  -3    0.97    0.98
   1 -11   3    1.30    0.73
   1 -11   4   61.11    4.00
  -1  11  -4   66.00    4.46
   1 -11   4   58.26    4.04
   1 -11   4   57.22    4.09
   1 -11   4   61.56    4.19
   1 -11   5   74.52    4.68
   1 -11   5   65.87    4.61
   1 -11   5   66.17    4.86
  -1  11  -5   66.06    4.84
   1 -11   6    4.65    1.04
   1 -11   6    4.36    1.12
   1 -11   6    5.56    1.41
  -1  11  -6    4.13    1.35
   1 -11   7    1.00    0.81
   1 -11   7    0.78    1.02
  -1  11  -7    1.89    1.29
  -1  11  -8   26.38    2.63
   1 -11   8   26.29    2.43
  -1  11  -9   34.15    3.06
  -1  11 -10    6.87    1.73
   1 -11  11    4.58    1.45
  -1  11 -11    4.20    1.03
  -1  11 -12    9.96    1.34
   1 -11  12    9.53    1.65
   1 -11  12    9.89    1.61
   1 -11  13    2.20    1.14
   1 -11  13    1.37    1.15
  -1  11 -13    0.58    1.37
  -1  11 -13    3.86    0.95
  -1  11 -14   59.90    3.68
   1 -11  14   60.48    4.01
  -1  11 -14   57.59    3.86
   1 -11  14   50.20    3.94
  -1  11 -15    0.59    0.67
   1 -11  15    0.21    0.87
   1 -11  15    0.44    0.73
  -1  11 -15    0.97    0.48
  -1  11 -16    9.65    0.75
   1 -11  16    6.80    0.82
  -1  11 -16    9.64    0.76
   1 -11  16    8.16    1.12
   1 -11  17    0.45    0.48
   1 -10 -17    0.85    0.44
   1 -10 -17    0.47    0.47
   1 -10 -17    0.27    0.54
   1 -10 -16    7.30    0.89
   1 -10 -16    7.79    1.08
   1 -10 -16    8.50    0.99
   1 -10 -16    6.99    0.69
   1 -10 -15    1.30    0.52
   1 -10 -15    1.29    0.83
   1 -10 -15    1.60    0.76
   1 -10 -14  120.24    8.00
   1 -10 -14  144.42    8.32
   1 -10 -14  141.92    8.20
   1 -10 -13    8.55    1.37
   1 -10 -13    8.44    1.21
   1 -10 -13    7.20    0.92
   1 -10 -12    1.94    0.49
   1 -10 -12    0.32    1.13
   1 -10 -12    1.42    0.65
   1 -10 -12    2.77    0.99
   1 -10 -11    4.57    0.84
   1 -10 -11    8.44    1.43
   1 -10 -11    5.33    0.74
   1 -10 -11    7.19    1.21
   1 -10 -11    5.41    0.87
   1 -10 -10    1.41    0.93
   1 -10 -10    1.01    0.66
   1 -10 -10    0.27    0.53
   1 -10 -10    1.92    0.73
   1 -10  -9   79.00    5.49
   1 -10  -9   87.30    5.66
   1 -10  -9   90.25    5.71
   1 -10  -9   92.05    5.80
   1 -10  -9   92.10    5.52
   1 -10  -8    0.03    0.58
   1 -10  -8   -0.04    0.89
   1 -10  -8   -0.22    1.02
   1 -10  -8    0.96    0.87
   1 -10  -8    0.03    0.56
   1 -10  -8    0.27    0.55
   1 -10  -8   -0.04    0.72
   1 -10  -7    2.70    1.02
   1 -10  -7    1.61    0.98
   1 -10  -7    2.82    0.88
   1 -10  -7    1.81    0.88
   1 -10  -7    1.39    0.66
   1 -10  -7    1.64    0.68
   1 -10  -7    2.06    0.65
   1 -10  -6   12.45    1.40
   1 -10  -6   12.23    1.08
   1 -10  -6   12.90    1.39
   1 -10  -6   12.58    1.47
   1 -10  -6   12.96    1.31
   1 -10  -6   11.08    1.27
   1 -10  -6   13.50    1.51
   1 -10  -6   11.56    1.17
   1 -10  -5   57.48    4.04
   1 -10  -5   60.52    3.97
   1 -10  -5   61.23    3.93
   1 -10  -5   58.02    3.74
   1 -10  -5   54.02    3.76
   1 -10  -5   54.97    3.72
   1 -10  -5   60.67    3.97
   1 -10  -4  242.18   13.68
   1 -10  -4  222.11   13.41
   1 -10  -4  225.72   13.66
   1 -10  -4  218.18   13.38
   1 -10  -4  215.52   13.40
   1 -10  -4  227.08   13.56
   1 -10  -3    0.37    0.57
   1 -10  -3    1.35    0.84
   1 -10  -3    1.12    0.56
   1 -10  -3    0.78    0.75
   1 -10  -3   -0.54    0.69
   1 -10  -3   -0.44    0.59
   1 -10  -2  151.00    9.34
   1 -10  -2  152.62    9.23
   1 -10  -2  143.20    9.13
   1 -10  -2  153.12    9.28
   1 -10  -2  149.65    9.16
   1 -10  -2  154.90    9.32
   1 -10  -2  149.26    9.34
   1 -10  -1   89.67    5.78
   1 -10  -1   95.44    5.90
   1 -10  -1   86.19    5.91
   1 -10  -1   84.45    5.74
   1 -10  -1   96.23    5.90
   1 -10  -1   98.87    5.93
   1 -10  -1   98.40    5.98
   1 -10   0   49.18    3.19
   1 -10   0   43.09    3.11
   1 -10   0   40.21    2.94
   1 -10   0   42.71    3.08
   1 -10   0   41.35    3.00
   1 -10   0   44.75    3.09
   1 -10   0   45.75    3.14
   1 -10   0   46.60    3.15
   1 -10   1   64.18    4.29
   1 -10   1   67.92    4.32
  -1  10  -1   63.35    4.41
   1 -10   1   64.99    4.39
   1 -10   1   64.86    4.19
   1 -10   1   70.92    4.42
   1 -10   1   64.49    4.33
   1 -10   1   62.46    4.25
   1 -10   1   62.33    4.29
   1 -10   2  172.76   10.00
   1 -10   2  155.17    9.87
   1 -10   2  157.55    9.81
   1 -10   2  167.88    9.91
   1 -10   2  157.05    9.86
   1 -10   2  166.26    9.89
   1 -10   2  145.99    9.85
   1 -10   2  176.98   10.06
  -1  10  -2  158.70   10.03
  -1  10  -3    8.67    1.29
   1 -10   3    8.96    1.20
   1 -10   3    9.42    1.08
   1 -10   3    7.88    1.12
   1 -10   3    7.89    1.04
   1 -10   3    8.16    1.06
  -1  10  -4    1.22    0.94
   1 -10   4    1.57    0.80
   1 -10   4    1.04    0.72
   1 -10   4    1.13    0.66
   1 -10   4    1.16    0.65
  -1  10  -5   97.33    6.32
   1 -10   5   96.33    6.11
   1 -10   5   91.14    6.09
   1 -10   6   57.81    3.95
   1 -10   6   55.62    4.00
  -1  10  -6   59.53    4.22
   1 -10   7   14.77    1.67
   1 -10   7   14.03    1.49
  -1  10  -7   18.41    1.93
  -1  10  -8    0.73    1.19
   1 -10   8   -0.44    1.04
  -1  10  -9   82.03    5.73
   1 -10  11  110.87    7.27
  -1  10 -12   21.17    1.94
   1 -10  12   19.20    2.14
  -1  10 -12   22.14    2.40
  -1  10 -13   14.26    1.53
   1 -10  13   10.96    1.71
  -1  10 -13   13.65    1.96
  -1  10 -14    0.34    0.87
  -1  10 -14   -0.73    1.22
   1 -10  14   -0.10    1.10
  -1  10 -14   -0.24    0.64
   1 -10  14    0.11    1.04
  -1  10 -15    0.44    0.77
  -1  10 -15    0.40    0.57
   1 -10  15    2.09    0.98
   1 -10  15    1.58    0.91
  -1  10 -16   11.17    1.00
   1 -10  16    9.67    1.13
  -1  10 -16   13.56    1.00
   1 -10  16   12.85    1.32
   1 -10  17    0.46    0.77
  -1  10 -17    0.67    0.26
  -1  10 -17    0.55    0.32
   1  -9 -18    3.03    0.46
   1  -9 -18    2.20    0.42
   1  -9 -17   31.24    1.93
   1  -9 -17   24.05    1.76
   1  -9 -17   26.63    1.91
   1  -9 -17   27.52    1.98
   1  -9 -16   17.53    1.50
   1  -9 -16   15.22    1.28
   1  -9 -16   18.04    1.47
   1  -9 -15    1.53    0.86
   1  -9 -15    0.83    0.57
   1  -9 -15    0.91    0.82
   1  -9 -14    2.92    0.71
   1  -9 -14    2.97    0.92
   1  -9 -14    2.84    1.02
   1  -9 -13    0.05    0.94
   1  -9 -13    0.38    0.86
   1  -9 -13    0.54    0.61
   1  -9 -12   75.90    5.08
   1  -9 -12   72.29    4.63
   1  -9 -12   72.74    4.80
   1  -9 -12   83.41    5.01
   1  -9 -11    4.44    1.18
   1  -9 -11    4.75    0.81
   1  -9 -11    3.84    0.79
   1  -9 -11    3.82    0.63
   1  -9 -11    5.29    1.05
   1  -9 -10    9.74    1.13
   1  -9 -10    9.67    1.29
   1  -9 -10    9.94    1.08
   1  -9 -10    9.65    1.46
   1  -9 -10   10.04    0.99
   1  -9 -10    9.95    1.27
   1  -9  -9   14.44    1.31
   1  -9  -9   13.13    1.38
   1  -9  -9   13.90    1.49
   1  -9  -9   15.84    1.54
   1  -9  -9   14.74    1.26
   1  -9  -8   66.71    4.29
   1  -9  -8   63.49    4.25
   1  -9  -8   60.72    4.10
   1  -9  -8   61.56    4.12
   1  -9  -8   70.34    4.41
   1  -9  -7  333.54   21.10
   1  -9  -7  376.60   21.34
   1  -9  -7  354.49   21.09
   1  -9  -7  373.63   21.24
   1  -9  -7  349.58   21.09
   1  -9  -7  360.76   21.22
   1  -9  -7  353.37   21.31
   1  -9  -6    8.61    1.08
   1  -9  -6    8.18    0.91
   1  -9  -6    7.71    0.79
   1  -9  -6    8.17    0.95
   1  -9  -6    6.87    1.02
   1  -9  -6    8.30    1.15
   1  -9  -6    6.44    1.11
   1  -9  -6    8.02    0.98
   1  -9  -5   20.38    1.57
   1  -9  -5   22.02    1.88
   1  -9  -5   21.84    1.76
   1  -9  -5   21.51    1.80
   1  -9  -5   22.25    1.78
   1  -9  -5   20.44    1.63
   1  -9  -5   21.45    1.59
   1  -9  -4  126.66    7.80
   1  -9  -4  138.39    8.08
   1  -9  -4  127.82    8.02
   1  -9  -4  123.78    7.82
   1  -9  -4  125.56    7.83
   1  -9  -4  133.46    7.98
   1  -9  -3   52.12    4.68
   1  -9  -3   65.52    4.10
   1  -9  -3   59.94    3.89
   1  -9  -3   56.96    3.84
   1  -9  -3   62.16    4.01
   1  -9  -3   61.21    4.05
   1  -9  -3   59.53    3.97
   1  -9  -2  203.63   11.83
   1  -9  -2  188.19   12.71
   1  -9  -2  188.81   11.81
   1  -9  -2  189.23   11.76
   1  -9  -2  192.61   11.73
   1  -9  -2  201.12   11.87
   1  -9  -1   71.67    4.70
   1  -9  -1   77.23    4.88
   1  -9  -1   73.19    4.79
   1  -9  -1   73.14    4.84
   1  -9  -1   81.50    4.85
   1  -9  -1   71.47    4.79
   1  -9  -1   74.90    5.90
  -1   9   1   77.23    6.25
   1  -9   0    4.80    0.85
   1  -9   0    6.30    0.88
   1  -9   0    5.23    0.81
  -1   9   0    5.43    1.59
   1  -9   0    4.73    0.83
   1  -9   0    5.25    0.77
   1  -9   0    5.78    0.85
   1  -9   0    5.32    0.87
   1  -9   0    4.59    1.49
  -1   9  -1    1.81    1.11
   1  -9   1    1.67    0.67
   1  -9   1    2.52    0.71
   1  -9   1    3.02    0.71
   1  -9   1    3.36    0.67
   1  -9   1    2.84    1.25
   1  -9   1    2.97    0.72
   1  -9   1    1.68    0.71
   1  -9   1    2.20    0.65
   1  -9   2   58.17    3.84
  -1   9  -2   56.30    4.66
  -1   9  -2   58.74    3.89
   1  -9   2   55.62    5.18
   1  -9   2   60.11    3.77
   1  -9   2   53.57    3.72
   1  -9   2   56.07    3.75
   1  -9   2   54.44    3.72
   1  -9   2   57.85    3.87
   1  -9   3   42.27    2.87
   1  -9   3   40.27    2.85
   1  -9   3   44.82    2.89
   1  -9   3   47.04    3.01
   1  -9   3   33.63    2.83
  -1   9  -3   39.50    3.04
   1  -9   3   46.97    4.04
   1  -9   3   44.76    2.90
  -1   9  -4    0.28    0.80
   1  -9   4    0.16    0.62
   1  -9   4    0.14    0.58
   1  -9   5   53.03    3.72
   1  -9   5   52.99    3.71
  -1   9  -5   59.81    3.93
   1  -9   6  171.04   10.74
  -1   9  -6  182.32   10.96
  -1   9  -7    0.14    0.87
  -1   9  -7    0.39    0.97
   1  -9   7   -0.20    0.67
  -1   9  -8  200.88   10.79
  -1   9  -8  149.90   10.47
  -1   9 -11    1.71    1.31
   1  -9  11    1.15    1.09
  -1   9 -12   -0.43    1.14
   1  -9  12    2.12    1.23
  -1   9 -12    3.01    1.37
  -1   9 -12    1.76    0.98
   1  -9  13    9.22    1.51
  -1   9 -13    9.18    1.69
  -1   9 -13    7.70    1.29
  -1   9 -14    8.59    1.30
  -1   9 -14   10.41    1.13
   1  -9  14   12.42    1.64
  -1   9 -14   11.20    1.42
  -1   9 -14   11.18    1.72
  -1   9 -15    5.44    1.03
  -1   9 -15    6.13    1.13
  -1   9 -15    6.11    1.29
   1  -9  15    6.63    1.27
  -1   9 -15    6.14    0.88
   1  -9  16    6.66    1.10
  -1   9 -16    9.77    1.18
   1  -9  16    8.21    1.30
  -1   9 -16    8.84    1.06
  -1   9 -16    9.66    0.94
  -1   9 -16    9.66    0.92
  -1   9 -17    4.06    0.51
  -1   9 -17    3.84    0.55
   1  -9  17    4.32    0.82
  -1   9 -18    6.89    0.54
   1  -9  18    7.12    0.84
   1  -8 -18    0.43    0.47
   1  -8 -18   -0.03    0.34
   1  -8 -18   -0.12    0.37
   1  -8 -18   -0.46    0.42
   1  -8 -17    2.41    0.68
   1  -8 -17    2.19    0.73
   1  -8 -17    3.19    0.59
   1  -8 -17    2.68    0.70
   1  -8 -16    2.77    0.66
   1  -8 -16    2.45    0.82
   1  -8 -16    2.17    0.78
   1  -8 -15   -0.68    0.83
   1  -8 -15    0.96    0.85
   1  -8 -15   -0.12    0.65
   1  -8 -14   10.71    1.30
   1  -8 -14   10.66    1.14
   1  -8 -14   10.00    1.34
   1  -8 -13   22.66    1.93
   1  -8 -13   20.96    1.98
   1  -8 -13   21.26    1.75
   1  -8 -12   82.03    5.49
   1  -8 -12   92.12    5.67
   1  -8 -12   88.78    5.75
   1  -8 -11   97.53    5.87
   1  -8 -11   86.43    5.57
   1  -8 -11   92.51    5.73
   1  -8 -11   83.93    5.42
   1  -8 -10   56.90    3.66
   1  -8 -10   51.51    3.49
   1  -8 -10   50.27    3.51
   1  -8 -10   51.68    3.60
   1  -8 -10   55.02    3.77
   1  -8 -10   52.40    3.39
   1  -8  -9   16.61    1.69
   1  -8  -9   17.87    1.36
   1  -8  -9   16.54    1.44
   1  -8  -9   18.93    1.64
   1  -8  -9   16.58    1.49
   1  -8  -9   17.12    1.59
   1  -8  -8   18.40    1.46
   1  -8  -8   16.81    1.55
   1  -8  -8   16.83    1.38
   1  -8  -8   17.41    1.61
   1  -8  -8   17.62    1.52
   1  -8  -8   16.56    1.64
   1  -8  -7  150.33    9.39
   1  -8  -7  151.08    9.25
   1  -8  -7  155.50    9.36
   1  -8  -7  153.36    9.43
   1  -8  -7  152.57    9.25
   1  -8  -7  153.39    9.35
   1  -8  -6  125.81    8.33
   1  -8  -6  113.35    7.15
   1  -8  -6  110.92    7.04
   1  -8  -6  123.12    7.17
   1  -8  -6  114.07    7.13
   1  -8  -6  111.74    7.02
   1  -8  -6  111.48    7.18
   1  -8  -6  118.39    7.23
   1  -8  -5   81.16    5.15
  -1   8   5   85.79    5.87
   1  -8  -5   81.37    5.14
   1  -8  -5   74.51    5.74
   1  -8  -5   95.98    6.50
   1  -8  -5   80.87    5.26
   1  -8  -5   78.78    5.18
   1  -8  -5   79.59    5.14
   1  -8  -4   43.84    3.89
   1  -8  -4   38.99    2.70
   1  -8  -4   36.45    3.28
   1  -8  -4   37.45    2.72
  -1   8   4   37.29    3.83
  -1   8   4   42.71    3.41
  -1   8   3   35.06    3.12
   1  -8  -3   33.69    3.12
   1  -8  -3   37.29    3.58
  -1   8   3   32.27    3.51
  -1   8   2  170.51   11.71
   1  -8  -2  182.37   11.79
   1  -8  -2  154.72   11.16
  -1   8   2  179.16   11.22
   1  -8  -1   29.38    3.22
  -1   8   1   25.89    2.66
  -1   8   1   31.21    3.26
   1  -8  -1   28.12    2.95
  -1   8   0   22.48    2.72
   1  -8   0   25.55    2.89
  -1   8   0   23.94    2.52
  -1   8   0   22.84    2.04
  -1   8  -1   29.04    2.81
  -1   8  -1   25.97    2.87
  -1   8  -1   28.07    2.38
   1  -8   1   26.84    3.12
   1  -8   1   30.17    2.62
   1  -8   1   28.73    3.20
   1  -8   2    1.10    0.99
   1  -8   2    2.19    0.83
  -1   8  -2    1.77    0.96
   1  -8   2    0.44    1.00
   1  -8   2    3.36    1.37
  -1   8  -2    2.34    0.77
  -1   8  -3  150.39   10.15
   1  -8   3  170.82   10.82
  -1   8  -3  159.08   10.56
   1  -8   3  164.14   11.13
  -1   8  -3  155.64   10.35
   1  -8   3  161.18   11.12
  -1   8  -4   53.55    3.65
   1  -8   4   57.96    4.93
   1  -8   4   53.91    3.54
  -1   8  -4   54.06    4.34
   1  -8   4   64.31    4.83
   1  -8   4   55.91    4.95
  -1   8  -4   49.41    3.58
  -1   8  -4   56.07    4.07
  -1   8  -4   55.46    4.19
  -1   8  -5  232.27   14.55
  -1   8  -5  212.96   13.83
   1  -8   5  225.03   13.84
   1  -8   5  250.60   15.41
  -1   8  -5  253.16   13.99
   1  -8   6   18.00    1.54
  -1   8  -6   19.73    1.73
  -1   8  -6   16.21    1.59
  -1   8  -7    9.13    1.19
  -1   8  -7    7.73    1.20
  -1   8  -7   11.54    1.30
  -1   8  -8   90.14    5.55
  -1   8  -8   76.03    5.45
  -1   8  -9   29.63    2.52
  -1   8 -10   15.98    1.88
  -1   8 -10   18.52    1.96
  -1   8 -11    7.31    1.35
  -1   8 -11    7.26    1.32
  -1   8 -11    6.17    1.40
  -1   8 -11    6.57    1.39
  -1   8 -12   15.18    1.93
  -1   8 -12   14.21    1.72
  -1   8 -12   16.44    1.89
  -1   8 -12   21.66    2.11
  -1   8 -12   16.22    1.72
  -1   8 -13    7.53    1.44
  -1   8 -13    9.48    1.67
  -1   8 -13    9.03    1.40
  -1   8 -13   10.11    1.42
  -1   8 -14    1.84    0.74
  -1   8 -14    2.17    1.12
  -1   8 -14   -0.19    1.16
  -1   8 -14    2.06    1.06
   1  -8  14    1.28    1.15
  -1   8 -14    2.21    1.01
  -1   8 -15   35.02    2.55
  -1   8 -15   31.46    2.23
  -1   8 -15   26.27    2.53
   1  -8  15   27.78    2.51
  -1   8 -15   30.56    2.59
  -1   8 -16    1.64    0.95
   1  -8  16    1.25    1.02
  -1   8 -16    1.12    1.00
  -1   8 -16    0.48    0.58
  -1   8 -16    1.43    0.63
  -1   8 -17    3.93    0.64
  -1   8 -17    4.35    0.89
  -1   8 -17    3.89    0.57
   1  -8  17    3.74    0.92
   1  -8  18   18.66    1.49
  -1   8 -18   20.46    1.36
   1  -7 -19    6.54    0.60
   1  -7 -19    5.78    0.54
   1  -7 -18   -0.13    0.44
   1  -7 -18    0.50    0.58
   1  -7 -18    0.36    0.46
   1  -7 -18    0.66    0.46
   1  -7 -17    0.14    0.58
   1  -7 -17    0.48    0.56
   1  -7 -17    0.42    0.70
   1  -7 -16   32.24    2.60
   1  -7 -16   40.48    2.70
   1  -7 -16   38.28    2.59
   1  -7 -15   40.10    2.85
   1  -7 -15   37.53    2.72
   1  -7 -15   39.68    2.85
   1  -7 -14    1.03    0.86
   1  -7 -14    0.04    0.84
   1  -7 -14    0.92    0.67
   1  -7 -13   55.96    3.85
   1  -7 -13   55.07    3.73
   1  -7 -13   57.18    3.91
   1  -7 -12   24.23    1.92
   1  -7 -12   23.92    2.05
   1  -7 -12   25.10    2.13
   1  -7 -11    9.27    1.24
   1  -7 -11    8.35    0.99
   1  -7 -11    8.81    1.13
   1  -7 -11    6.95    1.22
   1  -7 -10  196.46   11.30
   1  -7 -10  199.11   11.37
   1  -7 -10  185.44   11.18
   1  -7 -10  177.33   11.23
   1  -7 -10  175.33   11.04
   1  -7 -10  190.97   11.38
   1  -7  -9   99.41    6.49
   1  -7  -9  113.49    6.69
   1  -7  -9  108.69    6.58
   1  -7  -9  107.45    6.49
   1  -7  -9  103.75    6.58
   1  -7  -9  100.69    6.37
   1  -7  -8   36.56    2.71
   1  -7  -8   39.30    2.63
   1  -7  -8   35.02    2.56
   1  -7  -8   41.04    2.70
   1  -7  -8   35.78    2.51
   1  -7  -8   36.03    2.45
   1  -7  -7   39.31    2.58
   1  -7  -7   36.74    2.63
   1  -7  -7   29.93    3.06
   1  -7  -7   39.35    2.67
   1  -7  -7   38.44    2.69
   1  -7  -7   40.71    2.74
   1  -7  -6   36.61    2.51
   1  -7  -6   34.89    2.52
   1  -7  -6   32.36    2.99
   1  -7  -5  128.52    9.38
   1  -7  -5  162.76    9.97
  -1   7   5  150.40    9.47
   1  -7  -4    0.83    0.94
  -1   7   4    0.64    0.76
  -1   7   4    0.60    1.06
   1  -7  -4    1.43    0.80
  -1   7   3    7.76    0.98
   1  -7  -3    6.40    1.50
  -1   7   3    6.21    1.49
   1  -7  -3    6.31    1.29
  -1   7   3    5.83    1.21
  -1   7   3    5.80    1.50
   1  -7  -2   15.17    2.10
  -1   7   2   16.09    1.83
  -1   7   2   13.57    2.02
  -1   7   2   14.62    1.43
   1  -7  -2   13.81    1.81
  -1   7   1    3.04    1.03
  -1   7   1    1.61    0.73
   1  -7  -1    1.92    1.01
   1  -7  -1    1.29    1.15
   1  -7  -1    3.75    1.24
  -1   7   1    2.23    1.31
   1  -7   0 1401.41   80.65
   1  -7   0 1366.94   81.20
  -1   7   0 1399.91   80.81
  -1   7   0 1334.92   80.29
  -1   7   0 1354.69   81.02
   1  -7   1   60.23    4.29
  -1   7  -1   56.17    4.04
   1  -7   1   63.97    4.51
   1  -7   1   54.77    4.83
  -1   7  -1   60.23    4.49
  -1   7  -1   56.17    4.54
   1  -7   1   54.06    4.78
   1  -7   2  710.59   42.00
  -1   7  -2  669.09   41.04
   1  -7   2  704.28   41.91
   1  -7   2  706.62   41.17
   1  -7   2  726.29   41.58
  -1   7  -2  659.90   41.36
  -1   7  -3   57.75    4.44
   1  -7   3   55.62    4.77
  -1   7  -3   53.22    4.24
   1  -7   3   60.74    4.15
  -1   7  -3   53.78    4.12
   1  -7   3   63.89    4.70
   1  -7   3   62.37    4.98
   1  -7   4    6.68    1.68
  -1   7  -4    6.48    1.13
   1  -7   4    8.34    1.63
  -1   7  -4    5.85    1.10
   1  -7   4    6.35    1.55
  -1   7  -4    7.95    1.34
  -1   7  -5  252.33   16.62
   1  -7   5  272.02   17.30
   1  -7   5  284.60   17.63
   1  -7   5  269.82   17.27
  -1   7  -5  270.87   16.79
  -1   7  -5  269.90   16.26
  -1   7  -6  219.66   12.80
  -1   7  -6  195.87   12.69
  -1   7  -6  211.63   13.48
   1  -7   6  220.50   14.06
  -1   7  -6  217.93   13.48
   1  -7   6  227.96   14.26
  -1   7  -7    5.18    0.91
  -1   7  -7    6.08    1.01
  -1   7  -7    8.17    1.05
  -1   7  -7    6.47    1.31
  -1   7  -8    0.65    0.78
  -1   7  -9    0.72    0.91
  -1   7  -9    1.31    0.93
  -1   7 -10   93.71    6.33
  -1   7 -10   86.23    6.15
  -1   7 -11    0.79    1.16
  -1   7 -11    3.48    1.16
  -1   7 -11    2.50    1.00
  -1   7 -12   48.87    3.58
  -1   7 -12   52.93    3.68
  -1   7 -12   47.54    3.62
  -1   7 -12   52.91    3.92
  -1   7 -12   48.71    3.85
  -1   7 -12   57.70    3.90
  -1   7 -13    4.33    1.46
  -1   7 -13    6.31    1.10
  -1   7 -13    5.67    1.19
  -1   7 -13    6.37    1.44
  -1   7 -13    6.70    1.45
  -1   7 -13    6.16    1.25
  -1   7 -14   17.66    1.76
  -1   7 -14   17.06    1.71
  -1   7 -14   13.58    1.81
  -1   7 -14   15.55    2.04
  -1   7 -14   17.44    1.51
  -1   7 -14   17.04    1.99
  -1   7 -14   14.59    1.70
  -1   7 -15   42.67    3.49
  -1   7 -15   54.49    3.39
  -1   7 -15   54.49    3.66
  -1   7 -15   49.81    3.59
  -1   7 -15   50.22    3.90
  -1   7 -15   48.22    3.66
   1  -7  15   49.13    3.64
   1  -7  16   73.59    4.70
  -1   7 -16   74.96    4.44
  -1   7 -16   52.70    4.53
  -1   7 -16   69.78    4.66
  -1   7 -16   86.73    4.79
  -1   7 -16   65.53    4.39
  -1   7 -16   77.62    4.99
  -1   7 -16   64.02    4.55
  -1   7 -17    4.09    0.64
  -1   7 -17    5.76    0.76
   1  -7  17    5.67    1.00
  -1   7 -17    5.27    1.23
  -1   7 -17    4.41    0.94
   1  -7  18    9.08    1.02
  -1   7 -18    9.82    0.85
  -1   7 -18   10.79    1.26
  -1   7 -18    9.41    1.01
  -1   7 -19    0.96    0.26
   1  -6 -19    0.86    0.43
   1  -6 -19    0.24    0.44
   1  -6 -18   36.41    2.30
   1  -6 -18   38.79    2.27
   1  -6 -17    1.76    0.67
   1  -6 -17   -0.53    0.56
   1  -6 -17    1.01    0.63
   1  -6 -17    1.08    0.71
   1  -6 -16   28.44    2.05
   1  -6 -16   24.06    1.99
   1  -6 -16   27.43    2.12
   1  -6 -16   25.31    2.03
   1  -6 -15    9.53    1.20
   1  -6 -15    8.90    1.21
   1  -6 -15    9.79    1.12
   1  -6 -15    8.73    1.11
   1  -6 -14   17.17    1.63
   1  -6 -14   17.00    1.69
   1  -6 -14   21.77    1.78
   1  -6 -14   19.36    1.62
   1  -6 -13   70.03    4.71
   1  -6 -13   72.53    4.59
   1  -6 -13   63.67    4.61
   1  -6 -13   72.57    4.71
   1  -6 -13   75.53    4.71
   1  -6 -12  170.92   10.49
   1  -6 -12  175.56   10.50
   1  -6 -12  184.34   10.48
   1  -6 -12  171.59   10.36
   1  -6 -12  153.37   10.38
   1  -6 -11    5.26    0.92
   1  -6 -11    5.25    1.01
   1  -6 -11    5.27    0.82
   1  -6 -11    5.14    0.97
   1  -6 -10   -0.63    0.76
   1  -6 -10    0.03    0.52
   1  -6 -10    0.34    0.63
   1  -6 -10    0.31    0.70
   1  -6  -9    8.55    0.97
   1  -6  -9    8.07    1.04
   1  -6  -9    7.28    0.92
   1  -6  -9    6.44    0.71
   1  -6  -9    8.03    0.85
   1  -6  -9    8.71    1.06
   1  -6  -8   10.14    0.94
   1  -6  -8    9.61    1.09
   1  -6  -8    9.96    1.02
  -1   6   7    2.50    1.23
   1  -6  -7    1.87    0.82
   1  -6  -7    3.27    0.93
  -1   6   6   23.05    2.14
  -1   6   6   25.84    2.77
   1  -6  -6   29.23    2.55
  -1   6   6   20.94    2.65
   1  -6  -6   24.68    2.31
  -1   6   5  458.07   27.67
  -1   6   5  445.43   27.73
  -1   6   5  449.73   28.53
  -1   6   5  504.89   28.03
   1  -6  -5  522.98   28.46
   1  -6  -5  435.45   28.04
  -1   6   5  475.58   28.62
  -1   6   4   39.84    3.12
  -1   6   4   39.23    2.86
   1  -6  -4   37.89    3.15
  -1   6   4   38.95    3.55
  -1   6   4   37.84    2.86
   1  -6  -4   44.02    3.56
  -1   6   3  824.54   48.46
   1  -6  -3  786.47   48.84
  -1   6   3  781.59   49.19
   1  -6  -3  896.61   49.27
  -1   6   3  834.42   48.84
  -1   6   2  363.06   21.34
   1  -6  -2  388.15   22.13
  -1   6   2  331.30   21.96
  -1   6   2  349.20   21.99
  -1   6   2  374.17   21.76
   1  -6  -2  335.44   21.77
  -1   6   1  256.32   15.79
   1  -6  -1  250.31   15.48
  -1   6   1  256.07   15.55
   1  -6  -1  243.40   15.70
  -1   6   1  248.89   15.12
  -1   6   0  153.22    9.80
   1  -6   0  162.74   10.56
   1  -6   0  163.70   10.10
  -1   6   0  160.63   10.21
  -1   6   0  160.84   10.37
   1  -6   1  363.40   22.70
  -1   6  -1  358.04   22.03
   1  -6   1  372.18   22.23
  -1   6  -1  377.35   22.43
  -1   6  -1  351.57   22.41
   1  -6   1  401.49   22.44
   1  -6   1  358.43   22.75
   1  -6   2  352.73   22.24
   1  -6   2  384.08   22.42
   1  -6   2  361.81   21.71
  -1   6  -2  342.94   21.61
   1  -6   2  377.29   22.04
  -1   6  -3  572.14   33.93
   1  -6   3  563.23   33.61
  -1   6  -3  580.39   33.76
   1  -6   3  607.08   34.48
   1  -6   3  559.13   34.23
  -1   6  -3  537.03   33.65
   1  -6   3  564.08   34.06
  -1   6  -4   13.70    1.42
   1  -6   4   11.03    1.80
   1  -6   4   12.55    1.83
   1  -6   4   13.06    2.13
  -1   6  -4   13.99    1.63
   1  -6   4   13.05    1.34
  -1   6  -4   13.22    1.54
  -1   6  -5   17.75    1.97
   1  -6   5   19.51    1.67
   1  -6   5   20.79    2.61
   1  -6   5   18.73    2.35
  -1   6  -5   17.98    1.94
  -1   6  -5   20.24    1.69
   1  -6   5   19.85    2.32
   1  -6   6    3.07    1.29
  -1   6  -6    1.78    0.89
  -1   6  -6    1.12    0.72
   1  -6   6    0.23    0.90
  -1   6  -7  160.97   10.45
   1  -6   7  169.36   11.22
  -1   6  -7  158.22   10.56
   1  -6   7  156.99   10.82
  -1   6  -8   22.38    1.97
  -1   6  -8   26.62    2.01
  -1   6  -9  112.46    7.50
  -1   6  -9  130.63    7.62
  -1   6  -9  120.67    7.62
  -1   6 -10   39.77    2.92
  -1   6 -10   39.71    2.89
  -1   6 -10   43.77    3.07
  -1   6 -10   39.73    3.03
  -1   6 -11   27.66    2.13
  -1   6 -11   23.43    2.25
  -1   6 -11   22.22    2.06
  -1   6 -11   28.80    2.29
  -1   6 -12  145.71    8.93
  -1   6 -12  145.56    8.84
  -1   6 -12  126.30    8.73
  -1   6 -12  146.74    8.85
  -1   6 -12  141.06    8.97
  -1   6 -13   69.22    4.57
  -1   6 -13   64.71    4.53
  -1   6 -13   62.25    4.48
  -1   6 -13   66.13    4.73
  -1   6 -13   69.07    4.66
  -1   6 -14    2.82    0.81
  -1   6 -14    3.54    1.03
  -1   6 -14    2.63    1.04
  -1   6 -14    3.69    1.12
  -1   6 -14    3.68    1.15
  -1   6 -14    3.62    1.38
  -1   6 -15    0.67    0.99
  -1   6 -15    1.57    1.29
  -1   6 -15    0.91    0.93
  -1   6 -15    0.26    1.27
  -1   6 -15   -0.27    0.93
  -1   6 -15    0.14    0.64
  -1   6 -15    0.94    0.91
  -1   6 -16    1.35    0.92
  -1   6 -16    3.53    1.10
   1  -6  16    1.57    0.96
  -1   6 -16    2.83    1.03
  -1   6 -16    4.07    1.43
  -1   6 -16    2.20    0.89
  -1   6 -16    2.04    0.66
  -1   6 -16    2.31    0.73
  -1   6 -16    3.86    1.35
  -1   6 -17    5.68    1.00
  -1   6 -17    7.77    1.18
  -1   6 -17    6.79    0.90
  -1   6 -17    7.31    0.80
   1  -6  17    6.72    1.10
  -1   6 -18   15.94    1.68
  -1   6 -18   15.35    1.17
  -1   6 -18   14.17    1.44
   1  -6  18   11.68    1.27
  -1   6 -19    0.72    0.33
  -1   6 -19    0.04    0.71
  -1   6 -20    1.54    0.57
   1  -5 -20    0.32    0.30
   1  -5 -19    2.24    0.56
   1  -5 -19    1.96    0.56
   1  -5 -19    1.27    0.48
   1  -5 -18   23.36    1.88
   1  -5 -18   28.36    1.91
   1  -5 -18   23.38    1.88
   1  -5 -17   29.11    2.10
   1  -5 -17   23.58    1.92
   1  -5 -17   23.87    2.04
   1  -5 -17   29.84    2.06
   1  -5 -16   25.08    1.98
   1  -5 -16   25.77    2.01
   1  -5 -16   27.76    2.10
   1  -5 -16   26.17    2.09
   1  -5 -16   22.71    1.98
   1  -5 -15   78.41    4.81
   1  -5 -15   71.64    4.80
   1  -5 -15   63.99    4.82
   1  -5 -15   77.71    4.88
   1  -5 -15   78.73    4.95
   1  -5 -14    5.92    1.05
   1  -5 -14    4.98    1.00
   1  -5 -14    8.04    0.98
   1  -5 -14    5.77    0.99
   1  -5 -13    1.45    0.84
   1  -5 -13    3.17    0.80
   1  -5 -13    0.04    0.83
   1  -5 -13    1.28    0.68
   1  -5 -13    1.47    0.83
   1  -5 -12   13.31    1.48
   1  -5 -12   14.02    1.30
   1  -5 -12   14.80    1.45
   1  -5 -12   13.68    1.41
   1  -5 -12   14.54    1.40
   1  -5 -11   59.30    3.95
   1  -5 -11   62.26    4.09
   1  -5 -11   63.63    4.06
   1  -5 -11   61.93    4.08
   1  -5 -11   59.29    4.06
   1  -5 -10   20.84    1.63
   1  -5 -10   20.94    1.70
   1  -5 -10   22.73    1.77
   1  -5 -10   21.94    1.71
   1  -5 -10   19.83    1.73
   1  -5  -9   14.06    1.22
   1  -5  -9   16.03    1.37
   1  -5  -9   15.83    1.37
   1  -5  -9   16.10    1.33
  -1   5   8  213.77   14.12
  -1   5   7   15.68    2.11
   1  -5  -7   18.16    1.69
   1  -5  -7   15.57    1.80
  -1   5   7   15.34    2.12
  -1   5   6  493.79   29.54
  -1   5   6  501.10   28.83
  -1   5   6  471.17   29.47
   1  -5  -6  515.29   29.08
   1  -5  -6  462.81   29.07
  -1   5   6  465.10   28.68
  -1   5   5   61.66    4.32
  -1   5   5   60.59    4.76
   1  -5  -5   66.13    4.59
  -1   5   5   63.13    4.14
  -1   5   5   62.37    4.87
   1  -5  -5   59.89    4.45
  -1   5   4  141.61    8.49
  -1   5   4  131.30    8.25
   1  -5  -4  124.42    8.51
  -1   5   4  129.37    8.24
  -1   5   4  126.12    8.77
  -1   5   4  131.01    8.93
   1  -5  -4  150.85    8.83
  -1   5   3   80.46    5.28
   1  -5  -3   80.72    5.59
  -1   5   3   85.66    5.56
   1  -5  -3   85.36    5.80
  -1   5   3   80.28    5.95
   1  -5  -2 1440.65   86.98
   1  -5  -2 1558.40   87.19
  -1   5   2 1521.42   86.93
  -1   5   2 1453.61   87.22
  -1   5   2 1452.10   86.59
   1  -5  -1  620.84   38.66
  -1   5   1  660.32   38.68
   1  -5  -1  649.99   38.47
  -1   5   1  678.25   38.54
  -1   5   1  629.74   38.72
  -1   5   1  644.91   38.17
   1  -5   0 1069.96   61.01
  -1   5   0 1009.27   60.75
   1  -5   0 1063.50   60.94
  -1   5   0 1045.57   61.11
  -1   5   0 1018.97   61.18
   1  -5   0 1006.45   61.35
  -1   5  -1  123.22    8.09
  -1   5  -1  134.93    8.44
   1  -5   1  130.59    8.24
   1  -5   1  137.51    8.41
  -1   5  -1  126.34    8.40
   1  -5   1  139.39    8.76
   1  -5   2   84.11    5.97
   1  -5   2   92.15    5.75
   1  -5   2   81.91    5.41
  -1   5  -2   80.13    5.37
  -1   5  -2   79.61    5.50
   1  -5   3   38.60    3.44
   1  -5   3   41.55    3.36
   1  -5   3   42.59    3.25
  -1   5  -3   38.05    3.07
  -1   5  -3   38.97    2.93
   1  -5   3   38.62    2.85
  -1   5  -3   39.20    2.93
  -1   5  -4    3.21    0.89
   1  -5   4    3.09    0.72
  -1   5  -4    4.16    0.82
   1  -5   4    3.08    1.11
   1  -5   4    3.73    1.12
  -1   5  -4    3.28    0.89
   1  -5   5    2.19    0.98
  -1   5  -5    2.20    0.94
   1  -5   5    3.21    1.19
   1  -5   5    2.47    0.65
  -1   5  -5    2.39    0.87
  -1   5  -5    3.16    0.64
   1  -5   6    6.49    0.80
   1  -5   6    8.38    1.57
   1  -5   6    8.53    1.43
  -1   5  -6    8.68    1.21
  -1   5  -6    6.88    1.28
   1  -5   7  127.28    8.83
  -1   5  -7  128.33    8.41
   1  -5   7  120.38    8.46
   1  -5   8  206.15   13.18
  -1   5  -8  188.67   12.63
  -1   5  -9  141.13    9.00
  -1   5  -9  153.90    9.06
  -1   5  -9  148.68    9.05
  -1   5  -9  145.05    9.08
  -1   5 -10   39.42    2.99
  -1   5 -10   41.10    2.94
  -1   5 -10   45.29    3.02
  -1   5 -10   39.25    2.87
  -1   5 -11    0.14    0.68
  -1   5 -11   -0.28    0.89
  -1   5 -11    0.73    0.83
  -1   5 -11    0.55    0.74
  -1   5 -12   10.22    1.34
  -1   5 -12   12.10    1.53
  -1   5 -12   11.79    1.40
  -1   5 -12   12.58    1.48
  -1   5 -12   11.63    1.40
  -1   5 -13   37.95    3.01
  -1   5 -13   37.31    2.90
  -1   5 -13   38.62    3.00
  -1   5 -13   39.92    2.78
  -1   5 -13   44.22    3.05
  -1   5 -13   37.65    3.09
  -1   5 -14    9.09    1.55
  -1   5 -14    8.17    1.32
  -1   5 -14    7.39    1.27
  -1   5 -14    8.73    1.08
  -1   5 -14    8.70    1.36
  -1   5 -14    8.42    1.25
  -1   5 -15   42.49    3.26
  -1   5 -15   46.63    3.28
  -1   5 -15   43.62    3.12
  -1   5 -15   45.36    3.01
  -1   5 -15   39.72    3.37
  -1   5 -15   36.59    3.08
  -1   5 -16   21.04    1.99
  -1   5 -16   18.13    1.72
  -1   5 -16   13.44    1.60
  -1   5 -16   16.25    1.50
  -1   5 -16   20.92    1.64
  -1   5 -16   24.62    2.36
  -1   5 -16   24.49    2.02
  -1   5 -16   22.46    2.22
  -1   5 -17   20.96    1.91
  -1   5 -17   26.64    1.90
  -1   5 -17   29.37    2.59
   1  -5  17   24.07    1.98
  -1   5 -17   23.69    1.75
  -1   5 -17   26.90    2.22
  -1   5 -18    0.92    0.89
  -1   5 -18    0.52    1.12
   1  -5  18    1.28    0.65
  -1   5 -18    1.42    0.58
  -1   5 -19    4.74    0.59
  -1   5 -19    4.56    0.89
  -1   5 -19    6.60    1.15
  -1   5 -20    5.16    1.09
  -1   5 -20    4.40    0.79
   1  -4 -20    5.63    0.63
   1  -4 -20    6.77    0.66
   1  -4 -20    5.01    0.54
   1  -4 -19    9.43    1.04
   1  -4 -19    8.74    0.96
   1  -4 -19   10.89    0.99
   1  -4 -18   17.65    1.53
   1  -4 -18   20.87    1.57
   1  -4 -18   18.93    1.59
   1  -4 -17   -0.18    0.79
   1  -4 -17    0.03    0.75
   1  -4 -17   -0.04    0.67
   1  -4 -17   -0.34    0.59
   1  -4 -17    0.51    0.78
   1  -4 -16    1.44    0.76
   1  -4 -16    2.45    0.84
   1  -4 -16    0.92    0.80
   1  -4 -16    1.36    0.68
   1  -4 -16    2.42    0.92
   1  -4 -15   33.80    2.68
   1  -4 -15   39.70    2.90
   1  -4 -15   37.95    2.72
   1  -4 -15   39.80    2.80
   1  -4 -14    6.26    1.00
   1  -4 -14    7.41    1.15
   1  -4 -14    6.47    0.97
   1  -4 -14    6.20    1.06
   1  -4 -14    6.06    0.97
   1  -4 -13    2.43    0.77
   1  -4 -13    3.29    0.78
   1  -4 -13    2.08    0.79
   1  -4 -13    1.91    0.81
   1  -4 -13    2.52    0.85
   1  -4 -12   38.95    2.93
   1  -4 -12   40.39    3.02
   1  -4 -12   41.05    2.88
   1  -4 -12   45.24    2.96
   1  -4 -12   42.79    2.94
   1  -4 -11  343.31   20.36
   1  -4 -11  339.67   20.33
   1  -4 -11  326.02   20.27
   1  -4 -11  346.01   20.43
   1  -4 -11  356.41   20.33
   1  -4 -10   28.64    2.07
   1  -4 -10   26.32    2.00
   1  -4 -10   27.96    2.09
   1  -4 -10   28.18    2.06
   1  -4 -10   27.26    1.97
   1  -4  -9   92.82    5.69
  -1   4   9   91.32    6.89
   1  -4  -9   92.98    5.73
   1  -4  -9   86.49    5.65
   1  -4  -9   97.13    5.77
  -1   4   8    5.95    1.39
  -1   4   8    8.79    1.51
  -1   4   8    7.98    1.09
   1  -4  -7   68.38    4.45
  -1   4   7   70.37    4.56
   1  -4  -7   65.20    4.86
  -1   4   7   67.80    5.18
  -1   4   7   65.56    4.32
  -1   4   7   69.95    5.09
  -1   4   6  510.52   31.04
  -1   4   6  517.17   30.38
  -1   4   6  512.58   30.42
   1  -4  -6  521.46   30.53
  -1   4   6  524.27   30.99
   1  -4  -6  490.63   30.72
  -1   4   5  869.35   50.14
   1  -4  -5  882.89   50.41
  -1   4   5  842.16   50.70
  -1   4   5  837.37   50.68
  -1   4   5  854.15   50.21
   1  -4  -5  813.16   50.41
  -1   4   4   33.21    2.37
  -1   4   4   30.74    2.44
   1  -4  -4   32.52    2.62
  -1   4   4   31.41    2.88
   1  -4  -4   34.92    2.70
  -1   4   3  215.36   12.77
   1  -4  -3  208.19   12.84
   1  -4  -3  219.43   12.96
  -1   4   3  196.23   12.54
  -1   4   3  219.58   13.18
   1  -4  -2   65.19    4.67
  -1   4   2   68.09    4.93
  -1   4   2   68.33    4.34
   1  -4  -2   71.42    4.77
  -1   4   2   67.16    4.56
  -1   4   1 1225.73   67.06
   1  -4  -1 1179.63   67.03
  -1   4   1 1102.52   66.74
  -1   4   1 1095.27   67.24
   1  -4  -1 1116.83   67.20
  -1   4   0    3.79    0.92
  -1   4   0    3.54    1.00
  -1   4   0    3.26    0.69
   1  -4   0    3.26    0.82
  -1   4   0    3.42    1.10
   1  -4   0    3.92    0.87
   1  -4   0    3.91    1.13
  -1   4  -1  419.60   25.35
   1  -4   1  440.93   25.27
   1  -4   1  443.07   25.35
   1  -4   1  401.68   25.56
  -1   4  -1  432.62   25.41
  -1   4  -1  410.78   25.13
   1  -4   2  234.95   13.86
  -1   4  -2  230.31   13.87
  -1   4  -2  217.95   13.90
   1  -4   2  238.28   14.06
   1  -4   3  138.23    8.67
   1  -4   3  151.45    9.13
   1  -4   3  146.16    9.01
  -1   4  -3  153.08    8.77
  -1   4  -3  122.24    8.84
  -1   4  -3  143.81    8.82
  -1   4  -4  820.87   45.09
   1  -4   4  797.81   45.54
  -1   4  -4  755.38   45.33
   1  -4   4  720.34   45.04
  -1   4  -4  757.62   45.31
   1  -4   4  761.98   45.51
   1  -4   5  298.51   18.18
   1  -4   5  287.88   17.59
  -1   4  -5  303.77   17.97
  -1   4  -5  299.20   18.02
   1  -4   5  306.55   18.28
   1  -4   6   71.26    4.85
  -1   4  -6   87.90    5.39
  -1   4  -6   85.73    5.51
   1  -4   6   89.36    5.61
   1  -4   7  213.43   13.04
  -1   4  -7  198.99   13.00
   1  -4   8   24.28    2.36
  -1   4  -8   25.18    2.54
  -1   4  -9   71.21    4.63
  -1   4  -9   74.78    4.71
  -1   4 -10  150.62    8.83
  -1   4 -10  140.54    8.82
  -1   4 -10  150.26    8.88
  -1   4 -10  133.62    8.73
  -1   4 -11   37.10    2.71
  -1   4 -11   33.25    2.61
  -1   4 -11   40.31    2.78
  -1   4 -11   38.82    2.71
  -1   4 -11   34.70    2.74
  -1   4 -12  124.00    7.50
  -1   4 -12  114.58    7.38
  -1   4 -12  117.28    7.52
  -1   4 -12  119.48    7.55
  -1   4 -12  116.29    7.47
  -1   4 -13   41.99    2.79
  -1   4 -13   40.20    2.98
  -1   4 -13   39.27    3.07
  -1   4 -13   36.38    2.85
  -1   4 -13   37.79    2.92
  -1   4 -13   39.69    3.03
  -1   4 -14   14.39    1.62
  -1   4 -14   10.36    1.36
  -1   4 -14   12.41    1.54
  -1   4 -14   12.83    1.28
  -1   4 -14   11.24    1.37
  -1   4 -14   14.40    1.76
  -1   4 -15    7.13    1.10
  -1   4 -15   10.34    1.46
  -1   4 -15    9.65    1.40
  -1   4 -15    9.39    1.11
  -1   4 -15    8.25    1.20
  -1   4 -15    7.56    1.03
  -1   4 -16    2.60    0.76
  -1   4 -16    2.04    0.87
  -1   4 -16    2.28    1.09
  -1   4 -16    1.10    0.63
  -1   4 -17    1.80    0.84
  -1   4 -17    3.57    1.39
  -1   4 -17    3.62    1.17
  -1   4 -17    3.44    0.81
   1  -4  17    2.03    0.82
  -1   4 -18   -0.80    0.93
  -1   4 -18    0.08    0.56
   1  -4  18    0.23    0.58
  -1   4 -18    0.24    0.61
  -1   4 -18    0.12    1.09
  -1   4 -19   29.90    2.11
  -1   4 -19   29.68    2.30
  -1   4 -20   16.96    1.46
  -1   4 -20   16.74    1.69
   1  -3 -20    0.82    0.49
   1  -3 -20    0.36    0.49
   1  -3 -20    0.43    0.39
   1  -3 -19    7.03    0.91
   1  -3 -19    6.95    0.94
   1  -3 -19   10.82    1.12
   1  -3 -19   10.71    1.02
   1  -3 -18   29.12    2.35
   1  -3 -18   31.44    2.30
   1  -3 -18   31.80    2.43
   1  -3 -18   31.12    2.29
   1  -3 -17   12.26    1.35
   1  -3 -17    9.06    1.06
   1  -3 -17   13.37    1.34
   1  -3 -17   13.09    1.48
   1  -3 -17   13.58    1.45
   1  -3 -16    1.67    0.85
   1  -3 -16    0.86    0.88
   1  -3 -16    0.04    0.73
   1  -3 -16    0.16    0.93
   1  -3 -16    0.46    0.61
   1  -3 -15   44.55    3.07
   1  -3 -15   32.46    2.65
   1  -3 -15   46.35    2.93
   1  -3 -15   36.70    2.74
   1  -3 -15   41.44    2.83
   1  -3 -14  147.87    8.07
   1  -3 -14  135.32    7.99
   1  -3 -14  125.70    7.94
   1  -3 -14  120.39    7.91
   1  -3 -14  115.70    7.85
   1  -3 -14  137.12    8.21
   1  -3 -13   15.79    1.46
   1  -3 -13   16.67    1.49
   1  -3 -13   15.27    1.39
   1  -3 -13   16.46    1.49
   1  -3 -13   17.07    1.69
   1  -3 -13   19.73    1.58
   1  -3 -12   83.38    4.99
   1  -3 -12   80.24    5.14
   1  -3 -12   71.07    4.84
   1  -3 -12   84.66    5.00
   1  -3 -12   75.39    4.94
   1  -3 -12   74.45    4.95
   1  -3 -11    6.90    0.89
   1  -3 -11    4.39    0.85
   1  -3 -11    5.96    0.82
   1  -3 -11    6.75    0.98
   1  -3 -11    6.89    0.89
  -1   3  10   29.10    3.19
   1  -3 -10   31.50    2.33
   1  -3 -10   34.36    2.49
   1  -3 -10   37.31    2.42
   1  -3 -10   35.60    2.40
   1  -3 -10   34.97    2.36
  -1   3   9  136.17    8.88
  -1   3   9  134.80    9.39
  -1   3   9  144.94    9.42
  -1   3   8  605.76   36.75
  -1   3   8  611.06   36.23
  -1   3   8  610.53   36.71
  -1   3   7   19.46    2.23
  -1   3   7   25.16    2.37
  -1   3   7   23.67    1.96
  -1   3   6  606.49   35.42
  -1   3   6  568.63   34.71
   1  -3  -6  593.32   34.80
  -1   3   6  596.60   35.34
   1  -3  -6  602.91   35.26
  -1   3   6  607.23   34.93
  -1   3   5   24.90    2.21
  -1   3   5   23.29    2.21
   1  -3  -5   24.08    2.11
  -1   3   5   23.91    1.79
   1  -3  -5   22.72    1.91
  -1   3   5   24.83    1.88
  -1   3   4   85.25    5.35
   1  -3  -4   82.82    5.59
  -1   3   4   86.26    5.73
  -1   3   4   84.74    5.39
   1  -3  -4   88.43    5.56
   1  -3  -3 1218.70   72.25
   1  -3  -3 1249.95   72.25
  -1   3   3 1213.97   72.13
  -1   3   3 1241.99   72.04
  -1   3   3 1225.42   72.41
   1  -3  -2  578.78   33.84
  -1   3   2  557.71   33.56
  -1   3   2  568.86   33.88
  -1   3   2  616.15   34.09
   1  -3  -2  602.96   33.89
  -1   3   2  539.48   33.78
  -1   3   1   23.05    1.66
  -1   3   1   25.05    2.20
  -1   3   1   24.96    1.90
   1  -3  -1   20.63    2.01
   1  -3  -1   23.40    1.89
  -1   3   0   20.47    1.74
   1  -3   0   21.00    1.70
  -1   3   0   21.66    1.54
  -1   3   0   18.42    1.93
   1  -3   0   21.15    1.82
   1  -3   0   22.02    1.64
   1  -3   1  536.84   32.86
   1  -3   1  593.92   32.92
  -1   3  -1  546.35   32.99
  -1   3  -1  563.64   32.80
  -1   3  -1  548.65   32.91
   1  -3   2  356.86   21.36
   1  -3   2  363.56   21.49
  -1   3  -2  354.43   21.24
   1  -3   2  360.48   21.21
  -1   3  -2  358.34   21.26
  -1   3  -3    7.68    0.83
   1  -3   3    6.65    0.78
   1  -3   3    7.94    1.10
  -1   3  -3    7.55    0.97
  -1   3  -4   68.53    4.62
   1  -3   4   66.58    4.38
   1  -3   4   68.79    4.73
  -1   3  -4   70.94    4.69
  -1   3  -4   75.93    4.39
  -1   3  -5  434.00   24.91
   1  -3   5  390.21   24.46
   1  -3   5  420.24   24.91
  -1   3  -5  460.08   24.83
   1  -3   6  247.00   13.72
  -1   3  -6  253.22   13.78
   1  -3   7 1076.52   53.50
   1  -3   7 1086.81   53.85
  -1   3  -7 1081.66   53.71
  -1   3  -8  281.19   16.50
   1  -3   8  268.21   16.57
   1  -3   8  246.67   16.05
   1  -3   9  223.19   14.28
  -1   3  -9  208.08   14.09
   1  -3   9  234.58   14.55
  -1   3 -10   88.94    5.61
  -1   3 -10   91.72    5.68
  -1   3 -10   83.93    5.49
  -1   3 -10   89.98    5.59
  -1   3 -11   71.89    4.66
  -1   3 -11   72.98    4.68
  -1   3 -11   69.59    4.55
  -1   3 -11   71.03    4.72
  -1   3 -11   68.81    4.59
  -1   3 -12   13.73    1.26
  -1   3 -12   12.96    1.33
  -1   3 -12   14.12    1.38
  -1   3 -12   15.39    1.55
  -1   3 -13    1.22    0.76
  -1   3 -13    1.26    0.68
  -1   3 -13    1.39    0.97
  -1   3 -13    1.66    0.75
  -1   3 -14   -0.20    0.78
  -1   3 -14    0.85    0.69
  -1   3 -14   -0.17    0.67
  -1   3 -14    1.02    0.97
  -1   3 -15    0.93    1.00
  -1   3 -15    1.03    0.79
  -1   3 -15    1.21    0.72
  -1   3 -15   -0.06    0.60
  -1   3 -16   44.48    2.99
  -1   3 -16   39.10    2.97
  -1   3 -16   43.36    3.28
  -1   3 -17  135.07    8.16
  -1   3 -17  141.65    8.23
  -1   3 -17  133.90    7.83
  -1   3 -18    2.23    1.17
  -1   3 -18    1.85    0.65
  -1   3 -18    3.33    1.37
  -1   3 -18    1.37    1.06
  -1   3 -18    2.90    0.72
  -1   3 -19    5.90    0.76
  -1   3 -19    6.85    1.16
  -1   3 -19    8.13    1.39
  -1   3 -19    6.81    1.14
  -1   3 -20   -0.84    0.84
  -1   3 -20    0.07    0.30
  -1   3 -20    0.19    0.67
  -1   3 -20    0.38    0.55
  -1   3 -21    0.46    0.54
  -1   3 -21    0.46    0.72
  -1   3 -21   -0.24    0.77
   1  -2 -21   11.55    1.02
   1  -2 -21   12.05    0.92
   1  -2 -20    9.12    0.91
   1  -2 -20   10.43    0.93
   1  -2 -20    9.31    1.01
   1  -2 -20    7.72    0.81
   1  -2 -19    3.73    0.79
   1  -2 -19    4.10    0.84
   1  -2 -19    5.64    0.85
   1  -2 -19    5.73    0.99
   1  -2 -18    1.41    0.93
   1  -2 -18    2.06    0.82
   1  -2 -18    1.79    0.87
   1  -2 -18    1.29    0.76
   1  -2 -17   42.76    3.01
   1  -2 -17   43.54    2.83
   1  -2 -17   42.26    2.79
   1  -2 -17   39.90    2.95
   1  -2 -16   -0.69    0.93
   1  -2 -16    0.11    1.00
   1  -2 -16    0.48    0.64
   1  -2 -16    0.06    0.59
   1  -2 -16    0.39    0.75
   1  -2 -15    1.88    0.67
   1  -2 -15    2.16    0.85
   1  -2 -15    1.42    0.80
   1  -2 -15    1.78    1.02
   1  -2 -15    1.56    0.67
   1  -2 -14   21.57    1.74
   1  -2 -14   17.69    1.55
   1  -2 -14   17.41    1.60
   1  -2 -14   18.09    1.68
   1  -2 -14   23.10    1.99
   1  -2 -14   17.58    1.60
   1  -2 -13   75.10    4.83
   1  -2 -13   67.71    4.85
   1  -2 -13   67.85    4.81
   1  -2 -13   84.80    5.17
   1  -2 -13   80.31    4.87
   1  -2 -13   83.97    4.92
   1  -2 -12  179.73   10.34
   1  -2 -12  174.74   10.54
   1  -2 -12  165.68   10.28
   1  -2 -12  175.79   10.32
   1  -2 -12  158.56   10.25
   1  -2 -11  638.34   36.17
   1  -2 -11  567.72   36.11
   1  -2 -11  655.37   36.39
   1  -2 -11  609.49   36.16
   1  -2 -11  630.01   36.18
  -1   2  10    3.89    1.30
   1  -2 -10    4.30    0.62
   1  -2 -10    3.20    0.73
  -1   2  10    4.54    1.20
  -1   2   9  203.33   13.17
  -1   2   9  203.29   13.51
  -1   2   9  235.28   13.80
  -1   2   8    0.17    0.78
  -1   2   8    0.71    0.64
  -1   2   8    1.48    1.01
  -1   2   7   10.07    1.44
  -1   2   7   13.32    1.68
  -1   2   7   10.56    1.25
  -1   2   6  258.36   15.78
  -1   2   6  265.42   16.09
  -1   2   6  266.49   16.14
   1  -2  -6  261.29   16.09
  -1   2   5  278.91   16.91
   1  -2  -5  283.36   16.97
  -1   2   5  314.58   17.52
  -1   2   5  286.58   17.41
   1  -2  -5  302.36   17.44
  -1   2   5  286.32   17.13
  -1   2   4  769.15   44.32
   1  -2  -4  753.52   44.29
  -1   2   4  713.36   43.97
  -1   2   4  804.24   44.38
  -1   2   4  748.30   44.03
   1  -2  -4  763.31   44.07
  -1   2   3  612.78   36.80
  -1   2   3  666.49   37.12
  -1   2   3  614.10   36.84
   1  -2  -3  635.82   37.05
  -1   2   3  641.52   37.07
   1  -2  -3  625.65   36.92
   1  -2  -2  652.04   38.83
  -1   2   2  672.83   38.78
  -1   2   2  692.76   38.99
  -1   2   2  642.29   38.69
  -1   2   1 2944.29  175.80
  -1   2   1 2881.10  175.62
  -1   2   1 2944.48  175.41
  -1   2   1 3322.51  175.61
   1  -2   0  181.58   11.04
   1  -2   0  187.74   11.14
   1  -2   0  188.00   10.97
  -1   2   0  183.18   11.26
  -1   2   0  193.63   11.11
  -1   2   0  178.75   10.91
   1  -2   1   29.28    1.95
  -1   2  -1   28.66    2.05
   1  -2   1   28.99    2.23
  -1   2  -1   24.73    1.92
  -1   2  -1   30.04    1.91
  -1   2  -2 1480.29   85.44
   1  -2   2 1544.12   85.76
   1  -2   2 1409.47   85.35
  -1   2  -2 1455.52   85.36
   1  -2   2 1500.00   85.55
   1  -2   3   17.34    1.09
   1  -2   3   15.20    0.72
  -1   2  -3   17.91    1.07
  -1   2  -4  751.63   41.45
   1  -2   4  671.08   41.11
  -1   2  -4  727.40   41.37
   1  -2   4  714.09   41.41
   1  -2   5 1104.67   63.39
   1  -2   5 1042.66   63.09
  -1   2  -5 1158.19   63.51
  -1   2  -6   69.41    4.45
   1  -2   6   58.36    3.92
   1  -2   6   68.69    4.25
   1  -2   7   76.01    4.77
   1  -2   7   82.46    5.13
   1  -2   7   71.05    4.80
   1  -2   7   88.68    5.53
  -1   2  -7   85.68    5.47
   1  -2   8  221.24   13.28
  -1   2  -8  266.21   14.24
   1  -2   8  270.31   14.28
   1  -2   8  226.93   13.60
   1  -2   8  199.56   13.28
   1  -2   9   37.66    3.44
   1  -2   9   34.66    3.15
  -1   2  -9   32.13    3.12
  -1   2 -10    7.48    0.95
  -1   2 -10    6.90    0.98
   1  -2  10    7.52    1.82
  -1   2 -11   77.38    5.09
  -1   2 -11   86.18    5.33
  -1   2 -11   83.28    5.25
  -1   2 -11   81.73    5.06
  -1   2 -11   78.78    5.12
  -1   2 -12   75.90    4.95
  -1   2 -12   82.54    4.91
  -1   2 -12   81.24    5.13
  -1   2 -12   80.98    4.96
  -1   2 -12   68.38    4.79
  -1   2 -12   83.74    5.19
  -1   2 -13   74.51    4.73
  -1   2 -13   76.33    4.99
  -1   2 -13   70.91    4.75
  -1   2 -14  148.25    9.61
  -1   2 -14  170.24    9.92
  -1   2 -14  162.23    9.61
  -1   2 -14  147.63    9.49
  -1   2 -14  168.22    9.86
  -1   2 -15    6.36    0.93
  -1   2 -15    6.27    1.25
  -1   2 -15    4.50    0.95
  -1   2 -15    5.53    1.26
  -1   2 -16   11.78    1.60
  -1   2 -16   10.35    1.54
  -1   2 -16   11.32    1.24
  -1   2 -16   10.15    1.19
  -1   2 -17   23.21    2.20
  -1   2 -17   23.71    1.83
  -1   2 -17   19.84    1.77
  -1   2 -17   21.27    2.16
  -1   2 -18   -0.44    0.65
  -1   2 -18    0.75    1.29
  -1   2 -18    2.23    1.09
  -1   2 -18    0.10    1.03
  -1   2 -18   -0.13    0.58
  -1   2 -19   22.57    2.12
  -1   2 -19   20.58    1.85
  -1   2 -19   17.69    1.55
  -1   2 -19   26.79    2.04
  -1   2 -19   22.90    1.83
  -1   2 -20    4.73    0.75
  -1   2 -20    2.74    0.46
  -1   2 -20    3.44    0.91
  -1   2 -21   -0.39    0.79
  -1   2 -21   -0.69    0.61
  -1   2 -21    0.81    0.96
   1  -1 -21    3.74    0.72
   1  -1 -21    1.13    0.54
   1  -1 -20    9.75    1.02
   1  -1 -20    7.85    0.84
   1  -1 -20   11.21    1.12
   1  -1 -20   10.85    0.99
   1  -1 -19    9.21    1.20
   1  -1 -19    6.35    0.96
   1  -1 -19   10.67    1.09
   1  -1 -19    6.43    1.08
   1  -1 -18    4.35    1.06
   1  -1 -18    3.34    0.87
   1  -1 -18    3.64    0.93
   1  -1 -18    2.04    0.65
   1  -1 -18    3.83    1.10
   1  -1 -17   21.80    2.03
   1  -1 -17   23.18    2.05
   1  -1 -17   19.68    1.81
   1  -1 -17   15.89    1.63
   1  -1 -17   23.22    1.86
   1  -1 -16   71.72    4.40
   1  -1 -16   67.29    4.14
   1  -1 -16   50.69    3.85
   1  -1 -16   55.93    4.00
   1  -1 -16   70.09    4.16
   1  -1 -15    3.12    0.72
   1  -1 -15    4.12    0.95
   1  -1 -15    5.39    0.91
   1  -1 -15    5.87    1.21
   1  -1 -15    4.61    0.94
   1  -1 -14  188.22   12.65
   1  -1 -14  199.96   12.60
   1  -1 -14  230.97   13.00
   1  -1 -14  234.78   12.75
   1  -1 -13   20.66    1.92
   1  -1 -13   22.52    1.68
   1  -1 -13   17.27    1.61
   1  -1 -13   17.82    1.54
   1  -1 -12    5.56    0.78
   1  -1 -12    4.40    0.80
   1  -1 -12    5.37    1.03
   1  -1 -12    5.71    0.85
   1  -1 -11   66.21    4.43
   1  -1 -11   62.10    4.20
   1  -1 -11   67.59    4.22
   1  -1 -11   66.48    4.21
   1  -1 -11   69.74    4.38
  -1   1  10    2.53    1.01
   1  -1 -10    2.29    0.57
   1  -1 -10    2.76    0.73
  -1   1  10    4.49    1.35
  -1   1   9    4.31    1.12
  -1   1   9    3.91    0.98
   1  -1  -9    4.49    1.28
  -1   1   9    3.62    1.26
  -1   1   8   63.32    4.51
  -1   1   8   65.63    4.80
  -1   1   8   56.74    4.29
  -1   1   7  856.68   52.52
  -1   1   7  894.45   52.39
   1  -1  -7  842.82   52.73
  -1   1   7  970.52   52.83
  -1   1   6  149.86    9.11
  -1   1   6  156.92    9.46
   1  -1  -6  137.00    9.40
  -1   1   6  144.39    9.25
  -1   1   5 1383.21   78.25
  -1   1   5 1324.78   78.07
   1  -1  -5 1194.92   78.27
   1  -1  -5 1342.00   78.32
  -1   1   5 1439.21   78.38
  -1   1   4  459.13   25.98
  -1   1   4  431.84   25.74
   1  -1  -4  412.21   26.15
  -1   1   4  498.06   26.28
   1  -1  -3   37.61    2.18
  -1   1   3   40.91    1.84
  -1   1   3   43.66    2.00
  -1   1   3   46.10    2.37
  -1   1   2    1.77    0.36
  -1   1   2    1.59    0.35
   1  -1  -2    2.05    0.41
  -1   1   2    2.48    0.64
   1  -1  -1 2139.26  129.30
  -1   1   1 2165.14  129.11
  -1   1   1 2344.84  129.37
  -1   1   1 2310.58  129.21
  -1   1   0    1.52    0.38
   1  -1   0    1.72    0.68
  -1   1   0    1.66    0.23
   1  -1   0    1.86    0.37
  -1   1  -1 1584.88   95.53
   1  -1   1 1625.82   95.50
  -1   1  -1 1692.24   95.62
   1  -1   1 1728.82   95.74
   1  -1   2  769.27   44.90
  -1   1  -2  764.02   44.88
   1  -1   3  412.92   23.56
   1  -1   3  386.28   23.26
   1  -1   3  408.89   23.46
  -1   1  -3  418.34   23.53
  -1   1  -4  213.61   12.21
   1  -1   4  208.20   12.05
   1  -1   4  194.88   11.86
   1  -1   5  960.42   55.82
  -1   1  -5  962.84   56.07
   1  -1   5  944.53   55.66
  -1   1  -6   17.57    1.72
   1  -1   6   14.69    1.21
   1  -1   6   16.22    1.23
   1  -1   6   16.13    1.35
   1  -1   7  276.29   16.98
  -1   1  -7  294.90   17.48
   1  -1   7  274.57   16.90
   1  -1   7  310.15   17.48
   1  -1   7  288.84   16.94
   1  -1   8  253.49   14.51
   1  -1   8  215.21   14.42
   1  -1   8  267.50   15.12
   1  -1   8  229.89   14.42
   1  -1   9  818.54   45.92
   1  -1   9  720.83   45.57
  -1   1 -10  432.29   28.56
   1  -1  10  448.00   28.45
  -1   1 -11  399.70   23.65
  -1   1 -11  389.35   23.60
  -1   1 -11  387.69   23.51
  -1   1 -11  421.84   23.79
  -1   1 -11  421.14   23.72
  -1   1 -11  388.92   23.53
  -1   1 -12   18.93    1.72
  -1   1 -12   18.55    1.60
  -1   1 -12   17.89    1.44
  -1   1 -12   15.84    1.56
  -1   1 -12   19.22    1.68
  -1   1 -12   17.20    1.46
  -1   1 -13   10.35    1.12
  -1   1 -13   10.68    1.32
  -1   1 -13   10.45    1.26
  -1   1 -13   11.37    1.29
  -1   1 -13   10.25    1.34
  -1   1 -13   10.75    1.11
  -1   1 -14   68.36    4.60
  -1   1 -14   75.52    4.84
  -1   1 -14   71.70    4.61
  -1   1 -14   69.82    4.87
  -1   1 -15    8.56    1.06
  -1   1 -15    8.59    1.06
  -1   1 -15    6.78    1.31
  -1   1 -15    9.76    1.35
  -1   1 -16   43.55    3.16
  -1   1 -16   37.05    2.85
  -1   1 -16   42.76    3.20
  -1   1 -16   42.97    2.94
  -1   1 -17   46.33    2.99
  -1   1 -17   36.26    2.86
  -1   1 -17   46.47    3.33
  -1   1 -17   43.84    3.22
  -1   1 -18   23.13    2.02
  -1   1 -18   13.74    1.34
  -1   1 -18   16.73    1.48
  -1   1 -18   21.66    1.84
  -1   1 -19    1.75    0.65
  -1   1 -19    2.44    0.84
  -1   1 -19    4.00    1.12
  -1   1 -19    4.06    0.94
  -1   1 -20    1.31    0.41
  -1   1 -20    1.77    0.85
  -1   1 -20    2.23    0.70
  -1   1 -21    5.83    0.71
  -1   1 -21    5.37    1.05
   1   0 -21    1.52    0.55
   1   0 -21    1.41    0.72
   1   0 -20   13.58    1.08
   1   0 -20    9.48    0.93
   1   0 -20   12.06    1.18
   1   0 -19   56.21    3.91
   1   0 -19   69.54    4.04
   1   0 -19   58.62    4.12
   1   0 -18   -0.47    0.85
   1   0 -18   -0.05    0.94
   1   0 -18   -0.68    0.83
   1   0 -18    0.15    0.63
   1   0 -17   63.97    4.36
   1   0 -17   62.63    4.12
   1   0 -17   66.96    4.12
   1   0 -17   51.46    3.97
   1   0 -16   -0.38    0.98
   1   0 -16    0.08    0.75
   1   0 -16    0.20    0.87
   1   0 -15    6.79    1.02
   1   0 -15    4.28    0.75
   1   0 -15    5.15    0.98
   1   0 -14   28.00    2.17
   1   0 -14   35.12    2.38
   1   0 -14   29.30    2.33
   1   0 -13   21.32    1.68
   1   0 -13   23.29    1.79
   1   0 -13   20.73    1.81
   1   0 -12   15.56    1.30
   1   0 -12   16.03    1.39
   1   0 -12   13.89    1.20
   1   0 -12   15.43    1.37
   1   0 -11   49.88    3.19
   1   0 -11   49.29    3.17
   1   0 -11   46.40    3.22
   1   0 -10  345.63   22.53
  -1   0  10  368.38   22.16
   1   0 -10  354.25   21.36
  -1   0  10  391.21   22.70
   1   0 -10  357.43   21.20
   1   0  -9  286.80   19.10
  -1   0   9  345.96   19.38
  -1   0   9  302.03   18.77
  -1   0   9  296.90   18.74
  -1   0   8  222.96   13.86
  -1   0   8  248.41   14.35
   1   0  -8  219.93   14.17
  -1   0   8  211.29   13.84
  -1   0   7   88.17    6.13
  -1   0   7  100.68    6.55
   1   0  -7   91.63    6.39
  -1   0   7   96.76    6.18
  -1   0   6 1125.54   62.84
   1   0  -6 1029.83   62.67
  -1   0   6 1050.49   62.51
  -1   0   5  133.95    8.28
  -1   0   5  126.47    8.01
   1   0  -5  130.64    8.16
  -1   0   4 1238.49   73.18
  -1   0   4 1301.00   73.41
   1   0  -4 1227.26   73.26
  -1   0   3  577.70   32.08
  -1   0   3  583.82   32.26
  -1   0   2 2483.32  139.14
   1   0  -2 2444.63  139.13
  -1   0   2 2303.52  138.97
   1   0  -1   10.90    0.83
  -1   0   1    8.51    0.62
  -1   0  -2  165.46    9.87
   1   0   3  193.08   11.42
  -1   0  -3  191.72   11.64
   1   0   3  197.12   11.55
   1   0   4  892.53   50.94
   1   0   4  851.71   50.98
  -1   0  -4  859.67   51.19
   1   0   5  582.14   33.30
  -1   0  -5  582.19   33.61
   1   0   5  547.62   33.25
   1   0   6 2291.51  141.06
   1   0   6 2618.88  141.21
   1   0   7  204.57   12.37
   1   0   7  223.42   12.56
   1   0   7  181.62   11.84
   1   0   7  217.19   12.10
   1   0   8  937.90   61.12
   1   0   8 1347.58   61.64
   1   0   8  933.59   61.11
   1   0   8 1513.52   62.40
   1   0   8 1384.48   62.13
   1   0   9   14.11    1.44
   1   0   9   14.04    1.94
   1   0   9   13.43    1.53
  -1   0  -9   14.82    2.08
   1   0   9   17.00    1.95
  -1   0 -10   38.26    3.78
   1   0  10   44.26    3.64
   1   0  10   42.08    3.79
  -1   0 -11  490.55   27.47
  -1   0 -11  462.85   27.29
  -1   0 -11  449.00   27.19
  -1   0 -11  472.89   27.33
  -1   0 -11  451.40   27.21
  -1   0 -12  111.73    7.09
  -1   0 -12  118.46    7.38
  -1   0 -12  113.32    7.09
  -1   0 -12  117.66    7.21
  -1   0 -12  121.35    7.27
  -1   0 -13   47.17    3.12
  -1   0 -13   44.80    3.11
  -1   0 -13   47.63    3.27
  -1   0 -13   45.73    3.37
  -1   0 -14   17.89    1.57
  -1   0 -14   18.28    1.84
  -1   0 -14   18.43    1.73
  -1   0 -14   18.26    1.55
  -1   0 -15    8.87    1.04
  -1   0 -15    8.14    1.27
  -1   0 -15    8.09    1.36
  -1   0 -15    7.40    1.06
  -1   0 -16    1.57    0.80
  -1   0 -16    4.92    1.23
  -1   0 -16    2.53    0.74
  -1   0 -16    4.26    1.11
  -1   0 -17    2.84    1.21
  -1   0 -17    2.68    0.87
  -1   0 -17    2.80    0.73
  -1   0 -17    2.32    1.08
  -1   0 -18   12.10    1.58
  -1   0 -18   10.21    1.32
  -1   0 -18   11.58    1.40
  -1   0 -18    6.65    0.89
  -1   0 -18    9.51    1.11
  -1   0 -19    4.03    0.90
  -1   0 -19    2.38    0.67
  -1   0 -19    3.33    0.89
  -1   0 -19    4.25    1.18
  -1   0 -20    5.43    0.81
  -1   0 -20    3.58    0.73
  -1   0 -20    3.24    0.52
  -1   0 -20    4.02    1.03
  -1   0 -21   27.56    2.14
  -1   0 -21   28.77    1.91
   1   1 -21   -0.08    0.49
   1   1 -20    6.22    0.88
   1   1 -20    5.72    0.74
   1   1 -20    5.16    0.92
   1   1 -20    3.68    0.59
   1   1 -19    1.11    0.68
   1   1 -19    1.08    0.78
   1   1 -19    0.36    0.88
   1   1 -19    1.40    0.94
   1   1 -18    0.44    0.75
   1   1 -18    0.10    1.03
   1   1 -18    0.57    0.72
   1   1 -18    1.24    1.04
   1   1 -17   35.07    2.83
   1   1 -17   34.66    2.75
   1   1 -17   34.39    2.50
   1   1 -17   27.53    2.41
   1   1 -16   22.70    1.98
   1   1 -16   22.90    2.02
   1   1 -16   25.20    2.28
   1   1 -15    2.25    0.85
   1   1 -15    2.66    1.11
   1   1 -15    2.97    0.95
   1   1 -14    0.35    0.49
   1   1 -14    0.48    0.79
   1   1 -14    0.44    0.54
   1   1 -14   -0.11    0.93
   1   1 -14   -0.11    0.74
   1   1 -13   65.31    4.30
   1   1 -13   72.96    4.68
   1   1 -13   74.94    4.44
   1   1 -13   62.71    4.29
   1   1 -13   66.91    4.48
   1   1 -12  237.75   14.14
   1   1 -12  238.50   13.97
   1   1 -12  230.35   13.82
   1   1 -12  249.57   13.91
   1   1 -12  213.09   13.79
   1   1 -11    1.58    0.50
   1   1 -11    2.34    0.59
   1   1 -11    2.46    0.66
   1   1 -11    1.95    0.52
   1   1 -11    1.50    0.78
   1   1 -10    1.78    1.15
   1   1 -10    0.69    0.65
   1   1 -10    0.46    0.48
  -1  -1  10    0.69    1.06
  -1  -1  10    1.76    1.02
   1   1 -10    0.82    0.62
  -1  -1   9  278.75   17.15
  -1  -1   9  262.80   17.14
   1   1  -9  267.39   17.53
  -1  -1   9  282.15   17.37
  -1  -1   9  323.30   17.95
   1   1  -8    0.42    0.81
  -1  -1   8    1.39    1.04
  -1  -1   8    1.73    0.92
  -1  -1   8    0.45    0.74
  -1  -1   7 1583.75   92.44
  -1  -1   7 1453.90   92.37
   1   1  -7 1596.89   92.55
  -1  -1   7 1726.61   92.84
  -1  -1   6  679.56   38.42
  -1  -1   6  615.03   38.10
   1   1  -6  649.02   38.19
   1   1  -5   14.95    1.53
  -1  -1   5   15.26    1.48
  -1  -1   4   19.27    1.60
  -1  -1   4   18.36    1.74
  -1  -1   3  463.50   27.56
  -1  -1   3  498.68   27.81
  -1  -1   2  776.42   46.74
  -1  -1   2  861.63   46.88
  -1  -1   2  790.62   46.90
  -1  -1   1  151.24    8.26
   1   1  -1  147.82    8.26
  -1  -1   1  124.63    8.18
   1   1  -1  132.99    8.25
   1   1  -1  140.48    8.24
  -1  -1   1  142.47    8.26
   1   1   2  476.07   27.77
   1   1   2  470.95   27.78
   1   1   3 1921.89  113.46
   1   1   3 1902.01  113.61
   1   1   3 2001.79  113.51
   1   1   4   58.96    3.64
  -1  -1  -4   47.23    3.81
   1   1   4   57.59    3.78
   1   1   4   57.00    3.55
   1   1   4   59.12    3.70
   1   1   5  990.09   55.23
   1   1   5  958.07   55.36
   1   1   5  928.09   55.08
   1   1   5  892.86   55.29
   1   1   6    8.24    1.12
   1   1   6    8.80    1.26
   1   1   6   11.82    1.33
   1   1   6   11.25    0.92
   1   1   6    8.61    0.89
   1   1   7   76.50    4.72
  -1  -1  -7   68.80    4.89
   1   1   7   62.93    4.01
   1   1   7   57.58    4.07
   1   1   7   78.27    4.50
   1   1   7   76.53    4.67
   1   1   8   91.71    6.07
   1   1   8  184.57    7.55
   1   1   8   93.35    6.05
   1   1   8  173.40    7.09
   1   1   8  174.44    7.34
   1   1   9 1524.70   90.97
   1   1   9 1492.92   90.74
   1   1   9 1644.13   91.16
   1   1  10  143.35    9.18
   1   1  10  125.71    8.90
  -1  -1 -11   54.72    3.55
  -1  -1 -11   53.25    3.44
  -1  -1 -11   51.41    3.48
  -1  -1 -11   52.72    3.60
   1   1  11   63.34    4.71
  -1  -1 -12   52.46    3.52
  -1  -1 -12   54.69    3.53
  -1  -1 -12   56.05    3.73
  -1  -1 -12   54.57    3.62
  -1  -1 -13   58.72    3.88
  -1  -1 -13   61.87    4.09
  -1  -1 -13   61.34    3.99
  -1  -1 -13   57.55    3.84
  -1  -1 -14    2.00    0.92
  -1  -1 -14    1.81    0.66
  -1  -1 -14    1.50    0.69
  -1  -1 -14    1.33    0.84
  -1  -1 -15    1.13    0.73
  -1  -1 -15    1.37    0.67
  -1  -1 -15    1.59    0.85
  -1  -1 -16   29.70    2.20
  -1  -1 -16   24.53    2.03
  -1  -1 -16   31.71    2.34
  -1  -1 -17    3.70    1.00
  -1  -1 -17    3.91    0.97
  -1  -1 -17    3.24    0.86
  -1  -1 -17    2.17    0.67
  -1  -1 -18  165.37   11.14
  -1  -1 -18  185.34   11.09
  -1  -1 -18  201.05   11.23
  -1  -1 -19   16.51    1.50
  -1  -1 -19   17.81    1.76
  -1  -1 -19   15.42    1.30
  -1  -1 -19   13.16    1.41
  -1  -1 -20    3.34    0.68
  -1  -1 -20    5.58    1.02
  -1  -1 -20    5.99    0.79
  -1  -1 -20    3.64    0.55
  -1  -1 -21    1.51    0.64
  -1  -1 -21    1.48    0.46
  -1  -1 -21    0.68    0.79
   1   2 -21    0.44    0.62
   1   2 -21    0.59    0.49
   1   2 -20   13.91    1.26
   1   2 -20    9.88    0.93
   1   2 -20   13.59    1.28
   1   2 -19   16.06    1.40
   1   2 -19   19.09    1.70
   1   2 -18   14.02    1.45
   1   2 -18   16.26    1.71
   1   2 -18   15.23    1.42
   1   2 -17    0.30    0.94
   1   2 -17    1.70    1.07
   1   2 -17   -0.30    0.85
   1   2 -16   25.96    2.38
   1   2 -16   28.03    2.54
   1   2 -16   33.97    2.39
   1   2 -15   15.01    1.80
   1   2 -15   15.78    1.39
   1   2 -15   18.18    1.61
   1   2 -15   14.50    1.67
   1   2 -14    1.80    0.63
   1   2 -14    1.05    0.55
   1   2 -14    0.77    0.51
   1   2 -14    1.67    0.90
   1   2 -14    1.77    0.77
   1   2 -14    0.96    0.87
   1   2 -13    3.23    0.67
   1   2 -13    2.58    0.98
   1   2 -13    4.35    0.83
   1   2 -13    2.39    0.61
   1   2 -13    2.56    0.62
   1   2 -13    2.02    0.83
   1   2 -12  149.56    9.08
   1   2 -12  152.24    9.27
   1   2 -12  144.30    9.09
   1   2 -12  134.41    9.05
   1   2 -12  165.78    9.20
   1   2 -12  161.70    9.33
   1   2 -12  161.58    9.45
   1   2 -11    0.95    0.61
   1   2 -11    1.36    0.47
   1   2 -11    1.20    0.46
   1   2 -11    1.84    0.74
   1   2 -11    1.27    0.56
   1   2 -11    1.66    0.69
   1   2 -10  376.45   23.63
   1   2 -10  399.08   23.58
   1   2 -10  425.61   23.83
   1   2 -10  408.88   23.71
  -1  -2   9   79.39    5.71
   1   2  -9   67.31    5.29
  -1  -2   9   68.07    5.22
  -1  -2   8   93.44    6.69
  -1  -2   8  104.28    7.03
   1   2  -8  104.18    7.06
  -1  -2   7    4.02    1.18
  -1  -2   7    3.10    0.83
  -1  -2   7    3.48    0.98
   1   2  -7    3.22    0.95
  -1  -2   6   97.73    6.16
  -1  -2   6  112.12    6.76
  -1  -2   6  107.86    6.53
  -1  -2   5  854.12   50.35
   1   2  -5  873.97   50.28
  -1  -2   5  860.39   50.68
  -1  -2   5  836.51   50.51
  -1  -2   4   75.33    4.93
  -1  -2   4   77.49    4.82
  -1  -2   4   72.69    4.71
   1   2  -4   76.27    4.61
   1   2  -3  145.02    9.36
  -1  -2   3  156.82    9.40
   1   2  -3  154.91    9.21
  -1  -2   3  153.77    9.28
  -1  -2   3  157.44    9.32
  -1  -2   2  429.48   25.74
   1   2  -2  386.87   25.68
   1   2  -2  466.63   25.78
  -1  -2   2  484.82   25.78
  -1  -2   1   98.71    6.07
  -1  -2   1   95.68    6.04
   1   2  -1  101.79    6.05
   1   2   0 2444.18  148.26
   1   2   0 2649.38  148.32
  -1  -2   0 2555.97  148.30
   1   2   1   24.84    1.81
  -1  -2  -1   25.47    1.79
   1   2   2  475.95   28.02
   1   2   2  476.78   27.83
  -1  -2  -2  449.72   28.01
   1   2   2  505.06   28.07
   1   2   3  119.20    7.28
  -1  -2  -3  113.01    7.22
   1   2   3  127.63    7.37
   1   2   3  119.98    7.17
   1   2   4 1350.24   82.60
   1   2   4 1489.64   82.54
   1   2   4 1367.04   82.40
  -1  -2  -4 1460.30   82.46
   1   2   4 1387.36   82.40
   1   2   5  252.90   15.80
   1   2   5  264.49   15.90
   1   2   5  273.25   16.00
   1   2   5  278.28   16.06
   1   2   6 1590.25   89.25
   1   2   6 1576.79   89.18
   1   2   6 1501.12   89.18
   1   2   6 1464.01   88.91
   1   2   7   28.63    2.31
   1   2   7   25.96    1.91
   1   2   7   27.81    2.34
   1   2   7   26.61    2.30
   1   2   8   72.27    4.25
   1   2   8   77.49    4.32
   1   2   8   49.94    3.34
   1   2   8   51.46    3.32
   1   2   8   72.65    4.29
   1   2   9   -0.08    0.85
   1   2   9    2.23    0.94
   1   2   9    1.03    0.92
   1   2  10  258.99   15.36
   1   2  10  225.27   15.09
  -1  -2 -11   30.04    2.12
  -1  -2 -11   30.96    2.24
  -1  -2 -11   29.72    2.09
  -1  -2 -11   30.96    2.31
  -1  -2 -12   19.26    1.51
  -1  -2 -12   19.22    1.69
  -1  -2 -12   19.56    1.49
  -1  -2 -12   17.23    1.53
  -1  -2 -12   19.05    1.74
  -1  -2 -13  135.23    8.67
  -1  -2 -13  147.19    8.82
  -1  -2 -13  137.20    8.47
  -1  -2 -13  140.02    8.54
  -1  -2 -13  139.89    8.58
  -1  -2 -14    1.10    0.57
  -1  -2 -14   -0.58    0.90
  -1  -2 -14    0.35    0.63
  -1  -2 -14    0.33    0.68
  -1  -2 -14   -0.05    0.80
  -1  -2 -15  111.73    6.75
  -1  -2 -15  103.13    6.60
  -1  -2 -15  104.74    6.76
  -1  -2 -15  111.72    7.02
  -1  -2 -16   24.55    2.02
  -1  -2 -16   25.78    2.03
  -1  -2 -16   19.34    1.75
  -1  -2 -16   25.42    1.99
  -1  -2 -17   18.11    1.82
  -1  -2 -17   19.15    1.61
  -1  -2 -17   16.69    1.52
  -1  -2 -17   12.98    1.25
  -1  -2 -17   17.03    1.56
  -1  -2 -18    3.21    0.90
  -1  -2 -18    3.86    0.83
  -1  -2 -18    5.35    1.00
  -1  -2 -19    8.42    0.96
  -1  -2 -19   12.50    1.38
  -1  -2 -19    6.80    1.02
  -1  -2 -19   11.27    1.16
  -1  -2 -19   10.68    1.36
  -1  -2 -20    9.40    0.96
  -1  -2 -20   12.35    1.21
  -1  -2 -20    9.97    1.15
  -1  -2 -21   16.66    1.32
  -1  -2 -21   13.79    1.24
  -1  -2 -21   14.06    1.09
   1   3 -20    3.49    0.94
   1   3 -20    1.40    0.42
   1   3 -19    1.25    0.62
   1   3 -19    0.53    0.85
   1   3 -18    9.04    1.52
   1   3 -18   10.41    1.14
   1   3 -18    9.62    1.40
   1   3 -18    8.61    1.20
   1   3 -17   -1.12    0.84
   1   3 -17    1.61    1.27
   1   3 -17    0.26    1.06
   1   3 -17    0.45    0.98
   1   3 -16   26.77    2.04
   1   3 -16   27.13    2.53
   1   3 -16   26.09    2.29
   1   3 -16   22.35    2.21
   1   3 -16   22.11    1.82
   1   3 -15   84.36    5.50
   1   3 -15   86.82    5.59
   1   3 -15   84.70    5.22
   1   3 -15   98.49    5.41
   1   3 -14    7.01    1.01
   1   3 -14    6.04    1.20
   1   3 -14    5.36    1.14
   1   3 -14    5.27    0.86
   1   3 -14    5.09    0.83
   1   3 -13  128.22    7.19
   1   3 -13  124.52    6.99
   1   3 -13   95.84    6.82
   1   3 -13  113.18    7.21
   1   3 -13  115.02    7.11
   1   3 -13  105.82    6.87
   1   3 -12   26.12    2.12
   1   3 -12   26.90    2.11
   1   3 -12   21.08    1.86
   1   3 -12   28.30    2.26
   1   3 -12   29.81    2.03
   1   3 -12   27.04    1.87
   1   3 -11   21.26    1.65
   1   3 -11   22.96    1.73
   1   3 -11   23.86    1.97
   1   3 -11   23.70    1.86
   1   3 -11   21.51    1.81
   1   3 -10  158.71    9.31
   1   3 -10  138.79    9.13
   1   3 -10  157.44    9.22
  -1  -3   9  122.62    8.73
   1   3  -9  124.13    8.75
  -1  -3   9  146.30    9.30
  -1  -3   8  249.34   17.00
   1   3  -8  284.63   17.46
  -1  -3   8  292.17   17.52
  -1  -3   7  253.35   16.39
  -1  -3   7  269.38   16.65
  -1  -3   7  290.02   17.04
  -1  -3   6   13.27    1.28
   1   3  -6   12.15    1.10
  -1  -3   6   10.70    1.51
  -1  -3   6   10.83    1.29
  -1  -3   5   45.58    3.14
  -1  -3   5   46.07    3.16
   1   3  -5   42.14    3.25
   1   3  -5   44.57    2.96
  -1  -3   4  104.99    6.62
   1   3  -4  107.07    6.53
   1   3  -4  102.08    6.70
  -1  -3   4  107.21    6.69
   1   3  -3  369.37   22.22
  -1  -3   3  360.38   22.27
  -1  -3   3  372.53   22.34
   1   3  -3  368.44   22.32
   1   3  -3  404.98   22.29
   1   3  -2   56.86    4.02
  -1  -3   2   66.92    4.11
   1   3  -2   52.33    3.94
  -1  -3   2   61.64    4.01
   1   3  -2   69.78    4.01
  -1  -3   1    3.33    0.87
  -1  -3   1    4.11    0.85
   1   3  -1    3.89    0.72
  -1  -3   1    3.77    0.80
  -1  -3   0 2695.50  151.43
   1   3   0 2346.09  151.38
   1   3   0 2587.03  151.44
  -1  -3   0 2598.82  151.40
   1   3   0 2750.85  151.38
  -1  -3  -1 1531.11   89.68
   1   3   1 1506.24   89.60
  -1  -3  -1 1635.66   89.76
   1   3   1 1547.70   89.72
  -1  -3  -1 1494.63   89.50
  -1  -3  -2 3053.19  176.83
  -1  -3  -2 3065.56  177.10
   1   3   2 3013.29  177.10
   1   3   2 2997.58  176.89
  -1  -3  -3   73.26    4.55
   1   3   3   75.46    4.38
   1   3   3   68.83    4.53
   1   3   3   68.32    4.64
  -1  -3  -3   65.04    4.29
  -1  -3  -4  117.51    7.06
   1   3   4  118.20    7.24
   1   3   4  112.86    6.97
   1   3   4  104.74    7.21
   1   3   4  112.91    7.09
   1   3   5  212.70   12.68
   1   3   5  205.82   12.49
   1   3   5  205.40   12.47
   1   3   5  200.78   12.66
   1   3   6   77.81    5.15
   1   3   6   77.46    5.04
   1   3   6   77.61    5.32
   1   3   6   81.95    5.30
   1   3   7   15.06    1.38
   1   3   7   18.67    1.80
   1   3   7   19.27    1.85
   1   3   7   17.48    1.68
   1   3   8    2.54    0.51
   1   3   8    2.50    0.87
   1   3   8    2.60    0.94
   1   3   8    2.23    0.92
   1   3   9    1.74    0.97
   1   3   9    1.71    0.80
   1   3   9    1.79    0.85
   1   3  10  513.90   31.72
   1   3  10  549.76   31.89
   1   3  10  514.04   31.92
  -1  -3 -11   61.73    4.23
  -1  -3 -11   65.88    4.15
  -1  -3 -11   69.70    4.36
  -1  -3 -11   64.88    4.12
  -1  -3 -12  215.22   13.22
  -1  -3 -12  195.60   13.02
  -1  -3 -12  216.06   13.09
  -1  -3 -12  229.44   13.33
  -1  -3 -12  219.80   13.12
  -1  -3 -12  235.40   13.08
  -1  -3 -12  224.93   12.99
  -1  -3 -13   49.15    3.33
  -1  -3 -13   53.08    3.57
  -1  -3 -13   47.13    3.42
  -1  -3 -13   49.33    3.22
  -1  -3 -13   47.84    3.29
  -1  -3 -14   -0.16    0.87
  -1  -3 -14    0.72    0.60
  -1  -3 -14   -0.04    0.66
  -1  -3 -14    0.65    0.55
  -1  -3 -14    0.40    0.78
  -1  -3 -15    5.02    0.77
  -1  -3 -15    5.20    0.93
  -1  -3 -15    6.30    0.99
  -1  -3 -15    5.73    0.97
  -1  -3 -15    6.74    1.17
  -1  -3 -16   29.03    2.33
  -1  -3 -16   27.27    2.06
  -1  -3 -16   23.06    1.99
  -1  -3 -16   26.85    2.08
  -1  -3 -16   23.42    1.82
  -1  -3 -17    1.55    1.02
  -1  -3 -17    1.83    0.84
  -1  -3 -17    1.45    0.74
  -1  -3 -17    1.92    0.79
  -1  -3 -18   31.47    2.41
  -1  -3 -18   38.58    2.54
  -1  -3 -18   29.81    2.41
  -1  -3 -18   40.74    2.78
  -1  -3 -19    9.04    1.22
  -1  -3 -19    8.87    1.01
  -1  -3 -19    6.56    0.83
  -1  -3 -19    8.42    1.19
  -1  -3 -20    5.97    0.91
  -1  -3 -20    5.81    0.78
  -1  -3 -20    7.44    0.98
  -1  -3 -21    0.25    0.49
  -1  -3 -21    0.16    0.33
  -1  -3 -21    0.04    0.42
   1   4 -20    0.35    0.96
   1   4 -20    0.94    0.69
   1   4 -20    0.39    0.33
   1   4 -20    0.85    0.85
   1   4 -19   -0.38    0.52
   1   4 -19    0.04    0.76
   1   4 -19    0.76    0.86
   1   4 -19   -0.24    0.69
   1   4 -18   84.95    5.74
   1   4 -18   87.13    5.36
   1   4 -18   81.86    5.55
   1   4 -17   18.40    2.05
   1   4 -17   13.15    1.23
   1   4 -17   16.60    1.47
   1   4 -17   15.68    1.75
   1   4 -17   14.91    1.68
   1   4 -16   22.74    1.76
   1   4 -16   24.68    2.19
   1   4 -16   28.26    1.99
   1   4 -16   23.39    2.18
   1   4 -16   29.88    2.54
   1   4 -15    5.70    1.27
   1   4 -15    4.62    1.03
   1   4 -15    5.13    1.24
   1   4 -15    3.63    0.79
   1   4 -15    4.63    0.85
   1   4 -15    4.03    1.37
   1   4 -14    5.63    0.88
   1   4 -14    7.42    1.32
   1   4 -14    5.93    1.18
   1   4 -14    7.56    1.05
   1   4 -14    5.50    0.92
   1   4 -13   48.33    3.42
   1   4 -13   39.66    3.04
   1   4 -13   49.44    3.18
   1   4 -13   47.50    3.32
   1   4 -13   44.02    3.31
   1   4 -12   77.78    4.95
   1   4 -12   76.33    4.92
   1   4 -12   66.90    4.68
   1   4 -12   75.00    5.00
   1   4 -12   77.72    4.78
   1   4 -11   32.68    2.49
   1   4 -11   34.36    2.54
   1   4 -11   35.86    2.59
   1   4 -11   33.25    2.37
   1   4 -11   36.46    2.66
   1   4 -10    2.82    0.62
   1   4 -10    3.96    0.86
   1   4 -10    2.55    0.72
   1   4  -9  202.74   12.22
  -1  -4   8    7.18    1.45
  -1  -4   8    9.40    1.76
  -1  -4   7    0.82    0.68
  -1  -4   7    1.99    0.99
  -1  -4   7    1.28    0.79
  -1  -4   7    0.75    1.00
   1   4  -6   90.21    5.73
  -1  -4   6   86.80    5.89
  -1  -4   6   90.82    5.99
  -1  -4   6   96.72    6.29
   1   4  -6   87.14    6.06
  -1  -4   5  269.50   17.08
  -1  -4   5  295.23   17.25
   1   4  -5  275.49   17.23
   1   4  -5  291.02   16.98
   1   4  -4   24.89    1.96
   1   4  -4   28.37    2.05
   1   4  -4   21.49    2.06
  -1  -4   4   24.28    2.15
  -1  -4   4   24.11    2.04
   1   4  -3  123.00    8.07
  -1  -4   3  132.12    8.21
  -1  -4   3  121.05    8.04
   1   4  -3  127.23    8.04
   1   4  -3  141.06    8.06
   1   4  -2   55.63    4.13
  -1  -4   2   66.28    4.35
   1   4  -2   63.76    4.17
   1   4  -2   67.90    4.19
  -1  -4   2   57.89    4.14
  -1  -4   1 1465.13   88.43
  -1  -4   1 1641.91   88.64
   1   4  -1 1553.49   88.41
   1   4  -1 1417.94   88.40
  -1  -4   0    6.97    0.97
   1   4   0    5.00    1.05
   1   4   0    7.44    1.01
  -1  -4   0    4.20    1.00
  -1  -4  -1   57.13    3.82
   1   4   1   50.20    3.55
   1   4   1   54.51    3.70
  -1  -4  -1   52.59    3.53
  -1  -4  -1   50.01    3.62
   1   4   1   53.22    3.70
   1   4   2  450.08   26.49
  -1  -4  -2  440.42   26.34
   1   4   2  430.51   26.36
   1   4   2  479.77   26.66
  -1  -4  -2  453.55   26.60
   1   4   3  322.51   20.33
  -1  -4  -3  337.82   20.48
  -1  -4  -3  370.69   20.58
   1   4   3  345.60   20.51
  -1  -4  -3  341.61   20.18
  -1  -4  -4   30.22    2.27
   1   4   4   26.89    2.19
   1   4   4   26.34    2.10
  -1  -4  -4   26.11    1.96
  -1  -4  -5  128.19    7.40
   1   4   5  112.94    7.48
   1   4   5  115.27    7.36
  -1  -4  -5  110.98    7.20
   1   4   5  112.50    7.27
   1   4   5  118.91    7.60
  -1  -4  -6   62.33    3.92
   1   4   6   55.90    4.05
   1   4   6   56.61    4.23
   1   4   6   52.64    3.87
   1   4   6   56.86    3.91
   1   4   7  622.30   37.09
   1   4   7  657.65   37.39
   1   4   7  615.88   37.59
   1   4   7  616.44   37.25
   1   4   8    2.59    0.81
   1   4   8    1.58    0.92
   1   4   8    2.87    0.61
   1   4   8    2.90    0.84
   1   4   9   97.84    6.90
   1   4   9  106.09    7.30
   1   4   9  106.29    6.97
   1   4  10    7.56    1.39
   1   4  10    5.79    1.17
  -1  -4 -11   27.23    1.85
  -1  -4 -11   28.83    1.97
  -1  -4 -11   27.94    2.02
  -1  -4 -11   27.71    1.95
  -1  -4 -11   27.20    1.93
  -1  -4 -11   26.24    2.00
  -1  -4 -11   29.89    2.09
  -1  -4 -11   28.56    2.15
  -1  -4 -12  143.85    8.68
  -1  -4 -12  152.44    8.89
  -1  -4 -12  156.15    8.65
  -1  -4 -12  143.79    8.54
  -1  -4 -12  144.12    8.71
  -1  -4 -12  145.74    8.78
  -1  -4 -12  139.69    8.63
  -1  -4 -12  124.56    8.62
  -1  -4 -12  136.40    8.63
  -1  -4 -13  126.53    7.80
  -1  -4 -13  129.16    7.55
  -1  -4 -13  127.59    7.74
  -1  -4 -13  111.66    7.63
  -1  -4 -13  123.51    7.64
  -1  -4 -13  113.92    7.60
  -1  -4 -13  133.76    7.62
  -1  -4 -13  135.22    7.92
  -1  -4 -14   -0.04    0.71
  -1  -4 -14    0.30    0.65
  -1  -4 -14    0.12    0.50
  -1  -4 -14    0.49    0.51
  -1  -4 -14    1.00    0.62
  -1  -4 -14    0.25    0.75
  -1  -4 -14   -0.19    0.58
  -1  -4 -15   32.43    2.27
  -1  -4 -15   30.40    2.40
  -1  -4 -15   28.95    2.01
  -1  -4 -15   26.11    2.10
  -1  -4 -15   30.28    2.18
  -1  -4 -15   24.19    2.00
  -1  -4 -16   11.51    1.17
  -1  -4 -16    9.47    1.14
  -1  -4 -16    6.94    1.04
  -1  -4 -16   10.13    1.37
  -1  -4 -17    1.77    0.95
  -1  -4 -17    2.30    0.77
  -1  -4 -17    1.74    0.73
  -1  -4 -17    1.22    0.70
  -1  -4 -18    1.26    0.69
  -1  -4 -18    1.76    0.66
  -1  -4 -18    4.10    1.01
  -1  -4 -18    3.20    0.78
  -1  -4 -19    0.64    0.64
  -1  -4 -19    0.62    0.50
  -1  -4 -19    1.07    0.52
  -1  -4 -19    0.12    0.80
  -1  -4 -19    1.20    0.78
  -1  -4 -20   -0.03    0.55
  -1  -4 -20    0.65    0.48
  -1  -4 -20    0.30    0.62
  -1  -4 -21   -0.15    0.24
  -1  -4 -21   -0.14    0.38
   1   5 -20    4.18    0.81
   1   5 -20    4.16    0.71
   1   5 -20    3.18    0.37
   1   5 -19    7.33    0.90
   1   5 -19    8.39    1.20
   1   5 -19    8.16    0.80
   1   5 -19    7.44    1.01
   1   5 -18    0.80    0.92
   1   5 -18    0.44    1.05
   1   5 -18    0.34    0.63
   1   5 -17    1.27    0.58
   1   5 -17    1.41    0.77
   1   5 -17    0.89    0.99
   1   5 -16    9.96    1.60
  -1  -5  16    8.90    1.09
   1   5 -16   12.24    1.17
   1   5 -16   13.36    1.31
   1   5 -16   12.80    1.82
   1   5 -16    8.86    1.08
   1   5 -16   11.04    1.50
   1   5 -15   75.90    4.67
   1   5 -15   81.54    5.06
   1   5 -15   87.14    4.82
   1   5 -15   91.33    5.37
  -1  -5  15   58.88    4.62
   1   5 -15   58.36    4.56
   1   5 -15   78.08    4.99
   1   5 -14    1.65    0.82
   1   5 -14    2.15    1.00
   1   5 -14    1.50    1.19
   1   5 -14    2.70    0.96
   1   5 -14    1.51    0.74
   1   5 -14    2.29    0.73
   1   5 -13    5.17    1.08
   1   5 -13    5.57    0.94
   1   5 -13    3.28    0.88
   1   5 -13    3.91    1.09
   1   5 -13    4.59    0.85
   1   5 -12   25.79    2.30
   1   5 -12   31.79    2.46
   1   5 -12   28.01    2.18
   1   5 -12   31.55    2.25
   1   5 -12   32.81    2.41
   1   5 -11   80.75    4.97
   1   5 -11   76.66    4.95
   1   5 -11   68.37    4.76
   1   5 -11   78.81    5.01
   1   5 -10    8.25    1.07
   1   5 -10    7.41    0.98
   1   5 -10    9.56    1.10
   1   5 -10    8.16    0.90
   1   5  -9   74.79    4.89
   1   5  -9   80.26    5.02
   1   5  -9   79.76    5.05
   1   5  -9   81.03    5.05
   1   5  -9   77.80    5.01
   1   5  -8  133.90    9.14
  -1  -5   8  145.77    9.62
  -1  -5   8  129.79    9.32
  -1  -5   7  199.81   12.55
  -1  -5   7  180.78   12.31
  -1  -5   7  211.00   13.00
   1   5  -7  206.14   12.30
   1   5  -7  206.52   12.72
   1   5  -6  852.86   49.72
  -1  -5   6  899.78   49.79
  -1  -5   6  853.35   49.96
  -1  -5   6  764.84   49.42
   1   5  -6  845.77   49.38
   1   5  -5 1127.78   67.68
  -1  -5   5 1163.24   67.93
  -1  -5   5 1072.13   67.53
  -1  -5   5 1262.02   67.92
   1   5  -5 1157.08   67.50
  -1  -5   4  163.81   10.63
   1   5  -4  165.95   10.69
  -1  -5   4  178.24   10.95
   1   5  -4  163.82   10.60
   1   5  -4  184.59   10.61
   1   5  -3  121.62    7.40
   1   5  -3  111.35    7.40
   1   5  -3  118.14    7.46
  -1  -5   3  124.70    7.71
  -1  -5   3  106.49    7.38
  -1  -5   2  828.76   49.91
  -1  -5   2  918.84   50.23
   1   5  -2  769.32   49.91
   1   5  -2  886.49   49.93
   1   5  -2  849.41   49.88
   1   5  -1 2523.04  145.45
  -1  -5   1 2494.88  145.58
   1   5  -1 2473.41  145.51
  -1  -5   1 2452.33  145.51
   1   5   0 4779.69  276.87
  -1  -5   0 4689.52  276.73
  -1  -5   0 4663.52  276.78
   1   5   0 4657.03  276.67
  -1  -5   0 4944.26  276.81
  -1  -5  -1  244.60   15.08
  -1  -5  -1  243.38   14.97
   1   5   1  248.87   14.96
   1   5   1  250.21   15.12
  -1  -5  -2  301.33   18.29
   1   5   2  316.11   18.58
  -1  -5  -2  303.62   18.52
   1   5   2  305.21   18.40
   1   5   3    2.99    0.83
   1   5   3    3.74    0.94
  -1  -5  -3    3.55    1.06
  -1  -5  -3    2.41    0.92
   1   5   3    4.34    1.08
  -1  -5  -3    3.07    0.68
  -1  -5  -4  640.24   37.43
  -1  -5  -4  712.92   37.56
   1   5   4  581.49   37.27
   1   5   4  663.52   37.44
  -1  -5  -4  600.37   37.04
  -1  -5  -5   25.02    2.01
  -1  -5  -5   32.70    2.46
   1   5   5   28.43    2.33
   1   5   5   24.58    2.49
   1   5   5   24.86    2.30
   1   5   6   19.33    1.88
  -1  -5  -6   21.25    1.93
   1   5   6   19.31    2.14
   1   5   6   19.41    1.95
   1   5   6   21.36    1.92
   1   5   7   47.64    3.37
   1   5   7   42.99    3.77
   1   5   7   47.06    3.49
   1   5   7   43.15    3.42
   1   5   8   26.18    2.66
   1   5   8   25.11    2.26
   1   5   8   23.38    2.23
   1   5   9  246.62   15.07
   1   5   9  234.50   15.56
   1   5  10  290.69   18.78
  -1  -5 -10  283.90   17.47
  -1  -5 -10  304.41   17.48
  -1  -5 -11   13.53    1.26
  -1  -5 -11   15.32    1.22
  -1  -5 -11   13.89    1.14
  -1  -5 -11   13.37    1.29
  -1  -5 -11   13.26    1.15
  -1  -5 -11   12.48    1.11
  -1  -5 -11   12.55    1.26
  -1  -5 -11   14.05    1.05
  -1  -5 -11   13.41    1.25
  -1  -5 -12   24.96    1.88
  -1  -5 -12   26.66    1.96
  -1  -5 -12   26.40    2.03
  -1  -5 -12   25.91    2.02
  -1  -5 -12   27.76    1.82
  -1  -5 -12   29.38    1.94
  -1  -5 -12   24.45    1.93
  -1  -5 -12   26.33    2.07
  -1  -5 -12   26.26    2.09
  -1  -5 -13    1.59    0.73
  -1  -5 -13    1.56    0.56
  -1  -5 -13    1.89    0.50
  -1  -5 -13    1.63    0.61
  -1  -5 -13    1.47    0.78
  -1  -5 -13    1.54    0.57
  -1  -5 -13    0.80    0.69
  -1  -5 -13    1.86    0.61
  -1  -5 -14    3.96    0.72
  -1  -5 -14    2.98    0.69
  -1  -5 -14    2.85    0.89
  -1  -5 -14    4.00    0.63
  -1  -5 -14    3.79    0.71
  -1  -5 -14    3.52    0.85
  -1  -5 -15    7.01    1.11
  -1  -5 -15    5.87    0.73
  -1  -5 -15    4.94    0.82
  -1  -5 -15    6.71    0.84
  -1  -5 -15    7.53    0.95
  -1  -5 -15    5.53    1.02
  -1  -5 -16    3.02    0.88
  -1  -5 -16    2.11    0.74
  -1  -5 -16    1.45    0.67
  -1  -5 -16    2.54    0.79
  -1  -5 -17    2.98    0.69
  -1  -5 -17    3.27    0.80
  -1  -5 -17    3.44    0.83
  -1  -5 -17    4.39    0.98
  -1  -5 -18    1.44    0.78
  -1  -5 -18    0.76    0.66
  -1  -5 -18    0.47    0.72
  -1  -5 -18    0.57    0.58
  -1  -5 -19   32.46    2.27
  -1  -5 -19   36.37    2.34
  -1  -5 -19   32.23    2.16
  -1  -5 -20   20.23    1.51
  -1  -5 -20   19.08    1.39
   1   6 -20    2.42    0.52
   1   6 -20    4.02    0.59
   1   6 -19    0.84    0.67
   1   6 -19    2.14    0.48
   1   6 -19    2.37    0.98
   1   6 -19    2.86    0.67
   1   6 -18   34.15    2.42
   1   6 -18   35.76    2.64
   1   6 -18   39.61    2.88
   1   6 -17   10.90    1.09
   1   6 -17   12.70    1.49
   1   6 -17   13.73    1.80
   1   6 -17   14.68    1.28
   1   6 -16    1.04    0.95
  -1  -6  16    0.49    0.70
   1   6 -16    0.85    0.78
   1   6 -16    0.42    1.23
   1   6 -16   -0.09    0.65
   1   6 -15    0.81    0.76
   1   6 -15   -0.07    0.68
  -1  -6  15    0.32    0.77
   1   6 -15    0.10    0.71
   1   6 -15    0.55    0.97
   1   6 -15    0.80    1.23
   1   6 -14   17.11    2.02
   1   6 -14   19.16    1.60
   1   6 -14   11.70    1.49
   1   6 -14   14.55    1.45
   1   6 -14   16.81    1.73
   1   6 -14   17.82    1.73
  -1  -6  14   14.84    1.55
   1   6 -13   -0.54    0.87
   1   6 -13    0.91    0.87
   1   6 -13    0.35    0.81
   1   6 -13    0.22    0.72
   1   6 -13   -0.69    1.13
   1   6 -13    1.31    0.74
   1   6 -12   15.99    1.55
   1   6 -12   19.41    1.76
   1   6 -12   16.98    1.75
   1   6 -12   20.85    1.76
   1   6 -12   16.55    1.81
   1   6 -11   67.44    4.52
   1   6 -11   63.71    4.36
   1   6 -11   69.12    4.58
   1   6 -11   69.85    4.53
   1   6 -11   67.75    4.56
   1   6 -10  238.55   14.07
   1   6 -10  233.44   13.99
   1   6 -10  229.64   13.99
   1   6 -10  239.35   14.06
   1   6 -10  220.72   13.87
   1   6  -9  169.01   10.30
   1   6  -9  163.95   10.36
   1   6  -9  177.42   10.46
   1   6  -9  172.37   10.45
   1   6  -8   57.87    3.83
   1   6  -8   62.14    3.89
   1   6  -8   55.08    3.71
  -1  -6   7   19.96    2.37
   1   6  -7   19.72    2.14
   1   6  -7   18.08    1.79
  -1  -6   6   70.39    5.32
   1   6  -6   79.40    5.35
  -1  -6   6   88.74    5.88
   1   6  -6   81.84    5.64
  -1  -6   5   59.07    4.47
  -1  -6   5   67.13    4.90
   1   6  -5   66.04    4.42
   1   6  -5   64.94    4.62
   1   6  -5   61.25    4.45
   1   6  -4   24.19    2.15
   1   6  -4   24.91    2.24
  -1  -6   4   26.56    2.60
   1   6  -4   25.79    2.26
  -1  -6   4   23.72    2.21
   1   6  -3  332.55   19.78
  -1  -6   3  342.76   20.11
   1   6  -3  317.39   19.65
  -1  -6   3  310.74   19.66
  -1  -6   3  316.68   19.93
   1   6  -3  332.20   19.66
  -1  -6   2   32.58    2.88
   1   6  -2   35.84    2.77
  -1  -6   2   32.86    2.76
   1   6  -2   34.40    2.70
  -1  -6   2   31.60    2.92
  -1  -6   2   34.60    3.07
   1   6  -2   31.25    2.78
   1   6  -1   45.22    3.41
  -1  -6   1   48.07    3.66
  -1  -6   1   52.30    3.71
   1   6  -1   42.48    3.51
  -1  -6   1   45.54    3.53
  -1  -6   0  183.21   11.90
  -1  -6   0  200.25   11.99
   1   6   0  187.66   12.00
   1   6   0  193.59   12.01
  -1  -6   0  191.86   11.98
   1   6   0  189.22   11.81
  -1  -6  -1  880.11   54.43
  -1  -6  -1  934.82   54.49
   1   6   1  958.23   54.58
   1   6   1  917.68   54.33
   1   6   2   81.10    5.61
  -1  -6  -2   82.08    5.58
   1   6   2   84.33    5.44
  -1  -6  -2   76.74    5.34
  -1  -6  -3    9.11    1.46
   1   6   3    6.32    1.14
  -1  -6  -3    7.41    1.21
   1   6   3    6.71    1.22
  -1  -6  -3    5.91    0.93
  -1  -6  -4  177.36   11.00
   1   6   4  170.84   10.83
   1   6   4  161.33   10.69
  -1  -6  -4  196.25   11.22
   1   6   4  187.07   11.06
  -1  -6  -4  163.83   10.56
   1   6   4  179.48   11.24
   1   6   5  107.48    7.26
   1   6   5  125.08    7.47
   1   6   5  117.34    7.76
  -1  -6  -5   99.10    6.96
  -1  -6  -5  125.59    7.58
   1   6   5  113.83    7.46
   1   6   6  136.52    9.87
   1   6   6  167.90    9.97
  -1  -6  -6  135.03    9.52
  -1  -6  -6  183.67   10.12
   1   6   6  168.93   10.41
   1   6   6  166.36   10.01
   1   6   7  810.68   50.95
  -1  -6  -7  964.59   50.58
   1   6   7  844.98   50.48
   1   6   7  921.38   50.50
   1   6   7  713.55   50.48
   1   6   8    1.62    1.23
   1   6   8    1.40    0.76
   1   6   9   66.72    5.36
  -1  -6  -9   63.35    4.11
  -1  -6 -10   24.82    1.82
  -1  -6 -10   25.19    1.95
  -1  -6 -10   25.67    1.90
  -1  -6 -10   27.52    1.81
  -1  -6 -10   26.60    1.98
  -1  -6 -10   25.78    1.76
  -1  -6 -11   17.04    1.45
  -1  -6 -11   17.88    1.36
  -1  -6 -11   17.03    1.50
  -1  -6 -11   16.93    1.27
  -1  -6 -11   16.69    1.52
  -1  -6 -11   17.48    1.51
  -1  -6 -11   17.52    1.31
  -1  -6 -11   16.92    1.37
  -1  -6 -12    8.33    0.82
  -1  -6 -12    8.66    1.10
  -1  -6 -12    8.79    1.05
  -1  -6 -12    9.39    0.88
  -1  -6 -12    8.31    0.92
  -1  -6 -12    8.61    0.93
  -1  -6 -12    9.33    1.01
  -1  -6 -12    9.13    1.05
  -1  -6 -13    7.94    1.11
  -1  -6 -13    8.54    0.89
  -1  -6 -13    9.33    0.99
  -1  -6 -13    7.63    1.03
  -1  -6 -13    7.45    1.02
  -1  -6 -13    7.78    0.88
  -1  -6 -13    8.68    0.99
  -1  -6 -13    9.00    0.83
  -1  -6 -14   34.14    2.60
  -1  -6 -14   41.96    2.88
  -1  -6 -14   39.72    2.71
  -1  -6 -14   38.28    2.72
  -1  -6 -14   43.05    2.87
  -1  -6 -14   38.90    2.56
  -1  -6 -14   38.09    2.58
  -1  -6 -15   -0.13    0.69
  -1  -6 -15   -0.33    0.73
  -1  -6 -15    0.23    0.53
  -1  -6 -15    0.37    0.59
  -1  -6 -15    0.75    0.62
  -1  -6 -16   44.32    3.12
  -1  -6 -16   42.88    3.04
  -1  -6 -16   38.11    2.89
  -1  -6 -16   49.65    3.04
  -1  -6 -17   36.17    2.63
  -1  -6 -17   35.06    2.53
  -1  -6 -17   35.12    2.52
  -1  -6 -18    6.44    0.91
  -1  -6 -18    8.35    0.91
  -1  -6 -18    7.20    0.88
  -1  -6 -18    8.02    0.99
  -1  -6 -19    0.55    0.53
  -1  -6 -19    0.23    0.47
  -1  -6 -19    0.10    0.43
   1   7 -19    1.80    0.70
   1   7 -19    1.16    0.44
   1   7 -19    1.21    0.37
   1   7 -18    2.85    1.02
   1   7 -18    2.76    0.61
   1   7 -18    3.44    0.77
   1   7 -17    8.29    1.47
   1   7 -17    6.66    0.80
  -1  -7  17    5.22    0.82
   1   7 -17    7.05    1.10
   1   7 -17    7.15    0.95
   1   7 -16   -0.60    0.66
   1   7 -16    0.60    0.72
   1   7 -16   -0.27    1.18
   1   7 -16    0.14    0.86
  -1  -7  16    0.32    0.73
   1   7 -15    0.21    0.86
   1   7 -15   -0.21    1.21
   1   7 -15    0.24    0.67
   1   7 -15   -0.74    0.79
  -1  -7  15    0.38    0.78
   1   7 -14   28.64    2.48
  -1  -7  14   33.31    2.62
   1   7 -14   36.65    2.57
   1   7 -14   36.38    2.73
   1   7 -14   27.34    2.60
   1   7 -14   38.43    2.98
   1   7 -14   38.64    2.75
   1   7 -14   42.93    3.16
   1   7 -13   55.66    4.10
   1   7 -13   51.90    3.86
  -1  -7  13   55.41    3.98
   1   7 -13   57.87    4.05
   1   7 -13   62.52    4.38
   1   7 -13   62.74    3.92
   1   7 -13   62.22    4.26
   1   7 -13   58.33    4.03
   1   7 -12   25.20    2.33
   1   7 -12   28.25    2.51
   1   7 -12   28.83    2.26
   1   7 -12   27.26    2.39
   1   7 -12   25.10    2.11
   1   7 -12   27.30    2.26
   1   7 -11   82.77    5.61
   1   7 -11  101.82    6.03
   1   7 -11   82.74    5.81
   1   7 -11   93.66    5.75
   1   7 -11   84.77    5.69
   1   7 -11   88.30    5.86
   1   7 -10   11.70    1.42
   1   7 -10   12.10    1.42
   1   7 -10   11.22    1.21
   1   7 -10   12.74    1.45
   1   7 -10   11.22    1.25
   1   7 -10   11.07    1.21
   1   7  -9    0.03    0.59
   1   7  -9    0.92    0.79
   1   7  -9    0.70    0.77
   1   7  -8  267.67   15.71
   1   7  -8  254.68   15.55
   1   7  -8  260.40   15.68
   1   7  -7    6.87    0.95
   1   7  -7    7.73    1.01
   1   7  -7    6.67    1.11
   1   7  -7    7.59    0.88
  -1  -7   6   24.18    2.83
  -1  -7   6   26.00    2.76
   1   7  -6   23.33    2.45
   1   7  -6   27.22    2.35
   1   7  -5  121.55    7.59
  -1  -7   5  103.44    7.57
   1   7  -5  115.33    7.69
  -1  -7   5  125.33    8.35
   1   7  -5  113.55    7.80
  -1  -7   5  128.10    8.34
  -1  -7   4  196.68   13.03
   1   7  -4  212.87   13.02
   1   7  -4  196.44   13.08
  -1  -7   4  213.78   13.57
  -1  -7   4  217.06   13.71
   1   7  -4  212.85   13.17
  -1  -7   4  227.62   13.71
   1   7  -3   30.31    2.70
  -1  -7   3   34.83    3.12
  -1  -7   3   37.65    3.30
   1   7  -3   30.74    2.81
  -1  -7   3   28.56    2.65
   1   7  -3   32.54    2.75
  -1  -7   3   33.35    3.11
   1   7  -2  427.42   24.82
  -1  -7   2  377.09   24.83
  -1  -7   2  444.40   25.24
   1   7  -2  394.76   24.63
   1   7  -2  399.67   24.54
  -1  -7   2  427.66   24.95
  -1  -7   2  398.71   24.64
  -1  -7   1    7.52    1.44
  -1  -7   1    6.05    1.32
   1   7  -1    3.65    1.05
  -1  -7   1    5.36    1.43
   1   7  -1    3.43    1.18
  -1  -7   1    3.03    1.15
  -1  -7   0  577.28   33.99
  -1  -7   0  606.29   34.33
  -1  -7   0  529.58   33.80
   1   7   0  580.20   33.97
   1   7   0  551.51   33.67
   1   7   1  805.28   47.29
  -1  -7  -1  753.83   47.46
  -1  -7  -1  799.08   47.49
  -1  -7  -1  779.66   47.81
   1   7   1  833.07   47.71
   1   7   1  820.54   47.58
  -1  -7  -2  793.47   45.12
   1   7   2  766.94   44.88
   1   7   2  798.30   45.18
  -1  -7  -2  693.21   44.81
   1   7   3   17.04    1.97
  -1  -7  -3   15.65    1.57
  -1  -7  -3   17.79    2.14
   1   7   3   15.54    1.75
  -1  -7  -3   19.45    2.00
  -1  -7  -4  622.65   33.50
  -1  -7  -4  582.68   33.24
  -1  -7  -4  492.41   32.64
   1   7   4  562.76   33.49
   1   7   4  546.24   32.97
   1   7   4  586.90   33.25
   1   7   5   51.96    4.06
  -1  -7  -5   67.53    4.69
   1   7   5   53.02    4.65
  -1  -7  -5   66.79    4.57
  -1  -7  -5   51.39    3.90
   1   7   5   72.32    4.60
   1   7   5   62.93    4.37
   1   7   6   12.44    1.90
   1   7   6   12.26    1.53
   1   7   6   11.71    1.56
  -1  -7  -6   11.44    1.60
  -1  -7  -6    8.85    1.10
   1   7   6    9.15    1.43
   1   7   7   25.21    2.93
  -1  -7  -7   30.62    2.69
   1   7   7   26.64    2.46
   1   7   7   28.51    2.55
  -1  -7  -8    3.33    0.68
  -1  -7  -8    3.07    0.64
  -1  -7  -9   11.07    1.16
  -1  -7  -9   12.01    1.20
  -1  -7  -9   12.94    1.03
  -1  -7  -9   12.37    0.98
  -1  -7  -9   11.63    1.13
  -1  -7 -10    4.84    0.86
  -1  -7 -10    4.56    0.58
  -1  -7 -10    4.48    0.61
  -1  -7 -10    4.85    0.79
  -1  -7 -10    5.14    0.68
  -1  -7 -10    4.44    0.61
  -1  -7 -11  118.41    7.64
  -1  -7 -11  122.24    7.43
  -1  -7 -11  128.15    7.47
  -1  -7 -11  116.86    7.50
  -1  -7 -11  127.65    7.61
  -1  -7 -12  104.91    6.69
  -1  -7 -12  113.19    6.65
  -1  -7 -12  103.46    6.43
  -1  -7 -12  101.59    6.53
  -1  -7 -12  107.02    6.49
  -1  -7 -13   52.32    3.24
  -1  -7 -13   49.43    3.51
  -1  -7 -13   51.21    3.37
  -1  -7 -13   48.30    3.42
  -1  -7 -13   50.62    3.29
  -1  -7 -13   48.53    3.41
  -1  -7 -14   20.96    1.75
  -1  -7 -14   19.74    1.74
  -1  -7 -14   20.46    1.68
  -1  -7 -14   22.39    1.87
  -1  -7 -14   21.25    1.55
  -1  -7 -15    0.78    0.64
  -1  -7 -15   -0.30    0.61
  -1  -7 -15    0.49    0.60
  -1  -7 -15   -0.12    0.75
  -1  -7 -16    2.85    0.73
  -1  -7 -16    3.32    0.81
  -1  -7 -16    2.65    0.71
  -1  -7 -16    3.61    0.77
  -1  -7 -17   62.31    4.43
  -1  -7 -17   79.35    4.55
  -1  -7 -17   71.06    4.54
  -1  -7 -17   69.63    4.54
  -1  -7 -17   75.39    4.57
  -1  -7 -18    0.50    0.51
  -1  -7 -18   -0.14    0.54
  -1  -7 -19   21.88    1.50
   1   8 -19    0.35    0.25
   1   8 -19    0.97    0.52
   1   8 -18    4.54    0.59
   1   8 -17   37.50    2.33
   1   8 -17   39.13    2.78
  -1  -8  17   28.23    2.27
   1   8 -17   34.82    2.24
   1   8 -17   31.21    2.39
   1   8 -16   21.92    1.99
   1   8 -16   29.15    1.95
  -1  -8  16   20.57    1.93
   1   8 -16   25.54    1.86
   1   8 -16   28.90    2.43
   1   8 -15    1.36    1.19
   1   8 -15    2.37    0.91
   1   8 -15    2.52    0.80
   1   8 -15    3.55    0.84
  -1  -8  15    1.05    0.86
   1   8 -14    1.70    0.82
   1   8 -14    1.13    0.89
   1   8 -14    0.92    1.16
  -1  -8  14   -0.32    0.93
   1   8 -14    0.53    0.90
   1   8 -14    0.21    0.76
   1   8 -13   30.37    2.65
   1   8 -13   30.08    2.46
   1   8 -13   37.82    2.60
  -1  -8  13   31.25    2.54
   1   8 -13   32.06    2.81
   1   8 -13   28.22    2.38
   1   8 -12    0.72    1.01
   1   8 -12    1.53    0.81
   1   8 -12    0.57    0.83
   1   8 -12   -0.20    1.07
   1   8 -12    0.74    0.73
  -1  -8  12    0.14    0.88
   1   8 -11  157.59    9.89
   1   8 -11  170.46    9.93
   1   8 -11  154.60    9.94
   1   8 -11  145.78    9.61
   1   8 -11  158.46    9.71
   1   8 -10    3.22    0.89
   1   8 -10    2.88    1.03
   1   8 -10    3.60    1.06
   1   8 -10    3.43    0.89
   1   8 -10    3.47    1.08
   1   8  -9   20.56    1.93
   1   8  -9   19.59    1.76
   1   8  -9   22.10    1.99
   1   8  -9   19.97    1.97
   1   8  -8    6.65    1.06
   1   8  -8    4.83    1.02
   1   8  -8    6.83    1.03
   1   8  -7   42.58    2.96
   1   8  -7   43.95    3.10
   1   8  -7   41.45    3.12
   1   8  -7   44.49    3.57
   1   8  -6   44.83    3.42
  -1  -8   6   46.80    4.03
   1   8  -6   37.58    2.73
  -1  -8   5   46.83    4.05
  -1  -8   5   39.02    3.89
   1   8  -5   42.64    3.39
   1   8  -5   34.95    2.78
  -1  -8   5   48.30    4.04
   1   8  -5   36.64    3.34
   1   8  -5   44.29    3.21
  -1  -8   4    7.95    1.82
  -1  -8   4   10.30    1.85
  -1  -8   4    9.87    1.50
   1   8  -4    9.64    1.42
   1   8  -4   11.33    1.56
  -1  -8   4   13.29    2.01
   1   8  -4   11.80    1.63
  -1  -8   3  202.20   13.27
  -1  -8   3  204.18   12.82
   1   8  -3  189.07   12.71
   1   8  -3  212.36   13.01
  -1  -8   3  208.96   13.53
   1   8  -3  200.39   12.81
  -1  -8   3  204.09   13.25
   1   8  -2  208.07   13.46
  -1  -8   2  211.54   13.42
  -1  -8   2  204.16   13.70
  -1  -8   2  218.97   13.77
   1   8  -2  205.48   13.27
  -1  -8   2  228.14   14.11
   1   8  -2  215.61   13.57
  -1  -8   1  952.59   55.68
   1   8  -1  896.21   55.44
  -1  -8   1  965.30   55.61
  -1  -8   1  917.92   55.36
  -1  -8   1  999.26   56.05
   1   8  -1  900.73   55.17
   1   8   0  227.75   14.57
   1   8   0  237.88   15.04
  -1  -8   0  227.37   14.98
   1   8   0  234.06   14.90
  -1  -8   0  250.96   15.40
  -1  -8   0  239.07   14.83
  -1  -8  -1  927.22   54.32
   1   8   1  928.77   54.64
  -1  -8  -1  875.71   54.33
   1   8   1  893.05   54.03
   1   8   1  951.44   54.44
  -1  -8  -2    1.81    1.09
   1   8   2    2.10    1.04
  -1  -8  -2    2.98    0.95
  -1  -8  -2    2.70    1.39
   1   8   2    2.00    1.22
   1   8   2    2.25    0.94
   1   8   3    4.10    1.06
  -1  -8  -3    4.09    1.10
   1   8   3    3.64    1.12
  -1  -8  -3    4.45    1.37
  -1  -8  -3    4.45    0.92
  -1  -8  -4  104.20    7.37
   1   8   4  122.90    8.02
   1   8   4  118.87    7.72
  -1  -8  -4  122.91    8.02
  -1  -8  -4  125.40    8.29
  -1  -8  -5   44.57    3.52
   1   8   5   48.38    4.42
  -1  -8  -5   61.82    4.51
   1   8   5   51.91    3.94
   1   8   5   56.22    4.22
  -1  -8  -5   57.37    4.26
  -1  -8  -6    1.33    0.96
  -1  -8  -6    1.30    0.54
   1   8   6    2.83    1.26
   1   8   6    3.12    1.03
  -1  -8  -7   18.26    1.55
  -1  -8  -7   21.58    1.64
  -1  -8  -7   18.16    1.47
  -1  -8  -7   23.18    2.34
  -1  -8  -8   66.00    4.12
  -1  -8  -8   62.99    3.93
  -1  -8  -8   61.71    4.05
  -1  -8  -8   69.04    4.18
  -1  -8  -8   64.52    4.00
  -1  -8  -8   55.52    4.08
  -1  -8  -9  110.81    6.61
  -1  -8  -9  111.22    6.76
  -1  -8  -9  109.04    6.68
  -1  -8  -9  112.20    6.56
  -1  -8  -9  101.82    6.74
  -1  -8  -9  101.48    6.61
  -1  -8 -10   28.16    2.02
  -1  -8 -10   25.29    2.20
  -1  -8 -10   29.40    2.20
  -1  -8 -10   27.58    2.05
  -1  -8 -10   30.28    2.00
  -1  -8 -10   30.85    1.98
  -1  -8 -11   96.77    5.90
  -1  -8 -11   94.87    6.14
  -1  -8 -11   99.07    6.11
  -1  -8 -11  101.23    5.92
  -1  -8 -11   87.60    5.95
  -1  -8 -12   39.14    2.76
  -1  -8 -12   40.82    2.67
  -1  -8 -12   39.89    2.70
  -1  -8 -12   42.42    2.91
  -1  -8 -12   39.18    2.93
  -1  -8 -13   15.92    1.64
  -1  -8 -13   16.83    1.49
  -1  -8 -13   19.11    1.39
  -1  -8 -13   18.82    1.63
  -1  -8 -13   17.55    1.40
  -1  -8 -14  131.04    8.26
  -1  -8 -14  132.52    8.20
  -1  -8 -14  137.98    8.00
  -1  -8 -14  124.09    8.09
  -1  -8 -15   13.90    1.36
  -1  -8 -15   14.37    1.29
  -1  -8 -15   13.51    1.42
  -1  -8 -16   21.41    1.74
  -1  -8 -16   23.01    1.71
  -1  -8 -16   20.50    1.76
  -1  -8 -17    5.96    0.82
  -1  -8 -17    6.70    0.87
  -1  -8 -17    6.54    0.79
  -1  -8 -17    6.71    0.93
  -1  -8 -18    0.13    0.41
  -1  -8 -18    0.38    0.48
   1   9 -18    4.41    0.52
  -1  -9  17    1.15    0.59
   1   9 -17    1.17    0.46
   1   9 -17    0.76    0.52
  -1  -9  16   15.04    1.47
   1   9 -16   17.05    1.76
   1   9 -16   19.09    1.42
   1   9 -16   14.98    1.34
   1   9 -15   10.02    1.10
  -1  -9  15    8.60    1.25
   1   9 -15    6.48    1.00
   1   9 -15    8.16    1.46
   1   9 -14   55.78    3.75
   1   9 -14   55.16    4.04
   1   9 -14   61.40    3.64
  -1  -9  14   55.66    3.80
   1   9 -13    4.64    1.01
   1   9 -13    3.43    1.25
   1   9 -13    3.74    1.26
  -1  -9  13    3.11    1.09
   1   9 -12    2.09    1.16
   1   9 -12    2.41    1.23
  -1  -9  12    2.19    1.11
   1   9 -12    1.92    0.97
   1   9 -11   10.48    1.60
   1   9 -11    8.98    1.48
  -1  -9  11   10.25    1.41
   1   9 -11   10.33    1.30
   1   9 -10    3.26    1.13
   1   9 -10    2.93    0.95
  -1  -9  10    3.99    1.08
   1   9 -10    3.58    1.32
   1   9 -10    4.83    1.03
   1   9  -9   47.98    3.71
   1   9  -9   50.68    3.58
   1   9  -9   51.56    3.77
  -1  -9   9   54.65    3.63
  -1  -9   8    9.70    1.21
   1   9  -8    8.56    1.19
  -1  -9   7    8.40    1.10
   1   9  -7    9.80    1.15
   1   9  -6   57.36    3.98
   1   9  -5  139.10    8.87
  -1  -9   5  144.88    8.69
  -1  -9   4  510.47   29.81
  -1  -9   4  468.85   28.16
   1   9  -4  526.88   29.28
   1   9  -4  511.24   28.95
   1   9  -4  446.85   28.27
   1   9  -3   38.30    3.27
  -1  -9   3   36.90    3.73
   1   9  -3   35.53    3.06
  -1  -9   3   36.60    3.52
  -1  -9   3   39.30    3.63
   1   9  -3   30.22    2.48
   1   9  -3   33.85    3.05
   1   9  -2  171.75   12.17
  -1  -9   2  201.34   13.04
   1   9  -2  187.14   12.06
  -1  -9   2  189.61   12.18
   1   9  -2  199.45   12.45
  -1  -9   2  189.89   12.62
  -1  -9   2  190.06   12.56
  -1  -9   1  245.76   15.22
  -1  -9   1  236.94   14.49
   1   9  -1  218.74   14.20
  -1  -9   1  220.37   14.82
   1   9  -1  218.72   14.60
  -1  -9   0  213.58   13.88
  -1  -9   0  206.03   13.54
   1   9   0  198.98   13.46
  -1  -9   0  207.57   13.25
   1   9   0  201.17   12.95
   1   9   0  209.18   13.39
   1   9   1  167.56   10.59
  -1  -9  -1  152.82   10.47
   1   9   1  151.22   10.08
  -1  -9  -1  158.96   10.44
  -1  -9  -2   49.67    4.18
  -1  -9  -2   55.40    4.48
   1   9   2   62.51    4.68
  -1  -9  -2   65.93    5.12
   1   9   2   55.79    4.86
   1   9   2   54.93    4.18
   1   9   3  108.64    8.19
  -1  -9  -3  131.68    8.44
  -1  -9  -3  112.47    7.81
  -1  -9  -3  102.54    7.29
   1   9   3  105.97    7.40
   1   9   3  123.13    7.94
  -1  -9  -4   24.33    1.91
  -1  -9  -4   21.50    2.11
  -1  -9  -4   29.10    2.78
   1   9   4   29.82    2.76
  -1  -9  -4   26.63    2.00
  -1  -9  -4   29.06    3.03
  -1  -9  -5   43.43    3.96
  -1  -9  -5   41.37    2.92
  -1  -9  -5   42.47    2.91
   1   9   5   47.29    3.82
  -1  -9  -6   83.57    5.18
  -1  -9  -6   96.38    6.48
  -1  -9  -6   80.53    5.13
  -1  -9  -6   85.20    5.26
   1   9   6   96.56    6.19
  -1  -9  -6   78.21    5.03
  -1  -9  -6   79.04    5.12
  -1  -9  -6   76.39    5.17
  -1  -9  -7   17.27    1.38
  -1  -9  -7   15.95    1.54
  -1  -9  -7   17.51    1.51
  -1  -9  -7   17.15    2.27
  -1  -9  -7   16.37    1.49
  -1  -9  -7   17.51    1.45
  -1  -9  -7   15.18    1.27
  -1  -9  -7   17.19    1.39
  -1  -9  -8   -0.19    0.69
  -1  -9  -8   -0.16    0.69
  -1  -9  -8    0.52    0.39
  -1  -9  -8    1.27    0.57
  -1  -9  -8    1.51    0.67
  -1  -9  -8    0.34    0.47
  -1  -9  -8    0.74    0.57
  -1  -9  -8    0.11    0.47
  -1  -9  -9  135.56    7.88
  -1  -9  -9  118.85    7.99
  -1  -9  -9  118.54    7.84
  -1  -9  -9  131.17    8.03
  -1  -9  -9  136.83    7.96
  -1  -9  -9  131.46    7.78
  -1  -9 -10    3.02    0.87
  -1  -9 -10    3.49    0.59
  -1  -9 -10    2.95    0.67
  -1  -9 -10    3.02    0.65
  -1  -9 -10    3.03    0.89
  -1  -9 -10    4.07    0.56
  -1  -9 -10    2.72    0.62
  -1  -9 -11  340.65   22.03
  -1  -9 -11  396.30   22.09
  -1  -9 -11  383.68   21.85
  -1  -9 -11  341.53   21.87
  -1  -9 -11  381.67   21.82
  -1  -9 -12   58.68    3.65
  -1  -9 -12   51.67    3.70
  -1  -9 -12   52.57    3.88
  -1  -9 -12   63.85    3.96
  -1  -9 -12   57.44    3.64
  -1  -9 -13   26.58    2.24
  -1  -9 -13   27.78    2.25
  -1  -9 -13   25.17    2.04
  -1  -9 -13   30.41    1.98
  -1  -9 -14    0.27    0.45
  -1  -9 -14    0.40    0.79
  -1  -9 -14    0.46    0.83
  -1  -9 -14    1.00    0.62
  -1  -9 -15    0.44    0.68
  -1  -9 -15    0.93    0.45
  -1  -9 -15    1.36    0.80
  -1  -9 -15    1.05    0.60
  -1  -9 -16    4.92    0.96
  -1  -9 -16    4.07    0.67
  -1  -9 -16    4.20    0.81
  -1  -9 -16    4.13    0.82
  -1  -9 -17   14.66    1.23
  -1  -9 -17   15.06    1.33
  -1  -9 -17   12.42    1.18
  -1  -9 -18    2.99    0.57
   1  10 -17   35.84    2.07
   1  10 -17   33.38    2.01
  -1 -10  16    7.50    1.04
   1  10 -16   10.32    0.95
   1  10 -16    8.59    0.90
   1  10 -15    0.49    0.68
  -1 -10  15    0.65    0.84
   1  10 -15    1.38    0.70
   1  10 -14    0.98    0.95
   1  10 -14    0.86    0.75
  -1 -10  14    0.25    0.84
  -1 -10  14    0.63    0.98
   1  10 -14    0.29    0.82
  -1 -10  13    0.19    0.90
  -1 -10  13    1.16    1.09
   1  10 -13    0.88    0.86
   1  10 -13    0.67    0.97
   1  10 -12    1.24    1.01
  -1 -10  12    1.15    1.02
   1  10 -12    0.52    1.19
   1  10 -12    2.25    0.88
   1  10 -11    1.78    1.34
  -1 -10  11    2.55    1.18
   1  10 -11    0.67    0.97
   1  10 -11    2.45    0.93
   1  10 -10   18.01    1.74
  -1 -10  10   20.38    1.91
   1  10 -10   16.57    2.06
  -1 -10   9  139.08    8.75
  -1 -10   8   69.79    4.71
  -1 -10   7  250.41   15.09
   1  10  -7  246.98   15.24
   1  10  -6    6.86    1.17
   1  10  -5    4.52    1.05
  -1 -10   5    3.57    0.85
  -1 -10   5    4.59    0.80
  -1 -10   5    3.16    0.79
  -1 -10   4   44.76    3.13
   1  10  -4   43.68    3.29
  -1 -10   4   44.86    3.14
  -1 -10   4   47.34    3.11
   1  10  -3   44.27    3.82
  -1 -10   3   46.93    3.12
  -1 -10   3   47.84    3.08
  -1 -10   3   41.10    2.98
  -1 -10   3   46.25    3.19
  -1 -10   3   44.27    3.06
   1  10  -3   42.61    3.22
  -1 -10   2   64.10    4.04
   1  10  -2   61.28    4.93
  -1 -10   2   58.27    3.97
  -1 -10   2   62.76    5.33
  -1 -10   2   59.04    3.93
   1  10  -2   57.26    4.10
  -1 -10   2   60.69    3.93
   1  10  -2   64.04    4.67
  -1 -10   2   60.04    4.06
  -1 -10   1  122.30    7.53
  -1 -10   1  125.99    8.44
  -1 -10   1  120.93    7.56
  -1 -10   1  121.10    7.46
   1  10  -1  107.89    7.60
  -1 -10   1  121.61    8.90
   1  10  -1  127.53    8.21
   1  10  -1  135.61    8.85
  -1 -10   1  126.38    7.52
  -1 -10   0    2.55    0.75
  -1 -10   0    3.02    0.69
  -1 -10   0    2.46    1.03
  -1 -10   0    2.81    0.72
  -1 -10   0    1.65    0.70
   1  10   0    3.11    1.35
  -1 -10   0    2.14    1.19
   1  10   0    2.01    0.87
  -1 -10   0    3.23    0.77
  -1 -10  -1   13.02    1.26
  -1 -10  -1   12.95    1.27
  -1 -10  -1   13.28    1.26
  -1 -10  -1   12.63    1.26
  -1 -10  -1   12.97    1.88
   1  10   1   11.64    2.22
  -1 -10  -1   11.91    1.89
  -1 -10  -1   13.42    1.23
  -1 -10  -2  213.13   12.51
  -1 -10  -2  213.85   12.52
  -1 -10  -2  206.00   12.50
  -1 -10  -2  194.96   12.51
  -1 -10  -2  201.63   12.54
  -1 -10  -2  213.65   12.56
  -1 -10  -3   53.56    3.51
  -1 -10  -3   52.15    3.59
  -1 -10  -3   50.79    3.53
  -1 -10  -3   53.85    3.60
  -1 -10  -3   55.77    3.58
  -1 -10  -3   50.67    3.52
  -1 -10  -4   11.20    1.07
  -1 -10  -4   10.86    1.14
  -1 -10  -4   10.09    1.22
  -1 -10  -4   11.24    1.25
  -1 -10  -4   10.47    1.17
  -1 -10  -5   51.89    3.48
  -1 -10  -5   55.26    3.65
  -1 -10  -5   52.49    3.56
  -1 -10  -5   54.13    3.67
  -1 -10  -5   53.93    3.60
  -1 -10  -5   52.89    3.61
  -1 -10  -6  495.40   29.42
  -1 -10  -6  479.10   29.55
  -1 -10  -6  486.45   29.50
  -1 -10  -6  510.28   29.51
  -1 -10  -6  527.66   29.58
  -1 -10  -7    1.65    0.70
  -1 -10  -7    0.92    0.66
  -1 -10  -7    0.33    0.48
  -1 -10  -7    1.74    0.85
  -1 -10  -7    0.16    0.78
  -1 -10  -7    1.44    0.63
  -1 -10  -8  524.03   32.92
  -1 -10  -8  607.29   33.03
  -1 -10  -8  560.59   32.73
  -1 -10  -8  594.20   32.85
  -1 -10  -8  578.72   32.83
  -1 -10  -8  592.15   32.92
  -1 -10  -8  599.91   33.00
  -1 -10  -8  462.72   32.72
  -1 -10  -9   72.50    4.56
  -1 -10  -9   69.42    4.43
  -1 -10  -9   63.27    4.50
  -1 -10  -9   71.17    4.37
  -1 -10  -9   56.86    4.27
  -1 -10  -9   73.71    4.27
  -1 -10  -9   67.54    4.31
  -1 -10 -10   66.42    4.92
  -1 -10 -10   80.80    5.05
  -1 -10 -10   83.14    4.99
  -1 -10 -10   73.26    5.15
  -1 -10 -10   82.38    4.89
  -1 -10 -10   85.13    5.24
  -1 -10 -10   80.21    4.90
  -1 -10 -11   12.21    1.46
  -1 -10 -11   11.45    1.14
  -1 -10 -11   11.61    1.15
  -1 -10 -11   13.22    1.48
  -1 -10 -11   14.51    1.13
  -1 -10 -11   11.53    1.17
  -1 -10 -12   11.88    1.44
  -1 -10 -12   11.69    1.08
  -1 -10 -12   12.31    1.44
  -1 -10 -12   12.48    1.06
  -1 -10 -12   10.61    1.12
  -1 -10 -13   16.45    1.57
  -1 -10 -13   12.47    1.51
  -1 -10 -13   15.79    1.23
  -1 -10 -13   12.25    1.24
  -1 -10 -14   19.00    1.71
  -1 -10 -14   20.58    1.41
  -1 -10 -14   16.56    1.68
  -1 -10 -14   16.03    1.44
  -1 -10 -15   28.65    1.93
  -1 -10 -15   27.82    2.18
  -1 -10 -15   29.19    2.22
  -1 -10 -16    8.08    0.99
  -1 -10 -16    8.68    1.02
  -1 -10 -16   10.28    1.20
  -1 -10 -17    4.26    0.67
  -1 -10 -17    4.38    0.81
  -1 -10 -17    4.17    0.63
  -1 -10 -17    4.26    0.54
  -1 -10 -18   25.59    1.75
   1  11 -17    1.81    0.45
  -1 -11  17    1.16    0.49
   1  11 -16    2.32    0.54
   1  11 -16    2.67    0.54
  -1 -11  16    2.42    0.67
   1  11 -15    0.14    0.57
  -1 -11  15   -0.07    0.77
   1  11 -15    0.72    0.57
  -1 -11  14    4.55    1.13
  -1 -11  14    2.69    0.89
   1  11 -14    4.54    0.88
   1  11 -14    3.83    0.80
  -1 -11  13   21.23    1.91
   1  11 -13   20.49    1.73
   1  11 -12   65.99    4.49
  -1 -11  12   59.99    4.55
  -1 -11  12   76.11    4.68
  -1 -11  11    9.30    1.45
   1  11 -11    8.74    1.24
  -1 -11  11    8.92    1.41
   1  11 -11    9.16    1.67
   1  11 -10   80.50    5.76
  -1 -11  10   80.99    5.62
   1  11 -10   79.72    5.45
  -1 -11  10   92.14    5.64
  -1 -11   9    8.82    1.45
  -1 -11   9    9.38    1.40
  -1 -11   8    5.80    1.16
   1  11  -8    3.17    1.26
   1  11  -7   66.19    4.88
  -1 -11   7   73.19    4.90
  -1 -11   6   54.38    3.70
  -1 -11   6   45.42    3.38
   1  11  -6   50.86    3.73
  -1 -11   5   25.83    2.19
  -1 -11   5   25.66    2.11
   1  11  -5   26.43    2.39
  -1 -11   5   28.10    2.10
  -1 -11   5   28.38    2.37
  -1 -11   4  146.69    9.54
  -1 -11   4  166.44    9.70
  -1 -11   4  162.92    9.83
   1  11  -4  153.10    9.85
  -1 -11   4  152.32    9.65
  -1 -11   4  162.78    9.62
  -1 -11   3   42.88    3.02
  -1 -11   3   43.54    3.21
   1  11  -3   45.12    3.29
  -1 -11   3   42.96    3.11
  -1 -11   3   46.23    3.07
  -1 -11   3   41.87    3.05
  -1 -11   2   20.79    1.87
   1  11  -2   20.62    2.00
  -1 -11   2   22.01    1.78
  -1 -11   2   21.43    1.79
  -1 -11   2   24.25    1.97
  -1 -11   2   24.05    1.87
  -1 -11   1    5.87    0.92
  -1 -11   1    6.23    1.01
  -1 -11   1    5.66    0.92
  -1 -11   1    6.97    0.89
  -1 -11   1    6.12    1.02
  -1 -11   0   10.87    1.18
  -1 -11   0    8.83    0.98
  -1 -11   0    8.89    1.12
  -1 -11   0   10.19    1.20
  -1 -11   0    8.94    1.09
  -1 -11   0   10.20    1.23
  -1 -11  -1  119.17    7.33
  -1 -11  -1  113.58    7.24
  -1 -11  -1  122.93    7.30
  -1 -11  -1  112.89    7.28
  -1 -11  -1  118.56    7.30
  -1 -11  -1  116.14    7.28
  -1 -11  -1  115.67    7.25
  -1 -11  -1  111.50    7.10
  -1 -11  -2   40.02    2.77
  -1 -11  -2   38.23    2.81
  -1 -11  -2   37.48    2.79
  -1 -11  -2   39.43    2.58
  -1 -11  -2   44.31    2.92
  -1 -11  -2   41.47    2.84
  -1 -11  -2   40.65    2.78
  -1 -11  -2   31.28    2.55
  -1 -11  -3  560.31   31.52
  -1 -11  -3  584.31   31.58
  -1 -11  -3  530.35   31.54
  -1 -11  -3  573.08   31.59
  -1 -11  -3  436.23   31.25
  -1 -11  -3  568.60   31.47
  -1 -11  -3  551.55   31.49
  -1 -11  -3  555.76   31.52
  -1 -11  -4    3.88    0.93
  -1 -11  -4    3.58    0.96
  -1 -11  -4    4.08    0.95
  -1 -11  -4    3.52    0.74
  -1 -11  -4    3.76    0.85
  -1 -11  -5  410.79   25.71
  -1 -11  -5  440.21   25.71
  -1 -11  -5  431.27   25.62
  -1 -11  -5  425.53   25.68
  -1 -11  -5  450.74   25.74
  -1 -11  -5  421.32   25.77
  -1 -11  -5  451.82   25.82
  -1 -11  -6   48.91    3.21
  -1 -11  -6   45.14    3.17
  -1 -11  -6   45.52    3.07
  -1 -11  -6   43.37    3.25
  -1 -11  -6   45.18    3.21
  -1 -11  -7   12.64    1.15
  -1 -11  -7   12.30    1.25
  -1 -11  -7   11.62    1.29
  -1 -11  -7   10.62    1.38
  -1 -11  -7   13.60    1.51
  -1 -11  -7   13.11    1.35
  -1 -11  -8   85.19    5.45
  -1 -11  -8   79.52    5.35
  -1 -11  -8   78.99    5.49
  -1 -11  -8   89.35    5.59
  -1 -11  -8   86.27    5.28
  -1 -11  -8   86.47    5.39
  -1 -11  -9   79.03    5.05
  -1 -11  -9   75.71    4.67
  -1 -11  -9   75.67    4.79
  -1 -11  -9   70.56    4.73
  -1 -11  -9   70.86    4.96
  -1 -11  -9   75.16    4.87
  -1 -11 -10    7.92    0.88
  -1 -11 -10    7.69    1.05
  -1 -11 -10    7.51    1.29
  -1 -11 -10   10.06    1.37
  -1 -11 -10   10.68    0.90
  -1 -11 -10    8.76    1.04
  -1 -11 -11    3.76    1.07
  -1 -11 -11    4.96    0.67
  -1 -11 -11    3.86    1.12
  -1 -11 -11    3.67    0.77
  -1 -11 -11    5.22    0.81
  -1 -11 -12   55.77    3.65
  -1 -11 -12   53.26    3.29
  -1 -11 -12   46.15    3.53
  -1 -11 -12   46.58    3.20
  -1 -11 -13   40.59    3.11
  -1 -11 -13   48.80    3.26
  -1 -11 -13   43.06    2.87
  -1 -11 -14    5.85    1.10
  -1 -11 -14    6.08    0.72
  -1 -11 -14    6.77    1.06
  -1 -11 -15   41.60    2.92
  -1 -11 -15   35.67    2.68
  -1 -11 -15   40.55    2.77
  -1 -11 -16   -0.36    0.78
  -1 -11 -16    0.61    0.56
  -1 -11 -16   -0.19    0.63
  -1 -11 -17    2.24    0.50
  -1 -11 -17    2.41    0.65
  -1 -11 -17    2.17    0.40
  -1 -11 -18   25.95    1.70
   1  12 -16    5.99    0.60
   1  12 -16    6.51    0.68
  -1 -12  16    5.22    0.81
   1  12 -15   23.54    1.63
   1  12 -15   23.73    1.66
  -1 -12  15   21.15    1.77
  -1 -12  14    1.73    0.85
   1  12 -14    1.70    0.64
  -1 -12  14    1.07    0.68
   1  12 -13   11.43    1.16
   1  12 -13   12.88    1.27
  -1 -12  13   12.35    1.48
  -1 -12  13    9.05    1.28
   1  12 -12    3.01    0.84
  -1 -12  12    2.65    1.05
  -1 -12  12    3.65    1.25
   1  12 -11    5.54    0.97
  -1 -12  11    4.97    1.32
  -1 -12  11    3.59    1.20
  -1 -12  10   82.68    5.81
  -1 -12  10   96.40    5.86
   1  12 -10   82.73    5.62
  -1 -12   9   32.52    2.72
  -1 -12   9   31.77    2.77
   1  12  -8    8.07    1.61
  -1 -12   8    6.86    1.49
  -1 -12   7    5.12    1.36
   1  12  -7    5.74    1.53
  -1 -12   6   13.31    1.49
   1  12  -6   11.90    1.73
  -1 -12   6   11.84    1.64
  -1 -12   6   11.67    1.31
   1  12  -5   39.76    3.45
  -1 -12   5   48.95    3.31
  -1 -12   5   41.68    3.16
  -1 -12   5   48.98    3.48
   1  12  -4    1.00    1.13
  -1 -12   4    1.70    0.84
  -1 -12   4    1.38    0.80
  -1 -12   4    2.76    0.84
  -1 -12   4    0.59    0.62
  -1 -12   4    0.89    1.05
  -1 -12   3    0.60    0.77
  -1 -12   3    0.63    0.79
  -1 -12   3    1.21    0.70
  -1 -12   3    1.90    0.96
  -1 -12   3    2.32    0.78
   1  12  -3    1.50    1.06
  -1 -12   2   42.62    3.35
  -1 -12   2   48.13    3.31
  -1 -12   2   45.13    3.18
  -1 -12   2   48.32    3.26
  -1 -12   2   44.36    3.24
  -1 -12   1    6.93    1.07
  -1 -12   1    6.92    0.97
  -1 -12   1    7.24    1.03
  -1 -12   1    7.39    1.20
  -1 -12   1    7.97    1.16
  -1 -12   0  494.92   30.34
  -1 -12   0  529.78   30.53
  -1 -12   0  506.02   30.46
  -1 -12   0  542.44   30.55
  -1 -12   0  526.42   30.48
  -1 -12   0  490.20   30.44
  -1 -12   0  520.93   30.53
  -1 -12  -1   39.98    3.09
  -1 -12  -1   41.67    2.91
  -1 -12  -1   45.86    3.15
  -1 -12  -1   42.06    3.12
  -1 -12  -1   44.93    3.12
  -1 -12  -1   45.87    3.22
  -1 -12  -1   43.55    3.09
  -1 -12  -1   41.90    3.13
  -1 -12  -2  117.74    6.94
  -1 -12  -2  106.64    6.96
  -1 -12  -2  109.76    6.93
  -1 -12  -2  106.87    6.89
  -1 -12  -2  104.47    6.67
  -1 -12  -2  112.74    7.02
  -1 -12  -2  107.16    6.93
  -1 -12  -3   14.94    1.65
  -1 -12  -3   15.29    1.47
  -1 -12  -3   15.65    1.52
  -1 -12  -3   14.89    1.58
  -1 -12  -3   13.98    1.56
  -1 -12  -3   16.06    1.60
  -1 -12  -4   11.82    1.41
  -1 -12  -4   12.01    1.25
  -1 -12  -4   13.25    1.57
  -1 -12  -4   11.54    1.40
  -1 -12  -4   11.11    1.42
  -1 -12  -4   11.22    1.32
  -1 -12  -5   52.49    3.94
  -1 -12  -5   56.52    3.86
  -1 -12  -5   55.67    3.93
  -1 -12  -5   56.35    3.76
  -1 -12  -5   60.60    4.05
  -1 -12  -6  176.94   10.68
  -1 -12  -6  169.64   10.85
  -1 -12  -6  182.35   10.80
  -1 -12  -6  180.11   10.84
  -1 -12  -6  172.96   10.91
  -1 -12  -6  169.53   10.91
  -1 -12  -6  176.71   10.79
  -1 -12  -7   14.59    1.56
  -1 -12  -7   12.97    1.24
  -1 -12  -7   12.93    1.36
  -1 -12  -7   14.29    1.44
  -1 -12  -7   12.91    1.46
  -1 -12  -8    6.98    1.22
  -1 -12  -8    6.61    0.81
  -1 -12  -8    7.88    1.06
  -1 -12  -8    6.89    0.97
  -1 -12  -8    6.08    1.03
  -1 -12  -9   35.92    2.48
  -1 -12  -9   34.66    2.95
  -1 -12  -9   39.84    2.67
  -1 -12  -9   37.10    2.70
  -1 -12  -9   38.00    2.61
  -1 -12  -9   32.29    2.79
  -1 -12 -10   41.27    2.98
  -1 -12 -10   43.28    3.28
  -1 -12 -10   37.84    3.13
  -1 -12 -10   41.77    2.80
  -1 -12 -10   43.17    2.79
  -1 -12 -10   45.01    2.97
  -1 -12 -11    0.19    0.92
  -1 -12 -11    0.31    1.07
  -1 -12 -11   -0.32    0.63
  -1 -12 -11    0.65    0.50
  -1 -12 -11   -0.52    0.66
  -1 -12 -12   12.32    1.57
  -1 -12 -12   12.05    1.43
  -1 -12 -12   12.48    1.12
  -1 -12 -12   10.76    1.08
  -1 -12 -13    8.24    0.84
  -1 -12 -13    6.36    1.11
  -1 -12 -13    6.38    1.22
  -1 -12 -14   -0.67    0.76
  -1 -12 -14    0.90    0.45
  -1 -12 -14    0.31    0.80
  -1 -12 -14    0.05    0.94
  -1 -12 -15   60.01    4.23
  -1 -12 -15   68.85    4.35
  -1 -12 -16   37.93    2.76
  -1 -12 -16   46.31    2.90
  -1 -12 -17    3.36    0.40
  -1 -12 -17    5.02    0.67
   1  13 -15    3.18    0.58
   1  13 -15    3.55    0.62
  -1 -13  15    2.52    0.78
   1  13 -14    1.04    0.51
  -1 -13  14    0.46    0.51
  -1 -13  14    0.77    0.74
   1  13 -14    1.56    0.59
   1  13 -13   16.03    1.28
  -1 -13  13   11.67    1.35
   1  13 -13   17.28    1.36
  -1 -13  13   12.46    1.50
  -1 -13  12   32.88    2.73
  -1 -13  12   37.94    2.82
   1  13 -12   39.67    2.67
  -1 -13  11    0.80    1.08
  -1 -13  11   -0.20    1.02
   1  13 -11    1.04    0.75
   1  13 -10   -0.04    0.77
  -1 -13  10    0.66    1.13
  -1 -13  10    0.93    1.12
   1  13  -9    0.69    0.81
  -1 -13   9    0.95    1.10
  -1 -13   8   20.70    2.19
  -1 -13   7    2.94    1.31
  -1 -13   7    2.96    1.13
  -1 -13   6   12.81    1.41
  -1 -13   6   13.89    1.64
  -1 -13   6   12.21    1.77
  -1 -13   5  111.30    6.89
  -1 -13   5   96.18    6.55
  -1 -13   5  104.43    6.67
  -1 -13   4    4.09    0.97
  -1 -13   4    3.89    1.01
  -1 -13   4    4.30    1.25
  -1 -13   4    2.82    0.83
  -1 -13   4    1.13    0.81
  -1 -13   3  236.14   13.78
  -1 -13   3  223.60   13.55
  -1 -13   3  212.60   13.54
  -1 -13   3  231.41   13.56
  -1 -13   3  215.31   13.59
  -1 -13   2   90.54    5.76
  -1 -13   2   82.02    5.66
  -1 -13   2   87.49    5.80
  -1 -13   2   88.04    5.70
  -1 -13   2   96.34    5.81
  -1 -13   1   27.78    2.47
  -1 -13   1   31.84    2.32
  -1 -13   1   31.60    2.45
  -1 -13   1   31.83    2.51
  -1 -13   1   30.36    2.38
  -1 -13   0    0.62    0.59
  -1 -13   0    1.00    0.97
  -1 -13   0    0.54    0.88
  -1 -13   0    0.59    0.79
  -1 -13   0    0.68    0.79
  -1 -13   0    0.15    0.87
  -1 -13  -1   56.85    3.91
  -1 -13  -1   52.73    3.79
  -1 -13  -1   50.95    3.76
  -1 -13  -1   55.38    3.81
  -1 -13  -1   57.16    3.78
  -1 -13  -1   55.14    3.79
  -1 -13  -1   49.60    3.52
  -1 -13  -1   56.29    3.83
  -1 -13  -2   85.92    5.82
  -1 -13  -2   85.07    5.75
  -1 -13  -2   91.67    5.82
  -1 -13  -2   88.42    5.90
  -1 -13  -2   90.94    5.77
  -1 -13  -2   87.58    5.79
  -1 -13  -3  232.79   13.94
  -1 -13  -3  239.20   14.03
  -1 -13  -3  211.73   14.00
  -1 -13  -3  215.41   13.94
  -1 -13  -3  232.91   14.10
  -1 -13  -3  241.63   13.93
  -1 -13  -4   31.56    2.62
  -1 -13  -4   31.70    2.57
  -1 -13  -4   32.99    2.48
  -1 -13  -4   34.67    2.76
  -1 -13  -4   34.64    2.67
  -1 -13  -4   31.53    2.54
  -1 -13  -4   31.76    2.66
  -1 -13  -5    0.63    0.98
  -1 -13  -5    0.84    0.98
  -1 -13  -5    2.04    1.01
  -1 -13  -5    2.73    1.16
  -1 -13  -5    1.41    0.86
  -1 -13  -5    2.12    0.72
  -1 -13  -6   12.31    1.38
  -1 -13  -6   11.49    1.38
  -1 -13  -6   11.85    1.48
  -1 -13  -6   11.03    1.17
  -1 -13  -6   11.08    1.49
  -1 -13  -6   10.41    1.30
  -1 -13  -6    8.48    1.40
  -1 -13  -6   11.10    1.56
  -1 -13  -7   48.75    3.69
  -1 -13  -7   46.91    3.67
  -1 -13  -7   43.74    3.51
  -1 -13  -7   51.76    3.51
  -1 -13  -7   49.30    3.44
  -1 -13  -7   50.25    3.47
  -1 -13  -7   50.08    3.30
  -1 -13  -8    3.66    0.93
  -1 -13  -8    3.69    0.72
  -1 -13  -8    5.13    1.27
  -1 -13  -8    2.49    0.83
  -1 -13  -8    3.93    0.94
  -1 -13  -8    4.09    1.13
  -1 -13  -9   -0.25    1.08
  -1 -13  -9    0.93    0.75
  -1 -13  -9    0.67    1.13
  -1 -13  -9    0.50    0.75
  -1 -13  -9    0.03    0.59
  -1 -13  -9    0.46    0.48
  -1 -13 -10    7.70    1.47
  -1 -13 -10    7.55    0.83
  -1 -13 -10    7.84    1.02
  -1 -13 -10    6.03    0.99
  -1 -13 -10    7.74    1.50
  -1 -13 -10    8.43    0.81
  -1 -13 -10    7.47    1.30
  -1 -13 -11   19.18    1.74
  -1 -13 -11   24.85    2.21
  -1 -13 -11   22.34    1.61
  -1 -13 -11   24.55    1.76
  -1 -13 -11   25.66    2.30
  -1 -13 -11   19.03    1.93
  -1 -13 -12  106.45    6.22
  -1 -13 -12   89.46    6.01
  -1 -13 -12   80.42    5.79
  -1 -13 -12  108.97    5.86
  -1 -13 -13   58.79    3.50
  -1 -13 -13   55.06    3.82
  -1 -13 -13   49.26    3.65
  -1 -13 -14   -0.11    0.62
  -1 -13 -14    0.20    0.38
  -1 -13 -14    0.76    0.78
  -1 -13 -14    1.01    0.92
  -1 -13 -15    1.83    0.54
  -1 -13 -15    2.25    0.71
  -1 -13 -15    3.65    0.88
  -1 -13 -16    0.77    0.45
  -1 -13 -16    0.79    0.61
  -1 -13 -17    0.23    0.46
  -1 -14  14    1.07    0.70
   1  14 -14    1.34    0.59
   1  14 -14    1.20    0.49
   1  14 -13    0.27    0.49
  -1 -14  13   -0.73    0.82
  -1 -14  13    0.69    0.57
  -1 -14  12    1.68    0.78
  -1 -14  12    0.51    0.88
   1  14 -12    0.72    0.60
  -1 -14  11    8.22    1.22
  -1 -14  11    7.77    1.30
   1  14 -11    9.04    1.04
   1  14 -10    2.65    0.78
  -1 -14  10    3.27    1.15
  -1 -14   9    2.69    1.26
   1  14  -9    4.18    0.86
  -1 -14   8   61.73    4.15
  -1 -14   8   59.43    4.23
   1  14  -8   53.91    3.88
  -1 -14   7   13.49    1.37
  -1 -14   7   14.23    1.70
  -1 -14   7   18.09    1.94
  -1 -14   6   37.92    2.93
  -1 -14   6   47.37    3.37
  -1 -14   6   40.65    3.14
  -1 -14   5   27.65    2.41
  -1 -14   5   31.92    2.69
  -1 -14   5   28.40    2.31
  -1 -14   4    8.79    1.29
  -1 -14   4   10.79    1.56
  -1 -14   4   10.51    1.18
  -1 -14   4    8.80    1.29
  -1 -14   3   21.94    1.88
  -1 -14   3   21.51    2.12
  -1 -14   3   21.91    1.97
  -1 -14   3   18.01    1.80
  -1 -14   3   21.08    1.85
  -1 -14   2   53.07    3.66
  -1 -14   2   54.54    3.60
  -1 -14   2   46.15    3.44
  -1 -14   2   48.86    3.55
  -1 -14   1   25.15    2.19
  -1 -14   1   27.61    2.26
  -1 -14   1   23.65    1.95
  -1 -14   1   24.37    2.18
  -1 -14   0   98.74    6.64
  -1 -14   0  113.15    6.96
  -1 -14   0  109.30    6.93
  -1 -14   0  111.68    6.94
  -1 -14   0  108.25    6.89
  -1 -14  -1    2.72    0.63
  -1 -14  -1    2.31    1.21
  -1 -14  -1    3.54    0.95
  -1 -14  -1    2.97    0.99
  -1 -14  -1    2.89    1.02
  -1 -14  -1    4.57    1.00
  -1 -14  -1    3.41    1.05
  -1 -14  -1    2.06    1.06
  -1 -14  -2   22.47    2.19
  -1 -14  -2   25.46    2.16
  -1 -14  -2   22.72    2.00
  -1 -14  -2   23.71    2.08
  -1 -14  -2   23.98    2.04
  -1 -14  -2   19.82    2.01
  -1 -14  -2   20.51    2.05
  -1 -14  -3    2.58    1.00
  -1 -14  -3    4.01    1.13
  -1 -14  -3    3.53    1.00
  -1 -14  -3    2.83    1.10
  -1 -14  -3    2.99    1.20
  -1 -14  -3    1.65    0.85
  -1 -14  -4    7.68    1.12
  -1 -14  -4    7.28    1.31
  -1 -14  -4    7.57    1.34
  -1 -14  -4    8.92    1.52
  -1 -14  -4    7.29    1.23
  -1 -14  -4    6.85    1.30
  -1 -14  -4    9.27    1.29
  -1 -14  -5   -0.35    0.71
  -1 -14  -5   -0.33    0.88
  -1 -14  -5   -1.09    1.07
  -1 -14  -5    0.12    1.18
  -1 -14  -5   -1.77    1.14
  -1 -14  -6   -0.48    0.85
  -1 -14  -6    0.31    0.80
  -1 -14  -6    0.48    0.87
  -1 -14  -6   -0.10    1.00
  -1 -14  -6    0.06    1.17
  -1 -14  -6   -0.98    1.01
  -1 -14  -6   -0.28    0.62
  -1 -14  -7  108.17    6.76
  -1 -14  -7  106.23    6.82
  -1 -14  -7  102.98    7.02
  -1 -14  -7  104.39    6.60
  -1 -14  -7  113.60    7.07
  -1 -14  -7  116.37    6.80
  -1 -14  -7   94.32    6.81
  -1 -14  -8   25.69    2.33
  -1 -14  -8   27.50    2.13
  -1 -14  -8   25.32    2.23
  -1 -14  -8   27.68    1.98
  -1 -14  -8   26.66    2.55
  -1 -14  -8   29.63    2.20
  -1 -14  -9   59.76    3.69
  -1 -14  -9   57.16    3.49
  -1 -14  -9   46.59    3.76
  -1 -14  -9   54.46    3.48
  -1 -14  -9   50.82    3.69
  -1 -14  -9   55.41    4.07
  -1 -14  -9   52.26    3.59
  -1 -14 -10  111.12    7.75
  -1 -14 -10  111.21    7.63
  -1 -14 -10  127.39    8.05
  -1 -14 -10  125.74    7.47
  -1 -14 -10  123.90    7.48
  -1 -14 -10  141.58    7.67
  -1 -14 -11    4.62    1.05
  -1 -14 -11    4.05    0.74
  -1 -14 -11    3.62    1.33
  -1 -14 -11    3.45    1.24
  -1 -14 -11    3.85    0.77
  -1 -14 -12    8.67    1.46
  -1 -14 -12    7.15    0.81
  -1 -14 -13    4.88    0.86
  -1 -14 -13    6.97    0.68
  -1 -14 -13    5.84    1.08
  -1 -14 -14   -0.12    0.48
  -1 -14 -14    0.43    0.66
  -1 -14 -15    0.97    0.65
  -1 -14 -15    2.02    0.54
  -1 -14 -16   16.84    1.17
  -1 -14 -16   20.87    1.45
   1  15 -13    0.80    0.45
  -1 -15  13    0.42    0.61
  -1 -15  13   -0.72    0.39
  -1 -15  12    0.30    0.54
  -1 -15  12   -0.50    0.82
  -1 -15  11   39.12    2.75
  -1 -15  10   18.31    1.78
   1  15 -10   20.57    1.55
   1  15  -9   23.07    1.78
  -1 -15   9   23.25    1.98
  -1 -15   9   22.67    2.05
  -1 -15   8    8.89    1.45
   1  15  -8    7.45    0.97
  -1 -15   8    7.10    1.20
  -1 -15   7   10.28    1.36
  -1 -15   7    9.23    1.10
  -1 -15   7    9.86    1.59
   1  15  -7   10.62    1.13
  -1 -15   6   14.51    1.43
  -1 -15   6   14.10    1.58
  -1 -15   6   16.94    1.92
  -1 -15   5   87.68    5.71
  -1 -15   5   96.58    6.05
  -1 -15   5   83.99    5.71
  -1 -15   4    8.39    1.54
  -1 -15   4    8.17    1.13
  -1 -15   4    7.87    1.20
  -1 -15   4    6.92    1.03
  -1 -15   3   37.91    2.70
  -1 -15   3   37.15    2.73
  -1 -15   3   36.01    2.99
  -1 -15   3   34.28    2.63
  -1 -15   3   36.46    2.81
  -1 -15   2   24.91    2.01
  -1 -15   2   23.34    2.00
  -1 -15   2   21.35    2.04
  -1 -15   2   20.90    1.80
  -1 -15   1   35.03    2.66
  -1 -15   1   28.43    2.28
  -1 -15   1   34.08    2.58
  -1 -15   1   34.41    2.59
  -1 -15   0   11.15    1.10
  -1 -15   0   11.95    1.50
  -1 -15   0   11.67    1.50
  -1 -15   0   12.16    1.55
  -1 -15   0   14.00    1.57
  -1 -15  -1   22.16    2.06
  -1 -15  -1   22.79    2.12
  -1 -15  -1   24.94    2.09
  -1 -15  -1   25.89    2.17
  -1 -15  -1   22.62    2.16
  -1 -15  -1   20.97    1.66
  -1 -15  -2   17.63    1.90
  -1 -15  -2   16.72    1.76
  -1 -15  -2   15.93    1.73
  -1 -15  -2   13.27    1.57
  -1 -15  -2   17.18    1.65
  -1 -15  -2   13.63    1.65
  -1 -15  -3    3.15    1.14
  -1 -15  -3    4.96    1.10
  -1 -15  -3    2.29    1.34
  -1 -15  -3    4.52    1.15
  -1 -15  -3    3.48    1.04
  -1 -15  -3    5.50    1.03
  -1 -15  -4   93.18    5.96
  -1 -15  -4   89.85    5.91
  -1 -15  -4   94.30    5.83
  -1 -15  -4   80.18    5.97
  -1 -15  -4   95.65    6.12
  -1 -15  -4   89.72    5.94
  -1 -15  -5   95.30    6.34
  -1 -15  -5  101.91    6.18
  -1 -15  -5   96.34    6.49
  -1 -15  -5  101.40    6.31
  -1 -15  -5   88.70    6.44
  -1 -15  -6   24.66    2.14
  -1 -15  -6   26.86    2.47
  -1 -15  -6   21.91    2.13
  -1 -15  -6   23.95    2.34
  -1 -15  -6   26.14    1.94
  -1 -15  -6   24.95    2.10
  -1 -15  -7   35.07    2.38
  -1 -15  -7   33.47    2.93
  -1 -15  -7   32.58    2.52
  -1 -15  -7   30.17    2.61
  -1 -15  -7   34.13    2.63
  -1 -15  -7   33.79    2.85
  -1 -15  -7   36.32    2.57
  -1 -15  -8    7.22    1.63
  -1 -15  -8    6.88    1.20
  -1 -15  -8    9.29    0.89
  -1 -15  -8    9.28    1.16
  -1 -15  -8    7.50    1.03
  -1 -15  -8    8.09    1.18
  -1 -15  -8    6.30    1.44
  -1 -15  -9   35.42    3.02
  -1 -15  -9   35.85    2.39
  -1 -15  -9   32.83    2.62
  -1 -15  -9   33.13    2.70
  -1 -15  -9   36.07    2.40
  -1 -15 -10   24.49    2.16
  -1 -15 -10   32.59    2.11
  -1 -15 -10   25.45    2.07
  -1 -15 -10   30.39    2.53
  -1 -15 -11    0.13    0.74
  -1 -15 -11    0.35    1.05
  -1 -15 -11    1.20    0.57
  -1 -15 -11    1.02    0.57
  -1 -15 -11    1.71    1.13
  -1 -15 -12    5.15    0.60
  -1 -15 -12    4.54    1.13
  -1 -15 -12    5.17    1.02
  -1 -15 -12    3.46    0.53
  -1 -15 -12    3.02    0.73
  -1 -15 -13    1.73    0.87
  -1 -15 -13    0.65    0.73
  -1 -15 -13    1.59    0.50
  -1 -15 -13    1.52    0.37
  -1 -15 -14   40.39    2.66
  -1 -15 -15    5.47    0.84
  -1 -15 -15    3.53    0.48
  -1 -16  11    0.02    0.67
  -1 -16  11    0.43    0.65
  -1 -16  10    7.84    0.97
  -1 -16  10    8.27    0.90
  -1 -16   9   16.83    1.39
  -1 -16   9   15.91    1.55
  -1 -16   8   55.17    3.82
  -1 -16   8   55.57    3.65
  -1 -16   7    1.52    0.72
  -1 -16   7   -0.87    1.08
  -1 -16   6   11.70    1.22
  -1 -16   6   11.38    1.20
  -1 -16   6   12.26    1.60
  -1 -16   5    2.10    0.74
  -1 -16   5    2.62    0.83
  -1 -16   4    6.23    1.04
  -1 -16   4    2.97    1.28
  -1 -16   4    6.11    0.90
  -1 -16   4    5.26    0.86
  -1 -16   3   13.01    1.25
  -1 -16   3   12.96    1.40
  -1 -16   3   15.29    1.53
  -1 -16   2    0.79    0.79
  -1 -16   2    1.46    0.59
  -1 -16   2    0.98    0.87
  -1 -16   2    0.61    0.98
  -1 -16   1   36.70    2.51
  -1 -16   1   26.85    2.14
  -1 -16   1   33.46    2.52
  -1 -16   1   29.98    2.55
  -1 -16   1   34.91    2.59
  -1 -16   0    1.73    1.04
  -1 -16   0    2.71    1.02
  -1 -16   0    2.97    1.14
  -1 -16   0    1.67    0.99
  -1 -16   0    1.88    0.54
  -1 -16  -1  120.36    7.74
  -1 -16  -1  129.15    7.87
  -1 -16  -1  120.14    7.83
  -1 -16  -1  124.27    7.82
  -1 -16  -1  122.03    7.80
  -1 -16  -2  105.77    6.89
  -1 -16  -2  103.60    6.77
  -1 -16  -2  112.51    6.93
  -1 -16  -2  106.59    6.88
  -1 -16  -2  108.05    6.94
  -1 -16  -3   36.50    2.89
  -1 -16  -3   39.56    2.97
  -1 -16  -3   42.12    2.86
  -1 -16  -3   36.56    3.00
  -1 -16  -3   38.92    3.10
  -1 -16  -3   40.58    2.97
  -1 -16  -4    4.57    1.13
  -1 -16  -4    4.24    1.05
  -1 -16  -4    4.74    1.14
  -1 -16  -4    5.34    1.35
  -1 -16  -4    3.39    1.15
  -1 -16  -4    4.36    0.85
  -1 -16  -5   35.02    2.81
  -1 -16  -5   40.30    2.67
  -1 -16  -5   41.71    2.87
  -1 -16  -5   35.90    3.01
  -1 -16  -5   34.46    2.87
  -1 -16  -6    0.52    1.01
  -1 -16  -6    1.75    1.28
  -1 -16  -6    1.02    0.94
  -1 -16  -6    0.76    0.91
  -1 -16  -6    0.86    0.61
  -1 -16  -6    2.59    0.85
  -1 -16  -7  111.69    7.02
  -1 -16  -7  114.28    7.13
  -1 -16  -7  100.23    7.05
  -1 -16  -7  108.43    7.27
  -1 -16  -7  130.16    7.10
  -1 -16  -7  100.97    7.21
  -1 -16  -7  117.64    6.88
  -1 -16  -8    9.47    1.23
  -1 -16  -8   10.54    1.15
  -1 -16  -8    9.91    0.88
  -1 -16  -8   10.75    1.10
  -1 -16  -8    9.05    1.23
  -1 -16  -8    8.51    1.44
  -1 -16  -8   10.55    0.90
  -1 -16  -8    8.86    1.56
  -1 -16  -9    0.60    1.04
  -1 -16  -9    0.66    0.74
  -1 -16  -9    0.18    0.63
  -1 -16  -9   -0.32    0.73
  -1 -16 -10    3.32    1.08
  -1 -16 -10    2.29    0.66
  -1 -16 -10    2.76    0.63
  -1 -16 -10    1.78    0.72
  -1 -16 -11   11.91    1.05
  -1 -16 -11   10.78    1.12
  -1 -16 -11   13.92    1.46
  -1 -16 -12   24.35    1.97
  -1 -16 -12   26.10    1.89
  -1 -16 -12   28.61    1.62
  -1 -16 -13    2.00    0.94
  -1 -16 -13    0.98    0.72
  -1 -17  10    1.45    0.55
  -1 -17  10    1.76    0.45
  -1 -17   9    1.66    0.48
  -1 -17   9    1.84    0.77
  -1 -17   8    0.22    0.68
  -1 -17   8   -0.09    0.42
  -1 -17   7    0.89    0.55
  -1 -17   7    1.52    0.51
  -1 -17   7    1.73    0.81
  -1 -17   6    2.07    0.81
  -1 -17   6    1.16    0.68
  -1 -17   6    1.80    0.60
  -1 -17   6    1.11    0.51
  -1 -17   5    5.21    0.88
  -1 -17   5    5.96    1.10
  -1 -17   5    4.32    0.68
  -1 -17   4   22.71    1.79
  -1 -17   4   24.07    1.94
  -1 -17   4   18.30    1.49
  -1 -17   3    5.56    0.72
  -1 -17   3    8.10    0.96
  -1 -17   3    7.59    1.14
  -1 -17   2   47.41    3.18
  -1 -17   2   53.20    3.20
  -1 -17   2   47.30    3.04
  -1 -17   1   52.06    3.72
  -1 -17   1   53.33    3.81
  -1 -17   1   58.88    3.66
  -1 -17   1   54.67    3.83
  -1 -17   1   52.72    3.71
  -1 -17   0    4.27    1.03
  -1 -17   0    3.48    1.14
  -1 -17   0    4.10    0.95
  -1 -17   0    5.20    1.18
  -1 -17   0    4.25    0.94
  -1 -17  -1    0.45    1.01
  -1 -17  -1   -0.07    0.77
  -1 -17  -1    0.47    0.85
  -1 -17  -1   -0.12    0.99
  -1 -17  -1    1.80    0.92
  -1 -17  -2   44.45    3.21
  -1 -17  -2   45.66    3.17
  -1 -17  -2   44.86    3.26
  -1 -17  -2   43.74    3.04
  -1 -17  -2   41.94    3.18
  -1 -17  -3    4.14    1.11
  -1 -17  -3    4.17    0.85
  -1 -17  -3    4.30    1.07
  -1 -17  -3    5.11    1.17
  -1 -17  -4   70.16    5.03
  -1 -17  -4   82.65    5.23
  -1 -17  -4   83.49    5.19
  -1 -17  -4   87.24    5.25
  -1 -17  -4   77.30    4.97
  -1 -17  -5   12.04    1.46
  -1 -17  -5   10.58    1.27
  -1 -17  -5   10.81    1.28
  -1 -17  -5   13.89    1.34
  -1 -17  -5   12.54    1.49
  -1 -17  -6   -0.68    0.78
  -1 -17  -6    0.16    0.97
  -1 -17  -6    0.33    0.69
  -1 -17  -6   -1.04    0.78
  -1 -17  -6   -0.18    0.44
  -1 -17  -7    0.60    0.59
  -1 -17  -7    0.47    0.93
  -1 -17  -7    1.22    0.78
  -1 -17  -7    0.64    0.38
  -1 -17  -7    0.77    0.78
  -1 -17  -7    0.06    0.36
  -1 -17  -7    0.45    0.68
  -1 -17  -7   -0.03    0.72
  -1 -17  -8    1.09    0.93
  -1 -17  -8    0.59    0.65
  -1 -17  -8    2.10    0.72
  -1 -17  -8    1.70    0.83
  -1 -17  -8    1.71    0.65
  -1 -17  -9    9.65    1.03
  -1 -17  -9   11.14    1.00
  -1 -17  -9   11.71    1.25
  -1 -17  -9   11.50    1.29
  -1 -17  -9   11.40    1.06
  -1 -17 -10    5.74    0.58
  -1 -17 -10    4.48    0.61
  -1 -17 -10    5.88    0.91
  -1 -17 -11    7.73    1.08
  -1 -17 -11    7.86    0.57
  -1 -17 -12   15.83    1.33
  -1 -17 -12   14.96    1.24
  -1 -18   8    1.31    0.54
  -1 -18   7    6.49    0.54
  -1 -18   7    8.42    0.92
  -1 -18   6    8.79    0.99
  -1 -18   6    6.45    0.56
  -1 -18   6    6.64    0.69
  -1 -18   5   10.03    0.80
  -1 -18   5   12.46    1.01
  -1 -18   5   13.18    1.12
  -1 -18   5   10.57    1.02
  -1 -18   4    9.86    1.03
  -1 -18   4    7.36    0.64
  -1 -18   4    9.79    0.99
  -1 -18   3    0.18    0.73
  -1 -18   3    1.33    0.70
  -1 -18   2    0.41    0.54
  -1 -18   2   -0.03    0.67
  -1 -18   2    0.58    0.77
  -1 -18   2   -0.07    0.80
  -1 -18   1   53.26    3.49
  -1 -18   1   49.59    3.33
  -1 -18   1   50.99    3.33
  -1 -18   1   47.64    3.42
  -1 -18   0    8.93    1.10
  -1 -18   0    9.37    1.02
  -1 -18   0    8.22    1.18
  -1 -18   0    7.84    1.16
  -1 -18  -1   61.12    4.06
  -1 -18  -1   64.93    4.21
  -1 -18  -1   64.13    4.26
  -1 -18  -1   68.72    4.14
  -1 -18  -1   61.47    4.20
  -1 -18  -2    8.15    0.90
  -1 -18  -2    8.21    1.09
  -1 -18  -2    6.71    1.11
  -1 -18  -2    8.71    1.15
  -1 -18  -2    9.86    1.07
  -1 -18  -3    5.10    0.70
  -1 -18  -3    5.18    0.93
  -1 -18  -3    5.33    1.03
  -1 -18  -3    5.57    0.91
  -1 -18  -4    1.10    0.75
  -1 -18  -4    0.35    0.44
  -1 -18  -4    0.32    0.76
  -1 -18  -4    0.30    0.71
  -1 -18  -5    0.68    0.39
  -1 -18  -5    0.84    0.67
  -1 -18  -5    1.12    0.81
  -1 -18  -5    1.48    0.52
  -1 -18  -5    0.58    0.73
  -1 -18  -6   -0.09    0.63
  -1 -18  -6    1.21    0.77
  -1 -18  -6    1.06    0.32
  -1 -18  -6    0.83    0.31
  -1 -18  -6    1.13    0.53
  -1 -18  -7    1.88    0.66
  -1 -18  -7    1.12    0.53
  -1 -18  -7    1.77    0.71
  -1 -18  -7    1.30    0.54
  -1 -18  -8   24.48    1.80
  -1 -18  -8   24.35    1.80
  -1 -18  -8   27.13    1.73
  -1 -18  -8   25.76    1.93
  -1 -18  -9   39.96    2.85
  -1 -18  -9   49.98    2.82
  -1 -18  -9   48.82    3.01
  -1 -18  -9   43.19    2.93
  -1 -18 -10    7.34    0.56
  -1 -18 -10    7.99    0.81
  -1 -19   4   17.12    1.26
  -1 -19   3    2.29    0.69
  -1 -19   3    1.92    0.66
  -1 -19   2   12.84    1.05
  -1 -19   2   11.61    1.20
  -1 -19   2   11.85    1.15
  -1 -19   1    0.68    0.40
  -1 -19   1    0.49    0.84
  -1 -19   1    0.78    0.44
  -1 -19   1    0.47    0.70
  -1 -19   0    1.90    0.46
  -1 -19   0    1.64    0.74
  -1 -19   0    2.23    0.84
  -1 -19   0    2.89    0.56
  -1 -19  -1   14.63    1.37
  -1 -19  -1   14.90    1.28
  -1 -19  -1   13.49    1.18
  -1 -19  -1   14.08    1.07
  -1 -19  -2    2.74    0.74
  -1 -19  -2    2.94    0.70
  -1 -19  -2    3.52    0.87
  -1 -19  -2    3.31    0.46
  -1 -19  -3    0.10    0.28
  -1 -19  -3   -0.18    0.50
  -1 -19  -3   -0.84    0.68
  -1 -19  -3   -0.42    0.78
  -1 -19  -4    1.12    0.27
  -1 -19  -4    0.82    0.82
  -1 -19  -4    1.01    0.24
  -1 -19  -4    1.44    0.61
  -1 -19  -5   24.94    1.77
  -1 -19  -5   24.68    1.89
  -1 -19  -6   41.54    2.70
  -1 -19  -6   41.90    2.65
  -1 -19  -7   -0.65    0.55
  -1 -19  -7    0.69    0.57
  -1 -19  -7    0.33    0.42
   2 -18  -4    0.04    0.46
   2 -18  -4    0.04    0.34
   2 -18  -3   -0.41    0.50
   2 -18  -3   -0.60    0.43
   2 -18  -3    0.10    0.52
   2 -18  -2   10.02    0.90
   2 -18  -2    8.92    0.82
   2 -18  -2    9.06    0.90
   2 -18  -1   28.72    1.91
   2 -18   0   -0.13    0.46
   2 -18   0    0.93    0.67
   2 -18   1   14.21    1.03
   2 -18   1   13.55    1.11
   2 -18   2    0.72    0.59
   2 -18   2    0.87    0.55
   2 -18   3    0.74    0.49
   2 -18   3    0.24    0.48
   2 -18   3   -0.07    0.21
   2 -17  -8    1.66    0.49
   2 -17  -8    1.84    0.47
   2 -17  -7    1.41    0.24
   2 -17  -7    1.45    0.57
   2 -17  -7    1.42    0.62
   2 -17  -6    4.37    0.73
   2 -17  -6    3.91    0.45
   2 -17  -5   12.38    1.17
   2 -17  -5   11.78    0.90
   2 -17  -5   10.02    0.92
   2 -17  -5   10.98    0.98
   2 -17  -4   51.72    3.16
   2 -17  -4   50.53    3.29
   2 -17  -4   49.15    3.17
   2 -17  -4   47.85    3.19
   2 -17  -3    0.67    0.53
   2 -17  -3    2.47    0.54
   2 -17  -3    0.73    0.58
   2 -17  -3    1.21    0.70
   2 -17  -2   17.82    1.52
   2 -17  -2   18.33    1.36
   2 -17  -2   19.65    1.46
   2 -17  -2   17.85    1.51
   2 -17  -1    0.70    0.33
   2 -17  -1    1.39    0.45
   2 -17  -1    1.28    0.64
   2 -17   0    1.46    0.61
   2 -17   0    0.34    0.36
   2 -17   0    0.51    0.74
   2 -17   1   30.51    1.97
   2 -17   1   24.01    1.74
   2 -17   1   26.01    1.85
   2 -17   1   27.25    2.04
   2 -17   2   28.94    2.04
   2 -17   2   24.15    1.77
   2 -17   2   27.95    1.96
   2 -17   2   26.73    1.81
   2 -17   3    0.43    0.66
   2 -17   3    0.34    0.67
   2 -17   3    0.42    0.42
   2 -17   4    2.00    0.50
   2 -17   4    2.75    0.71
   2 -17   4    2.39    0.65
   2 -17   5   -0.14    0.71
   2 -17   5   -0.20    0.44
   2 -17   5    0.46    0.50
   2 -17   6    2.80    0.45
   2 -17   6    2.40    0.70
   2 -17   6    2.55    0.62
   2 -17   7    1.37    0.52
   2 -17   7    1.74    0.51
   2 -16 -10    4.77    0.74
   2 -16 -10    4.58    0.60
   2 -16 -10    3.17    0.59
   2 -16  -9    2.61    0.52
   2 -16  -9    2.86    0.60
   2 -16  -9    2.69    0.80
   2 -16  -9    1.82    0.48
   2 -16  -8    7.75    0.66
   2 -16  -8    7.68    0.87
   2 -16  -8    7.87    0.82
   2 -16  -8    9.11    0.87
   2 -16  -8    9.06    0.95
   2 -16  -7   53.55    3.22
   2 -16  -7   55.72    3.33
   2 -16  -7   56.13    3.39
   2 -16  -7   43.00    3.25
   2 -16  -7   50.66    3.41
   2 -16  -6   -0.31    0.46
   2 -16  -6   -0.33    0.69
   2 -16  -6    0.50    0.50
   2 -16  -6    0.25    0.50
   2 -16  -5   15.31    1.53
   2 -16  -5   15.94    1.29
   2 -16  -5   15.44    1.38
   2 -16  -5   13.22    1.30
   2 -16  -4   21.59    1.85
   2 -16  -4   25.52    1.86
   2 -16  -4   22.86    2.00
   2 -16  -4   24.14    1.82
   2 -16  -3   11.25    0.95
   2 -16  -3   13.00    1.37
   2 -16  -3   13.30    1.28
   2 -16  -3   14.94    1.51
   2 -16  -3   15.37    1.33
   2 -16  -2   68.06    4.58
   2 -16  -2   75.28    4.49
   2 -16  -2   76.86    4.42
   2 -16  -2   60.50    4.21
   2 -16  -2   70.18    4.60
   2 -16  -1   46.56    3.27
   2 -16  -1   58.37    3.42
   2 -16  -1   52.62    3.60
   2 -16   0    0.54    0.57
   2 -16   0    0.12    0.52
   2 -16   0   -0.46    0.80
   2 -16   0   -1.06    0.97
   2 -16   1   -0.25    0.73
   2 -16   1    0.14    1.05
   2 -16   1   -0.13    0.55
   2 -16   1   -0.29    0.51
   2 -16   2    0.44    0.66
   2 -16   2   -0.32    0.97
   2 -16   2    0.74    0.61
   2 -16   3    1.32    0.57
   2 -16   3    0.91    0.93
   2 -16   3    1.51    0.65
   2 -16   4    1.04    0.66
   2 -16   4    0.51    0.84
   2 -16   5    4.33    0.77
   2 -16   5    3.14    0.88
   2 -16   6   16.43    1.53
   2 -16   6   22.51    1.58
  -2  16  -7    0.35    0.44
   2 -16   7    1.18    0.53
   2 -16   8   24.97    1.56
   2 -16   9    8.37    0.90
   2 -16   9    6.48    0.72
   2 -15 -12   12.87    1.12
   2 -15 -12   13.12    0.98
   2 -15 -11    0.07    0.78
   2 -15 -11   -0.08    0.82
   2 -15 -11    0.25    0.48
   2 -15 -10   34.78    2.25
   2 -15 -10   31.42    2.22
   2 -15 -10   34.89    2.14
   2 -15  -9    0.90    0.68
   2 -15  -9    0.65    0.72
   2 -15  -9    0.11    0.59
   2 -15  -9    0.99    0.35
   2 -15  -9    0.29    0.64
   2 -15  -8    5.07    0.99
   2 -15  -8    3.49    0.59
   2 -15  -8    3.64    0.88
   2 -15  -8    4.39    0.84
   2 -15  -8    4.59    0.87
   2 -15  -7   43.22    2.81
   2 -15  -7   41.17    2.92
   2 -15  -7   44.03    2.67
   2 -15  -7   36.00    2.77
   2 -15  -7   33.61    2.62
   2 -15  -7   42.06    2.86
   2 -15  -6   67.48    3.85
   2 -15  -6   63.97    3.99
   2 -15  -6   50.15    3.83
   2 -15  -6   54.07    3.82
   2 -15  -5   47.31    2.95
   2 -15  -5   36.94    2.88
   2 -15  -5   45.36    3.04
   2 -15  -5   38.31    2.93
   2 -15  -4   68.30    4.54
   2 -15  -4   70.90    4.33
   2 -15  -4   57.51    3.96
   2 -15  -4   55.62    4.13
   2 -15  -4   71.77    4.38
   2 -15  -4   77.01    4.32
   2 -15  -3    0.94    0.92
   2 -15  -3    1.72    0.97
   2 -15  -3    2.09    1.02
   2 -15  -3    1.88    0.55
   2 -15  -3    1.71    1.02
   2 -15  -2    0.15    1.07
   2 -15  -2    0.23    1.04
   2 -15  -2    0.53    0.55
   2 -15  -2    1.82    0.86
   2 -15  -2    0.16    1.15
   2 -15  -2   -0.29    1.03
   2 -15  -1    3.24    1.11
   2 -15  -1    4.89    0.79
   2 -15  -1    2.95    0.93
   2 -15  -1    4.20    1.24
   2 -15  -1    3.09    1.27
   2 -15   0    4.07    1.34
   2 -15   0    6.01    0.94
   2 -15   0    3.45    1.23
   2 -15   0    4.94    0.87
   2 -15   1    1.78    0.76
   2 -15   1   -0.05    0.95
   2 -15   1    0.48    0.67
   2 -15   1   -1.03    1.26
   2 -15   2   17.83    1.60
   2 -15   2   16.80    1.44
   2 -15   2   18.61    1.72
   2 -15   2   18.42    2.01
   2 -15   3   89.06    5.31
   2 -15   3   74.61    5.22
   2 -15   3   82.88    5.56
   2 -15   4    1.19    1.10
   2 -15   4    0.31    0.80
   2 -15   4    0.55    0.61
   2 -15   5  100.48    5.50
   2 -15   5  104.33    5.38
   2 -15   6    9.26    0.88
   2 -15   6   10.95    1.32
   2 -15   7   28.50    1.94
   2 -15   7   28.43    2.17
   2 -15   8   14.13    1.33
   2 -15   8   16.88    1.27
   2 -15   9   10.95    1.13
   2 -15   9    9.21    0.86
  -2  15  -9   10.33    1.01
   2 -15  10    3.03    0.50
  -2  15 -10    4.33    0.60
   2 -15  10    4.26    0.89
   2 -15  11   12.25    0.95
   2 -15  11   12.89    1.19
  -2  15 -11   13.54    0.97
   2 -14 -13   10.11    0.85
   2 -14 -13   10.00    1.13
   2 -14 -12    0.25    0.51
   2 -14 -12    0.59    0.75
   2 -14 -11    6.49    1.05
   2 -14 -11    8.77    0.94
   2 -14 -11    9.45    1.10
   2 -14 -11    6.69    0.76
   2 -14 -10   95.41    5.39
   2 -14 -10   82.52    5.37
   2 -14 -10   82.47    4.98
   2 -14 -10   89.24    5.23
   2 -14  -9   46.14    3.47
   2 -14  -9   48.07    3.11
   2 -14  -9   53.38    3.50
   2 -14  -9   54.14    3.37
   2 -14  -9   44.33    3.32
   2 -14  -8   13.58    1.18
   2 -14  -8   13.19    1.47
   2 -14  -8   14.04    1.61
   2 -14  -8   11.54    1.13
   2 -14  -8   13.81    1.45
   2 -14  -8   13.95    1.53
   2 -14  -7   74.70    5.25
   2 -14  -7   74.17    5.44
   2 -14  -7   93.50    5.30
   2 -14  -7   84.70    5.51
   2 -14  -7   90.39    5.54
   2 -14  -6    0.96    0.89
   2 -14  -6    1.67    0.78
   2 -14  -6    1.39    0.82
   2 -14  -6    0.51    1.05
   2 -14  -5    3.78    1.01
   2 -14  -5    4.64    1.38
   2 -14  -5    3.43    0.97
   2 -14  -5    4.38    1.00
   2 -14  -5    3.04    0.56
   2 -14  -5    2.79    1.18
   2 -14  -4   15.43    1.65
   2 -14  -4   17.87    2.05
   2 -14  -4   19.80    2.06
   2 -14  -4   16.79    1.81
   2 -14  -4   20.96    1.80
   2 -14  -4   17.75    1.44
   2 -14  -4   16.82    1.86
   2 -14  -3    2.61    0.68
   2 -14  -3    1.42    1.03
   2 -14  -3    2.07    0.82
   2 -14  -3    2.43    1.08
   2 -14  -3    2.21    1.26
   2 -14  -3    2.25    1.07
   2 -14  -3    2.98    1.29
   2 -14  -3    0.47    1.10
   2 -14  -2   -0.70    0.66
   2 -14  -2   -0.43    1.24
   2 -14  -2    0.30    1.04
   2 -14  -2    1.27    1.01
   2 -14  -2   -1.46    1.22
   2 -14  -2   -0.30    1.08
   2 -14  -1    1.19    0.79
   2 -14  -1    3.85    1.27
   2 -14  -1    3.14    1.13
   2 -14  -1    4.12    1.24
   2 -14  -1    1.73    1.00
   2 -14   0  185.44   11.33
   2 -14   0  178.50   11.31
   2 -14   0  173.81   11.51
   2 -14   0  189.40   11.63
   2 -14   0  207.14   11.44
   2 -14   0  177.86   11.50
   2 -14   1   12.01    1.73
   2 -14   1   11.51    1.54
   2 -14   1   10.11    1.32
   2 -14   1   10.45    1.24
   2 -14   1   11.00    1.51
   2 -14   2   99.40    5.83
   2 -14   2   78.12    5.95
   2 -14   2   88.22    6.03
   2 -14   2   95.91    5.98
   2 -14   2   97.32    6.26
   2 -14   3   24.14    1.76
   2 -14   3   20.74    1.92
   2 -14   3   28.18    2.12
   2 -14   3   21.39    1.98
   2 -14   3   24.85    2.30
   2 -14   3   18.68    1.58
   2 -14   4   18.56    1.78
   2 -14   4   15.92    1.51
   2 -14   4   13.03    1.25
   2 -14   4   18.02    1.89
   2 -14   5   11.75    1.47
   2 -14   5    9.63    1.46
   2 -14   5    8.71    0.99
   2 -14   6   38.94    2.72
   2 -14   6   40.62    3.03
   2 -14   7   -1.43    0.91
   2 -14   7   -0.27    0.64
   2 -14   8   13.08    1.44
   2 -14   8   15.48    1.38
   2 -14   9   -0.75    0.99
   2 -14   9   -0.31    0.64
  -2  14 -10    9.72    1.10
   2 -14  10    9.57    1.26
   2 -14  10    9.25    1.02
  -2  14 -11    2.02    0.63
   2 -14  11    1.75    0.80
   2 -14  11    1.58    0.58
  -2  14 -12    3.02    0.59
   2 -14  12    3.24    0.93
   2 -14  12    3.04    0.61
   2 -14  13    0.01    0.51
  -2  14 -13    0.21    0.30
   2 -14  13    0.16    0.61
   2 -13 -14    6.23    0.90
   2 -13 -14    5.77    0.65
   2 -13 -14    6.72    1.07
   2 -13 -13   44.51    3.11
   2 -13 -13   45.04    2.92
   2 -13 -12   67.70    4.58
   2 -13 -12   68.88    4.36
   2 -13 -11    4.28    0.60
   2 -13 -11    7.12    1.00
   2 -13 -11    5.35    1.20
   2 -13 -11    5.88    1.22
   2 -13 -11    4.98    0.77
   2 -13 -10    5.78    1.27
   2 -13 -10    3.76    0.89
   2 -13 -10    4.94    0.69
   2 -13 -10    7.08    1.07
   2 -13 -10    6.28    0.66
   2 -13 -10    5.63    1.28
   2 -13  -9    2.59    1.24
   2 -13  -9    3.66    0.66
   2 -13  -9    3.57    0.69
   2 -13  -9    3.56    1.04
   2 -13  -9    3.40    0.92
   2 -13  -9    5.01    1.29
   2 -13  -8   16.76    1.79
   2 -13  -8   13.85    1.53
   2 -13  -8   13.97    1.73
   2 -13  -8   14.95    1.32
   2 -13  -8   16.75    1.60
   2 -13  -8   12.88    1.24
   2 -13  -8   10.99    1.20
   2 -13  -7   39.29    2.68
   2 -13  -7   30.80    2.51
   2 -13  -7   42.40    3.03
   2 -13  -7   34.26    2.95
   2 -13  -7   37.51    2.68
   2 -13  -7   42.03    2.94
   2 -13  -6    3.32    0.76
   2 -13  -6    4.23    1.22
   2 -13  -6    3.59    1.27
   2 -13  -6    4.30    0.81
   2 -13  -6    4.59    0.99
   2 -13  -6    3.53    1.20
   2 -13  -6    4.43    0.96
   2 -13  -5   15.90    1.29
   2 -13  -5   16.90    1.83
   2 -13  -5   15.18    1.61
   2 -13  -5   18.32    1.98
   2 -13  -5   14.26    1.39
   2 -13  -5   13.79    1.43
   2 -13  -5   12.00    1.67
   2 -13  -5   19.64    1.68
   2 -13  -4    0.51    0.74
   2 -13  -4    2.07    0.98
   2 -13  -4    2.16    1.20
   2 -13  -4    1.78    1.14
   2 -13  -4    2.37    1.25
   2 -13  -4    0.85    0.90
   2 -13  -4    1.08    0.74
   2 -13  -4    2.01    0.98
   2 -13  -4    1.91    0.61
   2 -13  -3  174.48   10.45
   2 -13  -3  180.01   10.37
   2 -13  -3  137.11   10.18
   2 -13  -3  178.95   10.40
   2 -13  -3  139.65   10.12
   2 -13  -3  179.86   10.53
   2 -13  -3  164.74   10.09
   2 -13  -3  194.33   10.36
   2 -13  -2   73.92    5.25
   2 -13  -2   82.39    5.19
   2 -13  -2   74.00    4.98
   2 -13  -2   79.39    5.30
   2 -13  -2   77.32    5.33
   2 -13  -2   74.30    5.14
   2 -13  -1    7.46    1.40
   2 -13  -1    8.55    1.47
   2 -13  -1    8.67    1.39
   2 -13  -1    7.80    1.31
   2 -13  -1    6.73    1.07
   2 -13   0   52.28    3.86
   2 -13   0   53.58    3.61
   2 -13   0   47.82    3.52
   2 -13   0   48.05    3.51
   2 -13   0   47.75    3.71
   2 -13   0   49.93    3.68
   2 -13   1    5.34    1.03
   2 -13   1    7.34    1.20
   2 -13   1    8.40    1.30
   2 -13   1    7.38    1.47
   2 -13   1    6.70    1.25
   2 -13   1    5.38    1.23
   2 -13   2    8.13    1.27
   2 -13   2    7.14    1.27
   2 -13   2    7.57    1.07
   2 -13   2    8.42    1.52
   2 -13   2    6.87    1.22
   2 -13   3  103.06    6.24
   2 -13   3   82.31    5.89
   2 -13   3   80.27    5.65
   2 -13   3   91.51    5.97
   2 -13   3  100.67    6.09
   2 -13   3   99.05    5.77
   2 -13   4    5.28    1.21
   2 -13   4    2.64    0.93
   2 -13   4    3.22    0.76
   2 -13   4    5.14    1.33
   2 -13   5    9.16    1.16
   2 -13   5   11.57    1.62
   2 -13   5   11.39    1.62
   2 -13   6    1.71    1.08
   2 -13   6    0.75    0.75
   2 -13   7    2.11    0.88
   2 -13   7    1.02    0.93
  -2  13  -7    0.76    1.44
   2 -13   8    9.57    1.58
   2 -13   8    9.63    1.24
   2 -13   8   10.06    1.25
  -2  13  -8    6.28    1.74
   2 -13   9    5.27    1.33
   2 -13   9    4.17    1.02
   2 -13  10    3.22    0.94
   2 -13  10    3.62    1.22
   2 -13  11   -0.04    0.96
  -2  13 -11    0.63    0.73
   2 -13  11    0.30    0.77
   2 -13  12   25.44    1.89
   2 -13  12   21.39    1.95
  -2  13 -12   25.77    1.91
  -2  13 -13   19.57    1.49
   2 -13  13   17.94    1.56
  -2  13 -13   17.96    1.29
   2 -13  14    3.08    0.77
  -2  13 -14    2.23    0.67
  -2  13 -14    2.66    0.36
   2 -12 -15   42.83    2.69
   2 -12 -15   39.34    2.57
   2 -12 -15   39.07    2.79
   2 -12 -14    1.26    0.60
   2 -12 -14   -0.03    0.67
   2 -12 -13    3.04    1.08
   2 -12 -13    3.78    0.53
   2 -12 -13    4.92    1.07
   2 -12 -13    5.73    0.89
   2 -12 -12    3.00    0.58
   2 -12 -12    3.15    0.58
   2 -12 -11   -0.24    0.54
   2 -12 -11    0.51    0.87
   2 -12 -11   -0.35    0.63
   2 -12 -10   38.19    2.59
   2 -12 -10   29.64    2.28
   2 -12 -10   36.88    2.84
   2 -12 -10   31.80    2.46
   2 -12 -10   32.83    2.23
   2 -12  -9   14.59    1.51
   2 -12  -9   16.71    1.62
   2 -12  -9   13.48    1.74
   2 -12  -9   12.70    1.26
   2 -12  -9   13.51    1.23
   2 -12  -8   39.09    2.98
   2 -12  -8   48.20    3.05
   2 -12  -8   40.09    2.97
   2 -12  -8   47.09    3.27
   2 -12  -8   46.51    3.27
   2 -12  -8   46.32    3.45
   2 -12  -8   45.39    3.40
   2 -12  -7   -0.74    1.01
   2 -12  -7    0.34    0.72
   2 -12  -7   -0.66    0.69
   2 -12  -7   -0.67    1.14
   2 -12  -7    0.61    0.67
   2 -12  -7    0.58    1.14
   2 -12  -6   83.25    6.07
   2 -12  -6  106.75    6.49
   2 -12  -6  103.93    6.44
   2 -12  -6   99.28    6.26
   2 -12  -6   91.60    6.10
   2 -12  -6  111.70    6.29
   2 -12  -5   30.56    2.45
   2 -12  -5   31.08    2.61
   2 -12  -5   28.33    2.24
   2 -12  -5   31.08    2.15
   2 -12  -5   35.76    2.75
   2 -12  -5   24.90    2.24
   2 -12  -5   34.01    2.47
   2 -12  -4   16.80    1.47
   2 -12  -4   14.50    1.54
   2 -12  -4   19.14    2.00
   2 -12  -4   17.62    1.80
   2 -12  -4   14.77    1.81
   2 -12  -4   17.63    1.55
   2 -12  -3    0.44    0.67
   2 -12  -3    0.94    1.08
   2 -12  -3    1.08    0.98
   2 -12  -3    1.35    0.79
   2 -12  -3    0.16    0.98
   2 -12  -3    1.31    0.96
   2 -12  -3    1.69    0.69
   2 -12  -3    1.77    1.18
   2 -12  -3    1.68    0.88
   2 -12  -2   41.42    3.46
   2 -12  -2   51.50    3.67
   2 -12  -2   48.61    3.61
   2 -12  -2   47.89    3.38
   2 -12  -2   44.80    3.44
   2 -12  -2   54.32    3.77
   2 -12  -2   53.99    3.48
   2 -12  -2   51.05    3.66
   2 -12  -2   54.41    3.63
   2 -12  -1   11.29    1.54
   2 -12  -1   10.46    1.50
   2 -12  -1   11.34    1.33
   2 -12  -1   10.73    1.32
   2 -12  -1    9.73    1.41
   2 -12  -1   11.28    1.44
   2 -12   0  192.27   11.21
   2 -12   0  176.21   11.07
   2 -12   0  180.67   11.13
   2 -12   0  171.85   10.95
   2 -12   0  157.96   10.95
   2 -12   0  180.13   11.01
   2 -12   0  193.41   11.01
   2 -12   1   10.06    1.46
   2 -12   1   11.09    1.47
   2 -12   1   11.10    1.43
   2 -12   1   11.49    1.35
   2 -12   1   12.41    1.63
   2 -12   1   12.20    1.45
   2 -12   2    0.86    0.72
   2 -12   2   -0.08    0.86
   2 -12   2   -0.58    0.94
   2 -12   2    0.62    0.57
   2 -12   2   -0.42    0.88
   2 -12   2   -0.16    0.97
   2 -12   2    0.25    1.10
   2 -12   3    4.66    1.03
   2 -12   3    2.41    1.12
   2 -12   3    5.04    0.88
   2 -12   3    2.83    0.93
   2 -12   3    6.38    1.33
   2 -12   3    4.58    0.81
  -2  12  -3    3.21    1.23
   2 -12   4   14.05    1.71
  -2  12  -4   10.55    1.81
   2 -12   4   11.61    1.42
   2 -12   4   13.87    1.37
   2 -12   4   16.25    1.76
  -2  12  -5    4.92    1.53
   2 -12   5    5.62    1.32
   2 -12   5    7.41    1.11
   2 -12   6    2.66    1.11
   2 -12   6    2.79    0.91
  -2  12  -6    2.20    1.42
  -2  12  -7    5.77    1.80
   2 -12   7    7.44    1.26
   2 -12   7    8.28    1.30
   2 -12   7    6.12    1.51
   2 -12   8   13.51    1.89
   2 -12   8   13.11    1.53
   2 -12   8   15.58    1.65
  -2  12  -8   15.31    2.20
  -2  12  -9   33.68    3.32
   2 -12   9   35.35    3.03
   2 -12   9   37.30    2.84
   2 -12  10   69.08    4.72
   2 -12  10   69.34    4.90
  -2  12 -10   69.70    5.20
  -2  12 -11   -2.58    1.76
   2 -12  11   -1.02    1.09
  -2  12 -11   -0.09    0.83
   2 -12  11    1.25    1.17
  -2  12 -12    0.75    0.79
   2 -12  12    1.06    1.06
  -2  12 -13    7.11    0.99
   2 -12  13    5.26    1.07
   2 -12  14    0.37    0.72
   2 -12  14    0.54    0.72
  -2  12 -14    1.57    0.65
  -2  12 -14    0.62    0.42
  -2  12 -15   15.86    1.08
   2 -12  15   14.49    1.35
  -2  12 -15   16.47    1.14
   2 -12  15   18.16    1.43
   2 -11 -16   -0.22    0.69
   2 -11 -16   -0.10    0.41
   2 -11 -16    0.06    0.47
   2 -11 -15    8.73    1.18
   2 -11 -15    9.99    1.10
   2 -11 -15   11.64    1.01
   2 -11 -14    0.73    0.71
   2 -11 -14    0.72    0.83
   2 -11 -14    0.68    0.43
   2 -11 -13   15.09    1.63
   2 -11 -13   17.66    1.50
   2 -11 -13   13.69    1.21
   2 -11 -12   17.61    1.40
   2 -11 -12   13.60    1.32
   2 -11 -11   21.76    1.72
   2 -11 -11   21.03    1.79
   2 -11 -11   26.77    2.05
   2 -11 -11   22.41    1.58
   2 -11 -10   11.39    1.75
   2 -11 -10   15.09    1.55
   2 -11 -10   11.88    1.36
   2 -11 -10   12.73    1.23
   2 -11 -10   13.24    1.14
   2 -11  -9   67.94    4.52
   2 -11  -9   65.65    4.17
   2 -11  -9   67.24    4.62
   2 -11  -9   72.73    4.46
   2 -11  -9   60.39    4.36
   2 -11  -9   59.38    4.18
   2 -11  -8   18.00    1.75
   2 -11  -8   15.93    1.49
   2 -11  -8   17.08    1.86
   2 -11  -8   15.90    1.48
   2 -11  -8   16.65    1.77
   2 -11  -8   18.33    1.97
   2 -11  -8   18.34    1.52
   2 -11  -7    4.08    1.22
   2 -11  -7    5.32    0.87
   2 -11  -7    3.54    0.82
   2 -11  -7    4.43    1.23
   2 -11  -7    3.36    1.07
   2 -11  -7    3.12    0.78
   2 -11  -6   36.90    2.60
   2 -11  -6   36.26    2.77
   2 -11  -6   31.46    2.45
   2 -11  -6   34.23    2.81
   2 -11  -6   34.42    2.59
   2 -11  -6   32.44    2.45
   2 -11  -5  176.06   10.50
   2 -11  -5  157.55   10.20
   2 -11  -5  160.86   10.09
   2 -11  -5  166.23   10.20
   2 -11  -5  178.40   10.40
   2 -11  -5  174.38   10.33
   2 -11  -4   75.50    4.91
   2 -11  -4   67.57    4.71
   2 -11  -4   72.51    4.70
   2 -11  -4   75.30    4.99
   2 -11  -4   77.73    5.07
   2 -11  -4   70.53    4.64
   2 -11  -3  138.10    8.13
   2 -11  -3  134.52    8.21
   2 -11  -3  116.53    7.98
   2 -11  -3  132.65    8.19
   2 -11  -3  140.85    8.32
   2 -11  -3  123.92    8.16
   2 -11  -3  126.83    7.96
   2 -11  -3  124.66    7.96
   2 -11  -2    0.68    0.96
   2 -11  -2    1.44    0.93
   2 -11  -2    1.46    0.77
   2 -11  -2    1.90    0.95
   2 -11  -2    1.45    0.95
   2 -11  -2    1.79    0.74
   2 -11  -2    1.08    0.70
   2 -11  -2    2.63    1.07
   2 -11  -1    4.15    1.06
   2 -11  -1    3.69    1.02
   2 -11  -1    4.40    0.90
   2 -11  -1    2.87    0.88
   2 -11  -1    2.57    1.07
   2 -11  -1    3.63    0.84
   2 -11  -1    3.37    1.03
   2 -11   0   32.13    2.51
   2 -11   0   26.77    2.37
   2 -11   0   28.87    2.42
   2 -11   0   30.04    2.42
   2 -11   0   32.66    2.58
   2 -11   0   32.94    2.46
   2 -11   0   31.26    2.53
   2 -11   1    2.21    0.91
   2 -11   1    2.02    0.89
   2 -11   1    2.70    0.85
   2 -11   1    1.70    0.88
   2 -11   1    4.00    1.10
   2 -11   1    1.73    0.96
   2 -11   1    2.50    0.95
   2 -11   2    4.89    0.84
   2 -11   2    6.95    1.10
   2 -11   2    6.01    1.16
   2 -11   2    6.93    1.25
   2 -11   2    5.93    1.10
   2 -11   2    6.85    1.11
   2 -11   2    6.21    1.00
   2 -11   2    5.94    1.12
  -2  11  -2    5.62    1.24
   2 -11   3    0.44    0.82
   2 -11   3    0.14    0.80
   2 -11   3    0.40    0.65
   2 -11   3   -0.06    0.92
   2 -11   3    0.34    0.62
  -2  11  -3    1.94    1.07
   2 -11   3    0.66    0.79
   2 -11   3    1.26    1.00
   2 -11   4   94.28    5.91
   2 -11   4   86.92    5.84
   2 -11   4  101.31    6.12
  -2  11  -4   76.43    6.11
   2 -11   4   97.67    6.19
  -2  11  -5   84.63    6.09
   2 -11   5   81.62    5.73
   2 -11   5  100.70    5.97
  -2  11  -6   42.85    3.81
   2 -11   6   47.75    3.54
   2 -11   6   54.88    3.66
  -2  11  -7   53.40    4.37
   2 -11   7   55.65    4.01
   2 -11   7   58.29    4.02
   2 -11   8    7.37    1.37
  -2  11  -8    7.17    1.69
   2 -11   8    7.52    1.21
   2 -11   9    0.62    1.03
  -2  11  -9   -1.22    1.60
   2 -11  10   41.63    3.27
  -2  11 -10   41.35    3.64
   2 -11  11   10.17    1.69
  -2  11 -11   10.09    1.97
   2 -11  12   18.97    2.11
  -2  11 -12   21.40    1.90
   2 -11  13   14.31    1.72
  -2  11 -13   17.63    1.60
   2 -11  13   13.98    1.69
  -2  11 -14    6.44    1.01
   2 -11  14    3.90    1.09
   2 -11  14    5.95    1.15
  -2  11 -14    5.86    0.74
   2 -11  15    0.99    0.77
  -2  11 -15    0.80    0.42
   2 -11  15    1.76    0.78
  -2  11 -15    0.63    0.65
  -2  11 -16    1.53    0.34
   2 -11  16    1.31    0.55
  -2  11 -16    1.76    0.31
   2 -10 -17    3.07    0.51
   2 -10 -17    4.78    0.51
   2 -10 -17    3.61    0.59
   2 -10 -16    2.40    0.69
   2 -10 -16    3.09    0.64
   2 -10 -16    2.19    0.75
   2 -10 -16    2.19    0.39
   2 -10 -15   13.45    1.17
   2 -10 -15   17.72    1.51
   2 -10 -15   17.62    1.40
   2 -10 -14   26.46    2.13
   2 -10 -14   22.61    1.76
   2 -10 -14   27.86    2.00
   2 -10 -13    2.15    1.11
   2 -10 -13    3.32    0.94
   2 -10 -13    1.90    0.64
   2 -10 -12   19.42    2.00
   2 -10 -12   16.11    1.47
   2 -10 -12   19.79    1.75
   2 -10 -11    5.81    1.17
   2 -10 -11    4.84    0.86
   2 -10 -11    6.29    0.87
   2 -10 -10   74.78    5.14
   2 -10 -10   90.76    5.29
   2 -10 -10   78.42    4.94
   2 -10 -10   76.50    5.05
   2 -10  -9  107.93    7.31
   2 -10  -9  111.81    6.91
   2 -10  -9  110.61    7.11
   2 -10  -9  122.14    7.27
   2 -10  -9  121.07    7.16
   2 -10  -9  104.13    6.95
   2 -10  -8  108.81    7.17
   2 -10  -8  115.51    7.24
   2 -10  -8  110.21    7.04
   2 -10  -8  117.27    7.39
   2 -10  -8  121.37    7.36
   2 -10  -8  112.04    7.03
   2 -10  -7    5.97    1.29
   2 -10  -7    6.78    0.94
   2 -10  -7    5.60    1.12
   2 -10  -7    5.73    0.90
   2 -10  -7    5.86    0.90
   2 -10  -7    5.76    1.18
   2 -10  -7    5.38    0.83
   2 -10  -6  226.06   13.41
   2 -10  -6  217.20   13.11
   2 -10  -6  210.32   13.20
   2 -10  -6  213.06   13.35
   2 -10  -6  235.22   13.35
   2 -10  -6  209.94   13.09
   2 -10  -6  218.11   13.16
   2 -10  -5   -0.05    0.89
   2 -10  -5    0.17    0.60
   2 -10  -5    0.39    0.84
   2 -10  -5    0.16    0.44
   2 -10  -5   -0.44    0.79
   2 -10  -5    0.94    0.67
   2 -10  -4   27.57    2.10
   2 -10  -4   30.70    2.45
   2 -10  -4   28.91    2.16
   2 -10  -4   30.62    2.35
   2 -10  -4   29.20    2.20
   2 -10  -4   28.74    2.44
   2 -10  -3   90.61    5.86
   2 -10  -3   93.87    5.90
   2 -10  -3  103.29    6.18
   2 -10  -3   85.12    6.04
   2 -10  -3   95.73    6.06
   2 -10  -3   87.37    5.85
   2 -10  -3   98.10    6.02
   2 -10  -3   97.13    6.07
   2 -10  -2    1.53    0.71
   2 -10  -2    1.28    0.79
   2 -10  -2    0.33    0.62
   2 -10  -2    2.11    0.89
   2 -10  -2    1.41    0.84
   2 -10  -2    1.85    0.92
   2 -10  -2    2.99    0.89
   2 -10  -2    1.02    0.65
   2 -10  -1    1.30    0.74
   2 -10  -1    1.14    0.83
   2 -10  -1    0.54    0.83
   2 -10  -1    0.35    0.78
   2 -10  -1    0.46    0.69
   2 -10  -1    0.36    0.74
   2 -10  -1    1.43    0.63
   2 -10   0    2.34    0.85
   2 -10   0    0.79    0.75
   2 -10   0    1.84    0.81
   2 -10   0    1.38    0.83
   2 -10   0    1.58    0.86
   2 -10   0    1.05    0.81
   2 -10   0    0.28    0.67
   2 -10   0    1.77    0.68
   2 -10   1  147.74    8.79
   2 -10   1  140.14    8.64
   2 -10   1  136.05    8.73
   2 -10   1  144.84    8.73
   2 -10   1  128.98    8.62
   2 -10   1  151.66    8.84
   2 -10   1  133.25    8.66
   2 -10   2   82.71    5.43
   2 -10   2   85.85    5.34
   2 -10   2   76.52    5.16
   2 -10   2   87.32    5.45
  -2  10  -2   83.61    5.48
   2 -10   2   80.05    5.22
   2 -10   2   87.38    5.30
   2 -10   2   76.56    5.30
   2 -10   2   76.64    5.30
   2 -10   3   26.07    2.15
   2 -10   3   26.83    2.16
  -2  10  -3   25.89    2.35
   2 -10   3   30.41    2.35
   2 -10   3   27.21    2.09
   2 -10   3   28.77    2.17
   2 -10   3   27.75    2.37
   2 -10   3   25.16    2.05
   2 -10   4   50.26    3.67
   2 -10   4   52.52    3.72
  -2  10  -4   60.12    4.07
   2 -10   4   58.77    3.90
   2 -10   5   43.57    3.07
  -2  10  -5   40.64    3.23
   2 -10   5   36.92    2.93
   2 -10   6    0.97    0.82
   2 -10   6    0.60    0.85
  -2  10  -6    0.95    1.08
   2 -10   7  128.38    8.44
  -2  10  -7  143.10    8.74
   2 -10   7  129.79    8.37
   2 -10   8   12.45    1.43
   2 -10   8   12.20    1.63
  -2  10  -8   14.26    1.92
   2 -10   9   41.04    3.36
  -2  10  -9   46.12    3.61
  -2  10 -10   17.97    2.28
  -2  10 -11    3.00    1.69
   2 -10  12    2.48    1.30
  -2  10 -12    2.64    1.05
  -2  10 -13   -0.28    1.51
   2 -10  13   -0.26    1.20
  -2  10 -13   -0.09    0.92
   2 -10  14    1.14    1.09
  -2  10 -14    1.75    0.61
  -2  10 -14   -1.38    1.44
  -2  10 -14    1.13    0.91
   2 -10  14    2.42    1.13
  -2  10 -15    0.30    0.48
   2 -10  15    1.04    0.89
   2 -10  15    0.55    0.88
  -2  10 -15   -0.07    0.78
  -2  10 -16    7.53    0.76
   2 -10  16    8.12    1.10
   2 -10  16    7.17    0.98
  -2  10 -16    9.14    0.74
  -2  10 -16    8.63    1.01
   2 -10  17    5.68    0.64
   2 -10  17    8.68    1.00
   2  -9 -17    6.65    0.83
   2  -9 -17    7.02    0.80
   2  -9 -17    8.71    0.78
   2  -9 -17    5.93    0.59
   2  -9 -16    6.92    0.90
   2  -9 -16    7.96    0.99
   2  -9 -16    6.48    0.73
   2  -9 -15    0.51    0.53
   2  -9 -15    0.44    0.73
   2  -9 -15   -0.38    0.86
   2  -9 -14    5.37    1.03
   2  -9 -14    5.17    1.17
   2  -9 -14    4.33    0.78
   2  -9 -13   54.30    3.56
   2  -9 -13   48.66    3.37
   2  -9 -13   51.21    3.70
   2  -9 -12   83.64    5.11
   2  -9 -12   70.53    4.91
   2  -9 -12   82.20    5.30
   2  -9 -11   76.10    4.63
   2  -9 -11   60.50    4.42
   2  -9 -11   71.47    4.45
   2  -9 -10    8.96    1.23
   2  -9 -10    6.00    0.78
   2  -9 -10    6.09    1.01
   2  -9 -10    8.01    1.02
   2  -9 -10    9.14    1.20
   2  -9  -9  149.47    9.11
   2  -9  -9  144.08    8.80
   2  -9  -9  137.91    8.98
   2  -9  -9  156.27    9.04
   2  -9  -9  140.93    8.88
   2  -9  -8    6.97    1.33
   2  -9  -8    8.56    1.03
   2  -9  -8    9.58    1.19
   2  -9  -8    8.20    1.26
   2  -9  -8    8.34    1.20
   2  -9  -8   10.22    0.99
   2  -9  -7   52.24    3.51
   2  -9  -7   49.16    3.48
   2  -9  -7   44.16    3.14
   2  -9  -7   45.26    3.19
   2  -9  -7   47.41    3.21
   2  -9  -7   47.62    3.20
   2  -9  -7   49.06    3.37
   2  -9  -6   44.03    3.10
   2  -9  -6   42.67    2.99
   2  -9  -6   43.01    3.02
   2  -9  -6   48.96    3.34
   2  -9  -6   42.85    3.03
   2  -9  -6   44.64    3.26
   2  -9  -6   48.27    3.22
   2  -9  -5  195.63   11.56
   2  -9  -5  189.64   11.43
   2  -9  -5  181.85   11.62
   2  -9  -5  179.15   11.40
   2  -9  -5  204.88   11.63
   2  -9  -4    8.53    0.90
   2  -9  -4    9.95    1.17
   2  -9  -4   10.38    1.00
   2  -9  -4   10.33    1.24
   2  -9  -4    8.76    1.14
   2  -9  -4    8.68    1.01
   2  -9  -3   32.82    2.41
   2  -9  -3   29.48    2.21
   2  -9  -3   31.63    2.35
   2  -9  -3   31.78    2.27
   2  -9  -3   34.02    2.44
   2  -9  -3   29.59    2.21
   2  -9  -3   31.22    2.44
   2  -9  -3   31.04    2.44
   2  -9  -2   42.77    4.26
   2  -9  -2   49.63    3.35
   2  -9  -2   44.47    3.19
   2  -9  -2   49.82    3.44
   2  -9  -2   49.81    3.40
   2  -9  -2   48.94    3.33
   2  -9  -2   47.79    3.25
   2  -9  -2   48.72    3.41
   2  -9  -2   51.54    3.29
   2  -9  -1   24.07    2.05
   2  -9  -1   26.55    1.98
   2  -9  -1   25.32    1.90
   2  -9  -1   23.34    1.98
   2  -9  -1   23.40    1.84
   2  -9  -1   24.73    1.97
   2  -9  -1   20.98    2.84
   2  -9  -1   24.98    1.96
   2  -9  -1   26.12    2.06
   2  -9   0   20.46    1.73
   2  -9   0   20.23    1.72
   2  -9   0   23.75    1.82
   2  -9   0   19.33    1.78
   2  -9   0   22.74    1.71
   2  -9   0   17.99    1.69
   2  -9   0   20.74    1.63
   2  -9   1   11.13    1.14
   2  -9   1   11.70    1.22
   2  -9   1   12.28    1.28
   2  -9   1   12.42    1.25
   2  -9   1   13.06    1.36
   2  -9   1   14.84    1.30
   2  -9   1   12.00    1.30
  -2   9  -2   85.39    5.72
   2  -9   2   93.58    5.62
   2  -9   2   86.90    5.63
   2  -9   2   87.11    5.65
   2  -9   2   95.73    5.76
   2  -9   2   84.01    5.52
   2  -9   2   88.73    5.74
   2  -9   2   84.16    5.56
   2  -9   2   91.37    5.66
   2  -9   3    2.06    0.76
   2  -9   3    1.65    0.62
   2  -9   3    0.79    0.62
   2  -9   3    1.59    0.68
   2  -9   3    2.94    0.84
  -2   9  -3    0.92    0.80
  -2   9  -4  349.07   19.97
   2  -9   4  342.26   19.73
   2  -9   4  334.89   19.85
   2  -9   4  304.82   19.72
  -2   9  -5  186.97   11.01
   2  -9   5  179.81   10.87
   2  -9   5  165.58   10.78
  -2   9  -6   28.91    2.48
   2  -9   6   28.52    2.33
   2  -9   7    0.88    0.75
  -2   9  -7    2.65    1.08
  -2   9  -7    0.75    0.84
   2  -9   8    8.94    1.19
  -2   9  -8    8.01    1.31
  -2   9  -8   10.16    1.51
  -2   9  -9   12.50    1.71
  -2   9  -9    8.68    1.40
  -2   9 -10    4.34    1.49
  -2   9 -10    2.05    1.14
  -2   9 -12    5.46    1.21
   2  -9  12    4.01    1.39
  -2   9 -13   29.81    2.84
   2  -9  13   28.77    2.64
  -2   9 -13   29.12    2.44
  -2   9 -14   77.13    5.56
   2  -9  14   79.34    5.41
  -2   9 -14   79.51    4.99
  -2   9 -14   79.38    5.26
   2  -9  15    1.10    1.09
  -2   9 -15   -1.02    1.26
  -2   9 -15    0.31    0.58
  -2   9 -15    0.79    0.91
  -2   9 -16    8.63    0.84
   2  -9  16    9.70    1.23
  -2   9 -16    8.07    0.86
   2  -9  16    7.51    1.18
  -2   9 -16    9.56    1.16
  -2   9 -17    2.19    0.39
  -2   9 -17    3.16    0.44
   2  -9  17    2.27    0.65
   2  -9  17    3.24    0.80
   2  -9  18    1.97    0.68
   2  -8 -18    0.21    0.40
   2  -8 -18   -0.37    0.33
   2  -8 -18   -0.20    0.31
   2  -8 -18   -0.32    0.27
   2  -8 -17   10.67    0.93
   2  -8 -17    9.44    1.09
   2  -8 -17   10.16    1.05
   2  -8 -16   34.68    2.48
   2  -8 -16   36.06    2.46
   2  -8 -16   32.83    2.33
   2  -8 -15   13.69    1.38
   2  -8 -15   11.60    1.16
   2  -8 -15   13.58    1.42
   2  -8 -14  200.01   11.62
   2  -8 -14  192.36   11.71
   2  -8 -14  182.19   11.49
   2  -8 -13   -0.61    0.89
   2  -8 -13    0.76    1.00
   2  -8 -13   -0.43    0.64
   2  -8 -12   10.70    1.35
   2  -8 -12   11.77    1.20
   2  -8 -12    9.27    1.50
   2  -8 -11    2.22    0.70
   2  -8 -11    3.39    1.20
   2  -8 -11    3.54    0.96
   2  -8 -11    2.24    0.76
   2  -8 -10   52.53    3.45
   2  -8 -10   51.34    3.55
   2  -8 -10   48.56    3.45
   2  -8 -10   56.17    3.59
   2  -8 -10   48.77    3.26
   2  -8  -9   84.99    5.50
   2  -8  -9   90.92    5.66
   2  -8  -9   81.95    5.28
   2  -8  -9   82.17    5.47
   2  -8  -9   86.83    5.42
   2  -8  -9   88.48    5.58
   2  -8  -8   87.25    5.54
   2  -8  -8   87.24    5.78
   2  -8  -8   89.76    5.64
   2  -8  -8   90.04    5.76
   2  -8  -8   87.58    5.64
   2  -8  -8   83.76    5.44
   2  -8  -8   91.65    5.74
   2  -8  -7   53.47    4.03
   2  -8  -7   65.28    4.33
   2  -8  -7   70.26    4.38
   2  -8  -7   64.07    4.33
   2  -8  -7   69.14    4.27
   2  -8  -7   62.65    4.07
   2  -8  -7   68.25    4.14
   2  -8  -6    5.24    0.82
   2  -8  -6    6.07    0.77
   2  -8  -6    7.04    0.98
   2  -8  -6    6.08    0.81
   2  -8  -6    6.28    1.02
   2  -8  -6    5.74    1.06
   2  -8  -6    5.01    0.79
   2  -8  -6    5.14    1.03
   2  -8  -5   21.45    1.89
   2  -8  -5   24.84    1.74
   2  -8  -5   23.61    1.96
   2  -8  -5   22.94    1.91
   2  -8  -5   23.05    1.86
   2  -8  -5   19.78    1.66
   2  -8  -5   23.60    1.82
   2  -8  -4   82.00    5.00
   2  -8  -4   72.97    4.98
   2  -8  -4   78.22    4.93
   2  -8  -4   79.21    4.85
   2  -8  -4   83.45    6.35
   2  -8  -4   76.27    4.95
   2  -8  -4   70.69    5.76
   2  -8  -4   72.07    4.82
  -2   8   4   78.90    5.67
   2  -8  -4   78.72    4.96
   2  -8  -3   74.74    5.86
   2  -8  -3   64.47    4.41
   2  -8  -3   65.43    4.47
   2  -8  -3   74.33    4.44
   2  -8  -3   64.42    5.33
  -2   8   3   71.59    5.21
   2  -8  -3   71.99    4.48
   2  -8  -3   68.69    4.55
   2  -8  -3   65.59    4.31
   2  -8  -2    1.91    1.02
   2  -8  -2    3.17    0.73
   2  -8  -2    3.16    1.34
   2  -8  -2    2.76    0.65
   2  -8  -2    2.75    0.67
  -2   8   2    2.44    1.29
   2  -8  -2    2.78    0.74
  -2   8   2    2.37    0.96
   2  -8  -2    0.72    0.69
  -2   8   1  173.85   12.06
   2  -8  -1  173.55   10.64
   2  -8  -1  189.37   12.21
   2  -8  -1  174.28   11.77
  -2   8   1  178.58   11.49
   2  -8  -1  169.37   10.56
   2  -8  -1  165.46   10.53
   2  -8  -1  187.05   10.65
  -2   8   0    3.75    1.07
   2  -8   0    3.01    0.67
   2  -8   0    3.75    0.72
   2  -8   0    3.41    1.35
   2  -8   0    3.98    1.49
  -2   8   0    3.05    1.32
  -2   8  -1  216.85   14.32
   2  -8   1  229.83   14.75
   2  -8   1  210.34   13.08
   2  -8   1  219.38   13.18
   2  -8   1  222.59   13.10
   2  -8   2   90.57    5.63
   2  -8   2   91.44    5.72
  -2   8  -2   88.07    6.53
   2  -8   2   84.49    5.61
   2  -8   2   86.94    7.12
   2  -8   2   99.58    6.50
   2  -8   3    1.63    1.27
  -2   8  -3    0.10    0.78
  -2   8  -3    1.48    0.73
   2  -8   3    0.88    0.65
   2  -8   3    2.54    1.03
   2  -8   4   19.63    1.72
   2  -8   4   24.77    1.86
   2  -8   4   22.96    2.62
  -2   8  -4   20.77    1.84
   2  -8   4   22.03    1.74
  -2   8  -5    1.60    0.76
   2  -8   5    2.78    0.77
  -2   8  -5    3.47    0.86
  -2   8  -6   37.79    3.07
   2  -8   6   48.10    3.14
  -2   8  -6   47.59    3.28
  -2   8  -7   11.19    1.40
   2  -8   7    8.57    1.12
  -2   8  -7    7.57    1.16
  -2   8  -8   -0.23    0.88
  -2   8  -8    2.67    1.07
  -2   8  -8    0.65    0.78
  -2   8  -9   48.16    3.56
  -2   8  -9   45.80    3.53
  -2   8  -9   55.73    3.77
  -2   8 -10   23.40    2.27
  -2   8 -10   29.36    2.35
  -2   8 -11  131.85    8.43
  -2   8 -12   -0.74    1.17
  -2   8 -12    0.63    1.26
  -2   8 -13   30.55    2.70
  -2   8 -13   25.00    2.30
  -2   8 -13   25.17    2.31
  -2   8 -14   45.28    3.47
   2  -8  14   41.39    3.31
  -2   8 -14   43.52    2.88
  -2   8 -14   43.69    3.20
  -2   8 -14   37.89    3.14
  -2   8 -14   39.50    3.17
  -2   8 -15    9.26    1.61
  -2   8 -15   12.10    1.47
  -2   8 -15   10.07    1.33
  -2   8 -15    9.90    1.06
   2  -8  15   10.54    1.53
  -2   8 -16   33.46    2.20
  -2   8 -16   32.30    2.58
  -2   8 -16   29.16    2.19
  -2   8 -16   28.76    2.41
   2  -8  16   32.32    2.59
  -2   8 -16   38.84    2.56
  -2   8 -17   11.30    0.91
  -2   8 -17   10.84    0.86
  -2   8 -17    9.21    1.09
   2  -8  17   11.45    1.30
   2  -8  17    8.80    1.13
  -2   8 -18   -0.01    0.26
   2  -8  18   -0.26    0.59
   2  -8  19    0.80    0.41
   2  -7 -18    0.61    0.42
   2  -7 -18   -0.10    0.38
   2  -7 -18    0.42    0.40
   2  -7 -18    0.67    0.52
   2  -7 -17   37.94    2.53
   2  -7 -17   40.74    2.63
   2  -7 -17   35.15    2.57
   2  -7 -16    0.07    0.74
   2  -7 -16    0.94    0.62
   2  -7 -16   -0.79    0.78
   2  -7 -15   30.60    2.27
   2  -7 -15   29.55    2.40
   2  -7 -15   32.52    2.40
   2  -7 -14   50.49    3.24
   2  -7 -14   42.62    3.26
   2  -7 -14   42.40    3.07
   2  -7 -13   18.88    1.86
   2  -7 -13   18.22    1.61
   2  -7 -13   18.98    1.76
   2  -7 -12   26.40    2.10
   2  -7 -12   24.86    2.21
   2  -7 -12   25.35    2.21
   2  -7 -12   22.81    1.94
   2  -7 -11    8.36    1.28
   2  -7 -11    4.96    1.04
   2  -7 -11    4.24    1.20
   2  -7 -11    6.42    0.96
   2  -7 -10    7.37    1.08
   2  -7 -10    6.51    0.92
   2  -7 -10    8.60    1.28
   2  -7 -10    8.04    1.00
   2  -7 -10    7.61    1.03
   2  -7  -9   71.56    4.59
   2  -7  -9   73.54    4.57
   2  -7  -9   67.34    4.49
   2  -7  -9   65.90    4.31
   2  -7  -9   71.43    4.48
   2  -7  -8   -0.39    0.62
   2  -7  -8    0.76    0.45
   2  -7  -8    0.48    0.55
   2  -7  -8   -0.12    0.77
   2  -7  -8    0.24    0.66
   2  -7  -8    0.29    0.67
   2  -7  -7   46.47    2.93
   2  -7  -7   40.48    2.82
   2  -7  -7   44.41    3.07
   2  -7  -7   45.34    3.08
   2  -7  -7   39.71    2.84
   2  -7  -7   44.42    2.99
   2  -7  -7   44.40    3.10
   2  -7  -6   22.17    2.59
   2  -7  -6   21.66    1.84
   2  -7  -6   23.82    1.90
   2  -7  -6   22.95    1.87
   2  -7  -6   21.43    1.66
   2  -7  -6   20.30    2.39
   2  -7  -6   24.77    1.84
   2  -7  -6   23.44    1.71
   2  -7  -5    5.64    0.84
   2  -7  -5    4.96    0.85
   2  -7  -5    6.54    0.76
   2  -7  -5    5.63    0.93
   2  -7  -5    7.99    1.59
   2  -7  -5    5.79    1.26
   2  -7  -4  493.92   31.77
   2  -7  -4  573.72   32.26
  -2   7   4  498.20   32.29
  -2   7   4  530.87   31.55
  -2   7   4  522.34   32.29
  -2   7   3   27.54    3.23
  -2   7   3   34.52    2.86
   2  -7  -3   27.94    2.96
  -2   7   3   30.01    3.31
   2  -7  -3   32.24    3.27
  -2   7   2  339.77   20.06
  -2   7   2  308.66   20.49
   2  -7  -2  334.31   20.56
  -2   7   2  328.58   20.67
   2  -7  -2  306.94   20.23
   2  -7  -1   20.37    2.53
  -2   7   1   18.54    2.46
   2  -7  -1   19.29    2.38
  -2   7   1   18.66    2.09
  -2   7   0   74.84    5.02
  -2   7   0   76.69    5.96
  -2   7   0   85.36    5.74
   2  -7   0   74.98    6.01
  -2   7  -1    4.26    0.83
   2  -7   1    3.13    1.32
   2  -7   1    4.57    1.39
  -2   7  -1    4.69    1.32
  -2   7  -1    5.37    1.21
  -2   7  -2   69.40    5.36
  -2   7  -2   75.12    5.45
   2  -7   2   70.06    5.92
  -2   7  -2   72.00    4.95
   2  -7   2   76.13    5.38
   2  -7   2   74.15    5.84
   2  -7   3   70.00    5.60
   2  -7   3   62.42    5.29
   2  -7   3   64.36    4.96
  -2   7  -3   65.54    4.75
  -2   7  -3   61.87    4.51
   2  -7   4  106.29    7.59
  -2   7  -4   90.93    6.35
   2  -7   4   98.83    7.28
   2  -7   4   96.26    6.94
  -2   7  -4   92.23    6.45
  -2   7  -4   98.84    6.82
  -2   7  -5  164.23    9.51
  -2   7  -5  163.89   10.34
  -2   7  -5  159.64   10.05
   2  -7   5  174.53   11.25
   2  -7   5  163.33   10.64
   2  -7   5  159.93   10.78
  -2   7  -5  135.44    9.37
  -2   7  -6  263.95   16.92
  -2   7  -6  299.72   16.36
   2  -7   6  277.69   16.22
   2  -7   6  279.70   17.63
  -2   7  -6  242.96   16.20
  -2   7  -7    5.56    0.95
  -2   7  -7    6.49    1.02
  -2   7  -7    5.82    0.98
  -2   7  -8  161.88   10.52
  -2   7  -8  162.80   10.58
  -2   7  -9    6.95    1.18
  -2   7  -9    7.03    1.14
  -2   7 -10   17.51    1.86
  -2   7 -11   76.46    5.56
  -2   7 -11   90.20    5.73
  -2   7 -12   61.45    4.35
  -2   7 -12   55.84    4.21
  -2   7 -13   31.39    2.71
  -2   7 -13   28.68    2.46
  -2   7 -13   35.17    2.89
  -2   7 -13   29.34    2.53
  -2   7 -13   28.43    2.68
  -2   7 -13   32.40    2.60
  -2   7 -14   20.32    1.65
  -2   7 -14   21.01    2.18
  -2   7 -14   17.21    1.82
  -2   7 -14   21.32    1.97
  -2   7 -14   19.19    1.98
  -2   7 -14   21.45    2.20
  -2   7 -14   19.34    2.09
  -2   7 -15   -1.94    1.14
  -2   7 -15    0.47    0.63
  -2   7 -15    0.25    0.85
  -2   7 -15    1.23    0.97
  -2   7 -15   -1.83    1.30
  -2   7 -15   -0.58    1.11
  -2   7 -15    0.42    1.16
   2  -7  16   19.89    1.95
  -2   7 -16   16.29    1.75
  -2   7 -16   20.72    1.56
  -2   7 -16   17.28    1.87
  -2   7 -16   23.02    2.05
  -2   7 -16   19.10    1.56
  -2   7 -16   24.22    1.98
  -2   7 -16   20.75    1.88
  -2   7 -17    2.23    0.84
  -2   7 -17    1.80    0.49
  -2   7 -17    1.04    0.71
   2  -7  17    2.63    0.94
  -2   7 -17    1.63    0.55
  -2   7 -17    1.98    0.93
   2  -7  18    2.83    0.82
  -2   7 -18    3.95    0.83
  -2   7 -18    4.35    0.51
   2  -7  19    0.62    0.43
   2  -6 -19    0.71    0.36
   2  -6 -19    0.68    0.40
   2  -6 -18   -0.05    0.56
   2  -6 -18    0.02    0.48
   2  -6 -18    0.11    0.42
   2  -6 -17   13.33    1.27
   2  -6 -17   12.76    1.16
   2  -6 -17   10.64    1.17
   2  -6 -16   29.03    2.25
   2  -6 -16   29.08    2.16
   2  -6 -16   30.35    2.26
   2  -6 -15    3.39    0.95
   2  -6 -15    2.09    0.93
   2  -6 -15    3.11    0.72
   2  -6 -15    3.33    0.85
   2  -6 -14    9.56    1.26
   2  -6 -14    8.78    1.26
   2  -6 -14    8.76    1.08
   2  -6 -14    9.04    1.12
   2  -6 -13    9.19    1.25
   2  -6 -13    8.47    1.29
   2  -6 -13    8.39    1.05
   2  -6 -13    8.78    1.10
   2  -6 -13    8.67    1.35
   2  -6 -12  212.40   12.81
   2  -6 -12  213.28   12.73
   2  -6 -12  213.63   12.83
   2  -6 -12  200.95   12.64
   2  -6 -11    1.08    0.90
   2  -6 -11    1.84    0.69
   2  -6 -11    1.96    0.84
   2  -6 -11    0.57    0.94
   2  -6 -10    9.17    1.04
   2  -6 -10    9.74    1.06
   2  -6 -10    9.57    1.27
   2  -6 -10   10.89    1.18
   2  -6 -10    8.94    1.27
   2  -6  -9   45.13    3.06
   2  -6  -9   43.37    3.06
   2  -6  -9   44.63    3.00
   2  -6  -9   44.48    3.20
   2  -6  -9   44.46    3.02
   2  -6  -8   10.31    1.03
   2  -6  -8    9.34    1.07
   2  -6  -8    9.70    1.05
   2  -6  -8    9.45    0.98
   2  -6  -7  608.89   35.59
   2  -6  -7  623.29   35.59
   2  -6  -7  541.68   36.34
   2  -6  -7  601.45   35.48
  -2   6   6  135.23    9.86
   2  -6  -6  130.95    9.36
   2  -6  -6  140.33    8.68
   2  -6  -6  142.38    8.64
   2  -6  -6  157.01    9.53
  -2   6   5  248.60   15.24
  -2   6   5  253.05   16.06
   2  -6  -5  226.45   15.48
   2  -6  -5  261.57   15.73
  -2   6   4  127.34    8.30
  -2   6   4  129.33    8.96
   2  -6  -4  133.84    8.79
   2  -6  -4  118.49    8.47
  -2   6   3    9.32    1.78
   2  -6  -3    6.43    1.32
  -2   6   3    7.40    1.23
  -2   6   3    6.09    0.76
   2  -6  -3    6.16    1.44
  -2   6   3    6.13    0.80
  -2   6   3    7.39    1.58
  -2   6   2  538.86   31.56
  -2   6   2  512.73   31.98
   2  -6  -2  560.23   32.03
   2  -6  -2  501.95   31.78
  -2   6   2  516.47   30.95
  -2   6   2  549.27   32.27
  -2   6   1  328.35   21.30
  -2   6   1  336.67   20.18
  -2   6   1  341.31   20.76
   2  -6  -1  348.97   21.17
  -2   6   1  337.18   21.10
   2  -6  -1  349.29   21.13
  -2   6   0   56.41    3.75
  -2   6   0   56.55    4.26
   2  -6   0   55.74    4.64
  -2   6   0   56.67    4.49
  -2   6  -1    5.84    1.39
   2  -6   1    9.07    1.35
   2  -6   1   10.54    1.92
  -2   6  -1    8.31    1.03
  -2   6  -1    9.34    1.43
   2  -6   1    8.88    1.65
  -2   6  -2   17.43    2.07
   2  -6   2   22.42    2.19
   2  -6   2   21.49    2.43
  -2   6  -2   20.22    1.80
   2  -6   2   23.72    2.68
  -2   6  -2   19.23    2.10
   2  -6   3  562.42   31.64
  -2   6  -3  490.27   30.63
  -2   6  -3  497.95   30.50
   2  -6   3  506.24   31.27
   2  -6   3  538.46   31.01
   2  -6   4   32.74    3.20
  -2   6  -4   34.06    2.92
   2  -6   4   32.92    3.40
   2  -6   4   31.84    3.04
  -2   6  -4   30.55    2.62
  -2   6  -4   30.08    2.50
  -2   6  -5   92.39    6.41
   2  -6   5   82.10    6.60
   2  -6   5   90.49    6.68
  -2   6  -5   91.69    5.75
   2  -6   5  100.75    7.19
  -2   6  -5   88.78    6.20
   2  -6   6    8.57    1.66
  -2   6  -6    9.09    1.43
   2  -6   6    8.09    1.68
  -2   6  -6    9.49    1.39
  -2   6  -7   10.62    1.17
   2  -6   7   13.97    2.06
  -2   6  -7   13.42    1.30
   2  -6   7   14.88    2.29
  -2   6  -7   10.73    1.74
  -2   6  -8  254.03   15.77
  -2   6  -8  268.69   15.74
  -2   6  -9   62.77    4.32
  -2   6 -10   41.80    3.28
  -2   6 -10   47.38    3.33
  -2   6 -11   41.10    3.27
  -2   6 -11   41.20    3.09
  -2   6 -11   46.94    3.34
  -2   6 -12    0.44    0.94
  -2   6 -12   -1.25    1.15
  -2   6 -12    0.36    1.05
  -2   6 -12    0.25    0.79
  -2   6 -13   13.30    1.62
  -2   6 -13   13.40    1.85
  -2   6 -13   13.10    1.57
  -2   6 -13   14.28    1.77
  -2   6 -13   14.71    1.65
  -2   6 -14   39.85    3.32
  -2   6 -14   38.73    3.08
  -2   6 -14   43.61    3.30
  -2   6 -14   41.51    3.13
  -2   6 -14   39.86    3.10
  -2   6 -14   40.43    2.83
  -2   6 -15    0.26    0.99
  -2   6 -15   -0.25    1.23
  -2   6 -15    0.72    0.64
  -2   6 -15    1.11    1.06
  -2   6 -15    0.88    0.98
  -2   6 -15    1.63    1.19
  -2   6 -15    0.05    0.97
  -2   6 -16    3.78    0.75
  -2   6 -16    3.14    1.03
  -2   6 -16    2.00    1.02
  -2   6 -16    1.98    0.66
  -2   6 -16    1.86    0.98
  -2   6 -16    0.80    1.33
  -2   6 -16    3.74    1.21
  -2   6 -16    3.47    1.24
  -2   6 -17    3.80    1.15
  -2   6 -17    2.22    0.92
  -2   6 -17    1.48    0.80
  -2   6 -17    3.12    0.63
  -2   6 -17    2.04    0.91
   2  -6  17    3.06    1.01
  -2   6 -17    2.86    0.55
  -2   6 -18   39.24    2.64
   2  -6  18   37.80    2.84
  -2   6 -18   48.70    3.15
  -2   6 -18   44.99    2.95
  -2   6 -19    4.06    0.69
   2  -6  19    4.65    0.67
  -2   6 -19    5.14    0.88
   2  -5 -19    8.77    0.89
   2  -5 -19   11.23    0.91
   2  -5 -18    0.42    0.56
   2  -5 -18    0.18    0.46
   2  -5 -18   -0.69    0.48
   2  -5 -18   -0.66    0.62
   2  -5 -17   -0.03    0.67
   2  -5 -17    1.30    0.61
   2  -5 -17    0.24    0.63
   2  -5 -17   -0.46    0.76
   2  -5 -16    1.23    0.79
   2  -5 -16    1.10    0.73
   2  -5 -16    1.23    0.77
   2  -5 -16    2.69    0.91
   2  -5 -15    4.20    0.95
   2  -5 -15    5.37    1.03
   2  -5 -15    5.66    0.98
   2  -5 -15    6.47    1.08
   2  -5 -14   40.14    2.79
   2  -5 -14   35.21    2.83
   2  -5 -14   37.88    2.88
   2  -5 -14   42.70    2.89
   2  -5 -14   37.50    2.89
   2  -5 -13   11.62    1.23
   2  -5 -13   13.31    1.43
   2  -5 -13    9.78    1.27
   2  -5 -13   11.94    1.35
   2  -5 -13   10.84    1.40
   2  -5 -12   93.04    6.03
   2  -5 -12   94.83    5.87
   2  -5 -12   94.34    6.00
   2  -5 -12   97.02    5.94
   2  -5 -12   84.55    5.93
   2  -5 -11   22.96    1.81
   2  -5 -11   21.69    1.89
   2  -5 -11   20.32    1.78
   2  -5 -11   22.41    1.91
   2  -5 -11   20.50    1.71
   2  -5 -10  173.68   10.47
   2  -5 -10  171.72   10.51
   2  -5 -10  176.24   10.59
   2  -5 -10  165.64   10.52
   2  -5 -10  178.97   10.64
   2  -5  -9   67.06    4.30
   2  -5  -9   68.41    4.35
   2  -5  -9   69.36    4.42
   2  -5  -9   64.76    4.44
   2  -5  -8   16.57    1.50
   2  -5  -8   17.58    1.41
   2  -5  -8   17.45    1.34
   2  -5  -7   20.17    2.26
  -2   5   7   22.88    2.74
   2  -5  -7   22.64    2.04
  -2   5   7   25.33    2.83
   2  -5  -6   41.78    3.21
   2  -5  -6   33.83    3.23
  -2   5   6   43.93    3.81
  -2   5   6   38.31    3.70
  -2   5   5  171.77   11.02
   2  -5  -5  183.85   10.72
  -2   5   5  154.36    9.87
  -2   5   5  182.18   10.35
   2  -5  -5  173.08   10.66
  -2   5   5  152.34    9.96
  -2   5   5  175.11   11.17
  -2   5   4  116.67    7.42
  -2   5   4  117.50    7.48
   2  -5  -4  124.79    8.18
  -2   5   4  133.82    7.92
   2  -5  -4  133.63    8.28
  -2   5   4  132.33    8.66
  -2   5   3   15.15    1.24
   2  -5  -3   16.63    1.89
  -2   5   3   16.49    2.18
   2  -5  -3   14.14    1.81
  -2   5   3   13.94    1.20
  -2   5   3   15.03    1.61
  -2   5   2    1.84    0.49
   2  -5  -2    1.89    1.03
  -2   5   2    0.91    0.74
  -2   5   2    0.42    1.19
   2  -5  -2    1.50    0.99
  -2   5   2    1.03    0.97
   2  -5  -1   76.47    5.36
  -2   5   1   73.51    5.53
  -2   5   1   69.93    4.53
  -2   5   1   69.64    5.19
   2  -5  -1   73.28    5.29
  -2   5   1   74.75    5.04
  -2   5   0 1109.46   66.11
   2  -5   0 1108.02   66.96
  -2   5   0 1168.33   66.61
  -2   5   0 1095.63   66.99
  -2   5   0 1178.69   66.77
  -2   5  -1   20.82    1.64
   2  -5   1   18.51    2.31
   2  -5   1   21.03    1.95
   2  -5   1   17.41    2.04
  -2   5  -1   18.49    1.95
  -2   5  -1   19.69    2.07
   2  -5   2  113.69    7.71
   2  -5   2  114.65    7.95
  -2   5  -2  115.17    7.16
   2  -5   2  117.00    7.49
  -2   5  -2  112.47    7.41
  -2   5  -2  109.36    7.49
   2  -5   3   41.34    3.25
   2  -5   3   35.55    3.53
   2  -5   3   38.12    3.40
  -2   5  -3   40.74    2.94
  -2   5  -4  145.43    9.27
   2  -5   4  145.66    9.71
  -2   5  -4  142.50    9.07
  -2   5  -4  151.63    9.50
   2  -5   4  151.92    9.65
  -2   5  -5  557.87   32.57
  -2   5  -5  563.68   33.24
   2  -5   5  523.36   33.44
   2  -5   5  558.11   33.50
  -2   5  -5  551.11   33.09
  -2   5  -6  549.62   31.51
   2  -5   6  550.91   32.34
   2  -5   6  512.36   31.85
   2  -5   6  499.76   31.68
  -2   5  -6  506.95   31.38
   2  -5   7   76.59    5.96
   2  -5   7   69.81    5.53
  -2   5  -7   62.09    5.02
   2  -5   7   70.63    5.32
  -2   5  -8    0.49    0.65
  -2   5  -9   38.68    2.99
  -2   5  -9   44.01    3.00
  -2   5  -9   42.35    2.92
  -2   5 -10    2.84    0.94
  -2   5 -10    4.86    0.87
  -2   5 -11  114.09    7.42
  -2   5 -11  117.79    7.38
  -2   5 -11  109.61    7.28
  -2   5 -11  120.98    7.37
  -2   5 -12   34.12    2.68
  -2   5 -12   34.76    2.81
  -2   5 -12   33.68    2.83
  -2   5 -12   35.91    2.74
  -2   5 -12   33.94    2.68
  -2   5 -13    2.53    1.27
  -2   5 -13    3.45    1.16
  -2   5 -13    4.38    1.09
  -2   5 -13    4.65    1.12
  -2   5 -13    4.23    1.18
  -2   5 -14    6.23    1.24
  -2   5 -14    4.25    1.39
  -2   5 -14    6.66    1.24
  -2   5 -14    6.93    0.93
  -2   5 -14    8.20    1.29
  -2   5 -14    6.27    1.27
  -2   5 -15   45.85    3.39
  -2   5 -15   45.65    3.06
  -2   5 -15   43.15    3.30
  -2   5 -15   38.54    3.26
  -2   5 -15   49.53    3.42
  -2   5 -15   43.42    3.50
  -2   5 -16   34.54    2.67
  -2   5 -16   29.12    2.33
  -2   5 -16   39.06    3.10
  -2   5 -16   36.55    2.43
  -2   5 -16   34.11    2.78
  -2   5 -16   38.08    2.82
  -2   5 -16   39.69    3.05
  -2   5 -16   28.56    2.60
  -2   5 -17    2.42    1.30
  -2   5 -17    2.06    0.65
  -2   5 -17    3.50    1.35
  -2   5 -17    3.55    1.09
  -2   5 -17    1.90    0.77
  -2   5 -17    1.87    0.93
  -2   5 -18   -0.03    0.67
  -2   5 -18    0.34    1.03
  -2   5 -18    0.90    0.83
   2  -5  18   -0.07    0.70
  -2   5 -18    0.06    0.50
  -2   5 -19    8.39    0.73
  -2   5 -19   10.64    1.12
  -2   5 -19   11.03    1.29
   2  -5  19    9.10    0.93
  -2   5 -20    6.37    1.07
  -2   5 -20    5.48    0.73
   2  -4 -20   -0.08    0.27
   2  -4 -20    0.20    0.34
   2  -4 -19    3.40    0.64
   2  -4 -19    3.02    0.60
   2  -4 -19    3.47    0.63
   2  -4 -18    1.63    0.68
   2  -4 -18    1.97    0.70
   2  -4 -18    0.22    0.61
   2  -4 -18    0.52    0.49
   2  -4 -17    2.18    0.78
   2  -4 -17    2.90    0.88
   2  -4 -17    2.38    0.81
   2  -4 -17    2.24    0.67
   2  -4 -16   25.22    2.19
   2  -4 -16   30.26    2.34
   2  -4 -16   30.48    2.24
   2  -4 -16   32.19    2.33
   2  -4 -16   28.07    2.20
   2  -4 -15   35.48    2.86
   2  -4 -15   32.11    2.77
   2  -4 -15   44.32    2.90
   2  -4 -15   38.15    2.80
   2  -4 -15   42.57    2.80
   2  -4 -14    3.50    0.96
   2  -4 -14    2.32    0.84
   2  -4 -14    3.90    0.88
   2  -4 -14    3.89    0.94
   2  -4 -14    2.70    1.00
   2  -4 -14    2.46    0.90
   2  -4 -13  150.72    9.52
   2  -4 -13  153.22    9.50
   2  -4 -13  161.79    9.50
   2  -4 -13  151.80    9.44
   2  -4 -13  151.42    9.59
   2  -4 -12  106.47    6.97
   2  -4 -12  117.03    7.09
   2  -4 -12  111.05    7.14
   2  -4 -12  114.43    7.10
   2  -4 -12  113.08    7.03
   2  -4 -11   20.77    1.73
   2  -4 -11   19.94    1.76
   2  -4 -11   20.37    1.77
   2  -4 -11   22.68    1.82
   2  -4 -11   20.51    1.67
   2  -4 -10   17.38    1.51
   2  -4 -10   17.38    1.49
   2  -4 -10   15.38    1.34
   2  -4 -10   15.94    1.41
   2  -4 -10   13.93    1.39
   2  -4  -9   48.15    3.11
   2  -4  -9   43.05    2.96
   2  -4  -9   45.76    3.04
   2  -4  -9   42.45    2.93
   2  -4  -8    2.06    0.65
   2  -4  -8    1.86    0.64
  -2   4   8    2.90    1.18
   2  -4  -8    2.67    0.56
  -2   4   8    2.01    1.12
   2  -4  -7  176.11   11.49
  -2   4   7  191.38   11.85
  -2   4   7  180.39   11.87
   2  -4  -7  172.38   10.86
   2  -4  -6  322.36   20.36
  -2   4   6  346.52   20.75
   2  -4  -6  332.60   20.06
  -2   4   6  334.51   20.73
  -2   4   6  337.82   19.87
  -2   4   6  325.80   19.76
  -2   4   5   72.91    4.81
   2  -4  -5   69.72    5.17
  -2   4   5   74.20    5.53
  -2   4   5   71.71    5.39
   2  -4  -5   82.32    5.15
  -2   4   5   70.50    4.58
   2  -4  -4   76.17    5.17
  -2   4   4   75.81    5.34
  -2   4   4   70.64    4.83
  -2   4   4   76.13    5.51
  -2   4   4   70.93    4.57
  -2   4   4   69.76    4.50
   2  -4  -4   80.29    5.15
  -2   4   3  377.43   23.08
   2  -4  -3  384.12   22.76
  -2   4   3  372.63   22.50
  -2   4   3  368.90   22.13
  -2   4   3  366.83   22.10
   2  -4  -3  419.55   22.80
  -2   4   2   43.05    3.16
   2  -4  -2   42.08    3.34
  -2   4   2   42.86    2.77
  -2   4   2   43.86    3.64
   2  -4  -2   44.70    3.45
  -2   4   1  364.94   22.18
   2  -4  -1  372.00   22.19
   2  -4  -1  375.96   22.33
  -2   4   1  372.27   22.02
  -2   4   1  387.80   22.55
  -2   4   1  356.64   21.58
   2  -4   0  691.76   40.44
  -2   4   0  683.68   40.31
  -2   4   0  711.14   40.74
   2  -4   0  682.08   41.05
  -2   4   0  673.19   40.79
  -2   4   0  675.94   41.09
   2  -4   1 1160.80   63.81
  -2   4  -1 1088.69   63.92
  -2   4  -1 1035.03   63.56
  -2   4  -1 1094.68   63.93
  -2   4  -2  673.44   39.57
  -2   4  -2  650.74   39.39
  -2   4  -2  642.59   39.23
   2  -4   2  714.04   39.49
  -2   4  -3 1140.82   66.77
   2  -4   3 1166.67   67.03
  -2   4  -3 1138.00   66.81
   2  -4   3 1096.76   67.17
  -2   4  -4   33.73    2.44
   2  -4   4   40.24    3.01
   2  -4   4   37.04    3.33
   2  -4   4   32.99    2.94
  -2   4  -4   33.81    2.80
  -2   4  -4   36.41    2.72
  -2   4  -5   52.26    3.92
  -2   4  -5   51.41    3.96
   2  -4   5   59.22    4.27
   2  -4   5   61.33    4.64
   2  -4   5   51.97    4.11
   2  -4   6  246.90   15.88
   2  -4   6  241.47   15.70
  -2   4  -6  247.60   15.56
   2  -4   6  287.75   16.47
   2  -4   7   52.22    4.15
   2  -4   7   51.98    4.42
   2  -4   7   57.29    4.85
  -2   4  -7   53.68    4.13
  -2   4  -8  155.15   10.42
   2  -4   8  176.06   11.36
   2  -4   8  157.20   10.78
   2  -4   8  152.97   10.37
  -2   4  -9   65.07    4.53
  -2   4  -9   74.24    4.54
  -2   4 -10   83.62    5.51
  -2   4 -10   85.63    5.57
  -2   4 -10   86.09    5.57
  -2   4 -10   83.87    5.48
  -2   4 -10   92.55    5.57
  -2   4 -11    7.57    1.16
  -2   4 -11   10.01    1.20
  -2   4 -11    9.73    1.23
  -2   4 -11    7.36    1.10
  -2   4 -11    6.96    1.14
  -2   4 -12  195.79   12.17
  -2   4 -12  199.74   12.16
  -2   4 -12  193.11   12.04
  -2   4 -12  201.04   12.14
  -2   4 -13   45.97    3.11
  -2   4 -13   50.76    3.45
  -2   4 -13   45.03    3.35
  -2   4 -13   44.63    3.30
  -2   4 -13   41.19    3.40
  -2   4 -14    0.78    0.88
  -2   4 -14    1.29    0.64
  -2   4 -14    0.61    1.09
  -2   4 -14    0.12    0.89
  -2   4 -14   -0.24    0.91
  -2   4 -15   19.60    2.16
  -2   4 -15   22.17    2.04
  -2   4 -15   17.78    1.83
  -2   4 -15   19.01    1.61
  -2   4 -15   18.69    1.84
  -2   4 -16   53.76    3.71
  -2   4 -16   39.91    2.99
  -2   4 -16   49.82    3.13
  -2   4 -16   39.54    3.20
  -2   4 -16   51.75    3.52
  -2   4 -16   47.73    3.31
  -2   4 -17   10.89    1.29
  -2   4 -17   10.50    1.47
  -2   4 -17    7.18    1.06
  -2   4 -17   10.17    1.07
  -2   4 -17   12.78    1.76
  -2   4 -18   59.58    3.73
   2  -4  18   38.02    3.09
  -2   4 -18   53.78    3.45
  -2   4 -18   45.18    2.99
  -2   4 -19    1.98    0.88
  -2   4 -19    2.69    1.05
  -2   4 -19    1.55    0.43
  -2   4 -19    2.07    0.59
   2  -4  19    1.90    0.61
  -2   4 -20   -0.02    0.57
  -2   4 -20    1.35    0.66
  -2   4 -20    1.49    0.86
   2  -3 -20    0.02    0.36
   2  -3 -20    0.24    0.33
   2  -3 -20    0.17    0.44
   2  -3 -19   14.11    1.31
   2  -3 -19   13.88    1.26
   2  -3 -18   64.86    3.40
   2  -3 -18   58.73    3.46
   2  -3 -18   45.33    3.26
   2  -3 -18   63.49    3.41
   2  -3 -18   35.90    3.08
   2  -3 -17    4.35    0.88
   2  -3 -17    2.65    0.71
   2  -3 -17    3.47    0.95
   2  -3 -17    3.67    0.88
   2  -3 -17    4.55    0.98
   2  -3 -16   46.42    3.04
   2  -3 -16   34.80    2.84
   2  -3 -16   44.17    3.11
   2  -3 -16   38.76    3.02
   2  -3 -16   44.85    2.97
   2  -3 -15    9.52    1.33
   2  -3 -15    8.84    1.24
   2  -3 -15    5.33    1.07
   2  -3 -15    6.61    1.06
   2  -3 -15    8.38    1.13
   2  -3 -15    7.82    1.18
   2  -3 -14    0.84    0.74
   2  -3 -14    2.57    0.91
   2  -3 -14    1.61    0.74
   2  -3 -14    2.45    0.80
   2  -3 -14    2.35    0.87
   2  -3 -13   41.21    3.05
   2  -3 -13   40.55    2.88
   2  -3 -13   37.96    2.92
   2  -3 -13   41.00    2.93
   2  -3 -13   42.18    2.93
   2  -3 -12  205.93   12.58
   2  -3 -12  211.04   12.42
   2  -3 -12  201.04   12.42
   2  -3 -12  205.39   12.44
   2  -3 -12  201.93   12.40
   2  -3 -11    7.70    1.07
   2  -3 -11    6.62    0.92
   2  -3 -11    8.75    0.99
   2  -3 -11    9.08    1.06
   2  -3 -11    8.71    1.06
   2  -3 -10  114.77    7.31
   2  -3 -10  121.82    7.32
   2  -3 -10  124.56    7.41
   2  -3 -10  120.03    7.36
   2  -3 -10  114.74    7.43
   2  -3  -9   33.56    2.33
   2  -3  -9   33.91    2.39
   2  -3  -9   36.89    2.46
  -2   3   9   32.97    3.30
   2  -3  -9   33.13    2.33
  -2   3   8    4.60    1.28
  -2   3   8    3.83    1.24
  -2   3   7   20.00    1.69
  -2   3   7   17.74    2.21
   2  -3  -7   20.25    2.16
  -2   3   7   19.65    2.25
  -2   3   6   18.07    2.09
  -2   3   6   16.66    2.04
   2  -3  -6   18.06    1.94
  -2   3   6   17.23    1.48
   2  -3  -6   17.47    1.51
  -2   3   5   46.30    3.18
   2  -3  -5   46.76    3.35
  -2   3   5   47.64    3.83
  -2   3   5   48.61    3.73
   2  -3  -5   48.03    3.63
  -2   3   5   46.88    3.10
  -2   3   4  159.15    9.74
  -2   3   4  179.81   10.61
   2  -3  -4  161.25   10.28
  -2   3   4  159.73    9.93
   2  -3  -4  168.12   10.14
   2  -3  -3  251.71   14.60
  -2   3   3  253.20   14.43
  -2   3   3  250.38   14.93
  -2   3   3  238.77   14.11
   2  -3  -3  240.22   14.68
  -2   3   3  225.31   14.14
  -2   3   2  946.15   55.79
  -2   3   2  923.60   55.78
   2  -3  -2  996.40   56.29
  -2   3   2 1015.54   56.15
  -2   3   2 1002.83   56.63
   2  -3  -2  959.12   56.37
  -2   3   1  560.86   30.95
  -2   3   1  512.79   30.10
   2  -3  -1  481.90   30.53
   2  -3  -1  463.51   30.67
  -2   3   1  562.26   30.50
  -2   3   0 1078.28   62.78
  -2   3   0 1028.86   62.06
  -2   3   0 1052.03   62.45
  -2   3   0 1152.24   62.44
   2  -3   0 1065.31   62.16
   2  -3   1   59.37    3.82
  -2   3  -1   56.65    4.29
  -2   3  -1   55.89    3.90
  -2   3  -1   57.63    3.66
  -2   3  -1   59.39    3.99
   2  -3   2   14.63    1.83
  -2   3  -2   15.49    1.32
  -2   3  -2   14.58    1.37
   2  -3   2   12.75    1.39
  -2   3  -2   15.13    1.50
  -2   3  -3  577.43   34.69
  -2   3  -3  577.92   34.82
   2  -3   3  588.54   35.09
   2  -3   3  611.96   34.98
   2  -3   3  620.23   35.39
   2  -3   4  132.99    8.47
  -2   3  -4  130.89    7.51
   2  -3   4  127.86    8.02
   2  -3   4  114.65    7.99
  -2   3  -4  117.92    7.92
  -2   3  -4  118.75    7.85
   2  -3   5  263.27   16.54
  -2   3  -5  262.89   16.45
   2  -3   5  283.12   16.67
   2  -3   5  280.41   17.07
  -2   3  -6  462.15   27.50
   2  -3   6  443.54   27.50
   2  -3   6  469.68   27.71
   2  -3   7  559.62   34.66
  -2   3  -7  594.17   34.53
   2  -3   7  569.49   34.39
  -2   3  -8   76.20    5.52
   2  -3   8   74.10    5.31
  -2   3  -9  139.31    9.45
  -2   3 -10  106.09    6.77
  -2   3 -10   99.73    6.81
  -2   3 -10  115.88    6.94
  -2   3 -10  116.88    6.85
  -2   3 -10  111.71    6.86
  -2   3 -11   64.84    4.32
  -2   3 -11   62.78    4.26
  -2   3 -11   66.58    4.28
  -2   3 -11   63.59    4.22
  -2   3 -11   61.16    4.18
  -2   3 -12   77.20    5.05
  -2   3 -12   77.45    5.12
  -2   3 -12   77.34    5.01
  -2   3 -12   77.06    5.15
  -2   3 -12   75.37    5.10
  -2   3 -13  171.68   11.20
  -2   3 -13  192.72   11.38
  -2   3 -13  187.78   11.34
  -2   3 -13  181.43   11.19
  -2   3 -13  183.14   11.06
  -2   3 -14    1.45    0.63
  -2   3 -14    0.51    1.09
  -2   3 -14   -0.40    0.96
  -2   3 -14    0.29    0.93
  -2   3 -14    0.19    0.78
  -2   3 -15   40.48    3.16
  -2   3 -15   38.11    2.89
  -2   3 -15   40.00    2.73
  -2   3 -15   33.28    2.80
  -2   3 -15   42.04    3.10
  -2   3 -16    7.27    0.97
  -2   3 -16    8.82    1.39
  -2   3 -16    5.24    0.97
  -2   3 -16    7.46    1.15
  -2   3 -17    3.32    0.77
  -2   3 -17    4.76    0.98
  -2   3 -17    3.44    1.24
  -2   3 -18    6.24    1.48
  -2   3 -18    4.14    0.89
  -2   3 -18    4.55    1.18
  -2   3 -18    4.88    0.74
  -2   3 -19    1.50    1.11
  -2   3 -19    0.93    0.45
  -2   3 -19   -0.63    0.60
  -2   3 -19    0.13    0.89
  -2   3 -20    0.86    0.77
  -2   3 -20    2.47    0.89
  -2   3 -20    0.57    0.56
  -2   3 -21   -0.01    0.56
  -2   3 -21    1.04    0.80
  -2   3 -21    0.65    0.72
   2  -2 -20    2.98    0.57
   2  -2 -20    1.88    0.45
   2  -2 -20    2.14    0.56
   2  -2 -19    9.16    1.03
   2  -2 -19   11.91    1.20
   2  -2 -19   11.19    1.07
   2  -2 -19   11.68    1.11
   2  -2 -18    0.16    0.80
   2  -2 -18    0.44    0.74
   2  -2 -18   -0.50    0.84
   2  -2 -18    0.12    0.70
   2  -2 -17   19.13    1.81
   2  -2 -17   16.53    1.52
   2  -2 -17   21.29    1.76
   2  -2 -17   19.53    1.88
   2  -2 -17   22.98    1.81
   2  -2 -16   16.89    1.60
   2  -2 -16   20.54    1.98
   2  -2 -16   20.45    1.90
   2  -2 -16   19.87    1.74
   2  -2 -16   21.88    1.86
   2  -2 -15  169.37    9.39
   2  -2 -15  169.36    9.19
   2  -2 -15  159.64    9.36
   2  -2 -15  156.36    9.11
   2  -2 -15  138.58    9.04
   2  -2 -14    3.80    0.91
   2  -2 -14    6.20    1.11
   2  -2 -14    4.48    0.95
   2  -2 -14    3.63    0.85
   2  -2 -14    4.36    0.86
   2  -2 -13   57.76    3.97
   2  -2 -13   57.63    3.96
   2  -2 -13   56.94    3.94
   2  -2 -13   62.59    3.98
   2  -2 -13   63.64    4.22
   2  -2 -12   33.15    2.57
   2  -2 -12   30.48    2.33
   2  -2 -12   30.31    2.31
   2  -2 -12   32.96    2.35
   2  -2 -12   32.47    2.37
   2  -2 -11  100.47    6.74
   2  -2 -11  111.00    6.75
   2  -2 -11  114.55    6.81
   2  -2 -11  110.21    6.94
   2  -2 -11  109.53    6.76
   2  -2 -10   39.38    2.71
   2  -2 -10   41.27    2.62
   2  -2 -10   32.25    2.50
   2  -2 -10   36.52    2.54
   2  -2 -10   37.63    2.53
  -2   2   9    1.61    1.05
   2  -2  -9    0.98    0.45
  -2   2   9    1.05    0.92
  -2   2   8   31.92    2.48
  -2   2   8   26.65    2.81
  -2   2   8   31.66    3.01
  -2   2   7   69.87    4.64
  -2   2   7   66.59    5.08
  -2   2   7   71.63    5.22
   2  -2  -6  700.65   10.59
  -2   2   6  740.40   11.19
  -2   2   6  730.29   10.97
  -2   2   6  720.32    8.57
  -2   2   5  892.90   51.74
  -2   2   5  940.70   51.84
  -2   2   5  857.32   51.21
   2  -2  -5  863.78   51.22
   2  -2  -5  854.70   51.67
  -2   2   4 1687.54   91.67
  -2   2   4 1530.84   91.11
  -2   2   4 1537.74   91.05
   2  -2  -4 1574.17   91.53
   2  -2  -4 1557.50   91.22
  -2   2   3  127.15    7.79
   2  -2  -3  136.96    8.09
  -2   2   3  145.22    8.45
   2  -2  -3  123.28    8.25
  -2   2   3  131.29    7.96
  -2   2   2    6.82    0.81
  -2   2   2    5.92    0.51
  -2   2   2    6.65    0.57
   2  -2  -2    6.05    0.91
  -2   2   2    5.98    1.26
  -2   2   1  330.71   20.42
  -2   2   1  373.65   20.06
  -2   2   1  332.31   19.69
  -2   2   0 2512.78   80.06
  -2   2   0 2634.66   79.45
  -2   2   0 2692.31   80.74
  -2   2  -1 2619.04  151.66
   2  -2   1 2601.68  151.92
   2  -2   1 2710.85  151.47
  -2   2  -1 2669.12  151.57
  -2   2  -1 2378.25  151.85
  -2   2  -1 2526.26  151.40
   2  -2   2  171.24   10.13
  -2   2  -2  160.71    9.61
   2  -2   2  161.01    9.86
  -2   2  -2  155.21    9.79
   2  -2   2  165.53    9.69
  -2   2  -2  153.04    9.58
  -2   2  -3 1798.48  107.96
   2  -2   3 1885.27  108.39
   2  -2   3 1844.24  108.11
   2  -2   3 1883.95  108.04
  -2   2  -4 1228.42   71.44
   2  -2   4 1200.29   71.51
   2  -2   4 1151.04   71.48
   2  -2   4 1348.76   71.96
   2  -2   5  288.57   17.45
  -2   2  -5  288.87   17.45
   2  -2   6   10.09    1.29
  -2   2  -6   11.04    1.42
   2  -2   7   64.72    4.58
  -2   2  -7   69.05    4.83
  -2   2  -8   35.37    2.98
   2  -2   8   28.40    2.51
  -2   2  -9   21.88    2.38
   2  -2   9   18.78    2.30
  -2   2 -10  568.15   34.25
  -2   2 -10  563.07   34.19
  -2   2 -10  605.02   34.37
  -2   2 -10  571.48   34.28
  -2   2 -11    8.29    0.97
  -2   2 -11    8.79    1.09
  -2   2 -11    7.53    1.02
  -2   2 -11    7.07    1.06
  -2   2 -11    6.53    0.79
  -2   2 -11    7.69    0.96
  -2   2 -12  108.57    6.92
  -2   2 -12  116.77    6.96
  -2   2 -12  106.07    6.71
  -2   2 -12  107.09    6.84
  -2   2 -12  107.43    6.72
  -2   2 -12  115.46    7.01
  -2   2 -12  112.29    7.01
  -2   2 -12  106.43    6.83
  -2   2 -13   14.01    1.59
  -2   2 -13   13.04    1.34
  -2   2 -13   14.92    1.59
  -2   2 -13   12.27    1.21
  -2   2 -13   11.56    1.35
  -2   2 -13   14.06    1.49
  -2   2 -13   14.49    1.56
  -2   2 -14    7.06    1.04
  -2   2 -14    9.98    1.37
  -2   2 -14    6.54    0.97
  -2   2 -14   10.51    1.33
  -2   2 -14    7.05    1.11
  -2   2 -15   10.59    1.27
  -2   2 -15   12.52    1.27
  -2   2 -15   11.08    1.38
  -2   2 -15   14.15    1.63
  -2   2 -16    4.11    0.81
  -2   2 -16    3.44    1.21
  -2   2 -16    2.58    0.94
  -2   2 -17    6.98    1.10
  -2   2 -17   10.56    1.54
  -2   2 -17    8.35    1.01
  -2   2 -18    2.29    0.79
  -2   2 -18    3.87    0.72
  -2   2 -18    5.05    1.30
  -2   2 -18    3.76    1.18
  -2   2 -19   41.17    2.75
  -2   2 -19   41.61    2.71
  -2   2 -19   43.68    3.00
  -2   2 -19   29.71    2.30
  -2   2 -19   31.29    2.25
  -2   2 -20   20.40    1.70
  -2   2 -20   17.52    1.49
  -2   2 -20   18.73    1.81
  -2   2 -21    1.74    0.89
  -2   2 -21    1.89    0.56
  -2   2 -21    1.61    1.03
   2  -1 -20    5.05    0.62
   2  -1 -20    6.53    0.80
   2  -1 -20    6.47    0.77
   2  -1 -19    5.76    0.88
   2  -1 -19    4.80    0.81
   2  -1 -19    4.96    0.95
   2  -1 -19    6.43    0.85
   2  -1 -18   71.45    4.64
   2  -1 -18   60.75    4.55
   2  -1 -18   71.48    4.50
   2  -1 -18   71.29    4.49
   2  -1 -17    8.22    1.15
   2  -1 -17    5.50    0.83
   2  -1 -17    7.00    1.17
   2  -1 -17    8.11    1.25
   2  -1 -17    8.88    1.33
   2  -1 -16    6.19    0.91
   2  -1 -16    6.44    1.28
   2  -1 -16    7.32    1.16
   2  -1 -16    5.37    0.89
   2  -1 -16   10.34    1.44
   2  -1 -16    7.38    1.13
   2  -1 -15    0.34    1.00
   2  -1 -15   -0.12    0.87
   2  -1 -15    0.07    0.64
   2  -1 -15   -0.18    0.73
   2  -1 -15   -0.30    0.96
   2  -1 -14   19.48    1.72
   2  -1 -14   26.85    2.18
   2  -1 -14   28.27    1.97
   2  -1 -14   21.84    1.82
   2  -1 -14   18.77    1.75
   2  -1 -13   25.83    2.05
   2  -1 -13   26.43    1.95
   2  -1 -13   30.26    2.13
   2  -1 -13   29.73    2.37
   2  -1 -13   24.06    2.00
   2  -1 -13   26.93    2.07
   2  -1 -12    0.38    0.65
   2  -1 -12    1.15    0.60
   2  -1 -12    0.44    0.83
   2  -1 -12    1.52    0.67
   2  -1 -12    1.02    0.61
   2  -1 -12    0.90    0.52
   2  -1 -11  178.44   10.69
   2  -1 -11  188.14   10.52
   2  -1 -11  161.23   10.42
   2  -1 -11  185.49   10.48
   2  -1 -11  174.66   10.46
   2  -1 -11  161.44   10.36
   2  -1 -10   84.71    5.32
   2  -1 -10   89.60    5.38
  -2   1  10   76.71    6.27
   2  -1 -10   85.56    5.51
  -2   1   9  296.02   19.82
  -2   1   9  326.59   19.59
  -2   1   9  338.68   20.26
   2  -1  -8  472.11   29.99
  -2   1   8  483.06   30.04
  -2   1   8  542.34   30.42
  -2   1   8  499.72   29.72
  -2   1   7  236.81   13.80
  -2   1   7  206.54   13.16
  -2   1   7  212.39   13.51
  -2   1   6  726.76   43.45
  -2   1   6  761.18   43.62
  -2   1   6  720.20   43.10
   2  -1  -6  755.71   43.56
   2  -1  -6  709.67   43.33
  -2   1   5  716.24   42.29
  -2   1   5  768.48   42.79
   2  -1  -5  691.95   42.48
   2  -1  -5  717.54   42.68
  -2   1   4    5.34    0.70
  -2   1   4    5.53    1.08
   2  -1  -4    4.59    0.62
   2  -1  -4    5.34    0.88
   2  -1  -3 2438.59  148.82
   2  -1  -3 2529.98  148.79
  -2   1   3 2835.26  149.21
  -2   1   3 2556.25  148.72
  -2   1   2 1420.34   83.64
   2  -1  -2 1490.78   83.33
  -2   1   2 1426.80   83.31
  -2   1   2 1402.80   83.14
   2  -1  -1  111.59    7.10
  -2   1   1  112.98    6.91
  -2   1   1  116.96    7.22
  -2   1   0  378.45   22.35
   2  -1   0  378.33   22.60
  -2   1  -1  548.61   32.31
  -2   1  -1  580.83   32.53
  -2   1  -1  513.12   32.36
   2  -1   1  563.54   32.33
   2  -1   1  594.04   32.77
   2  -1   2   16.41    1.05
   2  -1   2   16.93    1.35
  -2   1  -2   15.04    0.83
   2  -1   3   31.85    2.47
   2  -1   3   28.08    2.18
  -2   1  -3   29.62    2.13
   2  -1   4   19.24    1.68
  -2   1  -4   20.98    1.76
   2  -1   5   60.99    4.04
  -2   1  -5   61.08    4.22
   2  -1   6 1104.89   65.27
  -2   1  -6 1121.26   65.51
  -2   1  -7 1304.86   75.33
   2  -1   7 1223.63   74.94
   2  -1   7 1345.36   75.37
  -2   1  -8   41.63    3.45
   2  -1   8   43.75    3.44
   2  -1   8   38.06    2.93
   2  -1   9   17.92    2.08
  -2   1  -9   13.71    1.99
  -2   1 -10    5.21    1.55
   2  -1  10    5.76    1.47
   2  -1  10    5.85    1.76
  -2   1 -11    8.51    1.07
  -2   1 -11    9.37    0.90
  -2   1 -11    9.74    1.17
  -2   1 -11   11.09    1.18
  -2   1 -11   10.11    1.01
  -2   1 -12   19.07    1.63
  -2   1 -12   20.92    1.77
  -2   1 -12   20.29    1.55
  -2   1 -12   20.32    1.57
  -2   1 -12   21.92    1.69
  -2   1 -12   18.00    1.79
  -2   1 -12   22.40    1.85
  -2   1 -13   14.20    1.24
  -2   1 -13   13.75    1.43
  -2   1 -13   15.11    1.55
  -2   1 -13   14.80    1.37
  -2   1 -13   12.03    1.15
  -2   1 -13   12.57    1.50
  -2   1 -13   13.45    1.30
  -2   1 -14   15.83    1.50
  -2   1 -14   17.36    1.76
  -2   1 -14   13.47    1.30
  -2   1 -14   17.13    1.75
  -2   1 -14   17.38    1.66
  -2   1 -14   15.10    1.37
  -2   1 -15   -0.04    0.73
  -2   1 -15    1.03    1.01
  -2   1 -15    0.92    0.64
  -2   1 -16   43.29    3.15
  -2   1 -16   38.70    2.86
  -2   1 -16   35.40    2.73
  -2   1 -16   45.75    3.22
  -2   1 -17   73.84    4.61
  -2   1 -17   67.88    4.52
  -2   1 -17   59.49    4.21
  -2   1 -17   60.76    4.14
  -2   1 -18    2.65    0.77
  -2   1 -18    4.98    1.23
  -2   1 -18    2.62    1.16
  -2   1 -18    2.97    0.70
  -2   1 -19    1.39    0.96
  -2   1 -19    0.78    1.22
  -2   1 -19    0.94    0.55
  -2   1 -19    1.38    1.01
  -2   1 -19    0.61    0.52
  -2   1 -20   23.24    2.02
  -2   1 -20   20.40    1.77
  -2   1 -20   24.38    1.91
  -2   1 -20   21.30    1.70
  -2   1 -21   -0.25    0.87
  -2   1 -21    0.30    0.43
   2   0 -20    1.80    0.65
   2   0 -20    2.51    0.53
   2   0 -20    3.17    0.60
   2   0 -19    0.91    0.82
   2   0 -19    1.23    0.68
   2   0 -19   -0.21    0.62
   2   0 -19    0.26    0.69
   2   0 -18    4.36    1.08
   2   0 -18    5.01    0.96
   2   0 -17    0.82    0.55
   2   0 -17    2.64    1.05
   2   0 -17    1.42    0.94
   2   0 -17    1.28    0.65
   2   0 -16    0.85    0.63
   2   0 -16    0.16    0.90
   2   0 -16    1.15    1.04
   2   0 -16    1.53    0.73
   2   0 -15    5.17    0.92
   2   0 -15    6.13    1.07
   2   0 -15    3.92    0.83
   2   0 -14   40.46    3.16
   2   0 -14   43.19    3.05
   2   0 -14   46.71    3.16
   2   0 -13  100.25    6.17
   2   0 -13  108.74    6.24
   2   0 -13   93.08    6.18
   2   0 -13   93.20    6.07
   2   0 -12  109.74    7.13
   2   0 -12  122.58    7.14
   2   0 -12  128.45    7.17
   2   0 -12  109.97    7.05
   2   0 -12  108.95    7.02
   2   0 -11  344.66   20.78
   2   0 -11  366.81   20.56
   2   0 -11  372.72   20.59
   2   0 -11  332.16   20.55
   2   0 -11  325.66   20.46
   2   0 -10    1.84    0.69
   2   0 -10    0.89    0.49
   2   0 -10    1.07    0.50
   2   0  -9    9.68    1.63
  -2   0   9   11.44    1.60
  -2   0   9   11.25    1.81
  -2   0   9   10.73    1.50
  -2   0   8  615.25   34.20
  -2   0   8  550.89   33.56
   2   0  -8  530.80   33.83
  -2   0   8  566.00   33.77
  -2   0   7  332.56   20.32
   2   0  -7  317.49   20.52
  -2   0   7  371.17   20.88
  -2   0   6 1092.22   60.52
  -2   0   6 1021.04   60.05
   2   0  -6  971.34   60.20
  -2   0   5  491.49   27.97
   2   0  -5  444.12   27.67
  -2   0   5  468.32   27.57
  -2   0   4 1092.86   61.22
   2   0  -4  992.34   60.93
  -2   0   4 1051.20   60.88
  -2   0   3  642.21    4.47
   2   0  -3  619.32    6.30
   2   0  -3  632.31    4.73
   2   0  -2   57.05    3.49
   2   0  -2   61.11    3.83
   2   0  -2   54.07    3.50
  -2   0   2   57.42    3.50
   2   0  -1  273.30   15.24
  -2   0   1  249.77   14.94
   2   0   0    1.95    0.69
   2   0   1  206.19   12.70
  -2   0  -1  214.80   12.70
   2   0   2 2306.61  125.33
  -2   0  -2 2043.12  125.17
   2   0   3  365.04   20.97
  -2   0  -3  343.41   20.82
   2   0   3  347.79   20.86
   2   0   4  574.59   35.44
   2   0   4  621.16   35.42
  -2   0  -4  603.69   35.47
   2   0   5  109.99    6.77
   2   0   5  124.57    7.10
  -2   0  -5  112.21    7.26
  -2   0  -6    6.68    1.31
   2   0   6    8.03    0.95
   2   0   6    6.98    0.77
   2   0   7  398.66   24.41
   2   0   7  424.98   24.56
  -2   0  -7  437.27   25.10
  -2   0  -8   63.87    4.60
   2   0   8   52.61    3.66
   2   0   8   67.60    4.46
   2   0   8   58.69    3.79
   2   0   8   59.55    3.86
   2   0   9  382.92   21.88
   2   0   9  327.00   21.63
   2   0  10  242.25   15.82
   2   0  10  255.69   15.98
  -2   0 -11  114.07    7.33
  -2   0 -11  123.32    7.27
  -2   0 -11  115.59    7.38
   2   0  11  131.96    8.68
  -2   0 -11  116.87    7.44
  -2   0 -12   64.83    3.89
  -2   0 -12   63.04    3.99
  -2   0 -12   52.21    3.76
  -2   0 -12   60.10    3.95
  -2   0 -12   59.43    4.07
  -2   0 -12   60.31    3.78
  -2   0 -12   59.93    4.03
  -2   0 -12   58.34    3.73
  -2   0 -13   78.82    5.02
  -2   0 -13   80.67    5.22
  -2   0 -13   78.15    4.92
  -2   0 -13   83.64    5.16
  -2   0 -13   73.01    4.94
  -2   0 -13   80.82    5.16
  -2   0 -13   78.66    5.24
  -2   0 -14   80.33    5.20
  -2   0 -14   79.93    5.44
  -2   0 -14   78.75    5.14
  -2   0 -14   88.15    5.39
  -2   0 -14   84.34    5.44
  -2   0 -14   83.92    5.35
  -2   0 -14   77.15    5.07
  -2   0 -15   -0.10    0.91
  -2   0 -15   -0.28    0.94
  -2   0 -15    0.15    0.66
  -2   0 -15    1.09    0.63
  -2   0 -15    0.50    0.53
  -2   0 -16    4.28    1.15
  -2   0 -16    3.38    0.77
  -2   0 -16    2.89    1.16
  -2   0 -16    2.11    0.83
  -2   0 -17  180.13    9.90
  -2   0 -17  145.15    9.58
  -2   0 -17  178.87    9.98
  -2   0 -17  145.73    9.54
  -2   0 -18   -0.32    1.00
  -2   0 -18    0.21    0.63
  -2   0 -18    0.95    1.12
  -2   0 -18    1.22    0.63
  -2   0 -19   39.98    2.80
  -2   0 -19   57.95    3.37
  -2   0 -19   51.38    3.10
  -2   0 -19   35.26    2.79
  -2   0 -19   51.40    3.18
  -2   0 -20   20.70    1.81
  -2   0 -20   26.73    2.04
[truncated: 2,661,584 more chars]
