# Supplementary material for: Encapsulation within a coordination cage modulates the reactivity of redox-active dyes
Source: Commun Chem. 2022 Mar 30;5:44. doi: 10.1038/s42004-022-00658-8 (PMC9814915; doi:10.1038/s42004-022-00658-8)
Supplement: Supplementary file 3 — Supplementary Data 1 [file 42004_2022_658_MOESM3_ESM.zip › (22c1)24.cif]

 
data_bim020_3a_sq
 
_audit_creation_method            'SHELXL-2018/3'
_shelx_SHELXL_version_number      '2018/3'
_chemical_name_systematic         ?
_chemical_name_common             ?
_chemical_melting_point           ?
_chemical_formula_moiety          ?
_chemical_formula_sum
 'C168 H180 N46 O66.24 Pd6' 
_chemical_formula_weight          4541.74

loop_
 _atom_type_symbol
 _atom_type_description
 _atom_type_scat_dispersion_real
 _atom_type_scat_dispersion_imag
 _atom_type_scat_source
 'C'  'C'   0.0181   0.0091
 'International Tables Vol C Tables 4.2.6.8 and 6.1.1.4'
 'H'  'H'   0.0000   0.0000
 'International Tables Vol C Tables 4.2.6.8 and 6.1.1.4'
 'N'  'N'   0.0311   0.0180
 'International Tables Vol C Tables 4.2.6.8 and 6.1.1.4'
 'O'  'O'   0.0492   0.0322
 'International Tables Vol C Tables 4.2.6.8 and 6.1.1.4'
 'Pd'  'Pd'   0.1215   3.9337
 'International Tables Vol C Tables 4.2.6.8 and 6.1.1.4'
 
_space_group_crystal_system       triclinic
_space_group_IT_number            2
_space_group_name_H-M_alt         'P -1'
_space_group_name_Hall            '-P 1'
 
_shelx_space_group_comment
;
The symmetry employed for this shelxl refinement is uniquely defined
by the following loop, which should always be used as a source of
symmetry information in preference to the above space-group names.
They are only intended as comments.
;
 
loop_
 _space_group_symop_operation_xyz
 'x, y, z'
 '-x, -y, -z'
 
_cell_length_a                    17.1672(3)
_cell_length_b                    17.6220(3)
_cell_length_c                    22.1209(4)
_cell_angle_alpha                 70.9633(16)
_cell_angle_beta                  86.3543(15)
_cell_angle_gamma                 73.4355(16)
_cell_volume                      6060.3(2)
_cell_formula_units_Z             1
_cell_measurement_temperature     100(2)
_cell_measurement_reflns_used   41983
_cell_measurement_theta_min     2.7140
_cell_measurement_theta_max     75.6870
 
_exptl_crystal_description        'plate'
_exptl_crystal_colour             'redish'
_exptl_crystal_density_meas       ?
_exptl_crystal_density_method     ?
_exptl_crystal_density_diffrn     1.244          
_exptl_crystal_F_000              2316
_exptl_transmission_factor_min    ?
_exptl_transmission_factor_max    ?
_exptl_crystal_size_max           0.200
_exptl_crystal_size_mid           0.100
_exptl_crystal_size_min           0.020
_exptl_absorpt_coefficient_mu     4.200
_shelx_estimated_absorpt_T_min    0.487
_shelx_estimated_absorpt_T_max    0.921
_exptl_absorpt_correction_type            gaussian
_exptl_absorpt_correction_T_min                     0.578
_exptl_absorpt_correction_T_max                     1.000
_exptl_absorpt_process_details
;
CrysAlisPro 1.171.41.80a (Rigaku Oxford Diffraction, 2020)
Numerical absorption correction based on gaussian integration over
a multifaceted crystal model
Empirical absorption correction using spherical harmonics,
implemented in SCALE3 ABSPACK scaling algorithm.
;
_exptl_absorpt_special_details    ?
_diffrn_ambient_temperature       100(2)
_diffrn_radiation_wavelength      1.54184
_diffrn_radiation_type            CuK\a
_diffrn_source 'Rotating-anode X-ray tube'
_diffrn_measurement_device_type   'XtaLAB Synergy R, DW system, HyPix-Arc 150'
_diffrn_measurement_method        '\w scans'
_diffrn_detector_area_resol_mean  10.0000
_diffrn_reflns_number             93592
_diffrn_reflns_av_unetI/netI      0.0402
_diffrn_reflns_av_R_equivalents   0.0411
_diffrn_reflns_limit_h_min        -21
_diffrn_reflns_limit_h_max        19
_diffrn_reflns_limit_k_min        -21
_diffrn_reflns_limit_k_max        21
_diffrn_reflns_limit_l_min        -27
_diffrn_reflns_limit_l_max        25
_diffrn_reflns_theta_min          2.114
_diffrn_reflns_theta_max          76.068
_diffrn_reflns_theta_full         67.684
_diffrn_measured_fraction_theta_max   0.956
_diffrn_measured_fraction_theta_full  0.990
_diffrn_reflns_Laue_measured_fraction_max    0.956
_diffrn_reflns_Laue_measured_fraction_full   0.990
_diffrn_reflns_point_group_measured_fraction_max   0.956
_diffrn_reflns_point_group_measured_fraction_full  0.990
_reflns_number_total              24220
_reflns_number_gt                 18532
_reflns_threshold_expression      'I > 2\s(I)'
_reflns_Friedel_coverage          0.000
_reflns_Friedel_fraction_max      .
_reflns_Friedel_fraction_full     .
 
_reflns_special_details
;
 Reflections were merged by SHELXL according to the crystal
 class for the calculation of statistics and refinement.
 
 Structure factors included contributions from the .fab file.
 
 _reflns_Friedel_fraction is defined as the number of unique
 Friedel pairs measured divided by the number that would be
 possible theoretically, ignoring centric projections and
 systematic absences.
;
 
_computing_data_collection     'CrysAlisPro 1.171.41.80a (Rigaku OD, 2020)'
_computing_cell_refinement     'CrysAlisPro 1.171.41.80a (Rigaku OD, 2020)'
_computing_data_reduction      'CrysAlisPro 1.171.41.80a (Rigaku OD, 2020)'
_computing_structure_solution    'SHELXT-2018/3 (Sheldrick, 2018)'
_computing_structure_refinement 'SHELXL-2018/3 (Sheldrick, 2018)'
_computing_molecular_graphics     ?
_computing_publication_material   ?
_refine_special_details           ?
_refine_ls_structure_factor_coef  Fsqd
_refine_ls_matrix_type            full
_refine_ls_weighting_scheme       calc
_refine_ls_weighting_details
'w=1/[\s^2^(Fo^2^)+(0.1374P)^2^+3.0075P] where P=(Fo^2^+2Fc^2^)/3'
_atom_sites_solution_primary      ?
_atom_sites_solution_secondary    ?
_atom_sites_solution_hydrogens    geom
_refine_ls_hydrogen_treatment     constr
_refine_ls_extinction_method      'SHELXL-2018/3 (Sheldrick 2018)'
_refine_ls_extinction_coef        0.00118(8)
_refine_ls_extinction_expression
 'Fc^*^=kFc[1+0.001xFc^2^\l^3^/sin(2\q)]^-1/4^'
_refine_ls_number_reflns          24220
_refine_ls_number_parameters      1426
_refine_ls_number_restraints      39
_refine_ls_R_factor_all           0.0851
_refine_ls_R_factor_gt            0.0704
_refine_ls_wR_factor_ref          0.2145
_refine_ls_wR_factor_gt           0.2028
_refine_ls_goodness_of_fit_ref    1.107
_refine_ls_restrained_S_all       1.109
_refine_ls_shift/su_max           0.001
_refine_ls_shift/su_mean          0.000
 
loop_
 _atom_site_label
 _atom_site_type_symbol
 _atom_site_fract_x
 _atom_site_fract_y
 _atom_site_fract_z
 _atom_site_U_iso_or_equiv
 _atom_site_adp_type
 _atom_site_occupancy
 _atom_site_site_symmetry_order  
 _atom_site_calc_flag
 _atom_site_refinement_flags_posn
 _atom_site_refinement_flags_adp
 _atom_site_refinement_flags_occupancy
 _atom_site_disorder_assembly
 _atom_site_disorder_group
Pd1 Pd 1.31201(3) -0.08661(2) 0.15016(2) 0.05067(13) Uani 1 1 d . . . . .
Pd2 Pd 0.85761(2) 0.51554(2) 0.34191(2) 0.04440(12) Uani 1 1 d . . . . .
Pd3 Pd 0.64616(2) 0.13344(2) 0.25769(2) 0.04485(12) Uani 1 1 d . . . . .
O7 O 1.1025(3) 0.2585(3) 0.1056(2) 0.0755(12) Uani 1 1 d . . . . .
O8 O 0.8607(4) 0.1995(4) 0.0800(4) 0.121(2) Uani 1 1 d . . . . .
O9 O 1.3440(4) 0.3255(4) 0.1194(3) 0.0989(17) Uani 1 1 d . . . . .
O10 O 0.5171(2) 0.3458(2) 0.56370(16) 0.0431(7) Uani 1 1 d . . . . .
O11 O 0.5763(3) 0.4287(2) 0.73257(19) 0.0594(10) Uani 1 1 d . . . . .
O12 O 0.4647(2) 0.2606(2) 0.39366(18) 0.0539(9) Uani 1 1 d . . . . .
O13 O 0.5239(11) -0.0690(12) 0.0865(9) 0.299(8) Uiso 1 1 d D . . . .
O14 O 0.4815(4) 0.0026(4) 0.1391(3) 0.1112(19) Uiso 1 1 d D . . . .
O15 O 0.4905(5) 0.1030(6) 0.0232(4) 0.144(3) Uiso 1 1 d D . . . .
O16 O 0.6728(4) 0.3424(5) 0.2437(3) 0.119(2) Uani 1 1 d . . . . .
O17 O 0.7158(5) 0.4401(3) 0.2660(3) 0.126(2) Uani 1 1 d . . . . .
O18 O 0.7688(2) 0.3097(2) 0.31296(17) 0.0487(8) Uani 1 1 d . . . . .
O19 O 1.1361(4) 0.5374(5) 0.3668(4) 0.130(3) Uani 1 1 d . . . . .
O20 O 1.2417(4) 0.3850(4) 0.4265(3) 0.0963(16) Uani 1 1 d . . . . .
O21 O 1.3243(3) 0.3418(3) 0.3233(2) 0.0618(10) Uani 1 1 d . . . . .
O22 O 1.1850(10) 0.5893(10) 0.2521(8) 0.130(5) Uani 0.5 1 d . . P . .
O23 O 1.1727(7) 0.5560(7) 0.2245(6) 0.092(4) Uani 0.5 1 d . . P . .
O24 O 1.2621(2) 0.2092(3) 0.3235(2) 0.0684(12) Uani 1 1 d . . . . .
O25 O 0.9162(9) 0.0384(9) 0.0889(7) 0.251(7) Uani 1 1 d . . . . .
O26 O 0.8650(11) -0.1018(8) 0.1497(6) 0.149(7) Uani 0.562(14) 1 d . . P . .
O27 O 0.7381(11) -0.1246(8) 0.1290(6) 0.112(6) Uani 0.438(14) 1 d . . P . .
O28 O 0.6166(6) -0.1488(7) 0.1962(5) 0.173(4) Uani 1 1 d . . . . .
O29 O 0.7629(7) -0.1484(5) 0.3662(4) 0.183(5) Uani 1 1 d . . . . .
O31 O 0.5174(5) -0.0859(5) 0.4077(4) 0.062(2) Uani 0.623(13) 1 d . . P . .
O32 O 0.5900(3) -0.1377(4) 0.5266(3) 0.0945(17) Uani 1 1 d . . . . .
O33 O 0.6159(4) -0.0494(4) 0.5946(3) 0.065(2) Uani 0.623(13) 1 d . . P . .
O34 O 0.5234(13) 0.0412(17) 0.5743(9) 0.125(10) Uani 0.377(13) 1 d . . P . .
O35 O 0.3428(3) 0.4846(3) 0.2272(2) 0.0815(14) Uani 1 1 d . . . . .
O36 O 0.4073(5) 0.4524(4) 0.1174(3) 0.112(2) Uani 1 1 d . . . . .
O37 O 0.5804(9) 0.3985(8) 0.1152(9) 0.287(8) Uani 1 1 d . . . . .
O38 O 0.5669(5) 0.5630(5) 0.2050(4) 0.153(3) Uani 1 1 d . . . . .
O39 O 0.8036(7) 0.2979(6) 0.6844(4) 0.096(4) Uani 0.79(2) 1 d . . P . .
N1 N 1.3582(4) -0.1938(3) 0.1257(2) 0.0764(17) Uani 1 1 d . . . . .
N2 N 1.2688(4) -0.0305(3) 0.0573(2) 0.0689(14) Uani 1 1 d . . . . .
N3 N 1.2626(3) 0.0167(3) 0.1769(2) 0.0522(10) Uani 1 1 d . . . . .
N4 N 1.1764(3) 0.0913(3) 0.2265(2) 0.0481(10) Uani 1 1 d . . . . .
N5 N 0.8947(2) 0.1017(2) 0.27022(19) 0.0415(8) Uani 1 1 d . . . . .
N6 N 0.7686(2) 0.0981(3) 0.2644(2) 0.0435(9) Uani 1 1 d . . . . .
N7 N 1.0084(2) 0.3029(2) 0.3116(2) 0.0437(9) Uani 1 1 d . . . . .
N8 N 0.9494(2) 0.4181(3) 0.3321(2) 0.0452(9) Uani 1 1 d . . . . .
N9 N 0.6430(3) 0.1421(4) 0.1623(2) 0.0643(14) Uani 1 1 d . . . . .
N10 N 0.5216(3) 0.1749(3) 0.2461(2) 0.0587(12) Uani 1 1 d . . . . .
N11 N 0.8796(3) 0.5970(3) 0.2557(2) 0.0561(11) Uani 1 1 d . . . . .
N12 N 0.7622(3) 0.6149(3) 0.3498(3) 0.0655(13) Uani 1 1 d . . . . .
N13 N 0.6480(3) 0.1209(3) 0.35268(19) 0.0440(9) Uani 1 1 d . . . . .
N14 N 0.6694(2) 0.1389(2) 0.44226(18) 0.0404(8) Uani 1 1 d . . . . .
N15 N 0.8318(3) 0.4356(2) 0.4249(2) 0.0434(9) Uani 1 1 d . . . . .
N16 N 0.7895(2) 0.3333(2) 0.48883(18) 0.0383(8) Uani 1 1 d . . . . .
N17 N 0.6495(3) 0.1692(3) 0.65374(19) 0.0462(9) Uani 1 1 d . . . . .
N18 N 0.6438(3) 0.1410(3) 0.75755(19) 0.0503(10) Uani 1 1 d . . . . .
N21 N 1.0174(4) 0.3849(4) 0.1571(2) 0.0717(14) Uani 1 1 d . . . . .
N22 N 0.6055(2) 0.4477(2) 0.4819(2) 0.0434(9) Uani 1 1 d . . . . .
N23 N 0.4929(14) 0.0249(16) 0.0705(12) 0.300(10) Uiso 1 1 d D . . . .
N24 N 0.7191(3) 0.3660(4) 0.2733(3) 0.0690(13) Uani 1 1 d . . . . .
C1 C 1.3105(7) -0.2542(5) 0.1586(4) 0.112(4) Uani 1 1 d . . . . .
H1A H 1.332292 -0.306016 0.148114 0.167 Uiso 1 1 calc R U . . .
H1B H 1.253312 -0.229449 0.144121 0.167 Uiso 1 1 calc R U . . .
H1C H 1.314640 -0.266484 0.204960 0.167 Uiso 1 1 calc R U . . .
C2 C 1.4419(6) -0.2339(6) 0.1442(4) 0.107(3) Uani 1 1 d . . . . .
H2A H 1.461641 -0.281265 0.127930 0.160 Uiso 1 1 calc R U . . .
H2B H 1.447931 -0.253953 0.190939 0.160 Uiso 1 1 calc R U . . .
H2C H 1.473650 -0.193834 0.126279 0.160 Uiso 1 1 calc R U . . .
C3 C 1.3452(6) -0.1678(5) 0.0540(3) 0.087(2) Uani 1 1 d . . . . .
H3A H 1.391003 -0.147286 0.032346 0.105 Uiso 1 1 calc R U . . .
H3B H 1.344138 -0.216860 0.041872 0.105 Uiso 1 1 calc R U . . .
C4 C 1.2694(6) -0.1025(5) 0.0329(4) 0.095(3) Uani 1 1 d . . . . .
H4A H 1.222787 -0.124761 0.049944 0.114 Uiso 1 1 calc R U . . .
H4B H 1.264424 -0.082285 -0.014378 0.114 Uiso 1 1 calc R U . . .
C5 C 1.3216(7) 0.0186(6) 0.0207(4) 0.114(3) Uani 1 1 d . . . . .
H5A H 1.303765 0.041454 -0.024469 0.171 Uiso 1 1 calc R U . . .
H5B H 1.377727 -0.017144 0.024815 0.171 Uiso 1 1 calc R U . . .
H5C H 1.318947 0.064621 0.037144 0.171 Uiso 1 1 calc R U . . .
C6 C 1.1827(5) 0.0222(6) 0.0478(4) 0.101(3) Uani 1 1 d . . . . .
H6A H 1.165854 0.039151 0.002687 0.151 Uiso 1 1 calc R U . . .
H6B H 1.177897 0.072057 0.059899 0.151 Uiso 1 1 calc R U . . .
H6C H 1.147721 -0.009924 0.074471 0.151 Uiso 1 1 calc R U . . .
C7 C 1.3040(3) 0.0572(4) 0.2015(3) 0.0577(14) Uani 1 1 d . . . . .
H7 H 1.360496 0.052358 0.197833 0.069 Uiso 1 1 calc R U . . .
C8 C 1.2513(3) 0.1045(3) 0.2314(3) 0.0535(13) Uani 1 1 d . . . . .
H8 H 1.262960 0.139982 0.251804 0.064 Uiso 1 1 calc R U . . .
C9 C 1.1878(3) 0.0368(3) 0.1937(3) 0.0511(12) Uani 1 1 d . . . . .
H9 H 1.146464 0.015981 0.184188 0.061 Uiso 1 1 calc R U . . .
C10 C 1.1016(3) 0.1272(3) 0.2500(2) 0.0409(10) Uani 1 1 d . . . . .
C11 C 1.0355(3) 0.0961(3) 0.2500(2) 0.0422(10) Uani 1 1 d . . . . .
H11 H 1.040928 0.049886 0.235299 0.051 Uiso 1 1 calc R U . . .
C12 C 0.9628(3) 0.1328(3) 0.2714(2) 0.0399(10) Uani 1 1 d . . . . .
C13 C 0.9517(3) 0.2004(3) 0.2935(2) 0.0418(10) Uani 1 1 d . . . . .
H13 H 0.900907 0.224858 0.308785 0.050 Uiso 1 1 calc R U . . .
C14 C 1.0192(3) 0.2307(3) 0.2920(2) 0.0411(10) Uani 1 1 d . . . . .
C15 C 1.0936(3) 0.1959(3) 0.2703(2) 0.0431(10) Uani 1 1 d . . . . .
H15 H 1.138119 0.218256 0.269328 0.052 Uiso 1 1 calc R U . . .
C16 C 0.8989(4) 0.0209(3) 0.2748(3) 0.0533(12) Uani 1 1 d . . . . .
H16 H 0.946604 -0.024361 0.279268 0.064 Uiso 1 1 calc R U . . .
C17 C 0.8199(4) 0.0194(3) 0.2717(3) 0.0558(13) Uani 1 1 d . . . . .
H17 H 0.803059 -0.028392 0.274066 0.067 Uiso 1 1 calc R U . . .
C18 C 0.8161(3) 0.1458(3) 0.2639(2) 0.0411(10) Uani 1 1 d . . . . .
H18 H 0.796964 0.203546 0.259588 0.049 Uiso 1 1 calc R U . . .
C19 C 1.0683(3) 0.3279(3) 0.3327(3) 0.0573(14) Uani 1 1 d . . . . .
H19 H 1.124984 0.300401 0.337129 0.069 Uiso 1 1 calc R U . . .
C20 C 1.0305(3) 0.3984(4) 0.3456(3) 0.0528(12) Uani 1 1 d . . . . .
H20 H 1.056056 0.429532 0.361632 0.063 Uiso 1 1 calc R U . . .
C21 C 0.9379(3) 0.3601(3) 0.3110(2) 0.0404(10) Uani 1 1 d . . . . .
H21 H 0.886870 0.359230 0.297296 0.049 Uiso 1 1 calc R U . . .
C22 C 0.6956(6) 0.1901(7) 0.1242(3) 0.110(4) Uani 1 1 d . . . . .
H22A H 0.689544 0.195610 0.079110 0.165 Uiso 1 1 calc R U . . .
H22B H 0.752295 0.161147 0.138867 0.165 Uiso 1 1 calc R U . . .
H22C H 0.680558 0.245712 0.129057 0.165 Uiso 1 1 calc R U . . .
C23 C 0.6646(5) 0.0551(5) 0.1585(4) 0.085(2) Uani 1 1 d . . . . .
H23A H 0.652373 0.057608 0.115052 0.128 Uiso 1 1 calc R U . . .
H23B H 0.632755 0.022731 0.189031 0.128 Uiso 1 1 calc R U . . .
H23C H 0.722663 0.028204 0.168777 0.128 Uiso 1 1 calc R U . . .
C24 C 0.5577(5) 0.1863(6) 0.1382(3) 0.080(2) Uani 1 1 d . . . . .
H24A H 0.549445 0.247456 0.125437 0.096 Uiso 1 1 calc R U . . .
H24B H 0.547813 0.172733 0.099825 0.096 Uiso 1 1 calc R U . . .
C25 C 0.4998(4) 0.1625(5) 0.1867(3) 0.0735(19) Uani 1 1 d . . . . .
H25A H 0.501885 0.103214 0.195140 0.088 Uiso 1 1 calc R U . . .
H25B H 0.443907 0.197450 0.171582 0.088 Uiso 1 1 calc R U . . .
C26 C 0.4970(4) 0.2651(4) 0.2408(3) 0.0735(19) Uani 1 1 d . . . . .
H26A H 0.439125 0.289352 0.228567 0.110 Uiso 1 1 calc R U . . .
H26B H 0.529088 0.294552 0.208257 0.110 Uiso 1 1 calc R U . . .
H26C H 0.506700 0.270583 0.282162 0.110 Uiso 1 1 calc R U . . .
C27 C 0.4769(4) 0.1323(6) 0.2998(4) 0.078(2) Uani 1 1 d . . . . .
H27A H 0.418711 0.151088 0.288328 0.117 Uiso 1 1 calc R U . . .
H27B H 0.485382 0.145967 0.337985 0.117 Uiso 1 1 calc R U . . .
H27C H 0.497019 0.071692 0.308684 0.117 Uiso 1 1 calc R U . . .
C28 C 0.8808(7) 0.5638(5) 0.2028(3) 0.099(3) Uani 1 1 d . . . . .
H28A H 0.875855 0.609040 0.161993 0.148 Uiso 1 1 calc R U . . .
H28B H 0.835175 0.539633 0.206249 0.148 Uiso 1 1 calc R U . . .
H28C H 0.932061 0.520388 0.204851 0.148 Uiso 1 1 calc R U . . .
C29 C 0.9582(5) 0.6147(6) 0.2584(4) 0.098(3) Uani 1 1 d . . . . .
H29A H 0.965596 0.655930 0.217870 0.147 Uiso 1 1 calc R U . . .
H29B H 1.002461 0.562990 0.265498 0.147 Uiso 1 1 calc R U . . .
H29C H 0.958583 0.636988 0.293546 0.147 Uiso 1 1 calc R U . . .
C30 C 0.8108(6) 0.6732(4) 0.2429(4) 0.090(2) Uani 1 1 d . . . . .
H30A H 0.829087 0.721424 0.215456 0.107 Uiso 1 1 calc R U . . .
H30B H 0.767348 0.667304 0.218922 0.107 Uiso 1 1 calc R U . . .
C31 C 0.7781(6) 0.6902(4) 0.2994(4) 0.111(3) Uani 1 1 d . . . . .
H31A H 0.726459 0.735547 0.288028 0.133 Uiso 1 1 calc R U . . .
H31B H 0.816447 0.710346 0.317547 0.133 Uiso 1 1 calc R U . . .
C32 C 0.7656(6) 0.6308(5) 0.4124(5) 0.108(3) Uani 1 1 d . . . . .
H32A H 0.728623 0.685699 0.409753 0.162 Uiso 1 1 calc R U . . .
H32B H 0.821216 0.629548 0.421365 0.162 Uiso 1 1 calc R U . . .
H32C H 0.749195 0.587375 0.446881 0.162 Uiso 1 1 calc R U . . .
C33 C 0.6852(4) 0.6011(5) 0.3405(5) 0.103(3) Uani 1 1 d . . . . .
H33A H 0.641187 0.652376 0.336366 0.154 Uiso 1 1 calc R U . . .
H33B H 0.675888 0.555695 0.377304 0.154 Uiso 1 1 calc R U . . .
H33C H 0.686363 0.585959 0.301508 0.154 Uiso 1 1 calc R U . . .
C34 C 0.6338(4) 0.0562(3) 0.4018(3) 0.0514(12) Uani 1 1 d . . . . .
H34 H 0.617252 0.011244 0.397118 0.062 Uiso 1 1 calc R U . . .
C35 C 0.6467(4) 0.0659(3) 0.4578(3) 0.0537(13) Uani 1 1 d . . . . .
H35 H 0.641324 0.029854 0.499500 0.064 Uiso 1 1 calc R U . . .
C36 C 0.6692(3) 0.1706(3) 0.3781(2) 0.0417(10) Uani 1 1 d . . . . .
H36 H 0.682271 0.220925 0.354686 0.050 Uiso 1 1 calc R U . . .
C37 C 0.6891(3) 0.1742(3) 0.4872(2) 0.0389(9) Uani 1 1 d . . . . .
C38 C 0.6614(3) 0.1521(3) 0.5491(2) 0.0430(10) Uani 1 1 d . . . . .
H38 H 0.630809 0.112589 0.562454 0.052 Uiso 1 1 calc R U . . .
C39 C 0.6793(3) 0.1891(3) 0.5907(2) 0.0409(10) Uani 1 1 d . . . . .
C40 C 0.7229(3) 0.2481(3) 0.5722(2) 0.0392(9) Uani 1 1 d . . . . .
H40 H 0.734213 0.273081 0.601452 0.047 Uiso 1 1 calc R U . . .
C41 C 0.7493(3) 0.2694(3) 0.5103(2) 0.0383(9) Uani 1 1 d . . . . .
C42 C 0.7342(3) 0.2318(3) 0.4668(2) 0.0364(9) Uani 1 1 d . . . . .
H42 H 0.754243 0.245351 0.424733 0.044 Uiso 1 1 calc R U . . .
C43 C 0.8234(3) 0.3652(3) 0.5269(3) 0.0470(11) Uani 1 1 d . . . . .
H43 H 0.827154 0.346538 0.572360 0.056 Uiso 1 1 calc R U . . .
C44 C 0.8497(3) 0.4277(3) 0.4869(2) 0.0494(12) Uani 1 1 d . . . . .
H44 H 0.876330 0.460994 0.499189 0.059 Uiso 1 1 calc R U . . .
C45 C 0.7958(3) 0.3777(3) 0.4278(2) 0.0378(9) Uani 1 1 d . . . . .
H45 H 0.777210 0.368795 0.391768 0.045 Uiso 1 1 calc R U . . .
C46 C 0.5755(3) 0.1555(3) 0.6711(3) 0.0500(12) Uani 1 1 d . . . . .
H46 H 0.534273 0.157552 0.643514 0.060 Uiso 1 1 calc R U . . .
C47 C 0.5725(4) 0.1384(4) 0.7358(3) 0.0559(13) Uani 1 1 d . . . . .
H47 H 0.528087 0.126577 0.761335 0.067 Uiso 1 1 calc R U . . .
C48 C 0.6897(4) 0.1602(3) 0.7077(2) 0.0481(11) Uani 1 1 d . . . . .
H48 H 0.742492 0.166626 0.709314 0.058 Uiso 1 1 calc R U . . .
C73 C 1.2674(5) 0.3363(5) 0.1302(4) 0.082(2) Uani 1 1 d . . . . .
C74 C 1.2242(5) 0.3967(5) 0.1604(4) 0.084(2) Uani 1 1 d . . . . .
H74 H 1.253170 0.426971 0.174247 0.101 Uiso 1 1 calc R U . . .
C75 C 1.1436(5) 0.4113(5) 0.1694(3) 0.0780(19) Uani 1 1 d . . . . .
H75 H 1.117169 0.451754 0.189315 0.094 Uiso 1 1 calc R U . . .
C76 C 1.0978(5) 0.3683(4) 0.1503(3) 0.0681(16) Uani 1 1 d . . . . .
C77 C 1.1424(5) 0.3059(4) 0.1222(3) 0.0715(17) Uani 1 1 d . . . . .
C78 C 1.2234(5) 0.2912(5) 0.1130(3) 0.0760(18) Uani 1 1 d . . . . .
H78 H 1.250437 0.249476 0.094492 0.091 Uiso 1 1 calc R U . . .
C79 C 1.0220(5) 0.2745(5) 0.1115(3) 0.0716(17) Uani 1 1 d . . . . .
C80 C 0.9788(4) 0.3400(4) 0.1376(3) 0.0678(16) Uani 1 1 d . . . . .
C81 C 0.8933(5) 0.3546(5) 0.1427(3) 0.081(2) Uani 1 1 d . . . . .
H81 H 0.862513 0.396935 0.159445 0.097 Uiso 1 1 calc R U . . .
C82 C 0.8556(5) 0.3073(5) 0.1234(4) 0.087(2) Uani 1 1 d . . . . .
H82 H 0.798234 0.318126 0.126575 0.104 Uiso 1 1 calc R U . . .
C83 C 0.8985(5) 0.2428(5) 0.0989(4) 0.083(2) Uani 1 1 d . . . . .
C84 C 0.9832(5) 0.2289(5) 0.0931(4) 0.082(2) Uani 1 1 d . . . . .
H84 H 1.013355 0.186771 0.075957 0.098 Uiso 1 1 calc R U . . .
C85 C 0.4959(3) 0.3052(3) 0.4151(3) 0.0464(11) Uani 1 1 d . . . . .
C86 C 0.5384(3) 0.3598(3) 0.3737(3) 0.0493(11) Uani 1 1 d . . . . .
H86 H 0.541973 0.363574 0.329880 0.059 Uiso 1 1 calc R U . . .
C87 C 0.5737(3) 0.4064(3) 0.3949(2) 0.0447(10) Uani 1 1 d . . . . .
H87 H 0.602298 0.441349 0.366078 0.054 Uiso 1 1 calc R U . . .
C88 C 0.5683(3) 0.4034(3) 0.4599(3) 0.0453(11) Uani 1 1 d . . . . .
C89 C 0.5248(3) 0.3505(3) 0.5006(2) 0.0426(10) Uani 1 1 d . . . . .
C90 C 0.4896(3) 0.3029(3) 0.4797(3) 0.0458(11) Uani 1 1 d . . . . .
H90 H 0.460902 0.268182 0.508559 0.055 Uiso 1 1 calc R U . . .
C91 C 0.5555(3) 0.3905(3) 0.5867(3) 0.0439(10) Uani 1 1 d . . . . .
C92 C 0.6000(3) 0.4405(3) 0.5439(2) 0.0436(10) Uani 1 1 d . . . . .
C93 C 0.6393(3) 0.4853(3) 0.5699(3) 0.0479(11) Uani 1 1 d . . . . .
H93 H 0.669682 0.519887 0.542913 0.058 Uiso 1 1 calc R U . . .
C94 C 0.6333(3) 0.4786(3) 0.6324(3) 0.0511(12) Uani 1 1 d . . . . .
H94 H 0.661614 0.507067 0.648979 0.061 Uiso 1 1 calc R U . . .
C95 C 0.5858(3) 0.4301(3) 0.6748(3) 0.0509(12) Uani 1 1 d . . . . .
C96 C 0.5483(3) 0.3837(3) 0.6497(3) 0.0482(11) Uani 1 1 d . . . . .
H96 H 0.518674 0.348374 0.676729 0.058 Uiso 1 1 calc R U . . .
O1 O 0.9011(8) 0.0680(6) 0.5897(4) 0.102(4) Uani 0.749(9) 1 d . . P A 1
O3 O 1.0188(12) 0.2654(10) 0.6167(7) 0.208(9) Uani 0.749(9) 1 d . . P A 1
O4 O 0.8063(7) -0.1436(6) 0.5594(5) 0.117(4) Uani 0.749(9) 1 d . . P A 1
O41 O 1.0992(8) 0.1753(5) 0.7245(6) 0.171(6) Uani 0.749(9) 1 d . . P A 1
N19 N 0.9330(7) 0.1200(7) 0.4585(6) 0.079(3) Uani 0.749(9) 1 d . . P A 1
C56 C 0.8970(5) 0.0553(5) 0.4847(3) 0.084(6) Uani 0.749(9) 1 d G . P A 1
C57 C 0.8786(5) 0.0156(5) 0.4448(2) 0.073(3) Uani 0.749(9) 1 d G . P A 1
H57 H 0.888975 0.033821 0.400456 0.088 Uiso 0.749(9) 1 calc R U P A 1
C58 C 0.8450(5) -0.0509(5) 0.4699(3) 0.082(3) Uani 0.749(9) 1 d G . P A 1
H58 H 0.832457 -0.078074 0.442625 0.098 Uiso 0.749(9) 1 calc R U P A 1
C59 C 0.8299(6) -0.0776(4) 0.5348(4) 0.092(4) Uani 0.749(9) 1 d G . P A 1
C60 C 0.8483(6) -0.0379(5) 0.5746(3) 0.091(4) Uani 0.749(9) 1 d G . P A 1
H60 H 0.837947 -0.056170 0.618981 0.109 Uiso 0.749(9) 1 calc R U P A 1
C55 C 0.8819(6) 0.0286(5) 0.5496(3) 0.080(3) Uani 0.749(9) 1 d G . P A 1
C54 C 0.9633(6) 0.1709(6) 0.6034(3) 0.100(5) Uani 0.749(9) 1 d G . P A 1
H54 H 0.953258 0.153963 0.647840 0.120 Uiso 0.749(9) 1 calc R U P A 1
C53 C 0.9401(5) 0.1327(5) 0.5644(4) 0.082(3) Uani 0.749(9) 1 d G . P A 1
C52 C 0.9548(5) 0.1575(6) 0.4993(3) 0.095(5) Uani 0.749(9) 1 d G . P A 1
C51 C 0.9926(6) 0.2205(6) 0.4732(3) 0.091(4) Uani 0.749(9) 1 d G . P A 1
H51 H 1.002561 0.237458 0.428770 0.110 Uiso 0.749(9) 1 calc R U P A 1
C50 C 1.0157(6) 0.2588(6) 0.5123(5) 0.106(4) Uani 0.749(9) 1 d G . P A 1
H50 H 1.041482 0.301842 0.494449 0.127 Uiso 0.749(9) 1 calc R U P A 1
C49 C 1.0010(7) 0.2340(6) 0.5773(4) 0.115(5) Uani 0.749(9) 1 d G . P A 1
O2 O 0.8693(12) 0.0364(11) 0.5902(9) 0.049(4) Uani 0.251(9) 1 d . . P A 2
C61 C 0.9780(11) 0.1915(11) 0.5894(7) 0.075(11) Uani 0.251(9) 1 d G U P A 2
C66 C 0.9341(9) 0.1331(10) 0.6113(5) 0.042(5) Uani 0.251(9) 1 d G U P A 2
H66 H 0.919042 0.117336 0.654776 0.050 Uiso 0.251(9) 1 calc R U P A 2
C65 C 0.9122(9) 0.0977(9) 0.5697(7) 0.031(5) Uani 0.251(9) 1 d G . P A 2
C64 C 0.9342(11) 0.1207(11) 0.5061(6) 0.054(7) Uani 0.251(9) 1 d G . P A 2
C63 C 0.9781(11) 0.1791(12) 0.4842(6) 0.063(9) Uani 0.251(9) 1 d G U P A 2
H63 H 0.993090 0.194805 0.440750 0.076 Uiso 0.251(9) 1 calc R U P A 2
C62 C 1.0000(11) 0.2145(11) 0.5259(8) 0.056(6) Uani 0.251(9) 1 d G . P A 2
H62 H 1.029953 0.254388 0.510877 0.068 Uiso 0.251(9) 1 calc R U P A 2
O5 O 0.9998(17) 0.2144(14) 0.6334(14) 0.093(8) Uani 0.251(9) 1 d . . P A 2
C70 C 0.8081(11) -0.0655(11) 0.4643(7) 0.065(8) Uani 0.251(9) 1 d G . P A 2
H70 H 0.794005 -0.089777 0.435553 0.077 Uiso 0.251(9) 1 calc R U P A 2
C69 C 0.8512(10) -0.0063(12) 0.4430(6) 0.037(5) Uani 0.251(9) 1 d G U P A 2
H69 H 0.866556 0.009845 0.399617 0.045 Uiso 0.251(9) 1 calc R U P A 2
C68 C 0.8718(11) 0.0292(11) 0.4850(8) 0.092(15) Uani 0.251(9) 1 d G U P A 2
C67 C 0.8493(10) 0.0056(11) 0.5484(8) 0.044(6) Uani 0.251(9) 1 d G U P A 2
C72 C 0.8062(9) -0.0536(10) 0.5698(6) 0.043(5) Uani 0.251(9) 1 d G . P A 2
H72 H 0.790851 -0.069729 0.613137 0.052 Uiso 0.251(9) 1 calc R U P A 2
C71 C 0.7856(10) -0.0891(9) 0.5277(8) 0.047(5) Uani 0.251(9) 1 d G . P A 2
O6 O 0.7489(9) -0.1456(9) 0.5458(7) 0.043(4) Uani 0.251(9) 1 d . . P A 2
O30 O 0.7559(6) -0.2250(6) 0.4917(4) 0.125(4) Uani 0.749(9) 1 d . . P A 2
O40 O 0.8481(16) 0.256(2) 0.7176(18) 0.105(12) Uani 0.21(2) 1 d . . P B 2
N20 N 0.9146(17) 0.0820(19) 0.4623(12) 0.053(6) Uani 0.251(9) 1 d . . P A 2
 
loop_
 _atom_site_aniso_label
 _atom_site_aniso_U_11
 _atom_site_aniso_U_22
 _atom_site_aniso_U_33
 _atom_site_aniso_U_23
 _atom_site_aniso_U_13
 _atom_site_aniso_U_12
Pd1 0.0638(3) 0.0482(2) 0.0383(2) -0.01901(16) 0.01403(17) -0.00975(18)
Pd2 0.0494(2) 0.03405(18) 0.0515(2) -0.01773(15) 0.01157(16) -0.01194(15)
Pd3 0.0444(2) 0.0554(2) 0.0442(2) -0.02582(17) 0.00544(15) -0.01780(16)
O7 0.076(3) 0.080(3) 0.074(3) -0.024(2) 0.011(2) -0.031(3)
O8 0.116(5) 0.117(5) 0.143(6) -0.026(4) -0.010(4) -0.067(4)
O9 0.074(4) 0.108(4) 0.102(4) -0.017(3) -0.009(3) -0.022(3)
O10 0.0437(18) 0.0424(17) 0.0464(18) -0.0185(14) 0.0056(14) -0.0127(14)
O11 0.075(3) 0.057(2) 0.053(2) -0.0237(18) 0.0014(19) -0.020(2)
O12 0.056(2) 0.060(2) 0.055(2) -0.0265(18) 0.0009(17) -0.0205(18)
O16 0.090(4) 0.171(7) 0.089(4) -0.011(4) -0.029(3) -0.054(4)
O17 0.170(7) 0.043(3) 0.134(6) -0.007(3) 0.015(5) -0.008(3)
O18 0.050(2) 0.0445(18) 0.051(2) -0.0179(16) 0.0050(16) -0.0101(16)
O19 0.105(5) 0.141(6) 0.159(6) -0.107(5) -0.045(4) 0.025(4)
O20 0.105(4) 0.090(4) 0.094(4) -0.038(3) 0.022(3) -0.023(3)
O21 0.056(2) 0.073(3) 0.068(3) -0.034(2) 0.0019(19) -0.023(2)
O22 0.122(12) 0.112(11) 0.138(13) -0.019(10) -0.019(10) -0.028(9)
O23 0.090(8) 0.092(8) 0.116(9) -0.058(7) -0.006(7) -0.026(6)
O24 0.048(2) 0.100(3) 0.082(3) -0.055(3) 0.012(2) -0.030(2)
O25 0.228(14) 0.245(14) 0.290(16) -0.149(13) -0.032(12) 0.002(11)
O26 0.247(19) 0.083(8) 0.097(9) -0.036(7) 0.049(10) -0.016(9)
O27 0.160(15) 0.071(8) 0.072(8) -0.007(6) -0.006(8) 0.005(8)
O28 0.134(7) 0.174(9) 0.200(10) -0.068(8) -0.038(7) -0.005(6)
O29 0.339(14) 0.133(6) 0.146(7) -0.079(6) 0.118(8) -0.154(8)
O31 0.058(5) 0.066(4) 0.069(5) -0.028(4) 0.001(4) -0.023(4)
O32 0.086(4) 0.109(4) 0.077(3) 0.003(3) -0.015(3) -0.046(3)
O33 0.069(5) 0.065(4) 0.059(4) -0.010(3) 0.006(3) -0.030(4)
O34 0.104(16) 0.17(2) 0.101(13) 0.014(13) 0.008(11) -0.101(17)
O35 0.098(4) 0.081(3) 0.074(3) -0.026(3) -0.008(3) -0.035(3)
O36 0.140(6) 0.122(5) 0.088(4) -0.034(4) 0.016(4) -0.058(5)
O37 0.215(14) 0.175(11) 0.40(2) 0.029(13) -0.045(13) -0.075(10)
O38 0.116(6) 0.101(5) 0.171(7) 0.005(5) 0.048(5) 0.012(4)
O39 0.138(9) 0.118(8) 0.053(4) -0.035(5) 0.003(5) -0.060(7)
N1 0.116(5) 0.048(3) 0.052(3) -0.026(2) -0.002(3) 0.010(3)
N2 0.093(4) 0.064(3) 0.033(2) -0.014(2) 0.009(2) 0.001(3)
N3 0.044(2) 0.057(3) 0.063(3) -0.035(2) 0.012(2) -0.009(2)
N4 0.045(2) 0.049(2) 0.057(3) -0.029(2) 0.0083(19) -0.0094(18)
N5 0.042(2) 0.0369(19) 0.048(2) -0.0169(17) 0.0062(17) -0.0115(16)
N6 0.040(2) 0.046(2) 0.052(2) -0.0246(18) 0.0115(18) -0.0164(17)
N7 0.039(2) 0.042(2) 0.057(2) -0.0278(19) 0.0063(18) -0.0092(17)
N8 0.039(2) 0.047(2) 0.056(2) -0.0269(19) 0.0097(18) -0.0113(17)
N9 0.075(3) 0.094(4) 0.043(2) -0.038(3) 0.009(2) -0.036(3)
N10 0.044(3) 0.080(3) 0.059(3) -0.037(3) -0.001(2) -0.012(2)
N11 0.064(3) 0.038(2) 0.057(3) -0.0084(19) 0.008(2) -0.011(2)
N12 0.062(3) 0.045(2) 0.078(3) -0.020(2) 0.022(3) -0.001(2)
N13 0.046(2) 0.053(2) 0.040(2) -0.0213(18) 0.0056(17) -0.0187(19)
N14 0.046(2) 0.0378(19) 0.038(2) -0.0106(16) -0.0007(17) -0.0142(17)
N15 0.045(2) 0.0368(19) 0.050(2) -0.0192(17) 0.0090(18) -0.0104(17)
N16 0.039(2) 0.0374(19) 0.041(2) -0.0164(16) 0.0072(16) -0.0108(16)
N17 0.057(3) 0.045(2) 0.038(2) -0.0136(17) 0.0061(18) -0.0171(19)
N18 0.063(3) 0.055(2) 0.035(2) -0.0166(18) 0.0105(19) -0.018(2)
N21 0.087(4) 0.069(3) 0.050(3) -0.007(2) 0.004(3) -0.023(3)
N22 0.038(2) 0.0369(19) 0.055(2) -0.0216(18) 0.0032(18) -0.0025(16)
N24 0.061(3) 0.067(3) 0.070(3) -0.018(3) 0.006(3) -0.009(3)
C1 0.213(12) 0.049(4) 0.077(5) -0.020(4) -0.009(6) -0.040(5)
C2 0.117(7) 0.092(6) 0.086(6) -0.050(5) -0.003(5) 0.035(5)
C3 0.123(7) 0.078(5) 0.049(4) -0.038(3) -0.006(4) 0.010(4)
C4 0.130(7) 0.092(5) 0.054(4) -0.039(4) -0.001(4) 0.000(5)
C5 0.138(9) 0.101(7) 0.069(5) 0.009(4) 0.033(5) -0.028(6)
C6 0.096(6) 0.120(7) 0.069(5) -0.040(5) -0.013(4) 0.011(5)
C7 0.043(3) 0.066(3) 0.073(4) -0.035(3) 0.017(3) -0.018(3)
C8 0.036(3) 0.055(3) 0.079(4) -0.037(3) 0.015(2) -0.014(2)
C9 0.043(3) 0.058(3) 0.060(3) -0.036(3) 0.013(2) -0.008(2)
C10 0.034(2) 0.041(2) 0.046(3) -0.019(2) 0.0046(19) -0.0030(18)
C11 0.049(3) 0.038(2) 0.043(2) -0.0194(19) 0.001(2) -0.010(2)
C12 0.042(3) 0.038(2) 0.042(2) -0.0149(19) 0.0046(19) -0.0113(19)
C13 0.040(2) 0.040(2) 0.045(3) -0.018(2) 0.006(2) -0.0069(19)
C14 0.043(3) 0.035(2) 0.049(3) -0.022(2) 0.004(2) -0.0070(19)
C15 0.042(3) 0.044(2) 0.048(3) -0.021(2) 0.006(2) -0.013(2)
C16 0.054(3) 0.037(2) 0.069(3) -0.019(2) 0.008(3) -0.012(2)
C17 0.054(3) 0.046(3) 0.075(4) -0.027(3) 0.009(3) -0.017(2)
C18 0.039(2) 0.040(2) 0.047(3) -0.021(2) 0.007(2) -0.0084(19)
C19 0.039(3) 0.055(3) 0.090(4) -0.044(3) 0.002(3) -0.008(2)
C20 0.048(3) 0.057(3) 0.064(3) -0.031(3) 0.006(2) -0.019(2)
C21 0.036(2) 0.033(2) 0.057(3) -0.025(2) 0.012(2) -0.0055(18)
C22 0.136(8) 0.183(10) 0.047(4) -0.032(5) 0.021(4) -0.108(8)
C23 0.087(5) 0.104(6) 0.093(5) -0.069(5) 0.012(4) -0.029(4)
C24 0.086(5) 0.108(6) 0.049(3) -0.026(4) -0.010(3) -0.026(4)
C25 0.060(4) 0.099(5) 0.074(4) -0.052(4) -0.004(3) -0.014(4)
C26 0.072(4) 0.078(4) 0.071(4) -0.041(4) -0.011(3) 0.001(3)
C27 0.046(3) 0.119(6) 0.079(5) -0.046(4) 0.011(3) -0.025(4)
C28 0.164(9) 0.082(5) 0.048(4) -0.017(3) 0.016(5) -0.037(6)
C29 0.075(5) 0.094(6) 0.107(6) 0.007(5) 0.012(4) -0.044(5)
C30 0.106(6) 0.050(4) 0.090(5) -0.007(3) 0.020(5) -0.009(4)
C31 0.129(8) 0.040(3) 0.112(7) 0.001(4) 0.053(6) 0.017(4)
C32 0.104(6) 0.095(6) 0.133(7) -0.091(6) 0.019(5) 0.020(5)
C33 0.052(4) 0.072(5) 0.168(9) -0.038(5) 0.009(5) 0.005(3)
C34 0.065(3) 0.055(3) 0.046(3) -0.022(2) 0.004(2) -0.029(3)
C35 0.073(4) 0.047(3) 0.047(3) -0.014(2) 0.003(3) -0.027(3)
C36 0.041(3) 0.048(3) 0.042(2) -0.020(2) 0.0045(19) -0.016(2)
C37 0.042(2) 0.039(2) 0.037(2) -0.0148(18) 0.0016(19) -0.0112(19)
C38 0.045(3) 0.043(2) 0.039(2) -0.0108(19) 0.000(2) -0.012(2)
C39 0.046(3) 0.043(2) 0.031(2) -0.0088(18) 0.0062(19) -0.013(2)
C40 0.044(3) 0.034(2) 0.038(2) -0.0136(18) 0.0034(19) -0.0078(19)
C41 0.032(2) 0.036(2) 0.043(2) -0.0103(18) 0.0021(18) -0.0064(17)
C42 0.036(2) 0.038(2) 0.034(2) -0.0123(17) 0.0010(17) -0.0072(18)
C43 0.050(3) 0.049(3) 0.046(3) -0.020(2) 0.004(2) -0.016(2)
C44 0.057(3) 0.055(3) 0.047(3) -0.026(2) 0.010(2) -0.023(2)
C45 0.041(2) 0.033(2) 0.041(2) -0.0179(18) 0.0059(19) -0.0081(18)
C46 0.050(3) 0.057(3) 0.046(3) -0.019(2) 0.011(2) -0.018(2)
C47 0.059(3) 0.060(3) 0.049(3) -0.017(2) 0.010(3) -0.019(3)
C48 0.060(3) 0.056(3) 0.032(2) -0.018(2) 0.009(2) -0.020(2)
C73 0.082(5) 0.083(5) 0.069(4) -0.008(4) -0.005(4) -0.022(4)
C74 0.094(6) 0.093(5) 0.066(4) -0.009(4) -0.013(4) -0.041(5)
C75 0.092(6) 0.081(5) 0.058(4) -0.011(3) -0.003(4) -0.031(4)
C76 0.077(5) 0.068(4) 0.049(3) -0.002(3) 0.001(3) -0.025(3)
C77 0.087(5) 0.065(4) 0.055(4) -0.007(3) 0.000(3) -0.024(4)
C78 0.078(5) 0.070(4) 0.069(4) -0.010(3) 0.006(4) -0.018(4)
C79 0.080(5) 0.072(4) 0.058(4) -0.013(3) -0.001(3) -0.024(4)
C80 0.077(4) 0.065(4) 0.053(3) -0.004(3) -0.001(3) -0.023(3)
C81 0.080(5) 0.091(5) 0.063(4) -0.008(4) 0.003(4) -0.030(4)
C82 0.075(5) 0.085(5) 0.090(5) -0.009(4) 0.000(4) -0.028(4)
C83 0.084(5) 0.079(5) 0.080(5) -0.006(4) -0.012(4) -0.032(4)
C84 0.088(5) 0.082(5) 0.079(5) -0.024(4) 0.006(4) -0.034(4)
C85 0.041(3) 0.044(2) 0.053(3) -0.019(2) -0.002(2) -0.006(2)
C86 0.047(3) 0.048(3) 0.050(3) -0.018(2) -0.002(2) -0.005(2)
C87 0.037(2) 0.041(2) 0.050(3) -0.015(2) 0.005(2) -0.0024(19)
C88 0.037(2) 0.039(2) 0.058(3) -0.020(2) 0.000(2) -0.0013(19)
C89 0.041(3) 0.040(2) 0.045(3) -0.015(2) 0.001(2) -0.0075(19)
C90 0.040(3) 0.048(3) 0.052(3) -0.020(2) 0.002(2) -0.011(2)
C91 0.037(2) 0.036(2) 0.059(3) -0.021(2) 0.004(2) -0.0061(19)
C92 0.038(2) 0.037(2) 0.054(3) -0.018(2) 0.005(2) -0.0037(19)
C93 0.040(3) 0.042(2) 0.064(3) -0.026(2) 0.005(2) -0.006(2)
C94 0.048(3) 0.046(3) 0.065(3) -0.026(2) 0.002(2) -0.014(2)
C95 0.051(3) 0.047(3) 0.054(3) -0.021(2) -0.002(2) -0.006(2)
C96 0.049(3) 0.040(2) 0.055(3) -0.018(2) 0.004(2) -0.010(2)
O1 0.127(9) 0.072(7) 0.049(5) -0.003(5) 0.005(5) 0.043(6)
O3 0.31(2) 0.169(14) 0.113(10) -0.075(10) -0.077(12) 0.036(13)
O4 0.112(8) 0.094(6) 0.101(6) 0.002(5) 0.032(6) -0.010(6)
O41 0.265(15) 0.050(4) 0.189(11) -0.018(5) -0.105(10) -0.032(6)
N19 0.060(6) 0.077(7) 0.065(6) -0.010(6) 0.002(5) 0.022(5)
C56 0.068(8) 0.089(10) 0.032(6) 0.002(5) 0.010(5) 0.046(8)
C57 0.050(6) 0.080(7) 0.055(6) 0.001(5) 0.003(4) 0.009(5)
C58 0.076(8) 0.057(6) 0.077(7) 0.000(5) 0.016(6) 0.008(5)
C59 0.093(9) 0.066(6) 0.071(7) 0.004(5) 0.020(6) 0.012(6)
C60 0.102(10) 0.074(8) 0.049(6) 0.004(5) 0.021(6) 0.018(7)
C55 0.066(7) 0.066(7) 0.061(6) 0.001(5) 0.008(5) 0.025(5)
C54 0.101(11) 0.109(11) 0.059(6) -0.029(8) -0.002(7) 0.022(9)
C53 0.080(8) 0.064(6) 0.071(7) -0.009(5) -0.011(6) 0.014(5)
C52 0.068(8) 0.100(10) 0.062(7) -0.003(7) 0.010(6) 0.034(8)
C51 0.081(8) 0.085(8) 0.072(7) -0.004(6) 0.007(6) 0.006(6)
C50 0.114(11) 0.091(9) 0.085(9) -0.026(7) -0.002(8) 0.012(8)
C49 0.126(12) 0.076(8) 0.112(12) -0.006(9) -0.010(10) -0.004(8)
O2 0.063(10) 0.037(8) 0.043(9) 0.005(7) -0.009(7) -0.028(8)
C61 0.068(18) 0.051(15) 0.10(2) 0.003(14) -0.019(16) -0.031(15)
C66 0.032(10) 0.040(10) 0.037(10) 0.007(8) 0.006(8) -0.007(8)
C65 0.015(8) 0.041(14) 0.035(12) -0.008(10) -0.012(8) -0.004(8)
C64 0.039(13) 0.039(12) 0.053(15) 0.016(11) -0.006(10) 0.000(9)
C63 0.061(12) 0.059(11) 0.054(12) 0.000(8) 0.014(8) -0.017(8)
C62 0.041(12) 0.047(13) 0.067(16) 0.003(11) 0.011(11) -0.017(10)
O5 0.118(19) 0.054(11) 0.104(19) 0.007(11) -0.023(14) -0.052(13)
C70 0.045(15) 0.077(18) 0.080(18) -0.034(15) -0.006(13) -0.019(13)
C69 0.020(8) 0.038(8) 0.043(8) -0.005(7) -0.007(6) 0.002(6)
C68 0.08(2) 0.09(2) 0.07(2) 0.016(17) -0.001(17) -0.029(18)
C67 0.020(9) 0.045(11) 0.069(15) -0.009(10) 0.003(9) -0.022(9)
C72 0.029(10) 0.042(10) 0.059(13) -0.003(9) -0.004(9) -0.026(9)
C71 0.027(10) 0.042(11) 0.062(14) -0.001(10) 0.002(9) -0.011(9)
O6 0.036(8) 0.051(8) 0.050(8) -0.022(6) 0.004(6) -0.019(6)
O30 0.110(7) 0.138(8) 0.098(6) 0.026(5) 0.012(5) -0.065(6)
O40 0.053(16) 0.14(3) 0.08(2) -0.007(18) -0.007(13) 0.010(15)
N20 0.047(14) 0.066(18) 0.028(12) 0.002(13) -0.003(10) -0.007(12)
 
_geom_special_details
;
 All esds (except the esd in the dihedral angle between two l.s. planes)
 are estimated using the full covariance matrix.  The cell esds are taken
 into account individually in the estimation of esds in distances, angles
 and torsion angles; correlations between esds in cell parameters are only
 used when they are defined by crystal symmetry.  An approximate (isotropic)
 treatment of cell esds is used for estimating esds involving l.s. planes.
;
 
loop_
 _geom_bond_atom_site_label_1
 _geom_bond_atom_site_label_2
 _geom_bond_distance
 _geom_bond_site_symmetry_2
 _geom_bond_publ_flag
Pd1 N3 2.036(4) . ?
Pd1 N18 2.041(4) 2_756 ?
Pd1 N2 2.050(5) . ?
Pd1 N1 2.061(5) . ?
Pd2 N15 2.029(4) . ?
Pd2 N8 2.032(4) . ?
Pd2 N11 2.067(5) . ?
Pd2 N12 2.076(5) . ?
Pd3 N6 2.016(4) . ?
Pd3 N13 2.041(4) . ?
Pd3 N10 2.057(5) . ?
Pd3 N9 2.069(4) . ?
O7 C79 1.336(9) . ?
O7 C77 1.364(8) . ?
O8 C83 1.306(9) . ?
O9 C73 1.291(10) . ?
O10 C89 1.372(6) . ?
O10 C91 1.383(5) . ?
O11 C95 1.272(6) . ?
O12 C85 1.283(6) . ?
O13 N23 1.51(3) . ?
O14 N23 1.45(2) . ?
O15 N23 1.42(2) . ?
O16 N24 1.292(8) . ?
O17 N24 1.247(7) . ?
O18 N24 1.236(7) . ?
O22 O23 1.040(17) . ?
O31 O34 1.06(3) 2_656 ?
O39 O40 1.03(3) . ?
N1 C2 1.428(10) . ?
N1 C1 1.499(11) . ?
N1 C3 1.513(8) . ?
N2 C5 1.458(10) . ?
N2 C6 1.490(10) . ?
N2 C4 1.528(9) . ?
N3 C9 1.295(7) . ?
N3 C7 1.378(7) . ?
N4 C9 1.346(6) . ?
N4 C8 1.386(6) . ?
N4 C10 1.409(6) . ?
N5 C18 1.343(6) . ?
N5 C16 1.375(6) . ?
N5 C12 1.431(6) . ?
N6 C18 1.324(6) . ?
N6 C17 1.378(7) . ?
N7 C21 1.333(6) . ?
N7 C19 1.387(6) . ?
N7 C14 1.434(5) . ?
N8 C21 1.320(5) . ?
N8 C20 1.364(7) . ?
N9 C22 1.454(9) . ?
N9 C24 1.487(9) . ?
N9 C23 1.501(9) . ?
N10 C27 1.482(9) . ?
N10 C25 1.487(7) . ?
N10 C26 1.489(8) . ?
N11 C28 1.467(8) . ?
N11 C30 1.472(9) . ?
N11 C29 1.477(8) . ?
N12 C33 1.449(9) . ?
N12 C32 1.508(9) . ?
N12 C31 1.510(9) . ?
N13 C36 1.321(6) . ?
N13 C34 1.363(7) . ?
N14 C36 1.345(6) . ?
N14 C35 1.381(6) . ?
N14 C37 1.434(5) . ?
N15 C45 1.320(6) . ?
N15 C44 1.376(6) . ?
N16 C45 1.338(6) . ?
N16 C43 1.387(6) . ?
N16 C41 1.422(6) . ?
N17 C48 1.357(6) . ?
N17 C46 1.367(7) . ?
N17 C39 1.423(6) . ?
N18 C48 1.322(6) . ?
N18 C47 1.363(7) . ?
N21 C76 1.335(9) . ?
N21 C80 1.345(8) . ?
N22 C92 1.335(6) . ?
N22 C88 1.351(6) . ?
C1 H1A 0.9800 . ?
C1 H1B 0.9800 . ?
C1 H1C 0.9800 . ?
C2 H2A 0.9800 . ?
C2 H2B 0.9800 . ?
C2 H2C 0.9800 . ?
C3 C4 1.452(11) . ?
C3 H3A 0.9900 . ?
C3 H3B 0.9900 . ?
C4 H4A 0.9900 . ?
C4 H4B 0.9900 . ?
C5 H5A 0.9800 . ?
C5 H5B 0.9800 . ?
C5 H5C 0.9800 . ?
C6 H6A 0.9800 . ?
C6 H6B 0.9800 . ?
C6 H6C 0.9800 . ?
C7 C8 1.344(7) . ?
C7 H7 0.9500 . ?
C8 H8 0.9500 . ?
C9 H9 0.9500 . ?
C10 C11 1.394(7) . ?
C10 C15 1.395(6) . ?
C11 C12 1.365(7) . ?
C11 H11 0.9500 . ?
C12 C13 1.390(6) . ?
C13 C14 1.402(6) . ?
C13 H13 0.9500 . ?
C14 C15 1.380(7) . ?
C15 H15 0.9500 . ?
C16 C17 1.372(8) . ?
C16 H16 0.9500 . ?
C17 H17 0.9500 . ?
C18 H18 0.9500 . ?
C19 C20 1.340(7) . ?
C19 H19 0.9500 . ?
C20 H20 0.9500 . ?
C21 H21 0.9500 . ?
C22 H22A 0.9800 . ?
C22 H22B 0.9800 . ?
C22 H22C 0.9800 . ?
C23 H23A 0.9800 . ?
C23 H23B 0.9800 . ?
C23 H23C 0.9800 . ?
C24 C25 1.457(10) . ?
C24 H24A 0.9900 . ?
C24 H24B 0.9900 . ?
C25 H25A 0.9900 . ?
C25 H25B 0.9900 . ?
C26 H26A 0.9800 . ?
C26 H26B 0.9800 . ?
C26 H26C 0.9800 . ?
C27 H27A 0.9800 . ?
C27 H27B 0.9800 . ?
C27 H27C 0.9800 . ?
C28 H28A 0.9800 . ?
C28 H28B 0.9800 . ?
C28 H28C 0.9800 . ?
C29 H29A 0.9800 . ?
C29 H29B 0.9800 . ?
C29 H29C 0.9800 . ?
C30 C31 1.424(11) . ?
C30 H30A 0.9900 . ?
C30 H30B 0.9900 . ?
C31 H31A 0.9900 . ?
C31 H31B 0.9900 . ?
C32 H32A 0.9800 . ?
C32 H32B 0.9800 . ?
C32 H32C 0.9800 . ?
C33 H33A 0.9800 . ?
C33 H33B 0.9800 . ?
C33 H33C 0.9800 . ?
C34 C35 1.346(7) . ?
C34 H34 0.9500 . ?
C35 H35 0.9500 . ?
C36 H36 0.9500 . ?
C37 C38 1.388(7) . ?
C37 C42 1.393(6) . ?
C38 C39 1.383(6) . ?
C38 H38 0.9500 . ?
C39 C40 1.390(6) . ?
C40 C41 1.381(6) . ?
C40 H40 0.9500 . ?
C41 C42 1.405(6) . ?
C42 H42 0.9500 . ?
C43 C44 1.341(7) . ?
C43 H43 0.9500 . ?
C44 H44 0.9500 . ?
C45 H45 0.9500 . ?
C46 C47 1.362(7) . ?
C46 H46 0.9500 . ?
C47 H47 0.9500 . ?
C48 H48 0.9500 . ?
C73 C78 1.387(10) . ?
C73 C74 1.443(12) . ?
C74 C75 1.347(11) . ?
C74 H74 0.9500 . ?
C75 C76 1.401(9) . ?
C75 H75 0.9500 . ?
C76 C77 1.444(10) . ?
C77 C78 1.355(10) . ?
C78 H78 0.9500 . ?
C79 C84 1.344(10) . ?
C79 C80 1.453(10) . ?
C80 C81 1.420(10) . ?
C81 C82 1.370(11) . ?
C81 H81 0.9500 . ?
C82 C83 1.414(12) . ?
C82 H82 0.9500 . ?
C83 C84 1.410(11) . ?
C84 H84 0.9500 . ?
C85 C90 1.415(7) . ?
C85 C86 1.427(8) . ?
C86 C87 1.354(7) . ?
C86 H86 0.9500 . ?
C87 C88 1.420(7) . ?
C87 H87 0.9500 . ?
C88 C89 1.414(7) . ?
C89 C90 1.363(6) . ?
C90 H90 0.9500 . ?
C91 C96 1.360(7) . ?
C91 C92 1.416(7) . ?
C92 C93 1.436(6) . ?
C93 C94 1.350(8) . ?
C93 H93 0.9500 . ?
C94 C95 1.432(8) . ?
C94 H94 0.9500 . ?
C95 C96 1.426(7) . ?
C96 H96 0.9500 . ?
O1 C55 1.396(14) . ?
O1 C53 1.426(14) . ?
O3 C49 1.266(14) . ?
O4 C59 1.280(11) . ?
N19 C56 1.394(13) . ?
N19 C52 1.401(14) . ?
C56 C57 1.3900 . ?
C56 C55 1.3900 . ?
C57 C58 1.3900 . ?
C57 H57 0.9500 . ?
C58 C59 1.3900 . ?
C58 H58 0.9500 . ?
C59 C60 1.3900 . ?
C60 C55 1.3900 . ?
C60 H60 0.9500 . ?
C54 C53 1.3900 . ?
C54 C49 1.3900 . ?
C54 H54 0.9500 . ?
C53 C52 1.3900 . ?
C52 C51 1.3900 . ?
C51 C50 1.3900 . ?
C51 H51 0.9500 . ?
C50 C49 1.3900 . ?
C50 H50 0.9500 . ?
O2 C67 1.32(2) . ?
O2 C65 1.416(17) . ?
C61 O5 1.28(3) . ?
C61 C66 1.3900 . ?
C61 C62 1.3900 . ?
C66 C65 1.3900 . ?
C66 H66 0.9500 . ?
C65 C64 1.3900 . ?
C64 C63 1.3900 . ?
C64 N20 1.46(3) . ?
C63 C62 1.3900 . ?
C63 H63 0.9500 . ?
C62 H62 0.9500 . ?
C70 C69 1.3900 . ?
C70 C71 1.3900 . ?
C70 H70 0.9500 . ?
C69 C68 1.3900 . ?
C69 H69 0.9500 . ?
C68 N20 1.30(3) . ?
C68 C67 1.3900 . ?
C67 C72 1.3900 . ?
C72 C71 1.3900 . ?
C72 H72 0.9500 . ?
C71 O6 1.270(17) . ?
 
loop_
 _geom_angle_atom_site_label_1
 _geom_angle_atom_site_label_2
 _geom_angle_atom_site_label_3
 _geom_angle
 _geom_angle_site_symmetry_1
 _geom_angle_site_symmetry_3
 _geom_angle_publ_flag
N3 Pd1 N18 84.61(19) . 2_756 ?
N3 Pd1 N2 94.9(2) . . ?
N18 Pd1 N2 179.0(2) 2_756 . ?
N3 Pd1 N1 177.3(2) . . ?
N18 Pd1 N1 94.48(19) 2_756 . ?
N2 Pd1 N1 86.0(2) . . ?
N15 Pd2 N8 87.68(17) . . ?
N15 Pd2 N11 177.69(18) . . ?
N8 Pd2 N11 93.10(18) . . ?
N15 Pd2 N12 92.87(18) . . ?
N8 Pd2 N12 178.4(2) . . ?
N11 Pd2 N12 86.3(2) . . ?
N6 Pd3 N13 86.89(17) . . ?
N6 Pd3 N10 176.7(2) . . ?
N13 Pd3 N10 95.41(18) . . ?
N6 Pd3 N9 93.71(19) . . ?
N13 Pd3 N9 177.88(18) . . ?
N10 Pd3 N9 84.1(2) . . ?
C79 O7 C77 119.4(6) . . ?
C89 O10 C91 118.8(4) . . ?
C2 N1 C1 108.1(7) . . ?
C2 N1 C3 111.3(6) . . ?
C1 N1 C3 109.7(6) . . ?
C2 N1 Pd1 113.3(5) . . ?
C1 N1 Pd1 108.3(5) . . ?
C3 N1 Pd1 106.1(4) . . ?
C5 N2 C6 109.7(7) . . ?
C5 N2 C4 111.8(6) . . ?
C6 N2 C4 104.5(6) . . ?
C5 N2 Pd1 109.5(5) . . ?
C6 N2 Pd1 116.2(4) . . ?
C4 N2 Pd1 105.1(4) . . ?
C9 N3 C7 107.1(4) . . ?
C9 N3 Pd1 122.7(4) . . ?
C7 N3 Pd1 126.5(4) . . ?
C9 N4 C8 106.7(4) . . ?
C9 N4 C10 125.2(4) . . ?
C8 N4 C10 128.1(4) . . ?
C18 N5 C16 108.0(4) . . ?
C18 N5 C12 126.4(4) . . ?
C16 N5 C12 125.5(4) . . ?
C18 N6 C17 106.1(4) . . ?
C18 N6 Pd3 126.7(3) . . ?
C17 N6 Pd3 127.2(3) . . ?
C21 N7 C19 107.3(4) . . ?
C21 N7 C14 125.6(4) . . ?
C19 N7 C14 127.1(4) . . ?
C21 N8 C20 107.4(4) . . ?
C21 N8 Pd2 123.3(3) . . ?
C20 N8 Pd2 129.3(3) . . ?
C22 N9 C24 108.4(7) . . ?
C22 N9 C23 112.1(7) . . ?
C24 N9 C23 109.0(5) . . ?
C22 N9 Pd3 112.3(4) . . ?
C24 N9 Pd3 106.7(4) . . ?
C23 N9 Pd3 108.1(4) . . ?
C27 N10 C25 108.8(5) . . ?
C27 N10 C26 107.0(5) . . ?
C25 N10 C26 111.6(5) . . ?
C27 N10 Pd3 114.8(4) . . ?
C25 N10 Pd3 107.6(4) . . ?
C26 N10 Pd3 107.0(4) . . ?
C28 N11 C30 107.4(6) . . ?
C28 N11 C29 108.3(7) . . ?
C30 N11 C29 111.9(6) . . ?
C28 N11 Pd2 111.8(4) . . ?
C30 N11 Pd2 106.3(4) . . ?
C29 N11 Pd2 111.2(4) . . ?
C33 N12 C32 111.1(6) . . ?
C33 N12 C31 113.8(7) . . ?
C32 N12 C31 105.2(7) . . ?
C33 N12 Pd2 110.1(4) . . ?
C32 N12 Pd2 112.5(4) . . ?
C31 N12 Pd2 104.0(4) . . ?
C36 N13 C34 107.5(4) . . ?
C36 N13 Pd3 126.2(3) . . ?
C34 N13 Pd3 126.1(3) . . ?
C36 N14 C35 108.0(4) . . ?
C36 N14 C37 126.6(4) . . ?
C35 N14 C37 125.5(4) . . ?
C45 N15 C44 107.2(4) . . ?
C45 N15 Pd2 123.8(3) . . ?
C44 N15 Pd2 129.0(3) . . ?
C45 N16 C43 107.7(4) . . ?
C45 N16 C41 125.5(4) . . ?
C43 N16 C41 126.5(4) . . ?
C48 N17 C46 107.6(4) . . ?
C48 N17 C39 125.9(4) . . ?
C46 N17 C39 126.5(4) . . ?
C48 N18 C47 107.8(4) . . ?
C48 N18 Pd1 123.9(4) . 2_756 ?
C47 N18 Pd1 125.2(4) . 2_756 ?
C76 N21 C80 117.3(6) . . ?
C92 N22 C88 117.9(4) . . ?
O15 N23 O14 131.3(19) . . ?
O15 N23 O13 145(2) . . ?
O14 N23 O13 82.2(15) . . ?
O18 N24 O17 118.6(6) . . ?
O18 N24 O16 116.2(6) . . ?
O17 N24 O16 125.2(7) . . ?
N1 C1 H1A 109.5 . . ?
N1 C1 H1B 109.5 . . ?
H1A C1 H1B 109.5 . . ?
N1 C1 H1C 109.5 . . ?
H1A C1 H1C 109.5 . . ?
H1B C1 H1C 109.5 . . ?
N1 C2 H2A 109.5 . . ?
N1 C2 H2B 109.5 . . ?
H2A C2 H2B 109.5 . . ?
N1 C2 H2C 109.5 . . ?
H2A C2 H2C 109.5 . . ?
H2B C2 H2C 109.5 . . ?
C4 C3 N1 111.0(6) . . ?
C4 C3 H3A 109.4 . . ?
N1 C3 H3A 109.4 . . ?
C4 C3 H3B 109.4 . . ?
N1 C3 H3B 109.4 . . ?
H3A C3 H3B 108.0 . . ?
C3 C4 N2 108.8(7) . . ?
C3 C4 H4A 109.9 . . ?
N2 C4 H4A 109.9 . . ?
C3 C4 H4B 109.9 . . ?
N2 C4 H4B 109.9 . . ?
H4A C4 H4B 108.3 . . ?
N2 C5 H5A 109.5 . . ?
N2 C5 H5B 109.5 . . ?
H5A C5 H5B 109.5 . . ?
N2 C5 H5C 109.5 . . ?
H5A C5 H5C 109.5 . . ?
H5B C5 H5C 109.5 . . ?
N2 C6 H6A 109.5 . . ?
N2 C6 H6B 109.5 . . ?
H6A C6 H6B 109.5 . . ?
N2 C6 H6C 109.5 . . ?
H6A C6 H6C 109.5 . . ?
H6B C6 H6C 109.5 . . ?
C8 C7 N3 108.8(5) . . ?
C8 C7 H7 125.6 . . ?
N3 C7 H7 125.6 . . ?
C7 C8 N4 106.3(4) . . ?
C7 C8 H8 126.8 . . ?
N4 C8 H8 126.8 . . ?
N3 C9 N4 111.1(5) . . ?
N3 C9 H9 124.5 . . ?
N4 C9 H9 124.5 . . ?
C11 C10 C15 120.7(4) . . ?
C11 C10 N4 119.9(4) . . ?
C15 C10 N4 119.4(4) . . ?
C12 C11 C10 119.2(4) . . ?
C12 C11 H11 120.4 . . ?
C10 C11 H11 120.4 . . ?
C11 C12 C13 122.7(4) . . ?
C11 C12 N5 119.0(4) . . ?
C13 C12 N5 118.3(4) . . ?
C12 C13 C14 116.5(4) . . ?
C12 C13 H13 121.7 . . ?
C14 C13 H13 121.7 . . ?
C15 C14 C13 122.8(4) . . ?
C15 C14 N7 119.5(4) . . ?
C13 C14 N7 117.7(4) . . ?
C14 C15 C10 118.1(4) . . ?
C14 C15 H15 120.9 . . ?
C10 C15 H15 120.9 . . ?
C17 C16 N5 105.6(5) . . ?
C17 C16 H16 127.2 . . ?
N5 C16 H16 127.2 . . ?
C16 C17 N6 109.3(4) . . ?
C16 C17 H17 125.3 . . ?
N6 C17 H17 125.3 . . ?
N6 C18 N5 111.0(4) . . ?
N6 C18 H18 124.5 . . ?
N5 C18 H18 124.5 . . ?
C20 C19 N7 106.4(5) . . ?
C20 C19 H19 126.8 . . ?
N7 C19 H19 126.8 . . ?
C19 C20 N8 108.9(4) . . ?
C19 C20 H20 125.5 . . ?
N8 C20 H20 125.5 . . ?
N8 C21 N7 110.0(4) . . ?
N8 C21 H21 125.0 . . ?
N7 C21 H21 125.0 . . ?
N9 C22 H22A 109.5 . . ?
N9 C22 H22B 109.5 . . ?
H22A C22 H22B 109.5 . . ?
N9 C22 H22C 109.5 . . ?
H22A C22 H22C 109.5 . . ?
H22B C22 H22C 109.5 . . ?
N9 C23 H23A 109.5 . . ?
N9 C23 H23B 109.5 . . ?
H23A C23 H23B 109.5 . . ?
N9 C23 H23C 109.5 . . ?
H23A C23 H23C 109.5 . . ?
H23B C23 H23C 109.5 . . ?
C25 C24 N9 111.4(6) . . ?
C25 C24 H24A 109.3 . . ?
N9 C24 H24A 109.3 . . ?
C25 C24 H24B 109.3 . . ?
N9 C24 H24B 109.3 . . ?
H24A C24 H24B 108.0 . . ?
C24 C25 N10 108.2(5) . . ?
C24 C25 H25A 110.1 . . ?
N10 C25 H25A 110.1 . . ?
C24 C25 H25B 110.1 . . ?
N10 C25 H25B 110.1 . . ?
H25A C25 H25B 108.4 . . ?
N10 C26 H26A 109.5 . . ?
N10 C26 H26B 109.5 . . ?
H26A C26 H26B 109.5 . . ?
N10 C26 H26C 109.5 . . ?
H26A C26 H26C 109.5 . . ?
H26B C26 H26C 109.5 . . ?
N10 C27 H27A 109.5 . . ?
N10 C27 H27B 109.5 . . ?
H27A C27 H27B 109.5 . . ?
N10 C27 H27C 109.5 . . ?
H27A C27 H27C 109.5 . . ?
H27B C27 H27C 109.5 . . ?
N11 C28 H28A 109.5 . . ?
N11 C28 H28B 109.5 . . ?
H28A C28 H28B 109.5 . . ?
N11 C28 H28C 109.5 . . ?
H28A C28 H28C 109.5 . . ?
H28B C28 H28C 109.5 . . ?
N11 C29 H29A 109.5 . . ?
N11 C29 H29B 109.5 . . ?
H29A C29 H29B 109.5 . . ?
N11 C29 H29C 109.5 . . ?
H29A C29 H29C 109.5 . . ?
H29B C29 H29C 109.5 . . ?
C31 C30 N11 113.4(7) . . ?
C31 C30 H30A 108.9 . . ?
N11 C30 H30A 108.9 . . ?
C31 C30 H30B 108.9 . . ?
N11 C30 H30B 108.9 . . ?
H30A C30 H30B 107.7 . . ?
C30 C31 N12 113.1(6) . . ?
C30 C31 H31A 109.0 . . ?
N12 C31 H31A 109.0 . . ?
C30 C31 H31B 109.0 . . ?
N12 C31 H31B 109.0 . . ?
H31A C31 H31B 107.8 . . ?
N12 C32 H32A 109.5 . . ?
N12 C32 H32B 109.5 . . ?
H32A C32 H32B 109.5 . . ?
N12 C32 H32C 109.5 . . ?
H32A C32 H32C 109.5 . . ?
H32B C32 H32C 109.5 . . ?
N12 C33 H33A 109.5 . . ?
N12 C33 H33B 109.5 . . ?
H33A C33 H33B 109.5 . . ?
N12 C33 H33C 109.5 . . ?
H33A C33 H33C 109.5 . . ?
H33B C33 H33C 109.5 . . ?
C35 C34 N13 109.4(4) . . ?
C35 C34 H34 125.3 . . ?
N13 C34 H34 125.3 . . ?
C34 C35 N14 105.8(5) . . ?
C34 C35 H35 127.1 . . ?
N14 C35 H35 127.1 . . ?
N13 C36 N14 109.3(4) . . ?
N13 C36 H36 125.3 . . ?
N14 C36 H36 125.3 . . ?
C38 C37 C42 121.6(4) . . ?
C38 C37 N14 119.7(4) . . ?
C42 C37 N14 118.7(4) . . ?
C39 C38 C37 118.3(4) . . ?
C39 C38 H38 120.9 . . ?
C37 C38 H38 120.9 . . ?
C38 C39 C40 122.1(4) . . ?
C38 C39 N17 119.2(4) . . ?
C40 C39 N17 118.6(4) . . ?
C41 C40 C39 118.4(4) . . ?
C41 C40 H40 120.8 . . ?
C39 C40 H40 120.8 . . ?
C40 C41 C42 121.4(4) . . ?
C40 C41 N16 119.6(4) . . ?
C42 C41 N16 119.0(4) . . ?
C37 C42 C41 118.1(4) . . ?
C37 C42 H42 120.9 . . ?
C41 C42 H42 120.9 . . ?
C44 C43 N16 106.3(4) . . ?
C44 C43 H43 126.9 . . ?
N16 C43 H43 126.9 . . ?
C43 C44 N15 108.9(4) . . ?
C43 C44 H44 125.5 . . ?
N15 C44 H44 125.5 . . ?
N15 C45 N16 109.9(4) . . ?
N15 C45 H45 125.1 . . ?
N16 C45 H45 125.1 . . ?
C47 C46 N17 106.7(5) . . ?
C47 C46 H46 126.6 . . ?
N17 C46 H46 126.6 . . ?
C46 C47 N18 108.5(5) . . ?
C46 C47 H47 125.8 . . ?
N18 C47 H47 125.8 . . ?
N18 C48 N17 109.4(5) . . ?
N18 C48 H48 125.3 . . ?
N17 C48 H48 125.3 . . ?
O9 C73 C78 121.7(8) . . ?
O9 C73 C74 121.0(7) . . ?
C78 C73 C74 117.3(8) . . ?
C75 C74 C73 121.6(7) . . ?
C75 C74 H74 119.2 . . ?
C73 C74 H74 119.2 . . ?
C74 C75 C76 121.8(8) . . ?
C74 C75 H75 119.1 . . ?
C76 C75 H75 119.1 . . ?
N21 C76 C75 121.7(7) . . ?
N21 C76 C77 122.2(6) . . ?
C75 C76 C77 116.1(7) . . ?
C78 C77 O7 118.4(7) . . ?
C78 C77 C76 122.3(7) . . ?
O7 C77 C76 119.3(7) . . ?
C77 C78 C73 120.9(8) . . ?
C77 C78 H78 119.5 . . ?
C73 C78 H78 119.5 . . ?
O7 C79 C84 118.7(7) . . ?
O7 C79 C80 119.5(6) . . ?
C84 C79 C80 121.8(7) . . ?
N21 C80 C81 120.7(7) . . ?
N21 C80 C79 122.1(7) . . ?
C81 C80 C79 117.2(6) . . ?
C82 C81 C80 119.6(8) . . ?
C82 C81 H81 120.2 . . ?
C80 C81 H81 120.2 . . ?
C81 C82 C83 122.6(8) . . ?
C81 C82 H82 118.7 . . ?
C83 C82 H82 118.7 . . ?
O8 C83 C84 120.8(9) . . ?
O8 C83 C82 121.3(8) . . ?
C84 C83 C82 117.9(7) . . ?
C79 C84 C83 120.9(8) . . ?
C79 C84 H84 119.6 . . ?
C83 C84 H84 119.6 . . ?
O12 C85 C90 122.1(5) . . ?
O12 C85 C86 120.5(5) . . ?
C90 C85 C86 117.4(4) . . ?
C87 C86 C85 122.2(5) . . ?
C87 C86 H86 118.9 . . ?
C85 C86 H86 118.9 . . ?
C86 C87 C88 120.4(5) . . ?
C86 C87 H87 119.8 . . ?
C88 C87 H87 119.8 . . ?
N22 C88 C89 121.9(5) . . ?
N22 C88 C87 120.8(5) . . ?
C89 C88 C87 117.3(4) . . ?
C90 C89 O10 117.7(4) . . ?
C90 C89 C88 122.6(5) . . ?
O10 C89 C88 119.7(4) . . ?
C89 C90 C85 120.0(5) . . ?
C89 C90 H90 120.0 . . ?
C85 C90 H90 120.0 . . ?
C96 C91 O10 117.8(4) . . ?
C96 C91 C92 123.6(4) . . ?
O10 C91 C92 118.7(4) . . ?
N22 C92 C91 123.0(4) . . ?
N22 C92 C93 120.1(5) . . ?
C91 C92 C93 116.8(5) . . ?
C94 C93 C92 120.2(5) . . ?
C94 C93 H93 119.9 . . ?
C92 C93 H93 119.9 . . ?
C93 C94 C95 122.3(5) . . ?
C93 C94 H94 118.8 . . ?
C95 C94 H94 118.8 . . ?
O11 C95 C96 120.6(5) . . ?
O11 C95 C94 121.7(5) . . ?
C96 C95 C94 117.7(5) . . ?
C91 C96 C95 119.3(5) . . ?
C91 C96 H96 120.4 . . ?
C95 C96 H96 120.4 . . ?
C55 O1 C53 119.7(8) . . ?
C56 N19 C52 118.5(10) . . ?
C57 C56 C55 120.0 . . ?
C57 C56 N19 118.6(7) . . ?
C55 C56 N19 121.3(7) . . ?
C56 C57 C58 120.0 . . ?
C56 C57 H57 120.0 . . ?
C58 C57 H57 120.0 . . ?
C57 C58 C59 120.0 . . ?
C57 C58 H58 120.0 . . ?
C59 C58 H58 120.0 . . ?
O4 C59 C60 119.2(8) . . ?
O4 C59 C58 120.5(8) . . ?
C60 C59 C58 120.0 . . ?
C55 C60 C59 120.0 . . ?
C55 C60 H60 120.0 . . ?
C59 C60 H60 120.0 . . ?
C60 C55 C56 120.0 . . ?
C60 C55 O1 120.0(7) . . ?
C56 C55 O1 120.0(7) . . ?
C53 C54 C49 120.0 . . ?
C53 C54 H54 120.0 . . ?
C49 C54 H54 120.0 . . ?
C54 C53 C52 120.0 . . ?
C54 C53 O1 121.3(7) . . ?
C52 C53 O1 118.7(7) . . ?
C51 C52 C53 120.0 . . ?
C51 C52 N19 118.3(8) . . ?
C53 C52 N19 121.7(8) . . ?
C50 C51 C52 120.0 . . ?
C50 C51 H51 120.0 . . ?
C52 C51 H51 120.0 . . ?
C51 C50 C49 120.0 . . ?
C51 C50 H50 120.0 . . ?
C49 C50 H50 120.0 . . ?
O3 C49 C50 124.9(13) . . ?
O3 C49 C54 115.1(13) . . ?
C50 C49 C54 120.0 . . ?
C67 O2 C65 119.5(17) . . ?
O5 C61 C66 113.9(15) . . ?
O5 C61 C62 125.9(15) . . ?
C66 C61 C62 120.0 . . ?
C61 C66 C65 120.0 . . ?
C61 C66 H66 120.0 . . ?
C65 C66 H66 120.0 . . ?
C66 C65 C64 120.0 . . ?
C66 C65 O2 122.0(12) . . ?
C64 C65 O2 117.9(13) . . ?
C63 C64 C65 120.0 . . ?
C63 C64 N20 119.1(14) . . ?
C65 C64 N20 120.9(14) . . ?
C64 C63 C62 120.0 . . ?
C64 C63 H63 120.0 . . ?
C62 C63 H63 120.0 . . ?
C63 C62 C61 120.0 . . ?
C63 C62 H62 120.0 . . ?
C61 C62 H62 120.0 . . ?
C69 C70 C71 120.0 . . ?
C69 C70 H70 120.0 . . ?
C71 C70 H70 120.0 . . ?
C68 C69 C70 120.0 . . ?
C68 C69 H69 120.0 . . ?
C70 C69 H69 120.0 . . ?
N20 C68 C69 116.6(17) . . ?
N20 C68 C67 123.4(17) . . ?
C69 C68 C67 120.0 . . ?
O2 C67 C72 118.1(12) . . ?
O2 C67 C68 121.8(12) . . ?
C72 C67 C68 120.0 . . ?
C67 C72 C71 120.0 . . ?
C67 C72 H72 120.0 . . ?
C71 C72 H72 120.0 . . ?
O6 C71 C72 122.0(12) . . ?
O6 C71 C70 117.9(12) . . ?
C72 C71 C70 120.0 . . ?
C68 N20 C64 116(2) . . ?
 
loop_
 _geom_torsion_atom_site_label_1
 _geom_torsion_atom_site_label_2
 _geom_torsion_atom_site_label_3
 _geom_torsion_atom_site_label_4
 _geom_torsion
 _geom_torsion_site_symmetry_1
 _geom_torsion_site_symmetry_2
 _geom_torsion_site_symmetry_3
 _geom_torsion_site_symmetry_4
 _geom_torsion_publ_flag
C2 N1 C3 C4 -159.1(8) . . . . ?
C1 N1 C3 C4 81.3(9) . . . . ?
Pd1 N1 C3 C4 -35.6(9) . . . . ?
N1 C3 C4 N2 54.0(10) . . . . ?
C5 N2 C4 C3 75.1(9) . . . . ?
C6 N2 C4 C3 -166.4(7) . . . . ?
Pd1 N2 C4 C3 -43.6(8) . . . . ?
C9 N3 C7 C8 -2.3(7) . . . . ?
Pd1 N3 C7 C8 -161.0(4) . . . . ?
N3 C7 C8 N4 1.5(7) . . . . ?
C9 N4 C8 C7 -0.2(7) . . . . ?
C10 N4 C8 C7 -179.5(5) . . . . ?
C7 N3 C9 N4 2.2(7) . . . . ?
Pd1 N3 C9 N4 161.8(4) . . . . ?
C8 N4 C9 N3 -1.2(7) . . . . ?
C10 N4 C9 N3 178.1(5) . . . . ?
C9 N4 C10 C11 11.5(8) . . . . ?
C8 N4 C10 C11 -169.3(5) . . . . ?
C9 N4 C10 C15 -165.7(5) . . . . ?
C8 N4 C10 C15 13.5(8) . . . . ?
C15 C10 C11 C12 -1.2(7) . . . . ?
N4 C10 C11 C12 -178.4(5) . . . . ?
C10 C11 C12 C13 -0.1(8) . . . . ?
C10 C11 C12 N5 178.9(4) . . . . ?
C18 N5 C12 C11 -151.1(5) . . . . ?
C16 N5 C12 C11 28.2(7) . . . . ?
C18 N5 C12 C13 27.9(7) . . . . ?
C16 N5 C12 C13 -152.8(5) . . . . ?
C11 C12 C13 C14 0.9(7) . . . . ?
N5 C12 C13 C14 -178.1(4) . . . . ?
C12 C13 C14 C15 -0.4(7) . . . . ?
C12 C13 C14 N7 177.0(4) . . . . ?
C21 N7 C14 C15 153.9(5) . . . . ?
C19 N7 C14 C15 -24.0(8) . . . . ?
C21 N7 C14 C13 -23.6(7) . . . . ?
C19 N7 C14 C13 158.5(5) . . . . ?
C13 C14 C15 C10 -0.9(8) . . . . ?
N7 C14 C15 C10 -178.3(4) . . . . ?
C11 C10 C15 C14 1.7(8) . . . . ?
N4 C10 C15 C14 178.9(5) . . . . ?
C18 N5 C16 C17 -0.7(6) . . . . ?
C12 N5 C16 C17 179.9(5) . . . . ?
N5 C16 C17 N6 0.8(7) . . . . ?
C18 N6 C17 C16 -0.6(6) . . . . ?
Pd3 N6 C17 C16 -179.5(4) . . . . ?
C17 N6 C18 N5 0.2(6) . . . . ?
Pd3 N6 C18 N5 179.1(3) . . . . ?
C16 N5 C18 N6 0.3(6) . . . . ?
C12 N5 C18 N6 179.7(4) . . . . ?
C21 N7 C19 C20 1.7(7) . . . . ?
C14 N7 C19 C20 179.9(5) . . . . ?
N7 C19 C20 N8 -1.0(7) . . . . ?
C21 N8 C20 C19 -0.1(7) . . . . ?
Pd2 N8 C20 C19 179.0(4) . . . . ?
C20 N8 C21 N7 1.2(6) . . . . ?
Pd2 N8 C21 N7 -178.0(3) . . . . ?
C19 N7 C21 N8 -1.8(6) . . . . ?
C14 N7 C21 N8 179.9(5) . . . . ?
C22 N9 C24 C25 -157.9(6) . . . . ?
C23 N9 C24 C25 79.8(7) . . . . ?
Pd3 N9 C24 C25 -36.7(7) . . . . ?
N9 C24 C25 N10 53.0(8) . . . . ?
C27 N10 C25 C24 -166.4(6) . . . . ?
C26 N10 C25 C24 75.8(7) . . . . ?
Pd3 N10 C25 C24 -41.3(7) . . . . ?
C28 N11 C30 C31 152.1(8) . . . . ?
C29 N11 C30 C31 -89.3(9) . . . . ?
Pd2 N11 C30 C31 32.3(9) . . . . ?
N11 C30 C31 N12 -48.3(11) . . . . ?
C33 N12 C31 C30 -83.2(9) . . . . ?
C32 N12 C31 C30 155.0(8) . . . . ?
Pd2 N12 C31 C30 36.6(10) . . . . ?
C36 N13 C34 C35 -0.3(7) . . . . ?
Pd3 N13 C34 C35 175.0(4) . . . . ?
N13 C34 C35 N14 0.1(7) . . . . ?
C36 N14 C35 C34 0.2(6) . . . . ?
C37 N14 C35 C34 179.8(5) . . . . ?
C34 N13 C36 N14 0.4(6) . . . . ?
Pd3 N13 C36 N14 -174.9(3) . . . . ?
C35 N14 C36 N13 -0.4(6) . . . . ?
C37 N14 C36 N13 179.9(4) . . . . ?
C36 N14 C37 C38 158.3(5) . . . . ?
C35 N14 C37 C38 -21.3(7) . . . . ?
C36 N14 C37 C42 -20.0(7) . . . . ?
C35 N14 C37 C42 160.4(5) . . . . ?
C42 C37 C38 C39 0.2(7) . . . . ?
N14 C37 C38 C39 -178.1(4) . . . . ?
C37 C38 C39 C40 1.0(8) . . . . ?
C37 C38 C39 N17 178.2(4) . . . . ?
C48 N17 C39 C38 142.6(5) . . . . ?
C46 N17 C39 C38 -37.2(7) . . . . ?
C48 N17 C39 C40 -40.0(7) . . . . ?
C46 N17 C39 C40 140.1(5) . . . . ?
C38 C39 C40 C41 -0.5(7) . . . . ?
N17 C39 C40 C41 -177.7(4) . . . . ?
C39 C40 C41 C42 -1.1(7) . . . . ?
C39 C40 C41 N16 176.0(4) . . . . ?
C45 N16 C41 C40 -158.2(4) . . . . ?
C43 N16 C41 C40 16.5(7) . . . . ?
C45 N16 C41 C42 19.0(7) . . . . ?
C43 N16 C41 C42 -166.3(5) . . . . ?
C38 C37 C42 C41 -1.8(7) . . . . ?
N14 C37 C42 C41 176.5(4) . . . . ?
C40 C41 C42 C37 2.2(7) . . . . ?
N16 C41 C42 C37 -174.9(4) . . . . ?
C45 N16 C43 C44 -0.6(6) . . . . ?
C41 N16 C43 C44 -176.0(5) . . . . ?
N16 C43 C44 N15 0.8(6) . . . . ?
C45 N15 C44 C43 -0.7(6) . . . . ?
Pd2 N15 C44 C43 -178.2(4) . . . . ?
C44 N15 C45 N16 0.4(5) . . . . ?
Pd2 N15 C45 N16 178.0(3) . . . . ?
C43 N16 C45 N15 0.1(5) . . . . ?
C41 N16 C45 N15 175.6(4) . . . . ?
C48 N17 C46 C47 0.0(6) . . . . ?
C39 N17 C46 C47 179.9(5) . . . . ?
N17 C46 C47 N18 -0.4(6) . . . . ?
C48 N18 C47 C46 0.6(6) . . . . ?
Pd1 N18 C47 C46 -159.9(4) 2_756 . . . ?
C47 N18 C48 N17 -0.6(6) . . . . ?
Pd1 N18 C48 N17 160.3(3) 2_756 . . . ?
C46 N17 C48 N18 0.4(6) . . . . ?
C39 N17 C48 N18 -179.5(4) . . . . ?
O9 C73 C74 C75 177.1(7) . . . . ?
C78 C73 C74 C75 -2.5(11) . . . . ?
C73 C74 C75 C76 0.3(11) . . . . ?
C80 N21 C76 C75 -179.7(6) . . . . ?
C80 N21 C76 C77 1.1(9) . . . . ?
C74 C75 C76 N21 -177.5(7) . . . . ?
C74 C75 C76 C77 1.8(10) . . . . ?
C79 O7 C77 C78 -176.9(6) . . . . ?
C79 O7 C77 C76 4.6(9) . . . . ?
N21 C76 C77 C78 177.4(6) . . . . ?
C75 C76 C77 C78 -1.9(9) . . . . ?
N21 C76 C77 O7 -4.2(9) . . . . ?
C75 C76 C77 O7 176.5(6) . . . . ?
O7 C77 C78 C73 -178.7(6) . . . . ?
C76 C77 C78 C73 -0.2(11) . . . . ?
O9 C73 C78 C77 -177.2(7) . . . . ?
C74 C73 C78 C77 2.4(11) . . . . ?
C77 O7 C79 C84 178.0(6) . . . . ?
C77 O7 C79 C80 -2.2(9) . . . . ?
C76 N21 C80 C81 -179.4(6) . . . . ?
C76 N21 C80 C79 1.4(9) . . . . ?
O7 C79 C80 N21 -0.9(10) . . . . ?
C84 C79 C80 N21 178.9(7) . . . . ?
O7 C79 C80 C81 179.9(6) . . . . ?
C84 C79 C80 C81 -0.3(10) . . . . ?
N21 C80 C81 C82 -179.1(7) . . . . ?
C79 C80 C81 C82 0.2(10) . . . . ?
C80 C81 C82 C83 0.8(12) . . . . ?
C81 C82 C83 O8 -179.0(8) . . . . ?
C81 C82 C83 C84 -1.5(12) . . . . ?
O7 C79 C84 C83 179.4(7) . . . . ?
C80 C79 C84 C83 -0.4(11) . . . . ?
O8 C83 C84 C79 178.8(7) . . . . ?
C82 C83 C84 C79 1.3(12) . . . . ?
O12 C85 C86 C87 -178.5(5) . . . . ?
C90 C85 C86 C87 1.8(8) . . . . ?
C85 C86 C87 C88 -1.1(8) . . . . ?
C92 N22 C88 C89 -0.2(7) . . . . ?
C92 N22 C88 C87 -178.1(4) . . . . ?
C86 C87 C88 N22 177.9(5) . . . . ?
C86 C87 C88 C89 -0.1(7) . . . . ?
C91 O10 C89 C90 177.0(4) . . . . ?
C91 O10 C89 C88 -2.9(6) . . . . ?
N22 C88 C89 C90 -177.4(5) . . . . ?
C87 C88 C89 C90 0.7(7) . . . . ?
N22 C88 C89 O10 2.5(7) . . . . ?
C87 C88 C89 O10 -179.5(4) . . . . ?
O10 C89 C90 C85 -179.8(4) . . . . ?
C88 C89 C90 C85 0.1(8) . . . . ?
O12 C85 C90 C89 179.1(5) . . . . ?
C86 C85 C90 C89 -1.3(7) . . . . ?
C89 O10 C91 C96 -178.8(4) . . . . ?
C89 O10 C91 C92 1.1(6) . . . . ?
C88 N22 C92 C91 -1.7(7) . . . . ?
C88 N22 C92 C93 179.2(4) . . . . ?
C96 C91 C92 N22 -178.9(5) . . . . ?
O10 C91 C92 N22 1.3(7) . . . . ?
C96 C91 C92 C93 0.3(7) . . . . ?
O10 C91 C92 C93 -179.6(4) . . . . ?
N22 C92 C93 C94 179.5(5) . . . . ?
C91 C92 C93 C94 0.3(7) . . . . ?
C92 C93 C94 C95 -2.5(8) . . . . ?
C93 C94 C95 O11 -175.3(5) . . . . ?
C93 C94 C95 C96 4.0(8) . . . . ?
O10 C91 C96 C95 -178.9(4) . . . . ?
C92 C91 C96 C95 1.3(8) . . . . ?
O11 C95 C96 C91 176.0(5) . . . . ?
C94 C95 C96 C91 -3.3(8) . . . . ?
C52 N19 C56 C57 -177.2(6) . . . . ?
C52 N19 C56 C55 0.8(12) . . . . ?
C55 C56 C57 C58 0.0 . . . . ?
N19 C56 C57 C58 178.0(8) . . . . ?
C56 C57 C58 C59 0.0 . . . . ?
C57 C58 C59 O4 -173.3(9) . . . . ?
C57 C58 C59 C60 0.0 . . . . ?
O4 C59 C60 C55 173.4(8) . . . . ?
C58 C59 C60 C55 0.0 . . . . ?
C59 C60 C55 C56 0.0 . . . . ?
C59 C60 C55 O1 -179.4(7) . . . . ?
C57 C56 C55 C60 0.0 . . . . ?
N19 C56 C55 C60 -178.0(8) . . . . ?
C57 C56 C55 O1 179.4(7) . . . . ?
N19 C56 C55 O1 1.4(9) . . . . ?
C53 O1 C55 C60 176.1(6) . . . . ?
C53 O1 C55 C56 -3.3(11) . . . . ?
C49 C54 C53 C52 0.0 . . . . ?
C49 C54 C53 O1 -179.8(8) . . . . ?
C55 O1 C53 C54 -177.3(6) . . . . ?
C55 O1 C53 C52 2.9(11) . . . . ?
C54 C53 C52 C51 0.0 . . . . ?
O1 C53 C52 C51 179.8(8) . . . . ?
C54 C53 C52 N19 179.5(8) . . . . ?
O1 C53 C52 N19 -0.7(9) . . . . ?
C56 N19 C52 C51 178.4(7) . . . . ?
C56 N19 C52 C53 -1.1(12) . . . . ?
C53 C52 C51 C50 0.0 . . . . ?
N19 C52 C51 C50 -179.5(8) . . . . ?
C52 C51 C50 C49 0.0 . . . . ?
C51 C50 C49 O3 -179.1(13) . . . . ?
C51 C50 C49 C54 0.0 . . . . ?
C53 C54 C49 O3 179.2(11) . . . . ?
C53 C54 C49 C50 0.0 . . . . ?
O5 C61 C66 C65 -175(2) . . . . ?
C62 C61 C66 C65 0.0 . . . . ?
C61 C66 C65 C64 0.0 . . . . ?
C61 C66 C65 O2 178.4(18) . . . . ?
C67 O2 C65 C66 179.3(15) . . . . ?
C67 O2 C65 C64 -2(3) . . . . ?
C66 C65 C64 C63 0.0 . . . . ?
O2 C65 C64 C63 -178.4(18) . . . . ?
C66 C65 C64 N20 178(2) . . . . ?
O2 C65 C64 N20 -1(2) . . . . ?
C65 C64 C63 C62 0.0 . . . . ?
N20 C64 C63 C62 -177.7(19) . . . . ?
C64 C63 C62 C61 0.0 . . . . ?
O5 C61 C62 C63 174(2) . . . . ?
C66 C61 C62 C63 0.0 . . . . ?
C71 C70 C69 C68 0.0 . . . . ?
C70 C69 C68 N20 178(2) . . . . ?
C70 C69 C68 C67 0.0 . . . . ?
C65 O2 C67 C72 -179.1(15) . . . . ?
C65 O2 C67 C68 2(3) . . . . ?
N20 C68 C67 O2 1(2) . . . . ?
C69 C68 C67 O2 178(2) . . . . ?
N20 C68 C67 C72 -178(2) . . . . ?
C69 C68 C67 C72 0.0 . . . . ?
O2 C67 C72 C71 -178.5(19) . . . . ?
C68 C67 C72 C71 0.0 . . . . ?
C67 C72 C71 O6 177.3(18) . . . . ?
C67 C72 C71 C70 0.0 . . . . ?
C69 C70 C71 O6 -177.4(17) . . . . ?
C69 C70 C71 C72 0.0 . . . . ?
C69 C68 N20 C64 178.4(16) . . . . ?
C67 C68 N20 C64 -4(3) . . . . ?
C63 C64 N20 C68 -178.5(18) . . . . ?
C65 C64 N20 C68 4(3) . . . . ?
 
_refine_diff_density_max    1.134
_refine_diff_density_min   -1.422
_refine_diff_density_rms    0.132

_shelx_res_file
;
TITL bim020_3_a.res in P-1
    bim020_3a_sq.res
    created by SHELXL-2018/3 at 13:38:38 on 10-Oct-2020
REM Old TITL bim020_3 in P-1
REM SHELXT solution in P-1
REM R1 0.166, Rweak 0.013, Alpha 0.103, Orientation as input
REM Formula found by SHELXT: C92 N45 O13 Pd3
CELL 1.54184 17.1672 17.62204 22.1209 70.9633 86.3543 73.4355
ZERR 1 0.0003 0.0003 0.0004 0.0016 0.0015 0.0016
LATT 1
SFAC C H N O Pd
UNIT 168 180 46 66.2357 6
ISOR 0.01 0.2 C63 C69
DFIX 2.1 0.05 O14 O13
ISOR 0.04 0.1 C61 C66 C68 C67
DFIX 1.23 0.04 O15 N23
DANG 2.25 O14 O13
L.S. 10 0 218
PLAN  84
SIZE 0.2 0.1 0.02
TEMP -173
CONF
LIST 4
BOND $H
MORE -1
fmap 2 53
acta
OMIT -1 1 1
OMIT 3 1 5
OMIT 2 3 1
ABIN

WGHT    0.137400    3.007500
EXTI    0.001182
FVAR       1.77678   0.74861   0.62318   0.56169   0.78700
PD1   5    1.312015   -0.086608    0.150158    11.00000    0.06380    0.04815 =
         0.03829   -0.01901    0.01403   -0.00975
PD2   5    0.857609    0.515536    0.341907    11.00000    0.04942    0.03405 =
         0.05150   -0.01773    0.01157   -0.01194
PD3   5    0.646162    0.133436    0.257690    11.00000    0.04439    0.05535 =
         0.04420   -0.02582    0.00544   -0.01780
O7    4    1.102460    0.258513    0.105628    11.00000    0.07587    0.08044 =
         0.07406   -0.02376    0.01089   -0.03071
O8    4    0.860670    0.199477    0.079963    11.00000    0.11647    0.11726 =
         0.14276   -0.02631   -0.01024   -0.06695
O9    4    1.343970    0.325478    0.119392    11.00000    0.07354    0.10779 =
         0.10233   -0.01748   -0.00881   -0.02179
O10   4    0.517119    0.345808    0.563703    11.00000    0.04369    0.04236 =
         0.04637   -0.01845    0.00563   -0.01274
O11   4    0.576330    0.428686    0.732566    11.00000    0.07457    0.05667 =
         0.05265   -0.02375    0.00140   -0.02003
O12   4    0.464679    0.260594    0.393657    11.00000    0.05579    0.05950 =
         0.05541   -0.02649    0.00090   -0.02047
O13   4    0.523884   -0.068966    0.086536    11.00000    0.29946
O14   4    0.481549    0.002612    0.139088    11.00000    0.11123
O15   4    0.490530    0.102980    0.023206    11.00000    0.14427
O16   4    0.672777    0.342405    0.243657    11.00000    0.09016    0.17059 =
         0.08932   -0.01073   -0.02887   -0.05355
O17   4    0.715841    0.440089    0.265989    11.00000    0.17033    0.04251 =
         0.13386   -0.00664    0.01470   -0.00781
O18   4    0.768839    0.309695    0.312964    11.00000    0.05039    0.04447 =
         0.05069   -0.01791    0.00504   -0.01014
O19   4    1.136104    0.537410    0.366823    11.00000    0.10487    0.14073 =
         0.15883   -0.10733   -0.04537    0.02475
O20   4    1.241659    0.385034    0.426456    11.00000    0.10536    0.09002 =
         0.09410   -0.03799    0.02193   -0.02282
O21   4    1.324256    0.341793    0.323263    11.00000    0.05614    0.07312 =
         0.06766   -0.03375    0.00188   -0.02260
O22   4    1.184952    0.589262    0.252122    10.50000    0.12207    0.11230 =
         0.13808   -0.01869   -0.01919   -0.02823
O23   4    1.172745    0.555991    0.224480    10.50000    0.08979    0.09217 =
         0.11558   -0.05838   -0.00590   -0.02587
O24   4    1.262130    0.209196    0.323497    11.00000    0.04793    0.09952 =
         0.08170   -0.05467    0.01165   -0.02964
O25   4    0.916232    0.038380    0.088853    11.00000    0.22793    0.24476 =
         0.29021   -0.14868   -0.03238    0.00151
O26   4    0.865010   -0.101761    0.149694    41.00000    0.24682    0.08271 =
         0.09691   -0.03629    0.04883   -0.01615
O27   4    0.738050   -0.124558    0.128959   -41.00000    0.15974    0.07062 =
         0.07161   -0.00661   -0.00610    0.00467
O28   4    0.616553   -0.148829    0.196211    11.00000    0.13387    0.17357 =
         0.19960   -0.06843   -0.03820   -0.00517
O29   4    0.762895   -0.148410    0.366247    11.00000    0.33874    0.13269 =
         0.14592   -0.07942    0.11831   -0.15414
O31   4    0.517371   -0.085941    0.407734    31.00000    0.05839    0.06623 =
         0.06919   -0.02818    0.00065   -0.02339
O32   4    0.590011   -0.137745    0.526592    11.00000    0.08633    0.10929 =
         0.07716    0.00282   -0.01491   -0.04559
O33   4    0.615920   -0.049388    0.594565    31.00000    0.06879    0.06521 =
         0.05915   -0.00979    0.00627   -0.03014
O34   4    0.523359    0.041151    0.574251   -31.00000    0.10419    0.16644 =
         0.10079    0.01406    0.00776   -0.10147
O35   4    0.342800    0.484570    0.227241    11.00000    0.09843    0.08120 =
         0.07392   -0.02621   -0.00824   -0.03537
O36   4    0.407311    0.452364    0.117389    11.00000    0.14027    0.12185 =
         0.08758   -0.03445    0.01597   -0.05758
O37   4    0.580442    0.398527    0.115200    11.00000    0.21537    0.17540 =
         0.40039    0.02892   -0.04494   -0.07539
O38   4    0.566909    0.563046    0.204961    11.00000    0.11636    0.10064 =
         0.17127    0.00452    0.04772    0.01212
O39   4    0.803586    0.297927    0.684414    51.00000    0.13764    0.11806 =
         0.05322   -0.03509    0.00330   -0.06010
N1    3    1.358185   -0.193830    0.125722    11.00000    0.11615    0.04824 =
         0.05187   -0.02614   -0.00215    0.00954
N2    3    1.268781   -0.030539    0.057271    11.00000    0.09306    0.06371 =
         0.03297   -0.01427    0.00943    0.00064
N3    3    1.262558    0.016709    0.176927    11.00000    0.04428    0.05665 =
         0.06282   -0.03519    0.01174   -0.00887
N4    3    1.176442    0.091255    0.226520    11.00000    0.04450    0.04894 =
         0.05676   -0.02905    0.00833   -0.00936
N5    3    0.894749    0.101715    0.270223    11.00000    0.04221    0.03686 =
         0.04757   -0.01686    0.00621   -0.01154
N6    3    0.768645    0.098093    0.264424    11.00000    0.04012    0.04619 =
         0.05213   -0.02456    0.01154   -0.01644
N7    3    1.008355    0.302924    0.311623    11.00000    0.03915    0.04178 =
         0.05728   -0.02780    0.00634   -0.00923
N8    3    0.949353    0.418147    0.332114    11.00000    0.03887    0.04663 =
         0.05629   -0.02692    0.00975   -0.01130
N9    3    0.642984    0.142131    0.162290    11.00000    0.07519    0.09351 =
         0.04336   -0.03797    0.00867   -0.03563
N10   3    0.521552    0.174920    0.246058    11.00000    0.04429    0.07977 =
         0.05943   -0.03653   -0.00056   -0.01184
N11   3    0.879601    0.597036    0.255720    11.00000    0.06394    0.03822 =
         0.05749   -0.00836    0.00768   -0.01057
N12   3    0.762191    0.614933    0.349796    11.00000    0.06151    0.04485 =
         0.07843   -0.01957    0.02213   -0.00148
N13   3    0.648020    0.120889    0.352677    11.00000    0.04647    0.05309 =
         0.03982   -0.02128    0.00560   -0.01870
N14   3    0.669420    0.138912    0.442259    11.00000    0.04629    0.03785 =
         0.03781   -0.01062   -0.00071   -0.01425
N15   3    0.831798    0.435625    0.424934    11.00000    0.04526    0.03680 =
         0.05029   -0.01924    0.00904   -0.01038
N16   3    0.789475    0.333295    0.488825    11.00000    0.03890    0.03737 =
         0.04085   -0.01643    0.00716   -0.01082
N17   3    0.649456    0.169222    0.653744    11.00000    0.05678    0.04511 =
         0.03802   -0.01360    0.00613   -0.01713
N18   3    0.643842    0.141018    0.757548    11.00000    0.06266    0.05460 =
         0.03505   -0.01663    0.01054   -0.01777
N21   3    1.017448    0.384940    0.157139    11.00000    0.08706    0.06929 =
         0.05006   -0.00677    0.00361   -0.02337
N22   3    0.605456    0.447749    0.481890    11.00000    0.03815    0.03687 =
         0.05477   -0.02161    0.00324   -0.00250
N23   3    0.492948    0.024861    0.070466    11.00000    0.29973
N24   3    0.719061    0.366009    0.273330    11.00000    0.06084    0.06658 =
         0.06990   -0.01774    0.00553   -0.00855
C1    1    1.310479   -0.254165    0.158571    11.00000    0.21279    0.04899 =
         0.07726   -0.02044   -0.00879   -0.04005
AFIX 137
H1A   2    1.332292   -0.306016    0.148114    11.00000   -1.50000
H1B   2    1.253312   -0.229449    0.144121    11.00000   -1.50000
H1C   2    1.314640   -0.266484    0.204960    11.00000   -1.50000
AFIX   0
C2    1    1.441918   -0.233860    0.144164    11.00000    0.11701    0.09212 =
         0.08570   -0.04958   -0.00287    0.03509
AFIX 137
H2A   2    1.461641   -0.281265    0.127930    11.00000   -1.50000
H2B   2    1.447931   -0.253953    0.190939    11.00000   -1.50000
H2C   2    1.473650   -0.193834    0.126279    11.00000   -1.50000
AFIX   0
C3    1    1.345186   -0.167808    0.053995    11.00000    0.12332    0.07840 =
         0.04887   -0.03758   -0.00611    0.01027
AFIX  23
H3A   2    1.391003   -0.147286    0.032346    11.00000   -1.20000
H3B   2    1.344138   -0.216860    0.041872    11.00000   -1.20000
AFIX   0
C4    1    1.269383   -0.102479    0.032929    11.00000    0.12970    0.09168 =
         0.05435   -0.03889   -0.00079    0.00018
AFIX  23
H4A   2    1.222787   -0.124761    0.049944    11.00000   -1.20000
H4B   2    1.264424   -0.082285   -0.014378    11.00000   -1.20000
AFIX   0
C5    1    1.321639    0.018629    0.020691    11.00000    0.13773    0.10054 =
         0.06870    0.00877    0.03267   -0.02846
AFIX 137
H5A   2    1.303765    0.041454   -0.024469    11.00000   -1.50000
H5B   2    1.377727   -0.017144    0.024815    11.00000   -1.50000
H5C   2    1.318947    0.064621    0.037144    11.00000   -1.50000
AFIX   0
C6    1    1.182694    0.022201    0.047769    11.00000    0.09591    0.12027 =
         0.06889   -0.04009   -0.01310    0.01148
AFIX 137
H6A   2    1.165854    0.039151    0.002687    11.00000   -1.50000
H6B   2    1.177897    0.072057    0.059899    11.00000   -1.50000
H6C   2    1.147721   -0.009924    0.074471    11.00000   -1.50000
AFIX   0
C7    1    1.303986    0.057151    0.201464    11.00000    0.04329    0.06595 =
         0.07298   -0.03474    0.01744   -0.01805
AFIX  43
H7    2    1.360496    0.052358    0.197833    11.00000   -1.20000
AFIX   0
C8    1    1.251263    0.104503    0.231387    11.00000    0.03632    0.05498 =
         0.07921   -0.03654    0.01466   -0.01358
AFIX  43
H8    2    1.262960    0.139982    0.251804    11.00000   -1.20000
AFIX   0
C9    1    1.187822    0.036848    0.193734    11.00000    0.04325    0.05823 =
         0.05965   -0.03646    0.01250   -0.00842
AFIX  43
H9    2    1.146464    0.015981    0.184188    11.00000   -1.20000
AFIX   0
C10   1    1.101607    0.127168    0.249959    11.00000    0.03424    0.04120 =
         0.04583   -0.01927    0.00457   -0.00298
C11   1    1.035496    0.096087    0.249986    11.00000    0.04851    0.03800 =
         0.04321   -0.01937    0.00070   -0.00957
AFIX  43
H11   2    1.040928    0.049886    0.235299    11.00000   -1.20000
AFIX   0
C12   1    0.962841    0.132840    0.271375    11.00000    0.04162    0.03780 =
         0.04155   -0.01493    0.00461   -0.01129
C13   1    0.951658    0.200440    0.293486    11.00000    0.03969    0.04038 =
         0.04479   -0.01763    0.00632   -0.00694
AFIX  43
H13   2    0.900907    0.224858    0.308785    11.00000   -1.20000
AFIX   0
C14   1    1.019193    0.230696    0.292026    11.00000    0.04255    0.03497 =
         0.04930   -0.02213    0.00404   -0.00700
C15   1    1.093600    0.195949    0.270342    11.00000    0.04240    0.04425 =
         0.04774   -0.02117    0.00577   -0.01326
AFIX  43
H15   2    1.138119    0.218256    0.269328    11.00000   -1.20000
AFIX   0
C16   1    0.898945    0.020915    0.274825    11.00000    0.05421    0.03712 =
         0.06862   -0.01865    0.00820   -0.01210
AFIX  43
H16   2    0.946604   -0.024361    0.279268    11.00000   -1.20000
AFIX   0
C17   1    0.819867    0.019393    0.271655    11.00000    0.05375    0.04554 =
         0.07470   -0.02667    0.00904   -0.01717
AFIX  43
H17   2    0.803059   -0.028392    0.274066    11.00000   -1.20000
AFIX   0
C18   1    0.816063    0.145805    0.263885    11.00000    0.03945    0.04013 =
         0.04651   -0.02121    0.00713   -0.00839
AFIX  43
H18   2    0.796964    0.203546    0.259588    11.00000   -1.20000
AFIX   0
C19   1    1.068332    0.327863    0.332719    11.00000    0.03925    0.05463 =
         0.09040   -0.04365    0.00190   -0.00821
AFIX  43
H19   2    1.124984    0.300401    0.337129    11.00000   -1.20000
AFIX   0
C20   1    1.030505    0.398380    0.345645    11.00000    0.04830    0.05664 =
         0.06416   -0.03089    0.00585   -0.01858
AFIX  43
H20   2    1.056056    0.429532    0.361632    11.00000   -1.20000
AFIX   0
C21   1    0.937860    0.360115    0.310968    11.00000    0.03555    0.03302 =
         0.05689   -0.02537    0.01162   -0.00548
AFIX  43
H21   2    0.886870    0.359230    0.297296    11.00000   -1.20000
AFIX   0
C22   1    0.695635    0.190055    0.124230    11.00000    0.13551    0.18321 =
         0.04670   -0.03163    0.02084   -0.10832
AFIX 137
H22A  2    0.689544    0.195610    0.079110    11.00000   -1.50000
H22B  2    0.752295    0.161147    0.138867    11.00000   -1.50000
H22C  2    0.680558    0.245712    0.129057    11.00000   -1.50000
AFIX   0
C23   1    0.664566    0.055119    0.158455    11.00000    0.08735    0.10399 =
         0.09283   -0.06855    0.01203   -0.02880
AFIX 137
H23A  2    0.652373    0.057608    0.115052    11.00000   -1.50000
H23B  2    0.632755    0.022731    0.189031    11.00000   -1.50000
H23C  2    0.722663    0.028204    0.168777    11.00000   -1.50000
AFIX   0
C24   1    0.557708    0.186320    0.138181    11.00000    0.08618    0.10783 =
         0.04851   -0.02650   -0.00991   -0.02564
AFIX  23
H24A  2    0.549445    0.247456    0.125437    11.00000   -1.20000
H24B  2    0.547813    0.172733    0.099825    11.00000   -1.20000
AFIX   0
C25   1    0.499772    0.162520    0.186664    11.00000    0.06047    0.09936 =
         0.07435   -0.05217   -0.00425   -0.01385
AFIX  23
H25A  2    0.501885    0.103214    0.195140    11.00000   -1.20000
H25B  2    0.443907    0.197450    0.171582    11.00000   -1.20000
AFIX   0
C26   1    0.497018    0.265060    0.240813    11.00000    0.07183    0.07758 =
         0.07141   -0.04069   -0.01116    0.00079
AFIX 137
H26A  2    0.439125    0.289352    0.228567    11.00000   -1.50000
H26B  2    0.529088    0.294552    0.208257    11.00000   -1.50000
H26C  2    0.506700    0.270583    0.282162    11.00000   -1.50000
AFIX   0
C27   1    0.476884    0.132309    0.299815    11.00000    0.04627    0.11937 =
         0.07908   -0.04643    0.01130   -0.02453
AFIX 137
H27A  2    0.418711    0.151088    0.288328    11.00000   -1.50000
H27B  2    0.485382    0.145967    0.337985    11.00000   -1.50000
H27C  2    0.497019    0.071692    0.308684    11.00000   -1.50000
AFIX   0
C28   1    0.880770    0.563763    0.202813    11.00000    0.16357    0.08151 =
         0.04755   -0.01681    0.01638   -0.03726
AFIX 137
H28A  2    0.875855    0.609040    0.161993    11.00000   -1.50000
H28B  2    0.835175    0.539633    0.206249    11.00000   -1.50000
H28C  2    0.932061    0.520388    0.204851    11.00000   -1.50000
AFIX   0
C29   1    0.958171    0.614724    0.258383    11.00000    0.07501    0.09408 =
         0.10695    0.00708    0.01189   -0.04423
AFIX 137
H29A  2    0.965596    0.655930    0.217870    11.00000   -1.50000
H29B  2    1.002461    0.562990    0.265498    11.00000   -1.50000
H29C  2    0.958583    0.636988    0.293546    11.00000   -1.50000
AFIX   0
C30   1    0.810826    0.673207    0.242909    11.00000    0.10559    0.05010 =
         0.09025   -0.00741    0.01983   -0.00852
AFIX  23
H30A  2    0.829087    0.721424    0.215456    11.00000   -1.20000
H30B  2    0.767348    0.667304    0.218922    11.00000   -1.20000
AFIX   0
C31   1    0.778064    0.690214    0.299437    11.00000    0.12932    0.03953 =
         0.11183    0.00068    0.05279    0.01719
AFIX  23
H31A  2    0.726459    0.735547    0.288028    11.00000   -1.20000
H31B  2    0.816447    0.710346    0.317547    11.00000   -1.20000
AFIX   0
C32   1    0.765605    0.630775    0.412428    11.00000    0.10449    0.09548 =
         0.13267   -0.09119    0.01883    0.01983
AFIX 137
H32A  2    0.728623    0.685699    0.409753    11.00000   -1.50000
H32B  2    0.821216    0.629548    0.421365    11.00000   -1.50000
H32C  2    0.749195    0.587375    0.446881    11.00000   -1.50000
AFIX   0
C33   1    0.685172    0.601123    0.340490    11.00000    0.05182    0.07247 =
         0.16784   -0.03755    0.00930    0.00521
AFIX 137
H33A  2    0.641187    0.652376    0.336366    11.00000   -1.50000
H33B  2    0.675888    0.555695    0.377304    11.00000   -1.50000
H33C  2    0.686363    0.585959    0.301508    11.00000   -1.50000
AFIX   0
C34   1    0.633758    0.056181    0.401753    11.00000    0.06501    0.05514 =
         0.04634   -0.02206    0.00425   -0.02929
AFIX  43
H34   2    0.617252    0.011244    0.397118    11.00000   -1.20000
AFIX   0
C35   1    0.646703    0.065858    0.457808    11.00000    0.07288    0.04699 =
         0.04657   -0.01357    0.00279   -0.02664
AFIX  43
H35   2    0.641324    0.029854    0.499500    11.00000   -1.20000
AFIX   0
C36   1    0.669219    0.170640    0.378076    11.00000    0.04071    0.04849 =
         0.04184   -0.01968    0.00448   -0.01631
AFIX  43
H36   2    0.682271    0.220925    0.354686    11.00000   -1.20000
AFIX   0
C37   1    0.689139    0.174203    0.487194    11.00000    0.04217    0.03944 =
         0.03682   -0.01478    0.00164   -0.01122
C38   1    0.661376    0.152123    0.549061    11.00000    0.04549    0.04278 =
         0.03884   -0.01081    0.00046   -0.01221
AFIX  43
H38   2    0.630809    0.112589    0.562454    11.00000   -1.20000
AFIX   0
C39   1    0.679349    0.189141    0.590692    11.00000    0.04610    0.04269 =
         0.03131   -0.00882    0.00622   -0.01316
C40   1    0.722893    0.248062    0.572180    11.00000    0.04422    0.03445 =
         0.03796   -0.01365    0.00338   -0.00783
AFIX  43
H40   2    0.734213    0.273081    0.601452    11.00000   -1.20000
AFIX   0
C41   1    0.749322    0.269394    0.510252    11.00000    0.03206    0.03611 =
         0.04265   -0.01031    0.00211   -0.00640
C42   1    0.734244    0.231832    0.466815    11.00000    0.03577    0.03767 =
         0.03444   -0.01234    0.00101   -0.00720
AFIX  43
H42   2    0.754243    0.245351    0.424733    11.00000   -1.20000
AFIX   0
C43   1    0.823355    0.365201    0.526938    11.00000    0.05039    0.04923 =
         0.04589   -0.01994    0.00442   -0.01630
AFIX  43
H43   2    0.827154    0.346538    0.572360    11.00000   -1.20000
AFIX   0
C44   1    0.849677    0.427664    0.486851    11.00000    0.05683    0.05462 =
         0.04747   -0.02567    0.00955   -0.02315
AFIX  43
H44   2    0.876330    0.460994    0.499189    11.00000   -1.20000
AFIX   0
C45   1    0.795827    0.377675    0.427756    11.00000    0.04079    0.03343 =
         0.04139   -0.01786    0.00588   -0.00805
AFIX  43
H45   2    0.777210    0.368795    0.391768    11.00000   -1.20000
AFIX   0
C46   1    0.575521    0.155516    0.671143    11.00000    0.04956    0.05654 =
         0.04628   -0.01889    0.01059   -0.01794
AFIX  43
H46   2    0.534273    0.157552    0.643514    11.00000   -1.20000
AFIX   0
C47   1    0.572468    0.138378    0.735764    11.00000    0.05925    0.06005 =
         0.04851   -0.01672    0.00966   -0.01934
AFIX  43
H47   2    0.528087    0.126577    0.761335    11.00000   -1.20000
AFIX   0
C48   1    0.689658    0.160183    0.707670    11.00000    0.06026    0.05627 =
         0.03243   -0.01801    0.00873   -0.02049
AFIX  43
H48   2    0.742492    0.166626    0.709314    11.00000   -1.20000
AFIX   0
C73   1    1.267443    0.336336    0.130203    11.00000    0.08181    0.08261 =
         0.06877   -0.00764   -0.00536   -0.02189
C74   1    1.224169    0.396739    0.160405    11.00000    0.09423    0.09257 =
         0.06583   -0.00914   -0.01342   -0.04071
AFIX  43
H74   2    1.253170    0.426971    0.174247    11.00000   -1.20000
AFIX   0
C75   1    1.143603    0.411281    0.169441    11.00000    0.09158    0.08098 =
         0.05758   -0.01057   -0.00332   -0.03075
AFIX  43
H75   2    1.117169    0.451754    0.189315    11.00000   -1.20000
AFIX   0
C76   1    1.097770    0.368331    0.150321    11.00000    0.07673    0.06841 =
         0.04950   -0.00164    0.00149   -0.02545
C77   1    1.142372    0.305940    0.122232    11.00000    0.08670    0.06499 =
         0.05529   -0.00707    0.00016   -0.02372
C78   1    1.223414    0.291248    0.113003    11.00000    0.07801    0.06993 =
         0.06857   -0.01000    0.00612   -0.01811
AFIX  43
H78   2    1.250437    0.249476    0.094492    11.00000   -1.20000
AFIX   0
C79   1    1.021969    0.274488    0.111500    11.00000    0.08041    0.07232 =
         0.05846   -0.01313   -0.00056   -0.02436
C80   1    0.978819    0.340048    0.137642    11.00000    0.07682    0.06484 =
         0.05274   -0.00414   -0.00058   -0.02252
C81   1    0.893326    0.354622    0.142735    11.00000    0.08031    0.09108 =
         0.06265   -0.00817    0.00266   -0.02953
AFIX  43
H81   2    0.862513    0.396935    0.159445    11.00000   -1.20000
AFIX   0
C82   1    0.855555    0.307252    0.123388    11.00000    0.07461    0.08463 =
         0.08980   -0.00859   -0.00019   -0.02788
AFIX  43
H82   2    0.798234    0.318126    0.126575    11.00000   -1.20000
AFIX   0
C83   1    0.898468    0.242823    0.098865    11.00000    0.08420    0.07943 =
         0.07969   -0.00635   -0.01218   -0.03199
C84   1    0.983227    0.228919    0.093091    11.00000    0.08835    0.08174 =
         0.07930   -0.02354    0.00573   -0.03426
AFIX  43
H84   2    1.013355    0.186771    0.075957    11.00000   -1.20000
AFIX   0
C85   1    0.495931    0.305162    0.415097    11.00000    0.04112    0.04420 =
         0.05287   -0.01869   -0.00245   -0.00593
C86   1    0.538374    0.359789    0.373749    11.00000    0.04705    0.04751 =
         0.04984   -0.01754   -0.00158   -0.00517
AFIX  43
H86   2    0.541973    0.363574    0.329880    11.00000   -1.20000
AFIX   0
C87   1    0.573707    0.406430    0.394898    11.00000    0.03707    0.04130 =
         0.04995   -0.01506    0.00499   -0.00240
AFIX  43
H87   2    0.602298    0.441349    0.366078    11.00000   -1.20000
AFIX   0
C88   1    0.568259    0.403437    0.459916    11.00000    0.03665    0.03878 =
         0.05755   -0.01953    0.00004   -0.00133
C89   1    0.524795    0.350501    0.500572    11.00000    0.04105    0.03965 =
         0.04542   -0.01481    0.00118   -0.00752
C90   1    0.489643    0.302900    0.479704    11.00000    0.03988    0.04769 =
         0.05185   -0.02009    0.00245   -0.01085
AFIX  43
H90   2    0.460902    0.268182    0.508559    11.00000   -1.20000
AFIX   0
C91   1    0.555455    0.390498    0.586723    11.00000    0.03719    0.03629 =
         0.05936   -0.02101    0.00383   -0.00613
C92   1    0.599976    0.440476    0.543896    11.00000    0.03772    0.03690 =
         0.05407   -0.01819    0.00451   -0.00368
C93   1    0.639317    0.485337    0.569864    11.00000    0.04020    0.04246 =
         0.06377   -0.02602    0.00461   -0.00582
AFIX  43
H93   2    0.669682    0.519887    0.542913    11.00000   -1.20000
AFIX   0
C94   1    0.633321    0.478607    0.632439    11.00000    0.04815    0.04633 =
         0.06541   -0.02596    0.00193   -0.01401
AFIX  43
H94   2    0.661614    0.507067    0.648979    11.00000   -1.20000
AFIX   0
C95   1    0.585829    0.430095    0.674767    11.00000    0.05081    0.04663 =
         0.05390   -0.02068   -0.00216   -0.00563
C96   1    0.548321    0.383676    0.649714    11.00000    0.04892    0.04036 =
         0.05511   -0.01761    0.00365   -0.01019
AFIX  43
H96   2    0.518674    0.348374    0.676729    11.00000   -1.20000
AFIX   0
PART 1
O1    4    0.901108    0.067979    0.589678    21.00000    0.12708    0.07227 =
         0.04899   -0.00348    0.00501    0.04284
O3    4    1.018779    0.265406    0.616660    21.00000    0.30781    0.16891 =
         0.11338   -0.07498   -0.07670    0.03587
O4    4    0.806272   -0.143574    0.559436    21.00000    0.11214    0.09426 =
         0.10116    0.00230    0.03247   -0.00955
O41   4    1.099234    0.175341    0.724506    21.00000    0.26525    0.04997 =
         0.18940   -0.01807   -0.10545   -0.03179
N19   3    0.933012    0.120047    0.458474    21.00000    0.06018    0.07656 =
         0.06522   -0.01041    0.00178    0.02187
AFIX  66
C56   1    0.897035    0.055295    0.484669    21.00000    0.06767    0.08862 =
         0.03249    0.00205    0.00954    0.04568
C57   1    0.878617    0.015554    0.444815    21.00000    0.04980    0.08037 =
         0.05461    0.00133    0.00332    0.00864
AFIX  43
H57   2    0.888975    0.033821    0.400456    21.00000   -1.20000
AFIX  65
C58   1    0.845044   -0.050914    0.469864    21.00000    0.07554    0.05726 =
         0.07665   -0.00033    0.01598    0.00808
AFIX  43
H58   2    0.832457   -0.078074    0.442625    21.00000   -1.20000
AFIX  65
C59   1    0.829889   -0.077642    0.534768    21.00000    0.09256    0.06630 =
         0.07110    0.00442    0.01998    0.01161
C60   1    0.848306   -0.037902    0.574622    21.00000    0.10151    0.07395 =
         0.04917    0.00356    0.02095    0.01778
AFIX  43
H60   2    0.837947   -0.056170    0.618981    21.00000   -1.20000
AFIX  65
C55   1    0.881879    0.028566    0.549574    21.00000    0.06635    0.06569 =
         0.06085    0.00108    0.00829    0.02487
AFIX  66
C54   1    0.963266    0.170912    0.603371    21.00000    0.10070    0.10900 =
         0.05888   -0.02921   -0.00156    0.02229
AFIX  43
H54   2    0.953258    0.153963    0.647840    21.00000   -1.20000
AFIX  65
C53   1    0.940148    0.132667    0.564356    21.00000    0.07975    0.06366 =
         0.07137   -0.00911   -0.01079    0.01376
C52   1    0.954791    0.157465    0.499291    21.00000    0.06802    0.09955 =
         0.06198   -0.00320    0.00956    0.03356
C51   1    0.992553    0.220509    0.473240    21.00000    0.08086    0.08469 =
         0.07240   -0.00407    0.00725    0.00607
AFIX  43
H51   2    1.002561    0.237458    0.428770    21.00000   -1.20000
AFIX  65
C50   1    1.015673    0.258755    0.512254    21.00000    0.11358    0.09146 =
         0.08517   -0.02578   -0.00213    0.01195
AFIX  43
H50   2    1.041482    0.301842    0.494449    21.00000   -1.20000
AFIX  65
C49   1    1.001029    0.233957    0.577319    21.00000    0.12567    0.07593 =
         0.11185   -0.00560   -0.01007   -0.00400
AFIX   0
PART 2
O2    4    0.869317    0.036395    0.590157   -21.00000    0.06295    0.03712 =
         0.04301    0.00534   -0.00909   -0.02826
AFIX  66
C61   1    0.977963    0.191464    0.589421   -21.00000    0.06781    0.05053 =
         0.09782    0.00295   -0.01875   -0.03090
C66   1    0.934074    0.133062    0.611331   -21.00000    0.03169    0.03952 =
         0.03735    0.00656    0.00557   -0.00653
AFIX  43
H66   2    0.919042    0.117336    0.654776   -21.00000   -1.20000
AFIX  65
C65   1    0.912177    0.097669    0.569674   -21.00000    0.01457    0.04117 =
         0.03459   -0.00752   -0.01227   -0.00447
C64   1    0.934170    0.120678    0.506107   -21.00000    0.03901    0.03892 =
         0.05335    0.01560   -0.00629    0.00020
C63   1    0.978059    0.179080    0.484196   -21.00000    0.06100    0.05900 =
         0.05374   -0.00036    0.01444   -0.01674
AFIX  43
H63   2    0.993090    0.194805    0.440750   -21.00000   -1.20000
AFIX  65
C62   1    0.999956    0.214473    0.525852   -21.00000    0.04090    0.04723 =
         0.06672    0.00256    0.01106   -0.01740
AFIX  43
H62   2    1.029953    0.254388    0.510877   -21.00000   -1.20000
AFIX   0
O5    4    0.999792    0.214374    0.633398   -21.00000    0.11815    0.05355 =
         0.10369    0.00723   -0.02328   -0.05201
AFIX  66
C70   1    0.808092   -0.065485    0.464306   -21.00000    0.04481    0.07712 =
         0.08047   -0.03399   -0.00600   -0.01864
AFIX  43
H70   2    0.794005   -0.089777    0.435553   -21.00000   -1.20000
AFIX  65
C69   1    0.851189   -0.006308    0.442960   -21.00000    0.01985    0.03778 =
         0.04286   -0.00498   -0.00669    0.00194
AFIX  43
H69   2    0.866556    0.009845    0.399617   -21.00000   -1.20000
AFIX  65
C68   1    0.871799    0.029235    0.485030   -21.00000    0.08257    0.09264 =
         0.07201    0.01578   -0.00139   -0.02881
C67   1    0.849315    0.005601    0.548447   -21.00000    0.02036    0.04481 =
         0.06861   -0.00879    0.00282   -0.02176
C72   1    0.806218   -0.053576    0.569794   -21.00000    0.02871    0.04229 =
         0.05901   -0.00281   -0.00418   -0.02563
AFIX  43
H72   2    0.790851   -0.069729    0.613137   -21.00000   -1.20000
AFIX  65
C71   1    0.785607   -0.089120    0.527725   -21.00000    0.02676    0.04219 =
         0.06202   -0.00063    0.00153   -0.01119
AFIX   0
O6    4    0.748944   -0.145618    0.545798   -21.00000    0.03619    0.05070 =
         0.04970   -0.02188    0.00410   -0.01862
O30   4    0.755883   -0.224978    0.491679    21.00000    0.10978    0.13839 =
         0.09804    0.02619    0.01186   -0.06535
O40   4    0.848051    0.255962    0.717559   -51.00000    0.05253    0.13938 =
         0.07867   -0.00715   -0.00711    0.00951
N20   3    0.914573    0.081996    0.462277   -21.00000    0.04664    0.06625 =
         0.02755    0.00161   -0.00302   -0.00716
PART 0
HKLF 4


REM  bim020_3_a.res in P-1
REM wR2 = 0.2145, GooF = S = 1.107, Restrained GooF = 1.109 for all data
REM R1 = 0.0704 for 18532 Fo > 4sig(Fo) and 0.0851 for all 24220 data
REM 1426 parameters refined using 39 restraints

END

WGHT      0.1376      2.9830

REM Highest difference peak  1.134,  deepest hole -1.422,  1-sigma level  0.132
Q1    1   0.9004  0.6774  0.4194  11.00000  0.05    1.13
Q2    1   1.3459 -0.1444  0.1198  11.00000  0.05    1.05
Q3    1   0.6812  0.1433  0.2980  11.00000  0.05    1.03
Q4    1   1.3636 -0.0791  0.1452  11.00000  0.05    1.01
Q5    1   0.8195  0.5815  0.3607  11.00000  0.05    0.94
Q6    1   1.2835 -0.0253  0.1755  11.00000  0.05    0.93
Q7    1   0.8267  0.5002  0.3194  11.00000  0.05    0.91
Q8    1   0.8964  0.5252  0.3838  11.00000  0.05    0.88
Q9    1   0.6381  0.0969  0.2957  11.00000  0.05    0.87
Q10   1   0.6232 -0.1648  0.3996  11.00000  0.05    0.87
Q11   1   0.8999  0.4573  0.3199  11.00000  0.05    0.87
Q12   1   0.7997 -0.1193  0.1584  11.00000  0.05    0.85
Q13   1   0.6120  0.2002  0.2778  11.00000  0.05    0.81
Q14   1   0.6121  0.1187  0.2238  11.00000  0.05    0.81
Q15   1   0.5001  0.0078  0.0879  11.00000  0.05    0.81
Q16   1   0.7073 -0.1135  0.2863  11.00000  0.05    0.80
Q17   1   0.6800  0.0647  0.2426  11.00000  0.05    0.76
Q18   1   0.8536  0.4372  0.3579  11.00000  0.05    0.73
Q19   1   1.3418 -0.0786  0.1915  11.00000  0.05    0.73
Q20   1   0.6398  0.1357  0.3238  11.00000  0.05    0.72
Q21   1   1.2716 -0.1057  0.1128  11.00000  0.05    0.71
Q22   1   0.6188  0.1160  0.2800  11.00000  0.05    0.71
Q23   1   0.8991  0.4591  0.4010  11.00000  0.05    0.70
Q24   1   0.6520  0.1203  0.1955  11.00000  0.05    0.67
Q25   1   1.3799 -0.1168  0.1587  11.00000  0.05    0.66
Q26   1   0.7432 -0.2147  0.5025  11.00000  0.05    0.66
Q27   1   0.7021  0.1176  0.2373  11.00000  0.05    0.65
Q28   1   0.7157  0.6183  0.3993  11.00000  0.05    0.65
Q29   1   0.7802  0.3001  0.6844  11.00000  0.05    0.64
Q30   1   1.4614 -0.1814  0.1031  11.00000  0.05    0.64
Q31   1   0.8228  0.3397  0.6832  11.00000  0.05    0.63
Q32   1   1.1193  0.1724  0.7177  11.00000  0.05    0.63
Q33   1   0.8284  0.4678  0.3970  11.00000  0.05    0.63
Q34   1   0.6692  0.1693  0.1954  11.00000  0.05    0.63
Q35   1   0.6656  0.2033  0.2373  11.00000  0.05    0.62
Q36   1   1.3357 -0.0247  0.1388  11.00000  0.05    0.62
Q37   1   0.7862 -0.2646  0.4780  11.00000  0.05    0.61
Q38   1   0.8951  0.5573  0.2839  11.00000  0.05    0.60
Q39   1   1.3291 -0.0357  0.0985  11.00000  0.05    0.60
Q40   1   1.0981  0.5377  0.0553  11.00000  0.05    0.59
Q41   1   0.6939  0.0825  0.3199  11.00000  0.05    0.58
Q42   1   1.3001 -0.1611  0.1619  11.00000  0.05    0.58
Q43   1   0.8929 -0.1258  0.1529  11.00000  0.05    0.57
Q44   1   1.2943  0.0657  0.0417  11.00000  0.05    0.57
Q45   1   0.6290  0.1367  0.8085  11.00000  0.05    0.57
Q46   1   0.8810  0.5794  0.3044  11.00000  0.05    0.57
Q47   1   0.8571 -0.0646  0.1366  11.00000  0.05    0.56
Q48   1   0.9225  0.1264  0.6365  11.00000  0.05    0.56
Q49   1   1.2397 -0.0868  0.1617  11.00000  0.05    0.55
Q50   1   1.2867 -0.1385  0.2000  11.00000  0.05    0.55
Q51   1   1.3445 -0.1051  0.0938  11.00000  0.05    0.54
Q52   1   0.5783  0.1355  0.2676  11.00000  0.05    0.54
Q53   1   0.4621  0.0570  0.1143  11.00000  0.05    0.54
Q54   1   1.3319 -0.0693  0.0184  11.00000  0.05    0.53
Q55   1   0.9209  0.5006  0.3267  11.00000  0.05    0.53
Q56   1   0.7351  0.6742  0.2621  11.00000  0.05    0.53
Q57   1   0.5749 -0.0998  0.5438  11.00000  0.05    0.52
Q58   1   0.4799  0.2211  0.2767  11.00000  0.05    0.52
Q59   1   0.5435  0.4826  0.1245  11.00000  0.05    0.52
Q60   1   0.6700 -0.1194  0.3537  11.00000  0.05    0.51
Q61   1   0.8911  0.5749  0.3321  11.00000  0.05    0.51
Q62   1   0.7689  0.3119  0.4997  11.00000  0.05    0.51
Q63   1   0.7521 -0.1647  0.1177  11.00000  0.05    0.50
Q64   1   1.2788  0.2604  0.3165  11.00000  0.05    0.50
Q65   1   0.7995  0.3072  0.5211  11.00000  0.05    0.50
Q66   1   0.5896 -0.1227  0.3872  11.00000  0.05    0.50
Q67   1   0.9250  0.3972  0.3174  11.00000  0.05    0.49
Q68   1   0.9045  0.0986  0.5963  11.00000  0.05    0.49
Q69   1   0.8780  0.5099  0.2784  11.00000  0.05    0.49
Q70   1   1.2974 -0.1353  0.1001  11.00000  0.05    0.49
Q71   1   1.0397  0.1756  0.7527  11.00000  0.05    0.49
Q72   1   1.2700 -0.1391  0.1571  11.00000  0.05    0.49
Q73   1   1.1190  0.5178  0.3776  11.00000  0.05    0.48
Q74   1   0.6785 -0.1273  0.1532  11.00000  0.05    0.48
Q75   1   0.6810  0.1572  0.4618  11.00000  0.05    0.48
Q76   1   1.0111  0.3591  0.6292  11.00000  0.05    0.47
Q77   1   0.8193  0.4640  0.3436  11.00000  0.05    0.47
Q78   1   0.4801  0.0565  0.0212  11.00000  0.05    0.47
Q79   1   0.5479  0.3754  0.5813  11.00000  0.05    0.47
Q80   1   0.5617 -0.1096  0.3977  11.00000  0.05    0.47
Q81   1   0.8581  0.5993  0.3126  11.00000  0.05    0.47
Q82   1   1.0087  0.3595  0.3582  11.00000  0.05    0.47
Q83   1   0.3759  0.5167  0.2374  11.00000  0.05    0.46
Q84   1   0.5586  0.1678  0.2423  11.00000  0.05    0.46
;
_shelx_res_checksum   87151

_shelx_hkl_file
;
   0   0   1 31287.6 989.006   9
   0   0   2 31076.4 1008.98   9
   0   0  -2 32649.4 1008.99   9
   0   0  -3 8163.14 277.830  15
   0   0  -3 8893.67 281.667   9
   0   0  -3 9013.09 281.125  27
   0   0  -3 7905.15 280.220   6
   0   0  -3 8760.62 283.890  23
   0   0  -4 2799.23 132.169   9
   0   0  -4 3044.20 130.892  27
   0   0  -4 2691.36 139.441  23
   0   0   5 48775.3 1507.06  16
   0   0  -5 48627.6 1500.84   9
   0   0  -5 48561.1 1501.54  31
   0   0   5 47157.6 1498.08   1
   0   0  -5 52241.1 1503.35  27
   0   0  -5 46764.1 1503.46  23
   0   0  -6 3060.10 152.610  23
   0   0  -6 3147.53 163.891  44
   0   0   6 3251.63 192.134  16
   0   0  -6 2672.24 131.481  36
   0   0  -6 3083.38 149.296  31
   0   0   6 3208.36 139.240   1
   0   0  -6 3328.66 147.489   9
   0   0  -6 3290.54 147.688  27
   0   0  -7 99893.6 2841.16  23
   0   0   7 101305. 2844.80  16
   0   0  -7 86052.2 2835.69  36
   0   0  -7 102636. 2839.49  31
   0   0  -7 102882. 2837.47  44
   0   0   7 94787.3 2833.81   1
   0   0  -7 88349.4 2832.99  15
   0   0  -7 76130.1 2828.77  13
   0   0  -7 99136.6 2837.48   9
   0   0  -8 61748.7 1752.18  44
   0   0   8 58711.1 1761.30  16
   0   0  -8 48568.4 1748.03  36
   0   0  -8 60897.8 1753.51  31
   0   0   8 53873.9 1745.80   1
   0   0  -8 51145.4 1745.29  15
   0   0  -8 58625.9 1754.59  23
   0   0   9 750.573 220.023  16
   0   0  -9 513.897 109.922  36
   0   0  -9 670.839 162.888  37
   0   0  -9 757.858 151.486  31
   0   0  -9 633.246 149.687  23
   0   0  -9 506.958 77.7352  25
   0   0  -9 731.687 171.660  44
   0   0  10 135275. 4080.47  16
   0   0 -10 136040. 4073.08  31
   0   0 -10 136506. 4072.74  37
   0   0 -10 136253. 4074.97  23
   0   0 -10 139782. 4074.98   2
   0   0 -10 133349. 4068.33  44
   0   0 -11 8112.53 332.527  37
   0   0 -11 8575.36 328.330  23
   0   0 -11 8556.11 333.490  31
   0   0  11 8747.54 378.406  16
   0   0 -11 9352.38 352.874   2
   0   0 -12 50445.8 1562.89   2
   0   0 -12 48535.4 1556.84  37
   0   0 -12 46555.5 1559.20  23
   0   0 -13 16798.1 592.646  37
   0   0  13 16979.6 627.327  16
   0   0 -13 18536.3 608.878   2
   0   0 -14 137.539 172.736  37
   0   0 -14 449.972 216.821  29
   0   0 -14 378.530 218.971   2
   0   0  14 221.926 258.670  16
   0   0 -15 11675.7 455.709  29
   0   0  15 10832.1 483.614  16
   0   0 -15 11687.1 452.935   2
   0   0 -16 3239.05 272.665   2
   0   0  16 2577.54 319.864  16
   0   0 -16 2700.35 275.076  29
   0   0  17 8811.14 463.585  16
   0   0 -17 9975.73 426.169   8
   0   0 -17 9675.92 429.139  29
   0   0 -17 9007.66 443.730  46
   0   0 -17 10557.3 428.964   2
   0   0 -17 10008.1 419.215  19
   0   0 -18 1740.30 273.121   2
   0   0  18 1378.12 327.679  16
   0   0 -18 1627.34 297.047  46
   0   0 -18 1753.83 283.891  29
   0   0 -19 1482.34 273.213   2
   0   0 -19 1287.31 294.272  46
   0   0 -19 1569.86 274.078   8
   0   0 -19 1360.44 279.819  29
   0   0 -20 6939.55 393.391  46
   0   0 -20 7273.93 372.358   2
   0   0 -20 7556.24 377.464   8
   0   0 -21 139.173 251.683   2
   0   0 -21 252.444 252.119   8
   0   0  21 376.133 258.600  35
   0   0 -21 26.8721 283.334  46
   0   0 -22 4710.89 303.000   8
   0   0 -22 4600.67 302.723   2
   0   0 -23 42.0143 177.289  49
   0   0 -23 180.444 214.599   2
   0   0 -23-361.669 223.679   8
   0   0 -24 273.543 227.964  34
   0   0 -24 209.462 157.414  49
   0   0 -25 1335.43 204.519  34
   0   0 -25 565.146 132.867  49
   0   0 -26 844.709 160.489  34
   0   1 -25 396.155 179.968  34
   0   1 -25 95.0152 113.867  49
   0   1 -24 16.6173 140.782  49
   0  -1  23 867.012 215.075  35
   0   1 -23 1469.02 214.848   8
   0  -1  22-8.37646 235.005  35
   0   1 -22 155.265 228.297   2
   0   1 -22 360.561 230.040   8
   0   1 -22 72.9290 255.207  46
   0   1 -21 1123.53 249.356   2
   0   1 -21 1318.53 258.707   8
   0   1 -21 878.214 281.299  46
   0   1 -20 8366.18 392.811   2
   0   1 -20 7674.18 413.689  46
   0   1 -20 8993.01 401.887   8
   0   1 -19 6851.54 354.496   2
   0   1 -19 5848.30 374.217  46
   0   1 -19 7133.75 356.956   8
   0   1 -19 6334.19 359.559  29
   0   1 -18 5508.17 358.279  46
   0  -1  18 5510.84 395.613  16
   0   1 -18 5959.56 342.336  29
   0   1 -17 1172.23 266.721   2
   0   1 -17 1244.63 274.128  29
   0  -1  17 1263.23 334.452  16
   0   1 -17 1280.74 291.571  46
   0  -1  16 861.731 312.055  16
   0   1 -16 1018.22 255.083  29
   0   1 -16 1172.27 249.899   2
   0   1 -15 6365.94 310.993  37
   0   1 -15 7470.82 339.886   2
   0  -1  15 6744.43 389.364  16
   0   1 -15 6769.00 341.028  29
   0   1 -14 3110.98 251.223   2
   0   1 -14 3189.91 252.669  29
   0   1 -14 3198.84 216.998  23
   0  -1  14 3118.44 303.276  16
   0   1 -13 52382.2 1599.39   2
   0  -1  13 48958.2 1613.69  16
   0   1 -13 49678.7 1597.37  23
   0   1 -13 47189.4 1594.19  37
   0   1 -12 593.628 203.635   2
   0   1 -12 616.653 169.197  37
   0   1 -11 12302.3 444.423  37
   0  -1  11 12737.3 484.113  16
   0   1 -11 12154.8 444.313  44
   0   1 -11 12528.8 443.557  23
   0   1 -10 18145.1 583.250  31
   0  -1  10 18035.3 621.304  16
   0   1 -10 18605.3 589.661  44
   0   1 -10 17870.2 587.205  23
   0   1  -9 40374.6 1217.69  44
   0  -1   9 40661.1 1235.69  16
   0   1  -9 33904.6 1206.03  36
   0   1  -9 40420.2 1212.83  31
   0  -1   9 37811.4 1207.51   1
   0   1  -9 40305.5 1218.39  23
   0   1  -9 35664.8 1203.27  48
   0   1  -8 5342.88 219.172  36
   0   1  -8 6187.63 236.160  31
   0   1  -8 6485.49 247.771  23
   0  -1   8 6958.58 233.250   1
   0   1  -8 5051.36 214.423  15
   0  -1   8 6910.24 297.410  16
   0  -1   7 6181.01 277.488  16
   0   1  -7 6080.62 221.545  36
   0   1  -7 6412.55 226.642  31
   0   1  -7 6009.52 238.443  23
   0  -1   7 5807.23 228.961   1
   0   1  -7 6721.08 225.890  43
   0   1  -7 5291.02 212.059  15
   0   1  -6 328065. 10131.3  31
   0  -1   6 338143. 10137.6  16
   0   1  -6 305440. 10128.0  15
   0   1  -6 320752. 10130.4  43
   0   1  -6 327142. 10133.2   9
   0   1  -6 323397. 10131.9  36
   0  -1   5 6477.20 265.048  16
   0   1  -5 5707.62 215.782  15
   0   1  -5 6116.15 219.475  36
   0   1  -5 6509.89 235.750   9
   0   1  -5 6420.31 221.827  31
   0   1  -5 6144.28 235.654  30
   0  -1   4 39513.1 1322.96  16
   0   1  -4 41923.4 1318.47   9
   0   1  -4 42128.5 1323.32  41
   0   1  -4 41672.1 1317.84  30
   0  -1   3 299284. 9449.86   6
   0  -1   3 294277. 9451.96  16
   0   1  -3 303636. 9451.10   9
   0  -1   2 17652.0 558.573   6
   0  -1   2 17239.9 561.725  16
   0   1  -2 17322.1 559.186   9
   0   1  -1 78034.0 2512.40   5
   0  -1   1 82710.7 2512.83  16
   0   1  -1 81011.1 2512.49   9
   0  -1   1 76663.9 2512.33   9
   0  -1   0 9772.44 316.364   9
   0   1   0 10075.8 316.432   9
   0  -1   0 9891.38 317.923   5
   0   1   0 10014.3 317.795   5
   0   1   1 2171.11 75.1327   8
   0  -1  -1 1979.47 77.6502   2
   0   1   1 1928.83 76.3298   2
   0  -1  -2 15161.3 469.540  10
   0  -1  -2 15255.3 470.949   8
   0  -1  -2 14527.9 471.663   2
   0   1   2 13880.8 470.829   2
   0  -1  -3 50914.1 1521.34   2
   0  -1  -3 47227.3 1515.73   1
   0  -1  -3 45106.2 1519.80  15
   0  -1  -3 50002.8 1519.04  14
   0  -1  -3 46477.3 1516.82  12
   0  -1  -3 48839.3 1516.75   9
   0  -1  -3 49592.3 1519.95  10
   0  -1  -3 48605.6 1518.88  27
   0  -1  -3 47647.3 1519.48  26
   0  -1  -4 23381.2 681.394  40
   0  -1  -4 20007.0 680.982  10
   0  -1  -4 20519.0 676.383   9
   0  -1  -4 21602.2 683.278  31
   0  -1  -4 21522.9 688.394   2
   0  -1  -4 21224.1 683.544  14
   0  -1  -4 18445.2 680.180  15
   0  -1  -4 21768.0 678.950  27
   0  -1  -4 21907.7 680.228  26
   0  -1  -4 23129.0 684.296  23
   0  -1  -5 12104.9 382.859  40
   0  -1  -5 11236.6 377.219   9
   0  -1  -5 11848.1 386.329  31
   0  -1  -5 11192.7 399.020   2
   0  -1  -5 10372.8 383.264  15
   0  -1  -5 11162.5 394.307  14
   0  -1  -5 12064.7 381.355  26
   0  -1  -5 11618.3 379.839  27
   0  -1  -5 11855.4 386.636  23
   0  -1  -6 4756.94 195.069  23
   0  -1  -6 4594.05 185.071  40
   0  -1  -6 4896.40 195.406  37
   0  -1  -6 4953.17 195.958  31
   0  -1  -6 5664.74 219.762   2
   0  -1  -6 5028.48 189.160  15
   0  -1  -6 5871.79 182.015   9
   0  -1  -6 4977.03 184.448  26
   0  -1  -6 5028.69 185.256  27
   0  -1  -7 195570. 6061.93  44
   0  -1  -7 207199. 6068.27  40
   0  -1  -7 201695. 6064.07  37
   0  -1  -7 204281. 6066.57  31
   0  -1  -7 192475. 6065.96   2
   0  -1  -7 182324. 6061.81  15
   0  -1  -7 196182. 6066.26  23
   0  -1  -7 204280. 6065.60  27
   0  -1  -8 15854.4 580.095  47
   0  -1  -8 19047.4 591.976  44
   0   1   8 18752.3 605.036  16
   0  -1  -8 19575.1 591.812  37
   0  -1  -8 19419.8 594.215  31
   0  -1  -8 17371.7 600.309   2
   0  -1  -8 18926.6 593.904  23
   0  -1  -8 16997.4 580.274  25
   0  -1  -8 19778.9 590.266  27
   0  -1  -9 133699. 3876.56  23
   0   1   9 134706. 3879.71  16
   0  -1  -9 137389. 3874.19  37
   0  -1  -9 139448. 3876.97  31
   0  -1  -9 110501. 3864.62  13
   0  -1  -9 139976. 3875.84  27
   0  -1  -9 120546. 3867.03  25
   0  -1  -9 107627. 3865.90  47
   0   1  10 1023.42 223.539  16
   0  -1 -10 1040.38 166.632  37
   0  -1 -10 1089.44 177.954  31
   0  -1 -10 895.442 102.846  25
   0  -1 -10 988.077 155.985  27
   0  -1 -10 1038.02 209.507   2
   0  -1 -10 849.606 154.764  23
   0  -1 -10 1078.77 175.225  44
   0  -1 -11 135.309 173.764  31
   0  -1 -11 116.317 201.471  29
   0  -1 -11 191.276 210.107   2
   0   1  11 117.189 225.195  16
   0  -1 -11 144.614 161.740  37
   0  -1 -12 7629.50 314.942  31
   0  -1 -12 8086.03 339.175   2
   0   1  12 7539.03 348.855  16
   0  -1 -12 7578.50 304.617  37
   0  -1 -12 7961.61 332.516  29
   0  -1 -13-19.3702 207.623   2
   0  -1 -13-88.2675 144.266  42
   0  -1 -13 32.0380 200.545  29
   0  -1 -13-3.24857 154.231  37
   0   1  14 292.931 243.862  16
   0  -1 -14 330.066 215.689   2
   0  -1 -15 15066.0 560.535   8
   0  -1 -15 15980.0 564.851   2
   0  -1 -15 15898.9 566.173  29
   0   1  15 14367.2 576.895  16
   0  -1 -15 15408.4 575.217  46
   0  -1 -16-45.5590 233.149   8
   0  -1 -16-36.7816 245.834  29
   0  -1 -16 186.585 246.229   2
   0   1  16 189.700 280.553  16
   0  -1 -16 12.6542 260.337  46
   0  -1 -17 19539.8 702.034  29
   0  -1 -17 18337.4 709.931  46
   0  -1 -17 20651.7 700.482   2
   0  -1 -17 20629.0 698.456   8
   0   1  17 17864.0 716.629  16
   0  -1 -18 2740.07 297.251  29
   0  -1 -18 2547.30 304.058  46
   0  -1 -18 3034.01 292.962   2
   0  -1 -18 2590.87 278.022  19
   0  -1 -18 2670.01 282.597   8
   0  -1 -19 2130.08 272.609  19
   0  -1 -19 2264.25 306.772  46
   0  -1 -19 2419.59 296.425  29
   0  -1 -20 1299.21 274.889   2
   0  -1 -20 1266.56 271.672   8
   0   1  20 1059.35 270.830  35
   0  -1 -20 1104.16 300.815  46
   0  -1 -21 154.127 262.862   8
   0  -1 -21-23.9526 286.876  46
   0  -1 -21 41.8723 261.933   2
   0  -1 -22 4722.74 309.996   2
   0  -1 -22 4878.54 312.559   8
   0  -1 -22 4198.79 334.072  46
   0  -1 -23 346.410 232.234   2
   0  -1 -23 160.090 181.645  49
   0  -1 -23 547.294 230.113   8
   0  -1 -24 2368.75 256.013  34
   0  -1 -24 1051.49 177.046  49
   0  -1 -25 223.697 214.428  34
   0  -1 -25 230.680 139.786  49
   0  -1 -26 14.1696 174.212  34
   0   2 -25 146.469 154.584  34
   0   2 -24 348.660 134.495  49
   0  -2  24 705.373 163.001  35
   0   2 -23 502.758 190.767   8
   0  -2  23 303.074 199.094  35
   0   2 -22 5883.06 327.909  46
   0  -2  22 4801.29 316.524  35
   0   2 -21 230.730 228.477   2
   0   2 -21 82.1011 237.221   8
   0   2 -20 4042.11 298.967   8
   0   2 -20 3733.77 320.082  46
   0   2 -20 3590.68 288.683   2
   0   2 -19 619.729 259.290   8
   0  -2  19 737.939 336.246  16
   0   2 -19 607.766 284.725  46
   0   2 -19 704.399 255.267   2
   0   2 -18 1673.84 268.936   8
   0   2 -18 1890.77 270.506   2
   0   2 -18 1694.22 272.923  29
   0   2 -18 1800.13 296.176  46
   0  -2  18 1880.15 350.459  16
   0  -2  17 858.382 342.405  16
   0   2 -17 928.708 263.755  29
   0   2 -17 1150.93 257.939   2
   0   2 -16 5094.85 288.032  37
   0   2 -16 5340.67 315.637   2
   0  -2  16 5141.11 388.464  16
   0   2 -16 5217.96 316.643  29
   0   2 -15 1702.22 204.666  23
   0   2 -15 1579.03 222.865  37
   0   2 -15 1792.54 250.305   2
   0  -2  15 1781.84 325.959  16
   0   2 -15 1654.93 249.363  29
   0   2 -14 542.309 181.009  23
   0   2 -14 651.840 203.284  37
   0   2 -14 503.073 223.745   2
   0  -2  14 472.400 292.861  16
   0   2 -14 304.343 225.541  29
   0  -2  13 2295.95 290.928  16
   0   2 -13 2579.19 232.948   2
   0   2 -13 2430.41 203.531  23
   0   2 -12 75206.6 2360.16  23
   0   2 -12 72235.5 2357.47  37
   0  -2  12 73893.3 2373.59  16
   0   2 -11 1613.20 198.303  44
   0   2 -10 93439.8 2730.03  23
   0   2 -10 92800.1 2726.08  44
   0  -2  10 90263.0 2740.60  16
   0   2  -9 32963.8 1006.22  23
   0  -2   9 32853.9 1026.58  16
   0  -2   9 30776.9 995.009   1
   0   2  -8 26865.6 838.696  31
   0   2  -8 26740.3 849.792  23
   0  -2   8 28095.2 872.786  16
   0   2  -7 4517.27 182.001  43
   0  -2   7 4418.21 264.880  16
   0   2  -7 4719.99 212.884  30
   0   2  -7 4597.18 188.409  31
   0   2  -7 4094.61 184.771  36
   0   2  -6 78431.1 2662.04  43
   0  -2   6 88548.5 2676.84  16
   0   2  -6 87151.1 2666.88  36
   0   2  -6 85761.6 2668.78  30
   0   2  -6 85444.4 2662.86  31
   0  -2   5 774538. 25053.0  16
   0   2  -5 800739. 25050.7   9
   0   2  -5 796690. 25051.3  41
   0   2  -5 798124. 25049.8  30
   0   2  -4 20474.3 677.864  41
   0  -2   4 19779.3 677.501  16
   0   2  -4 20971.7 668.977   9
   0  -2   4 20371.3 668.947   6
   0   2  -4 20694.6 667.477  30
   0   2  -3 57103.9 1760.97  41
   0  -2   3 54234.7 1760.73  16
   0   2  -3 54506.1 1758.00   9
   0  -2   3 54558.3 1757.27   6
   0   2  -3 56309.0 1757.17  30
   0  -2   2 56170.2 1773.70  16
   0   2  -2 54733.4 1771.98   9
   0   2  -2 56126.4 1774.03  41
   0  -2   2 56369.8 1771.77   6
   0   2  -1 2062.29 111.939   9
   0  -2   1 2070.34 128.160  16
   0   2   0 10930.6 357.483   9
   0  -2   0 11483.6 362.255  16
   0  -2   0 10763.4 362.342   5
   0  -2  -1 6929.61 236.062  16
   0  -2  -1 6856.53 241.000  17
   0   2   1 7057.18 225.782   4
   0  -2  -1 6772.95 240.599   3
   0  -2  -1 6931.84 230.979  25
   0  -2  -1 7348.30 229.203   9
   0  -2  -2 48787.5 1541.53  25
   0  -2  -2 48514.1 1542.39   3
   0  -2  -3 164623. 5562.92   2
   0  -2  -3 176713. 5560.10  14
   0  -2  -3 178197. 5561.81  10
   0  -2  -3 178469. 5562.80   8
   0  -2  -3 181229. 5562.92  25
   0  -2  -4 10554.1 324.284  40
   0  -2  -4 9097.43 318.222  12
   0  -2  -4 10045.3 327.114  10
   0  -2  -4 10137.1 339.111   8
   0  -2  -4 9701.61 315.280   9
   0  -2  -4 10185.2 334.084  31
   0  -2  -4 9806.44 344.857   2
   0  -2  -4 10287.7 331.428  14
   0  -2  -4 10536.2 344.166  46
   0  -2  -4 10103.2 342.238  29
   0  -2  -4 10174.9 327.529  25
   0  -2  -5 51716.3 1622.66   8
   0  -2  -5 51027.0 1612.34   9
   0  -2  -5 50104.0 1619.86  10
   0  -2  -5 51487.0 1621.31  31
   0  -2  -5 52869.2 1624.33   2
   0  -2  -5 49178.5 1613.61  12
   0  -2  -5 51621.2 1617.53  14
   0  -2  -5 53521.9 1619.10  40
   0  -2  -5 51903.8 1618.41  26
   0  -2  -5 50433.2 1617.58  27
   0  -2  -5 53392.6 1624.32  29
   0  -2  -5 49579.7 1613.95  24
   0  -2  -5 50960.9 1618.29  25
   0  -2  -6 965.296 154.021   8
   0  -2  -6 876.085 102.444  10
   0  -2  -6 696.482 116.787  31
   0  -2  -6 1023.52 167.433   2
   0  -2  -6 791.527 155.133  29
   0  -2  -6 648.861 85.8764  27
   0  -2  -6 660.972 83.8650  26
   0  -2  -6 716.643 58.9052  24
   0  -2  -6 581.538 86.6300  25
   0  -2  -6 607.444 85.3502  40
   0  -2  -7 3305.01 143.348  26
   0  -2  -7 3084.30 136.185  25
   0  -2  -7 3627.56 189.207  29
   0  -2  -7 3405.78 143.817  27
   0  -2  -7 3292.20 180.063  14
   0  -2  -7 3692.79 145.148  40
   0  -2  -7 4028.80 160.495  37
   0  -2  -7 3658.93 163.868  31
   0  -2  -7 3437.45 204.797   2
   0   2   7 3392.95 120.295   7
   0  -2  -7 2785.01 120.700  21
   0  -2  -8 707.152 136.893  44
   0  -2  -8 757.483 102.339  40
   0  -2  -8 866.415 126.600  37
   0  -2  -8 778.278 129.486  31
   0  -2  -8 721.764 87.2840  25
   0  -2  -8 714.584 97.8296  27
   0  -2  -8 794.285 162.332  29
   0  -2  -8 704.002 99.3929  26
   0  -2  -8 713.175 176.786   2
   0  -2  -8 627.185 59.9022  21
   0   2   8 693.146 64.6633   7
   0  -2  -9 1491.07 114.496  47
   0  -2  -9 1901.73 164.952  44
   0  -2  -9 1788.29 128.877  40
   0  -2  -9 1842.76 148.560  37
   0  -2  -9 2125.63 160.454  31
   0  -2  -9 1828.18 116.281  25
   0  -2  -9 1974.87 189.773  29
   0  -2  -9 1821.13 131.235  27
   0   2   9 1632.40 88.3230   7
   0  -2  -9 1544.86 83.2220  21
   0  -2 -10 4670.22 215.897  37
   0  -2 -10 4991.31 232.835  31
   0  -2 -10 4639.26 188.093  25
   0  -2 -10 4872.71 205.150  27
   0  -2 -10 5158.05 258.808  29
   0  -2 -10 5192.54 270.127   2
   0   2  10 4747.28 260.769  16
   0  -2 -11 16429.2 541.382  31
   0  -2 -11 16351.0 529.162  27
   0  -2 -11 14381.8 514.032  25
   0  -2 -11 16344.3 553.203  29
   0  -2 -11 16223.4 555.418   2
   0  -2 -11 15736.6 528.938  37
   0   2  11 15536.9 554.312  16
   0  -2 -12 29075.4 937.579  42
   0  -2 -12 27486.9 930.211  37
   0  -2 -12 29510.1 942.692  31
   0  -2 -12 29688.8 950.273   2
   0  -2 -12 29780.1 949.262  29
   0  -2 -12 28893.8 934.465  27
   0  -2 -12 28181.7 947.152   8
   0   2  12 27188.3 948.906  16
   0  -2 -13 24386.3 817.528  29
   0  -2 -13 25426.7 818.448   2
   0  -2 -13 23369.9 801.683  42
   0  -2 -13 24400.9 815.181   8
   0  -2 -14 26194.9 850.819   2
   0  -2 -14 25105.9 848.227   8
   0  -2 -14 24653.8 834.394  42
   0  -2 -15 28936.0 954.219   8
   0  -2 -15 28626.4 955.612   2
   0  -2 -15 28850.4 956.999  29
   0   2  15 27723.8 960.932  16
   0  -2 -15 28012.1 961.446  46
   0  -2 -16 31754.6 1091.45  29
   0  -2 -16 29712.6 1095.40  46
   0  -2 -16 33626.5 1089.37   8
   0  -2 -16 35180.5 1091.95   2
   0  -2 -17 4133.42 307.429  29
   0  -2 -17 3893.23 296.332   8
   0  -2 -17 3398.45 313.218  46
   0  -2 -17 3891.24 305.769   2
   0  -2 -18 225.261 275.562  29
   0  -2 -18 302.567 274.575   2
   0  -2 -18 111.956 255.723  19
   0  -2 -18 248.530 288.179  46
   0  -2 -18 378.542 260.222   8
   0  -2 -19 590.985 298.452  46
   0  -2 -19 827.745 264.123  19
   0  -2 -20 210.159 272.551   2
   0  -2 -20 331.356 257.119  19
   0  -2 -20-66.3023 268.117   8
   0  -2 -20 245.536 294.352  46
   0  -2 -21 909.612 271.088   8
   0  -2 -21 904.140 296.517  46
   0  -2 -21 807.399 274.928   2
   0  -2 -22 4001.01 301.073   2
   0  -2 -22 4289.99 299.319   8
   0  -2 -22 3618.48 327.220  46
   0  -2 -23 139.225 190.077  49
   0  -2 -23 115.738 245.314   2
   0  -2 -24 2863.00 224.673  49
   0  -2 -24 5489.65 303.713  34
   0  -2 -25 1131.35 162.736  49
   0  -2 -25 2618.84 239.830  34
   0  -2 -26 1449.51 201.842  34
   0   3 -24 62.7560 113.357  49
   0   3 -24 20.0073 173.486  34
   0  -3  23 879.105 189.765  35
   0   3 -22 182.161 196.741   8
   0   3 -22 115.150 216.641  46
   0  -3  22 67.1113 210.409  35
   0   3 -21 56.1076 217.845   2
   0   3 -21 754.087 226.569   8
   0   3 -21 175.976 240.927  46
   0  -3  21 360.981 237.017  35
   0  -3  20 1259.09 314.627  16
   0   3 -20 664.035 237.250   2
   0   3 -20 803.110 242.738   8
   0   3 -19 3897.30 297.266   8
   0   3 -19 3263.21 315.797  46
   0   3 -19 3669.55 286.738   2
   0  -3  18 307.690 345.794  16
   0   3 -18-133.758 283.996  46
   0   3 -18 48.5976 249.855   2
   0   3 -17 3076.58 252.191  37
   0  -3  17 3062.31 373.145  16
   0   3 -16-72.1345 226.542  37
   0  -3  16 252.180 342.790  16
   0   3 -16 181.953 245.827   2
   0   3 -15 20724.7 689.984   2
   0   3 -15 18811.9 681.875  37
   0   3 -15 19101.8 686.176  29
   0  -3  15 19522.9 738.136  16
   0   3 -15 18990.9 679.421  23
   0   3 -14 2604.32 248.515   2
   0   3 -14 1901.07 227.809  37
   0  -3  14 2027.13 333.821  16
   0   3 -14 1927.60 217.192  23
   0   3 -14 2109.82 241.089  29
   0   3 -13 12323.1 464.963  37
   0   3 -13 12654.5 460.191  23
   0  -3  13 11830.5 517.856  16
   0   3 -12 1737.25 189.125  23
   0  -3  12 2010.28 291.121  16
   0  -3  11 28378.0 949.891  16
   0   3 -11 27490.8 921.808  44
   0  -3  10 2052.87 174.294   1
   0   3 -10 1985.43 191.731  23
   0   3  -9 5910.80 263.562  23
   0   3  -9 5041.84 229.663  36
   0  -3   9 5789.41 332.971  16
   0   3  -8 32583.3 998.988  30
   0  -3   8 32232.5 1025.13  16
   0   3  -7 2758.66 169.315  36
   0   3  -7 2885.53 205.359  30
   0  -3   7 2829.35 269.648  16
   0   3  -6 141.985 203.202  41
   0   3  -6 140.740 151.177  30
   0   3  -6 157.071 96.2225  43
   0  -3   6 165.656 211.370  16
   0  -3   5 42453.1 1357.99   6
   0  -3   5 41063.9 1365.90  16
   0   3  -5 43242.2 1356.79  30
   0   3  -5 42378.5 1363.82  41
   0  -3   4 101895. 3168.16   6
   0  -3   4 98394.9 3171.41  16
   0   3  -4 98929.8 3170.38  41
   0   3  -4 100105. 3167.50  30
   0  -3   3 98009.0 2848.11  16
   0   3  -3 100808. 2847.87  41
   0   3  -3 98369.6 2845.65   9
   0  -3   3 100025. 2845.19   6
   0  -3   2 29360.9 957.455  16
   0   3  -2 28655.3 958.028  41
   0   3  -2 29178.5 952.911   9
   0  -3   2 31160.2 954.104   6
   0  -3   1 12756.8 380.128  16
   0   3  -1 12954.8 368.882   9
   0   3  -1 12038.9 383.418  41
   0  -3   0 72576.6 2325.68  16
   0  -3   0 80236.4 2328.77  51
   0   3   0 71792.6 2323.74  22
   0  -3   0 70641.4 2325.75   5
   0   3   0 73489.4 2326.15  41
   0  -3  -1 38835.2 1238.41  11
   0  -3  -1 40244.1 1248.79  52
   0  -3  -1 38981.9 1243.03  25
   0  -3  -1 39980.8 1245.64  16
   0  -3  -1 39486.4 1250.23  17
   0  -3  -1 38342.8 1239.78  19
   0  -3  -1 39457.7 1246.55   5
   0  -3  -2 116781. 3699.41  17
   0  -3  -2 118947. 3701.28  34
   0  -3  -2 114728. 3698.77   3
   0   3   2 115442. 3693.58   4
   0  -3  -2 116903. 3697.95  25
   0  -3  -2 120863. 3699.28  50
   0  -3  -2 117413. 3694.78  11
   0  -3  -3 1927.71 81.7621   9
   0  -3  -3 1932.08 96.3902  10
   0  -3  -3 2002.23 181.289  34
   0  -3  -3 1970.78 127.728  42
   0  -3  -3 1834.72 109.291  25
   0  -3  -3 2140.81 136.238  49
   0  -3  -3 2146.70 118.554  50
   0  -3  -3 1729.03 149.230   3
   0  -3  -4 1851.14 131.002  42
   0  -3  -4 1883.42 93.6677  40
   0  -3  -4 1851.93 185.940  34
   0  -3  -4 1806.63 155.000  29
   0  -3  -4 1798.56 127.003  31
   0  -3  -4 1747.36 101.856  10
   0  -3  -4 1911.01 134.046  49
   0  -3  -4 1903.79 159.702  46
   0  -3  -4 1710.51 111.997  25
   0  -3  -4 1720.17 170.312   2
   0  -3  -5 55834.7 1706.28  40
   0  -3  -5 52398.4 1702.32  12
   0  -3  -5 53353.3 1710.65   8
   0  -3  -5 53819.1 1706.66  10
   0  -3  -5 53061.2 1711.28  29
   0  -3  -5 52435.4 1709.08  31
   0  -3  -5 54024.3 1711.45  46
   0  -3  -5 55550.1 1708.00  25
   0  -3  -5 53794.0 1711.95   2
   0  -3  -6 10549.2 360.728  24
   0  -3  -6 11669.3 395.653  46
   0  -3  -6 11941.5 370.146  40
   0  -3  -6 11185.0 373.738  10
   0  -3  -6 11336.9 390.319   8
   0  -3  -6 11531.7 392.408  29
   0  -3  -6 10979.9 380.209  31
   0  -3  -6 11358.9 376.189  14
   0  -3  -6 10818.3 360.264  12
   0  -3  -6 11726.5 396.778   2
   0  -3  -6 11210.8 368.028  26
   0  -3  -6 11227.9 373.136  25
   0  -3  -7 59943.0 1769.84  46
   0  -3  -7 60499.7 1762.54  40
   0  -3  -7 61735.4 1768.00   8
   0  -3  -7 59185.3 1763.70  10
   0  -3  -7 58059.2 1764.50  31
   0  -3  -7 57934.2 1758.11  14
   0  -3  -7 56372.2 1754.53  12
   0  -3  -7 57604.1 1759.67  27
   0  -3  -7 60420.7 1761.76  26
   0  -3  -7 61298.6 1768.66  29
   0  -3  -7 57051.1 1760.73  25
   0  -3  -7 55859.3 1754.84  24
   0  -3  -7 63781.6 1769.57   2
   0   3   7 59335.6 1762.18  53
   0  -3  -8 40319.9 1216.40  40
   0  -3  -8 38850.8 1218.90  31
   0   3   8 40801.7 1220.37  53
   0  -3  -8 37785.6 1212.28  27
   0  -3  -8 38056.0 1212.95  25
   0  -3  -8 39849.6 1224.74  29
   0  -3  -8 40203.4 1215.56  26
   0  -3  -8 40924.6 1214.68  44
   0  -3  -8 42084.9 1229.04  46
   0  -3  -9 6516.97 252.698  40
   0   3   9 6302.49 293.124  53
   0  -3  -9 7216.15 248.637  27
   0  -3  -9 6901.03 293.630  29
   0  -3  -9 6870.37 247.782  25
   0  -3  -9 7062.84 250.240  26
   0  -3  -9 6942.96 271.960  31
   0  -3  -9 6086.69 226.921  21
   0  -3  -9 6753.30 272.256  44
   0  -3  -9 6944.69 309.120  46
   0  -3 -10 123524. 3809.73  46
   0  -3 -10 125039. 3803.77  40
   0  -3 -10 120542. 3806.50   8
   0  -3 -10 126117. 3804.44  31
   0  -3 -10 122556. 3807.76   2
   0  -3 -10 117870. 3802.38  26
   0  -3 -10 122790. 3806.94  29
   0  -3 -10 123555. 3800.16  27
   0  -3 -10 119854. 3796.89  25
   0  -3 -10 107495. 3796.45  47
   0   3  10 117240. 3803.21  53
   0  -3 -11 29764.0 958.262  46
   0  -3 -11 30421.1 942.466  42
   0  -3 -11 28960.2 950.549   8
   0  -3 -11 30502.2 944.018  31
   0  -3 -11 30387.6 955.678   2
   0  -3 -11 28940.8 933.440  27
   0  -3 -11 30470.0 952.011  29
   0  -3 -11 29058.9 928.046  25
   0  -3 -11 25916.6 926.328  47
   0   3  11 25997.7 946.573  53
   0  -3 -12 20901.6 654.338  42
   0   3  12 17995.0 662.342  16
   0  -3 -12 20555.3 659.204  31
   0  -3 -12 18201.5 635.385  25
   0  -3 -12 20538.6 668.685  29
   0  -3 -12 19410.1 644.015  27
   0  -3 -12 18742.4 672.293   2
   0  -3 -12 20838.8 677.864  46
   0  -3 -12 18739.9 666.224   8
   0  -3 -13 3946.29 214.449  42
   0   3  13 3475.27 247.584  16
   0  -3 -13 3963.84 252.776  29
   0  -3 -13 4643.54 268.535   2
   0  -3 -13 3410.09 190.499  27
   0  -3 -13 3503.97 266.034  46
   0  -3 -13 4179.31 252.222   8
   0  -3 -14 7094.02 332.227   2
   0  -3 -14 7380.85 327.605   8
   0  -3 -14 6533.16 294.540  42
   0  -3 -15 249.375 238.802  29
   0  -3 -15 478.719 238.356   2
   0  -3 -15 108.524 249.031  46
   0  -3 -15 451.432 223.960   8
   0  -3 -16 4382.93 291.318   8
   0  -3 -16 4291.07 303.532   2
   0  -3 -16 3897.47 300.010  29
   0  -3 -16 4054.38 311.920  46
   0  -3 -16 3981.02 245.608  42
   0  -3 -17 2193.95 284.284  29
   0  -3 -17 2054.30 283.317   2
   0  -3 -17 1710.90 292.558  46
   0  -3 -17 2189.12 272.464   8
   0  -3 -18-60.5870 262.698   8
   0  -3 -18-69.8479 256.499  19
   0  -3 -18 238.783 277.608  29
   0  -3 -18 34.9558 277.296   2
   0  -3 -18 140.861 291.396  46
   0  -3 -19 907.043 270.103  19
   0  -3 -19 986.726 305.248  46
   0  -3 -20 5327.31 346.073   2
   0  -3 -20 5275.21 335.803   8
   0  -3 -20 5262.17 363.121  46
   0  -3 -20 5172.49 328.471  19
   0  -3 -21 2095.02 316.659  46
   0  -3 -21 2923.16 299.827   2
   0  -3 -21 1678.28 237.592  49
   0  -3 -21 2788.40 291.943   8
   0  -3 -21 2329.52 274.364  19
   0  -3 -22 18955.0 618.727   2
   0  -3 -22 18090.4 605.128  19
   0  -3 -22 18696.0 619.539   8
   0  -3 -23 1708.46 263.760   2
   0  -3 -23 1468.51 232.181  19
   0  -3 -23 833.561 205.898  49
   0  -3 -24 2627.59 219.157  49
   0  -3 -24 4290.16 304.254  34
   0  -3 -25 2.97563 153.328  49
   0  -3 -25 63.8047 235.504  34
   0  -3 -26 153.177 204.113  34
   0  -3 -27 497.843 160.876  34
   0   4 -24 192.413 140.797  34
   0  -4  23-18.4081 160.323  35
   0  -4  22 663.503 196.700  35
   0   4 -22 248.286 198.695  46
   0   4 -22 746.352 182.881   8
   0  -4  21 224.983 264.103  16
   0  -4  21-6.53953 218.808  35
   0   4 -21 106.343 224.274  46
   0   4 -21 204.876 204.575   8
   0  -4  20 1403.24 308.832  16
   0   4 -20 1123.26 227.132   2
   0   4 -20 924.339 253.956  46
   0   4 -20 1450.79 236.804   8
   0  -4  19 2597.38 344.622  16
   0   4 -19 2730.17 256.810   2
   0   4 -19 1914.65 286.376  46
   0   4 -19 3075.27 266.969   8
   0   4 -18 13278.5 529.316  37
   0   4 -18 13747.2 562.483  46
   0  -4  17 7538.41 448.583  16
   0   4 -17 6691.17 341.525  37
   0   4 -17 7666.05 359.522   2
   0   4 -16 2084.42 245.280  37
   0   4 -16 2110.47 229.908  23
   0  -4  16 2508.98 375.732  16
   0   4 -15 1958.32 227.428  23
   0  -4  15 1840.19 362.533  16
   0   4 -15 2050.40 246.026  37
   0   4 -15 2264.08 261.810   2
   0   4 -14 1775.85 213.498  23
   0  -4  14 1514.69 350.091  16
   0   4 -14 1539.16 233.100  37
   0   4 -13 495.894 196.525  23
   0  -4  13 517.502 318.974  16
   0   4 -13 609.146 216.873  37
   0  -4  12 1260.80 310.196  16
   0   4 -12 1158.54 199.817  23
   0  -4  11 6166.17 366.393  16
   0   4 -11 6344.72 292.772  23
   0  -4  10 100102. 3082.18   1
   0  -4  10 104438. 3103.42  16
   0  -4   9 16104.3 601.139  51
   0   4  -9 16099.1 562.386  36
   0   4  -9 17853.8 580.562  30
   0  -4   8 60234.7 1998.57  51
   0  -4   8 64392.2 2006.56  16
   0   4  -8 60900.9 1982.45  36
   0   4  -8 63375.6 1987.61  30
   0  -4   7 50476.5 1686.52  16
   0   4  -7 52495.2 1665.28  36
   0   4  -7 52251.1 1668.92  30
   0   4  -6 71679.1 2251.72  41
   0  -4   6 66787.2 2254.70  16
   0   4  -6 71871.3 2244.59  30
   0  -4   5 92.1487 211.871  16
   0   4  -5 232.466 155.379  30
   0   4  -5 340.659 206.681  41
   0  -4   5 147.693 175.794   6
   0  -4   4 6045.57 259.589  16
   0   4  -4 6379.23 228.788  30
   0  -4   4 6177.81 237.700   6
   0   4  -4 6365.33 260.156  41
   0  -4   3 8357.00 306.797  16
   0  -4   3 8074.66 295.138   6
   0   4  -2 25769.4 734.653  41
   0  -4   2 27810.2 730.746   6
   0  -4   2 27162.1 735.232  16
   0  -4   1 73474.8 2357.09  16
   0   4  -1 73422.6 2356.83  41
   0  -4   1 75869.7 2359.85  51
   0  -4   0 165481. 5289.90   5
   0  -4   0 169423. 5289.74  16
   0  -4   0 158075. 5284.15  20
   0   4   0 167521. 5287.68  22
   0  -4   0 182844. 5293.17  51
   0   4   0 172140. 5289.57  41
   0   4   1 741.907 167.054  41
   0  -4  -1 572.968 160.777  52
   0  -4  -1 715.956 161.409  51
   0  -4  -1 645.133 151.920   5
   0  -4  -1 590.640 151.455  16
   0  -4  -1 481.831 178.605  17
   0  -4  -1 491.229 63.2782  11
   0  -4  -1 561.778 97.0484  19
   0  -4  -1 573.055 96.8972  20
   0   4   1 625.623 127.667  22
   0  -4  -2 286943. 8641.59  45
   0  -4  -2 257005. 8641.63  42
   0  -4  -2 274500. 8644.10  17
   0  -4  -2 269826. 8638.70  19
   0   4   2 271590. 8636.03   4
   0  -4  -2 275348. 8642.75   5
   0  -4  -2 263678. 8642.75  25
   0  -4  -2 285799. 8645.29  52
   0  -4  -2 294879. 8644.55  51
   0  -4  -2 265434. 8643.96  49
   0  -4  -2 272709. 8644.20  50
   0  -4  -2 275685. 8638.27  11
   0  -4  -3 15419.2 549.236  34
   0  -4  -3 16000.3 519.458  31
   0  -4  -3 14822.7 525.258  42
   0  -4  -3 15560.6 522.301  25
   0  -4  -3 16465.2 527.897  51
   0  -4  -3 17139.5 517.693  54
   0  -4  -3 15830.4 530.914  49
   0  -4  -3 15512.9 526.365  50
   0  -4  -3 15717.1 533.834   3
   0  -4  -4 137751. 4187.06  10
   0  -4  -4 120707. 4181.60   9
   0  -4  -4 133774. 4193.79  34
   0  -4  -4 137240. 4189.05  31
   0  -4  -4 144328. 4188.34  40
   0  -4  -4 132346. 4191.48  42
   0  -4  -4 139254. 4191.14  25
   0  -4  -4 139377. 4191.54  50
   0  -4  -4 141230. 4191.58  49
   0  -4  -4 134196. 4190.12   3
   0  -4  -5 4964.61 207.472  50
   0  -4  -5 5533.01 218.908  42
   0  -4  -5 5449.56 191.953  40
   0  -4  -5 5279.36 196.533  10
   0  -4  -5 5453.52 257.711  34
   0  -4  -5 5189.82 212.298  31
   0  -4  -5 5570.70 205.176  25
   0  -4  -5 5139.19 230.586   3
   0  -4  -5 5398.83 219.051  49
   0  -4  -6 1086.20 139.277  49
   0  -4  -6 1169.52 170.722  46
   0  -4  -6 1116.27 137.845  42
   0  -4  -6 1279.23 93.1163  40
   0  -4  -6 1461.69 77.3830  12
   0  -4  -6 1735.98 106.254  10
   0  -4  -6 1250.43 130.892  31
   0  -4  -6 1268.19 193.096  34
   0  -4  -6 1553.10 131.245  14
   0  -4  -6 1224.05 165.359  29
   0  -4  -6 1397.73 111.309  25
   0  -4  -6 1751.93 181.844   2
   0   4   7 46660.1 1496.12  53
   0  -4  -7 47234.9 1498.21  25
   0  -4  -7 46595.0 1495.88  26
   0  -4  -7 46019.9 1490.16  12
   0  -4  -7 47526.3 1493.16  14
   0  -4  -7 48034.8 1501.22  49
   0  -4  -7 46958.1 1505.19  46
   0  -4  -7 49022.5 1505.87   2
   0  -4  -7 49557.8 1503.01  42
   0  -4  -7 48844.5 1496.99  40
   0   4   7 46481.8 1493.66  35
   0  -4  -7 46488.3 1500.37  31
   0  -4  -7 48087.7 1504.64  29
   0  -4  -7 47352.1 1503.45   8
   0  -4  -7 47204.2 1498.24  10
   0  -4  -7 44393.3 1490.46  24
   0  -4  -8 735.513 198.393  46
   0  -4  -8 800.023 99.8405  40
   0  -4  -8 599.342 152.476  42
   0   4   8 758.188 130.200  35
   0  -4  -8 696.824 139.429  31
   0  -4  -8 567.481 138.867  14
   0  -4  -8 717.906 62.9493  12
   0  -4  -8 566.541 112.064  25
   0  -4  -8 667.081 95.1015  26
   0  -4  -8 562.748 185.643  29
   0  -4  -8 574.237 63.6477  24
   0  -4  -8 624.170 98.1262  27
   0  -4  -8 727.340 122.763  10
   0   4   8 586.558 156.583  53
   0  -4  -9 33152.1 1024.57   2
   0  -4  -9 34608.2 1026.89  46
   0  -4  -9 32592.1 1003.31  40
   0  -4  -9 31651.8 1011.92  42
   0   4   9 32248.8 1005.60  35
   0  -4  -9 31004.3 1009.28  31
   0  -4  -9 32336.0 1019.96  29
   0  -4  -9 28970.7 989.875  12
   0  -4  -9 32088.7 1001.86  26
   0  -4  -9 30515.6 999.841  27
   0  -4  -9 29893.0 990.616  24
   0  -4  -9 29013.0 1001.05  25
   0  -4  -9 32318.1 1019.34   8
   0   4   9 33734.4 1010.89  53
   0  -4 -10 26265.4 818.318  46
   0  -4 -10 24883.0 795.869  42
   0  -4 -10 24565.1 785.031  40
   0  -4 -10 27000.6 814.348   8
   0  -4 -10 24313.1 808.492  29
   0  -4 -10 24803.2 795.373  31
   0  -4 -10 26890.9 822.026   2
   0  -4 -10 23989.4 783.043  25
   0  -4 -10 24666.8 781.844  27
   0  -4 -10 24668.3 784.488  26
   0   4  10 25983.2 803.890  53
   0  -4 -11 14928.1 510.389  42
   0  -4 -11 13917.3 495.323  40
   0  -4 -11 16549.1 536.940   8
   0  -4 -11 14767.4 526.960  29
   0  -4 -11 15295.5 511.366  31
   0  -4 -11 14717.9 491.899  27
   0  -4 -11 15019.0 492.254  25
   0  -4 -11 13863.5 495.006  26
   0  -4 -11 16901.8 546.636   2
   0  -4 -11 12637.2 488.625  47
   0  -4 -11 14138.6 540.816  46
   0  -4 -12 47993.5 1559.34  40
   0  -4 -12 51237.4 1564.91  42
   0  -4 -12 50263.3 1571.95   8
   0  -4 -12 52189.0 1566.28  31
   0  -4 -12 50582.2 1570.92  29
   0  -4 -12 48471.7 1556.93  27
   0  -4 -12 50534.7 1554.52  25
   0  -4 -12 50867.7 1574.26   2
   0  -4 -12 46422.6 1574.07  46
   0  -4 -13 2284.05 193.638  42
   0   4  13 1889.20 214.803  16
   0  -4 -13 2201.06 233.599  29
   0  -4 -13 1998.10 254.149   2
   0  -4 -13 2077.88 153.787  27
   0  -4 -13 2053.50 253.706  46
   0  -4 -13 1886.81 233.542   8
   0  -4 -14 16820.5 594.155   2
   0  -4 -14 15864.3 570.382  42
   0  -4 -14 16774.5 587.926   8
   0  -4 -15 542.892 153.365  27
   0  -4 -15 624.112 242.173  29
   0  -4 -15 534.579 247.693   2
   0  -4 -15 561.214 255.455  46
   0  -4 -15 356.941 233.712   8
   0  -4 -16 5243.22 320.112  29
   0  -4 -16 4268.90 328.953  46
   0  -4 -16 5813.22 327.354   2
   0  -4 -16 5433.51 312.149   8
   0  -4 -16 4813.33 274.914  42
   0  -4 -17 22524.8 765.270  29
   0  -4 -17 22595.0 765.126   2
   0  -4 -17 22567.0 761.032   8
   0  -4 -17 19430.9 724.131  48
   0  -4 -17 21687.6 773.582  46
   0  -4 -17 21789.1 742.372  42
   0  -4 -18 51.0259 285.459   2
   0  -4 -18-26.5955 267.452   8
   0  -4 -18 280.440 259.970  19
   0  -4 -18 32.0440 297.823  46
   0  -4 -19 20483.7 667.972   2
   0  -4 -19 19485.2 661.521  19
   0  -4 -20 4012.18 330.314   2
   0  -4 -20 4166.88 306.913  19
   0  -4 -20 4356.31 318.926   8
   0  -4 -20 3640.18 340.925  46
   0  -4 -21 6553.97 337.189  45
   0  -4 -21 10128.1 407.626   2
   0  -4 -21 9315.20 386.753  19
   0  -4 -22 1594.08 293.572   2
   0  -4 -22 1790.23 333.720  34
   0  -4 -22 1041.53 226.079  49
   0  -4 -23 181.409 232.879  19
   0  -4 -24-151.873 276.125  34
   0  -4 -24-180.826 187.579  49
   0  -4 -24 275.370 211.109  19
   0  -4 -25 349.331 245.062  34
   0  -4 -25 119.911 159.978  49
   0  -4 -25 332.244 182.657  19
   0  -4 -26 166.671 213.465  34
   0  -4 -27 2305.65 191.813  34
   0  -5  23 44.2534 133.555  35
   0   5 -23-32.8205 100.167  49
   0  -5  22 953.567 180.601  35
   0   5 -21 976.035 192.107   8
   0   5 -21 810.500 207.395  46
   0  -5  21 499.986 204.798  35
   0  -5  20 3305.91 301.282  53
   0  -5  20 3940.28 319.190  16
   0   5 -20 3482.53 270.571  46
   0  -5  19-24.1034 312.247  16
   0   5 -19 8.58899 217.944   2
   0   5 -19 93.7510 227.484   8
   0   5 -18 3144.61 250.660  37
   0  -5  18 3603.75 366.956  16
   0   5 -18 3209.29 269.188   2
   0   5 -18 3433.86 302.618  46
   0  -5  17 17.4010 350.235  16
   0   5 -17 206.582 220.195  37
   0   5 -17 92.4115 239.740   2
   0   5 -16 1878.68 246.538  37
   0  -5  16 2047.54 373.130  16
   0   5 -16 1800.53 218.202  23
   0   5 -16 1814.24 256.642   2
   0   5 -15 1336.30 246.953  37
   0   5 -15 1407.39 224.014  23
   0  -5  15 1390.34 365.832  16
   0   5 -14 41.2423 229.324  37
   0   5 -14 113.909 202.779  23
   0  -5  14 66.6227 356.576  16
   0   5 -13 1231.65 235.375  37
   0   5 -13 1399.59 211.196  23
   0  -5  13 1755.19 353.133  16
   0   5 -12 3693.56 247.697  23
   0  -5  12 3575.88 360.508  16
   0   5 -12 3261.35 279.597  44
   0  -5  11 32998.9 1103.34  16
   0   5 -11 33391.5 1071.06  23
   0  -5  11 30963.8 1058.37   1
   0  -5  10 14777.5 567.221  16
   0   5 -10 14768.1 513.183  23
   0  -5  10 14599.1 503.581   1
   0  -5   9 57401.5 1835.76  51
   0   5  -9 59474.7 1826.41  30
   0  -5   9 62502.8 1850.94  16
   0  -5   8 29863.6 1016.54  51
   0   5  -8 30036.1 989.665  36
   0   5  -8 30889.5 997.418  30
   0  -5   7 4875.73 328.799  51
   0   5  -7 6173.08 276.315  30
   0   5  -6 2923.23 274.119  41
   0  -5   6 2915.77 296.956  16
   0  -5   6 2993.18 235.252   6
   0  -5   6 2824.47 303.441  51
   0   5  -6 2861.01 219.457  30
   0   5  -5 4275.28 288.285  41
   0  -5   5 4115.08 300.579  16
   0  -5   5 4453.14 255.534   6
   0   5  -5 4416.00 239.662  30
   0  -5   5 3956.74 316.233  51
   0   5  -4 171.852 168.557  30
   0  -5   4-102.364 227.313  16
   0   5  -4 87.7179 219.519  41
   0  -5   4 11.2614 240.857  51
   0  -5   3 3356.66 149.867  13
   0  -5   3 3992.81 249.656  51
   0   5  -3 4200.46 235.976  41
   0  -5   3 4033.49 238.352  16
   0  -5   2 26633.5 857.963  51
   0  -5   2 25775.0 848.727   6
   0  -5   2 26386.4 854.734  16
   0   5  -2 25265.3 853.197  41
   0  -5   1 51910.1 1605.87  51
   0   5  -1 49148.3 1602.40  41
   0  -5   1 49414.5 1602.90  16
   0  -5   0 28186.6 889.411  16
   0  -5   0 26550.7 894.960  17
   0  -5   0 26677.8 876.777  32
   0  -5   0 27867.6 891.861  51
   0  -5   0 28532.9 888.367   5
   0   5   0 27124.2 881.332  22
   0   5   0 26654.4 889.194  41
   0   5   1 30135.3 971.655  22
   0  -5  -1 29936.5 965.294  20
   0   5   1 30621.4 978.994  41
   0  -5  -1 31196.4 976.773  16
   0  -5  -1 29011.7 962.674  19
   0  -5  -1 30228.7 982.457  17
   0  -5  -1 30685.1 970.290  32
   0  -5  -1 30431.9 967.600  45
   0  -5  -1 32202.4 981.205  51
   0  -5  -1 31084.7 978.024   5
   0  -5  -1 29892.8 960.488  11
   0  -5  -2 27079.2 894.660  20
   0  -5  -2 26979.3 893.939  19
   0   5   2 28291.4 897.308  38
   0   5   2 28040.1 905.815  41
   0  -5  -2 27708.4 909.060  17
   0  -5  -2 29582.7 908.001  51
   0  -5  -2 28923.2 909.213  52
   0  -5  -2 27311.1 905.380   5
   0  -5  -2 29453.9 897.474  45
   0  -5  -2 27678.8 889.798  11
   0   5   3 11760.5 390.961  38
   0  -5  -3 11784.8 406.666   5
   0  -5  -3 12167.9 384.777  54
   0  -5  -3 11514.1 410.129  52
   0  -5  -3 12397.9 404.839  51
   0  -5  -3 11552.6 400.123  50
   0  -5  -3 11250.4 404.818  49
   0  -5  -3 11456.0 392.033  25
   0  -5  -3 11504.1 390.739  19
   0  -5  -3 10326.4 397.242  42
   0  -5  -3 11761.7 391.682  45
   0  -5  -4 492.774 160.974   3
   0  -5  -4 475.701 129.531  42
   0   5   4 500.797 119.864  38
   0  -5  -4 467.364 113.683  31
   0  -5  -4 692.487 205.526  34
   0  -5  -4 430.868 142.912  49
   0  -5  -4 434.440 104.361  25
   0  -5  -4 474.112 77.3049  10
   0  -5  -4 396.000 125.457  50
   0  -5  -5 342.585 158.309   3
   0  -5  -5 467.681 131.483  42
   0  -5  -5 429.259 76.8406  40
   0   5   5 377.039 120.466  38
   0  -5  -5 364.763 203.211  34
   0  -5  -5 404.376 118.755  31
   0  -5  -5 323.393 140.086  49
   0  -5  -5 481.920 106.434  25
   0  -5  -5 376.611 117.538  50
   0  -5  -5 404.450 84.3919  10
   0  -5  -6 49879.9 1561.49  40
   0  -5  -6 51137.4 1569.12  42
   0   5   6 48187.3 1561.80  38
   0  -5  -6 47883.3 1574.47  34
   0  -5  -6 47436.4 1565.53  31
   0  -5  -6 46705.7 1566.75   3
   0  -5  -6 49845.2 1566.10  25
   0  -5  -6 49781.0 1561.51  10
   0  -5  -6 49478.4 1565.89  50
   0  -5  -6 49819.7 1567.38  49
   0  -5  -7 210.202 149.607  42
   0  -5  -7 183.785 85.4891  40
   0  -5  -7 159.709 66.9169  12
   0  -5  -7 169.036 105.450  10
   0  -5  -7 111.825 141.773  31
   0  -5  -7 241.375 212.106  34
   0  -5  -7 155.265 173.096   3
   0  -5  -7 154.708 115.774  25
   0  -5  -7 182.163 148.140  49
   0  -5  -7 146.969 127.119  50
   0  -5  -8 2364.99 111.816  24
   0  -5  -8 2758.87 192.663  42
   0  -5  -8 2539.13 134.949  40
   0  -5  -8 2539.79 155.058  10
   0  -5  -8 2516.70 111.151  12
   0  -5  -8 2497.28 254.147  34
   0  -5  -8 2590.77 184.767  31
   0  -5  -8 2560.82 161.780  25
   0  -5  -8 2600.65 134.234  26
   0  -5  -8 2598.22 188.525  49
   0   5   8 2560.74 183.968  53
   0  -5  -9 7375.64 262.493  24
   0  -5  -9 7564.95 297.780  25
   0  -5  -9 7506.18 282.334  27
   0  -5  -9 8039.51 282.195  26
   0  -5  -9 7445.15 261.049  12
   0  -5  -9 8767.48 365.139   2
   0  -5  -9 7978.82 284.400  40
   0  -5  -9 8114.33 325.595  42
   0   5   9 7826.13 295.703  35
   0  -5  -9 7853.37 374.252  34
   0  -5  -9 8167.49 353.913  29
   0  -5  -9 7730.84 315.214  31
   0  -5  -9 8204.67 319.054  49
   0  -5  -9 8274.18 360.059  46
   0  -5  -9 7316.50 298.133  10
   0  -5  -9 8175.84 345.091   8
   0  -5 -10 22052.1 723.958  42
   0  -5 -10 21893.0 706.923  40
   0  -5 -10 23297.1 739.888   8
   0  -5 -10 21882.5 720.500  31
   0  -5 -10 22685.2 740.474  29
   0  -5 -10 21935.5 710.346  25
   0  -5 -10 20513.3 689.516  24
   0  -5 -10 21371.4 702.430  27
   0  -5 -10 21588.1 705.062  26
   0  -5 -10 19927.3 688.688  12
   0  -5 -10 23876.4 748.637  46
   0  -5 -10 22475.0 726.514  49
   0  -5 -10 24052.3 749.149   2
   0  -5 -11 8048.34 324.115  21
   0  -5 -11 9956.27 375.478  42
   0  -5 -11 9326.79 347.537  40
   0  -5 -11 9886.20 372.090  31
   0  -5 -11 9565.60 403.077  29
   0  -5 -11 11158.6 412.987   8
   0  -5 -11 10270.3 352.392  25
   0  -5 -11 9899.89 346.957  26
   0  -5 -11 9911.23 343.396  27
   0  -5 -11 10352.6 386.663  49
   0  -5 -11 10479.5 421.244  46
   0  -5 -11 11619.7 428.552   2
   0  -5 -12 4135.48 198.229  40
   0  -5 -12 4696.84 242.354  42
   0  -5 -12 4907.24 291.225   8
   0  -5 -12 4302.77 241.738  31
   0  -5 -12 4094.77 279.258  29
   0  -5 -12 4564.61 302.722  46
   0  -5 -12 4200.57 254.804  49
   0  -5 -12 3817.63 198.959  47
   0  -5 -12 4285.60 197.603  27
   0  -5 -12 4576.04 207.221  25
   0  -5 -12 3910.08 201.060  26
   0  -5 -12 4938.34 309.448   2
   0  -5 -13 148.511 126.302  40
   0  -5 -13 186.853 178.735  42
   0  -5 -13 27.7934 232.335   8
   0  -5 -13 176.246 129.766  27
   0  -5 -13 199.856 131.254  13
   0  -5 -13 260.790 258.152   2
   0  -5 -13 329.576 254.057  46
   0  -5 -13 246.075 121.581  47
   0  -5 -14 418.908 263.520   2
   0  -5 -14 384.910 242.137  29
   0  -5 -14 314.317 234.342   8
   0  -5 -15 135.409 239.753   8
   0  -5 -15 216.231 198.115  49
   0  -5 -15 380.212 198.573  42
   0  -5 -15 147.516 259.734   2
   0  -5 -15 135.768 251.317  29
   0  -5 -15 160.608 148.877  27
   0  -5 -15 188.243 263.757  46
   0  -5 -16 22521.9 755.861  42
   0  -5 -16 23651.5 772.506   8
   0  -5 -16 23838.1 779.775   2
   0  -5 -16 20794.3 737.675  27
   0  -5 -16 21962.0 781.759  46
   0  -5 -16 20482.1 757.205  49
   0  -5 -17 14341.7 546.505   2
   0  -5 -17 13908.1 549.142  46
   0  -5 -17 12118.9 508.730  49
   0  -5 -17 12700.0 485.993  48
   0  -5 -17 14481.4 511.044  42
   0  -5 -17 14432.5 534.134   8
   0  -5 -18 6707.72 348.974   8
   0  -5 -18 4950.50 308.202  49
   0  -5 -18 5431.54 371.997  46
   0  -5 -18 5057.53 267.772  48
   0  -5 -18 6052.21 338.091  19
   0  -5 -18 5513.38 311.016  42
   0  -5 -18 6612.72 370.189   2
   0  -5 -19 4054.73 331.037   2
   0  -5 -19 2873.58 213.180  48
   0  -5 -19 3128.70 265.429  49
   0  -5 -19 3726.89 303.028  19
   0  -5 -20 2770.40 322.683   2
   0  -5 -20 1805.30 248.563  49
   0  -5 -20 2544.77 286.177  19
   0  -5 -20 2701.04 348.954  34
   0  -5 -21 2146.88 345.162  34
   0  -5 -21 1779.14 244.907  49
   0  -5 -21 2238.78 315.603   2
   0  -5 -21 1534.92 220.899  45
   0  -5 -21 2491.04 279.526  19
   0  -5 -22 350.794 222.189  49
   0  -5 -22 687.677 330.288  34
   0  -5 -22 11.3470 197.399  45
   0  -5 -23 167.531 235.025  19
   0  -5 -23-1.42056 175.815  45
   0  -5 -24 3567.47 248.960  19
   0  -5 -24 3744.43 308.612  34
   0  -5 -25 244.314 159.381  49
   0  -5 -25 240.828 249.465  34
   0  -5 -25 426.596 194.200  19
   0  -5 -26 9756.43 398.273  34
   0  -5 -26 9668.42 365.461  19
   0  -5 -27 596.612 179.883  34
   0  -6  22 623.154 149.528  35
   0   6 -21 4.33164 175.579  46
   0  -6  21-163.309 177.671  35
   0   6 -20 2749.52 235.576  46
   0  -6  20 2254.69 263.798  53
   0  -6  20 2536.10 236.411  35
   0   6 -19 1771.55 223.541   8
   0  -6  19 1419.67 369.248  17
   0  -6  19 1361.42 298.588  16
   0   6 -19 1019.54 233.100  46
   0  -6  18 1674.35 333.428  16
   0   6 -18 1970.67 234.569   2
   0   6 -17-86.3624 232.754   2
   0   6 -17-46.9238 216.694  37
   0   6 -16 8601.84 364.914   2
   0   6 -16 6724.96 355.495  37
   0  -6  16 7893.90 457.887  16
   0   6 -16 7146.37 349.719  23
   0   6 -15 9894.72 403.869   2
   0   6 -15 9120.82 384.679  23
   0  -6  15 8994.93 492.993  16
   0   6 -14 1653.82 248.487  37
   0   6 -14 1789.55 228.794  23
   0  -6  14 1774.21 375.908  16
   0   6 -13 18506.1 684.590  37
   0   6 -13 19526.0 678.618  23
   0  -6  13 19712.5 750.373  16
   0   6 -12-197.462 220.031  23
   0  -6  12 189.524 348.689  16
   0   6 -12-90.3221 261.497  44
   0  -6  11 2737.65 356.786  16
   0  -6  11 2327.04 226.329   1
   0   6 -11 3135.84 242.657  23
   0  -6  10 469.009 321.282  16
   0  -6  10 540.068 196.966   1
   0   6 -10 830.052 207.021  23
   0  -6   9 2762.81 325.874  16
   0   6  -8 213.986 195.828  30
   0  -6   8-35.2496 249.364  51
   0  -6   8-39.2943 294.653  16
   0   6  -8 146.392 158.265  36
   0   6  -7 2727.08 215.889  30
   0  -6   7 2589.87 280.891  51
   0  -6   7 3186.71 305.979  16
   0  -6   6 10614.1 410.291   6
   0   6  -6 10632.2 398.459  30
   0   6  -6 10301.8 429.481  41
   0  -6   6 10007.5 447.469  51
   0  -6   5 80050.0 2618.25  16
   0  -6   5 84108.2 2609.73   6
   0   6  -5 82958.7 2606.85  30
   0   6  -5 79454.5 2612.37  41
   0  -6   5 81193.8 2621.61  51
   0  -6   4 271.009 265.601  16
   0   6  -4 161.977 188.423  30
   0  -6   4 252.520 216.462   6
   0   6  -4 204.683 249.230  41
   0  -6   4 367.093 274.205  51
   0  -6   3 73703.0 2230.43  16
   0  -6   3 65724.8 2206.06  13
   0   6  -3 72230.8 2226.52  41
   0  -6   3 71335.4 2234.58  51
   0  -6   3 73026.1 2223.12   6
   0  -6   2 7446.74 353.597  51
   0  -6   2 8146.29 324.099   6
   0  -6   2 8414.95 348.305  16
   0   6  -2 7493.16 342.962  41
   0   6  -1 5210.34 270.122  41
   0  -6   1 4639.57 265.605  16
   0  -6   0 486.621 190.097  16
   0  -6   0 458.757 215.645  17
   0  -6   0 425.455 124.494  32
   0   6   0 487.697 195.956  41
   0  -6   0 537.339 188.228  51
   0   6   0 422.911 146.363  22
   0  -6   0 461.699 63.3335  11
   0  -6  -1 30080.5 988.550  45
   0   6   1 29913.1 1002.95  41
   0  -6  -1 32024.0 1002.30  16
   0  -6  -1 31865.5 1008.48  17
   0  -6  -1 30425.0 983.186  19
   0  -6  -1 31451.1 992.508  32
   0  -6  -1 31144.8 1004.08  51
   0  -6  -1 31306.6 980.567  11
   0   6   1 30027.4 994.143  22
   0  -6  -1 30558.2 986.881  20
   0  -6  -2 10831.3 372.852  45
   0   6   2 10386.0 400.513  41
   0  -6  -2 11046.9 404.454  17
   0  -6  -2 11001.7 379.522  32
   0  -6  -2 11296.6 395.894   5
   0   6   2 10710.5 383.309  22
   0  -6  -2 11136.6 370.005  20
   0  -6  -2 10800.7 368.184  19
   0  -6  -2 10645.5 396.612  51
   0  -6  -2 10285.1 400.876  52
   0  -6  -2 11192.1 357.453  11
   0  -6  -3 20967.7 648.469  52
   0  -6  -3 21802.1 626.900  54
   0  -6  -3 21423.1 642.949  51
   0  -6  -3 15287.3 640.300   5
   0  -6  -3 16846.2 626.865  19
   0  -6  -3 20225.6 630.813  45
   0   6   3 18807.0 642.549  41
   0   6   3 18928.8 629.963  38
   0  -6  -4 104.263 158.840  49
   0  -6  -4 186.636 121.140  45
   0  -6  -4 33.1461 133.104  19
   0  -6  -4 94.7184 77.6581  10
   0   6   4 147.460 124.283  38
   0  -6  -4 93.8781 143.204  50
   0  -6  -4 96.7101 150.168  51
   0  -6  -4 177.080 173.079  52
   0  -6  -4 166.773 163.907   5
   0  -6  -5 18111.4 593.142  52
   0  -6  -5 17821.0 584.381  50
   0  -6  -5 18082.9 587.015  49
   0  -6  -5 17258.3 579.845  25
   0  -6  -5 16878.8 585.039  42
   0  -6  -5 18375.8 569.118  40
   0  -6  -5 17990.8 610.683  34
   0   6   5 17238.4 574.607  38
   0  -6  -5 17018.5 577.516  31
   0  -6  -5 16586.5 579.433  19
   0  -6  -5 17437.4 566.916  10
   0  -6  -5 16961.0 585.846   5
   0  -6  -5 16989.4 591.372   3
   0  -6  -6 5275.19 245.563   3
   0  -6  -6 4576.32 230.305  42
   0  -6  -6 4583.77 183.103  40
   0  -6  -6 4493.41 289.119  34
   0   6   6 4409.44 211.712  38
   0  -6  -6 4693.76 220.307  31
   0  -6  -6 5135.07 212.276  25
   0  -6  -6 4509.49 220.234  50
   0  -6  -6 4391.34 231.969  49
   0  -6  -6 5165.44 188.924  10
   0  -6  -7 152232. 4687.39  40
   0  -6  -7 152689. 4694.20  42
   0   6   7 142400. 4685.00  38
   0  -6  -7 145504. 4690.67  31
   0  -6  -7 147452. 4696.00  34
   0  -6  -7 147496. 4682.56  14
   0  -6  -7 151237. 4693.09  25
   0  -6  -7 151784. 4692.24  49
   0  -6  -7 150571. 4691.70  50
   0  -6  -7 143759. 4686.95  10
   0  -6  -8 502.238 109.702  40
   0  -6  -8 569.943 198.033  42
   0   6   8 481.209 182.301  38
   0  -6  -8 524.170 185.790  31
   0  -6  -8 542.612 275.932  34
   0  -6  -8 535.139 196.189  49
   0  -6  -8 411.992 163.143  25
   0  -6  -8 484.462 169.942  50
   0  -6  -8 597.819 138.404  10
   0  -6  -8 590.091 86.4083  12
   0  -6  -9 53393.5 1760.35  24
   0  -6  -9 57934.3 1782.85  42
   0  -6  -9 57098.7 1768.89  40
   0  -6  -9 53690.6 1759.63  12
   0  -6  -9 53723.7 1770.84  10
   0  -6  -9 55723.0 1776.90  31
   0  -6  -9 55369.8 1790.51  34
   0  -6  -9 57128.1 1775.15  25
   0  -6  -9 56956.3 1768.29  26
   0  -6  -9 57054.8 1778.35  49
   0  -6  -9 55620.5 1775.37  50
   0  -6 -10 4469.53 196.807  40
   0  -6 -10 4720.27 260.900  42
   0  -6 -10 5341.15 332.824   2
   0  -6 -10 4554.42 328.874  34
   0  -6 -10 4428.13 248.712  31
   0  -6 -10 4232.16 164.405  12
   0  -6 -10 4404.28 194.641  26
   0  -6 -10 4486.07 199.280  27
   0  -6 -10 4367.01 223.668  25
   0  -6 -10 4309.38 167.165  24
   0  -6 -10 4479.18 255.874  49
   0  -6 -10 4231.30 235.844  50
   0  -6 -11 405.268 122.233  26
   0  -6 -11 443.671 126.111  27
   0  -6 -11 447.881 152.964  25
   0  -6 -11 401.282 222.051   3
   0  -6 -11 755.462 288.610   2
   0  -6 -11 405.202 189.501  31
   0  -6 -11 523.484 295.750  34
   0  -6 -11 482.683 123.165  40
   0  -6 -11 324.382 198.024  42
   0  -6 -11 429.144 196.480  49
   0  -6 -12 1084.65 137.692  26
   0  -6 -12 1042.21 153.908  25
   0  -6 -12 1235.15 133.616  27
   0  -6 -12 914.481 289.921   2
   0  -6 -12 1033.56 133.237  40
   0  -6 -12 1318.59 200.890  42
   0  -6 -12 1497.91 210.373  49
   0  -6 -12 1363.03 309.123  34
   0  -6 -13 5292.43 279.198  49
   0  -6 -13 4707.87 222.798  47
   0  -6 -13 4971.47 225.138  40
   0  -6 -13 5137.73 264.726  42
   0  -6 -14 10511.0 426.092   2
   0  -6 -14 8698.23 336.172  47
   0  -6 -15 1604.53 326.889  34
   0  -6 -15 2074.79 225.423  42
   0  -6 -15 1833.79 296.315   2
   0  -6 -15 1783.98 168.970  27
   0  -6 -15 1874.89 227.457  49
   0  -6 -16 13754.3 574.981  34
   0  -6 -16 14275.4 521.182  42
   0  -6 -16 13652.3 490.970  27
   0  -6 -16 12568.6 518.680  49
   0  -6 -17 18745.7 671.427  27
   0  -6 -17 19874.3 741.116  34
   0  -6 -17 20197.1 695.904  42
   0  -6 -17 22152.1 727.393   2
   0  -6 -17 20885.5 703.913  19
   0  -6 -17 17643.0 696.646  49
   0  -6 -18 753.012 337.670  34
   0  -6 -18 770.760 245.962  42
   0  -6 -18 697.989 320.187   2
   0  -6 -18 1017.49 241.981  49
   0  -6 -18 505.533 180.709  48
   0  -6 -18 522.784 261.360  19
   0  -6 -19 13336.3 497.901  19
   0  -6 -19 13354.5 543.340  34
   0  -6 -19 11075.7 442.546  48
   0  -6 -19 10837.9 473.593  49
   0  -6 -20 2866.04 245.045  45
   0  -6 -20 3689.12 300.869  19
   0  -6 -20 2792.94 210.688  48
   0  -6 -20 2645.62 266.797  49
   0  -6 -20 3511.76 370.064  34
   0  -6 -21 39.8452 208.271  45
   0  -6 -21-222.219 342.552  34
   0  -6 -21 112.496 232.138  49
   0  -6 -21 369.942 270.430  19
   0  -6 -22 2767.25 256.810  49
   0  -6 -22 3106.74 239.204  45
   0  -6 -23 7030.87 347.949  19
   0  -6 -24 6077.57 290.874  19
   0  -6 -24 5977.93 342.606  34
   0  -6 -25 180.668 248.567  34
   0  -6 -25 226.548 195.712  19
   0  -6 -26 3308.63 216.152  19
   0  -6 -26 3478.04 259.601  34
   0  -6 -27 817.045 185.047  34
   0  -7  21 1696.07 168.755  35
   0  -7  20 425.057 211.058  53
   0  -7  20 399.308 180.052  35
   0   7 -20 406.173 176.370  46
   0   7 -19 301.791 202.880  46
   0   7 -19 580.322 192.437   8
   0  -7  18 2171.67 380.532  17
   0  -7  18 2619.44 317.108  16
   0   7 -18 2337.39 213.892  37
   0   7 -18 2166.08 245.624  46
   0  -7  17 418.166 325.457  16
   0   7 -17 587.942 222.266   2
   0   7 -16 5239.20 298.441  23
   0   7 -16 5298.87 307.294  37
   0   7 -15 667.699 234.035  37
   0  -7  15 425.661 359.615  16
   0   7 -15 930.914 220.141  23
   0   7 -15 1029.99 244.278   2
   0   7 -14 7680.76 374.832  37
   0   7 -14 7997.47 366.119  23
   0   7 -13 5722.61 329.235  37
   0   7 -13 6501.47 315.449  23
   0  -7  13 6750.66 445.531  16
   0   7 -13 5812.20 348.027  44
   0   7 -12 11483.4 450.727  23
   0  -7  12 11553.3 548.940  16
   0   7 -12 10450.3 471.563  44
   0  -7  11 15122.0 619.722  16
   0   7 -11 14895.9 543.627  23
   0  -7  11 13535.9 530.013   1
   0  -7  10 779.465 346.503  16
   0  -7  10 918.211 220.551   1
   0   7 -10 616.234 219.271  23
   0  -7  10 511.153 291.537  51
   0  -7   9 1336.36 277.332  51
   0   7  -9 1307.49 231.641  30
   0  -7   9 1666.35 339.407  16
   0   7  -8 15893.0 538.412  30
   0  -7   8 16693.9 597.128  16
   0  -7   7 1164.63 270.454  51
   0  -7   7 1190.51 296.571  16
   0  -7   6 42211.9 1396.78  16
   0  -7   6 42891.1 1379.34   6
   0   7  -6 42777.0 1374.93  30
   0   7  -6 41287.7 1386.27  41
   0  -7   6 42180.1 1393.26  51
   0  -7   5 6970.78 320.844   6
   0   7  -5 6577.84 297.186  30
   0   7  -5 6452.49 339.151  41
   0  -7   5 6438.42 356.418  51
   0  -7   4 24641.8 825.568   6
   0   7  -4 24628.5 816.971  30
   0   7  -4 24636.1 833.393  41
   0  -7   4 23885.5 845.554  51
   0  -7   3 1624.71 271.843  16
   0  -7   3 1984.31 229.968   6
   0   7  -3 1543.94 256.061  41
   0  -7   3 1372.69 276.110  51
   0  -7   2 3478.77 289.359  16
   0  -7   2 3007.26 176.667  13
   0   7  -2 3882.89 279.668  41
   0  -7   2 3923.62 290.067  51
   0  -7   2 3568.33 251.585   6
   0  -7   1 2765.83 273.093  51
   0  -7   1 3302.76 239.118   6
   0  -7   1 2891.93 323.937  17
   0  -7   1 3341.94 276.061  16
   0   7  -1 2736.92 266.289  41
   0  -7   0 3464.84 197.554  32
   0  -7   0 3127.51 265.197  51
   0  -7   0 3782.82 313.379  17
   0  -7   0 4032.23 266.904  16
   0   7   0 3189.86 267.695  41
   0   7   1 1690.35 236.254  41
   0  -7  -1 1926.10 227.668  16
   0  -7  -1 1852.31 265.550  17
   0  -7  -1 1923.66 167.547  32
   0  -7  -1 1846.39 230.492  51
   0  -7  -1 2044.34 218.163   5
   0   7   1 1811.74 185.124  22
   0  -7  -1 1745.62 93.6696  11
   0   7   2 88120.8 2891.61  41
   0  -7  -2 89811.8 2878.47  19
   0  -7  -2 92805.9 2896.91  17
   0  -7  -2 92454.9 2886.90  32
   0  -7  -2 92942.4 2894.98  51
   0  -7  -2 93230.8 2892.49   5
   0   7   2 89717.4 2887.58  22
   0  -7  -2 90965.2 2882.05  20
   0  -7  -2 90451.1 2884.23  45
   0   7   3 2166.10 226.510  41
   0  -7  -3 2503.49 227.725  17
   0  -7  -3 1997.12 174.126  32
   0  -7  -3 1985.86 226.350  52
   0  -7  -3 2183.74 208.031  51
   0  -7  -3 2039.16 132.342  54
   0  -7  -3 2316.24 111.344  10
   0  -7  -3 2197.41 162.812  45
   0  -7  -3 2392.93 157.638  20
   0   7   3 2203.41 190.929  22
   0  -7  -3 2320.31 165.250  19
   0  -7  -4 156466. 5045.39  19
   0  -7  -4 154251. 5043.56  10
   0  -7  -4 163239. 5056.80  49
   0  -7  -4 163446. 5057.97  52
   0  -7  -4 165763. 5053.78  51
   0  -7  -4 165513. 5050.65  45
   0   7   4 156336. 5051.28  41
   0  -7  -5 12540.8 422.982  19
   0  -7  -5 12598.9 401.197  10
   0  -7  -5 11206.8 437.896  50
   0  -7  -5 11735.3 447.505  49
   0  -7  -5 11642.0 450.787  52
   0  -7  -5 11754.7 421.151  45
   0   7   5 11688.9 416.384  38
   0   7   5 11378.4 441.487  41
   0  -7  -6 14569.9 467.047  40
   0   7   6 13995.0 480.154  38
   0  -7  -6 13971.5 544.988  34
   0  -7  -6 12506.6 489.480  19
   0  -7  -6 11947.0 465.543  10
   0  -7  -6 14484.5 503.625  42
   0  -7  -6 15842.6 499.744  50
   0  -7  -6 15685.9 512.083  52
   0  -7  -6 15990.5 507.370  49
   0  -7  -7 636.064 127.107  10
   0  -7  -7 545.318 109.554  40
   0  -7  -7 625.571 216.009  42
   0   7   7 585.994 173.652  38
   0  -7  -7 628.558 298.572  34
   0  -7  -7 611.075 193.979  50
   0  -7  -7 586.137 199.912  19
   0  -7  -7 661.687 213.838  49
   0  -7  -8 1439.20 124.202  40
   0  -7  -8 1431.04 148.862  10
   0  -7  -8 1532.30 305.583  34
   0  -7  -8 1570.68 217.238  49
   0  -7  -8 1690.17 185.344  25
   0  -7  -8 1589.04 226.160  42
   0  -7  -8 1581.86 199.229  50
   0  -7  -9 2957.43 157.626  40
   0  -7  -9 2902.80 248.088   3
   0  -7  -9 2811.10 179.177  10
   0  -7  -9 3001.45 136.487  12
   0  -7  -9 3099.05 311.492  34
   0  -7  -9 2908.59 206.428  25
   0  -7  -9 3216.33 235.529  49
   0  -7  -9 2972.68 220.248  50
   0  -7  -9 3332.93 247.219  42
   0  -7 -10 123.629 78.8444  24
   0  -7 -10 75.7090 213.082  42
   0  -7 -10 130.207 112.075  40
   0  -7 -10 89.4019 75.3546  12
   0  -7 -10 22.4571 287.948  34
   0  -7 -10 197.381 177.585  50
   0  -7 -10 90.7518 113.708  26
   0  -7 -10 236.517 164.872  25
   0  -7 -10-10.3967 201.029  49
   0  -7 -10 54.3725 224.590   3
   0  -7 -11 6411.59 373.379  34
   0  -7 -11 6503.87 308.080  49
   0  -7 -11 6678.01 294.516  50
   0  -7 -11 6604.81 259.848  27
   0  -7 -11 6615.19 259.767  26
   0  -7 -11 6565.91 311.564  42
   0  -7 -11 6787.15 258.252  40
   0  -7 -12 20910.4 708.954  40
   0  -7 -12 22275.1 767.514  34
   0  -7 -12 21030.2 706.500  27
   0  -7 -12 21073.0 723.767  50
   0  -7 -12 21260.4 732.230  42
   0  -7 -12 22750.0 736.251  49
   0  -7 -13 7549.92 319.633  50
   0  -7 -13 7947.07 294.437  26
   0  -7 -13 6923.00 295.135  47
   0  -7 -13 7746.07 345.208  49
   0  -7 -13 7371.51 291.532  40
   0  -7 -14 35749.3 1085.94  34
   0  -7 -14 30228.3 1027.40  13
   0  -7 -14 33795.3 1029.09  27
   0  -7 -14 30889.8 1032.46  26
   0  -7 -14 34041.6 1048.73  42
   0  -7 -14 27052.7 1034.02  50
   0  -7 -15 1200.24 162.703  27
   0  -7 -15 1003.67 165.569  13
   0  -7 -15 1376.31 232.700  42
   0  -7 -15 1166.62 243.092  49
   0  -7 -15 1278.34 156.430  47
   0  -7 -15 1357.40 345.295  34
   0  -7 -16 35633.7 1208.87  34
   0  -7 -16 35219.6 1159.67  27
   0  -7 -16 32360.0 1178.62  49
   0  -7 -16 37381.8 1182.01  19
   0  -7 -16 36875.1 1179.08  42
   0  -7 -17 10411.5 495.794  34
   0  -7 -17 9650.48 377.584  27
   0  -7 -17 9282.19 420.062  49
   0  -7 -17 9808.23 426.827  19
   0  -7 -17 9929.54 422.969  42
   0  -7 -18 5794.01 334.988  49
   0  -7 -18 6132.00 290.230  48
   0  -7 -18 5883.23 282.350  27
   0  -7 -18 6423.84 349.039  19
   0  -7 -18 6384.31 421.564  34
   0  -7 -19 2435.35 288.032  19
   0  -7 -19 2139.19 207.651  48
   0  -7 -19 1937.23 262.757  49
   0  -7 -19 2235.40 364.876  34
   0  -7 -20 72.4004 346.321  34
   0  -7 -20 28.5411 210.257  45
   0  -7 -20 145.331 238.199  49
   0  -7 -20-59.1596 178.960  48
   0  -7 -20 243.614 267.176  19
   0  -7 -21 6092.31 397.196  34
   0  -7 -21 4676.82 285.944  45
   0  -7 -21 4325.91 304.622  49
   0  -7 -21 6072.97 332.677  19
   0  -7 -21 4953.80 258.755  48
   0  -7 -22 238.456 334.276  34
   0  -7 -22 428.765 203.953  45
   0  -7 -22 148.666 224.446  49
   0  -7 -23 611.791 240.798  19
   0  -7 -24 9554.43 355.921  19
   0  -7 -24 9178.27 403.212  34
   0  -7 -25 75.5858 196.319  19
   0  -7 -25 526.328 256.383  34
   0  -7 -26 2210.64 197.593  19
   0  -7 -26 2330.26 243.230  34
   0  -7 -27 58.8621 101.272  20
   0  -7 -27-214.482 186.968  34
   0  -8  20 135.931 152.466  35
   0  -8  20 34.5027 171.335  53
   0  -8  19 29.1371 218.842  53
   0   8 -19 32.6469 171.538  46
   0  -8  19 165.408 177.151  35
   0  -8  18 325.124 309.093  17
   0   8 -18 251.224 166.496  37
   0   8 -18 189.810 195.036  46
   0   8 -18 170.825 189.615   8
   0   8 -17 664.743 192.979  37
   0   8 -17 1047.30 203.949   2
   0  -8  17 1054.22 356.940  17
   0  -8  17 973.541 305.852  16
   0   8 -17 512.530 220.525  46
   0  -8  16 359.360 323.726  16
   0  -8  16 618.721 401.980  17
   0   8 -16 487.327 219.036   2
   0   8 -15 2697.29 237.074  23
   0   8 -15 2591.56 255.626  37
   0   8 -15 3010.17 253.575   2
   0  -8  14 18.4146 362.827  16
   0   8 -14 28.6990 209.156  23
   0   8 -14 169.446 227.928  37
   0   8 -13 947.985 272.978  44
   0  -8  13 641.453 375.783  16
   0   8 -13 719.099 218.289  23
   0   8 -13 938.610 244.353  37
   0   8 -12 7086.73 393.576  44
   0  -8  12 7971.16 479.126  16
   0   8 -12 8095.03 365.054  23
   0   8 -12 7607.03 368.520  37
   0  -8  11 81.3475 378.105  16
   0   8 -11 24.3012 237.549  23
   0  -8  11 121.711 282.298  51
   0  -8  11 101.142 223.824   1
   0  -8  10 12060.6 549.281  16
   0  -8  10 11698.8 452.105   1
   0   8 -10 11691.9 456.674  23
   0  -8   9 4407.16 290.180   1
   0  -8   9 4205.17 345.444  51
   0  -8   9 5038.04 405.774  16
   0   8  -9 4957.43 295.993  30
   0  -8   8 10513.0 469.691  16
   0   8  -8 9728.00 386.104  30
   0  -8   7-57.0383 284.161  51
   0  -8   7 290.169 309.251  16
   0   8  -7 176.784 213.037  30
   0   8  -6 3096.99 298.902  41
   0  -8   6 3388.62 319.221  16
   0  -8   5 10741.3 420.847   6
   0  -8   5 10000.6 451.545  16
   0  -8   4 3765.80 302.762  16
   0   8  -4 3539.28 235.642  30
   0  -8   4 3756.39 260.618   6
   0   8  -4 3810.83 285.516  41
   0  -8   4 3871.10 302.455  51
   0  -8   3 47445.8 1488.93   6
   0   8  -3 45263.4 1491.79  41
   0  -8   3 44428.4 1499.95  51
   0  -8   2 2960.32 248.068   6
   0  -8   2 3144.01 279.776  51
   0   8  -2 3083.59 269.659  41
   0  -8   1 1198.77 260.459  16
   0  -8   1 999.110 305.532  17
   0  -8   1 949.713 145.306  13
   0   8  -1 1044.53 252.745  41
   0  -8   1 1064.86 245.950  51
   0  -8   1 1076.04 225.579   6
   0  -8   0 12371.9 450.266  51
   0  -8   0 10808.8 432.714   6
   0   8   0 11324.2 446.144  41
   0  -8   0 10861.6 448.555  16
   0  -8   0 10394.0 479.263  17
   0  -8  -1 30600.8 997.067  17
   0  -8  -1 29327.3 961.043  32
   0  -8  -1 30643.8 983.441  51
   0   8   1 29135.7 966.977  22
   0   8   1 28612.9 981.461  41
   0   8   2 17337.8 618.378  41
   0  -8  -2 17450.6 628.417  17
   0  -8  -2 17584.5 591.917  32
   0  -8  -2 17777.7 617.194  51
   0  -8  -2 17817.7 614.840   5
   0  -8  -2 17112.2 584.561  45
   0   8   2 17210.2 597.296  22
   0  -8  -2 17374.5 583.341  20
   0   8   3 1311.05 201.043  22
   0  -8  -3 1426.40 159.902  20
   0  -8  -3 1310.28 188.852  32
   0  -8  -3 991.359 225.674  51
   0  -8  -3 1009.95 125.819  54
   0  -8  -3 1602.43 233.847   5
   0  -8  -3 1086.06 167.054  45
   0   8   3 1170.38 240.807  41
   0   8   4 36823.0 1229.08  41
   0  -8  -4 36938.5 1203.35  10
   0  -8  -4 37699.8 1221.38  32
   0  -8  -4 38883.2 1229.05   5
   0   8   4 37361.9 1220.83  22
   0  -8  -4 39262.8 1213.98  20
   0  -8  -4 37696.8 1211.96  19
   0  -8  -4 38082.6 1216.98  45
   0  -8  -4 36933.3 1235.10  52
   0   8   5 31217.9 1059.18  41
   0  -8  -5 32317.0 1066.74  52
   0  -8  -5 33203.4 1058.55   5
   0  -8  -5 32156.5 1034.38  10
   0  -8  -5 32240.3 1048.64  45
   0  -8  -5 32386.2 1044.49  19
   0  -8  -6 4190.22 180.063  40
   0   8   6 3955.76 272.221  41
   0  -8  -6 4136.44 280.248  52
   0  -8  -6 4359.40 281.082  49
   0  -8  -6 4428.01 262.107   5
   0  -8  -6 4094.98 180.799  10
   0  -8  -6 4089.54 226.472  45
   0  -8  -6 4123.25 233.016  19
   0   8   7 3294.12 255.248  41
   0  -8  -7 3451.57 163.333  40
   0  -8  -7 3428.82 172.222  10
   0  -8  -7 3771.49 263.686  52
   0  -8  -7 3536.92 257.774  49
   0  -8  -7 3563.00 244.239  50
   0  -8  -7 3627.46 250.337   5
   0  -8  -7 3347.00 230.714  19
   0  -8  -7 3630.27 214.362  45
   0  -8  -8-34.3982 169.945  45
   0  -8  -8 16.0144 219.164  42
   0  -8  -8 73.5259 105.497  40
   0  -8  -8-17.8823 201.555  19
   0  -8  -8 229.833 300.675  34
   0  -8  -8-366.534 225.552  49
   0  -8  -8 24.5869 211.124   5
   0  -8  -8 10.4211 123.937  10
   0  -8  -8-86.4932 194.820  50
   0  -8  -8-165.096 229.968  52
   0  -8  -9 2023.60 136.522  40
   0  -8  -9 2195.70 121.603  12
   0  -8  -9 2057.22 155.053  10
   0  -8  -9 2047.41 306.703  34
   0  -8  -9 2219.82 234.649  42
   0  -8  -9 2069.14 225.614  49
   0  -8  -9 2351.24 211.800  50
   0  -8  -9 2364.73 217.264   5
   0  -8  -9 2349.80 235.679   3
   0  -8  -9 2009.38 227.195  19
   0  -8 -10 58249.4 1887.23  40
   0  -8 -10 60064.9 1904.18  42
   0  -8 -10 57970.4 1898.80  49
   0  -8 -10 57705.8 1897.89  50
   0  -8 -10 56632.8 1911.42  34
   0  -8 -10 60602.0 1892.74   5
   0  -8 -10 61410.7 1897.83   3
   0  -8 -11 92305.7 2972.88  19
   0  -8 -11 91995.1 2964.45  40
   0  -8 -11 93151.4 2977.60  42
   0  -8 -11 94890.3 2973.77  50
   0  -8 -11 91799.4 2973.02  49
   0  -8 -11 90492.1 2982.24  34
   0  -8 -11 91601.2 2963.83   5
   0  -8 -11 98544.9 2970.11   3
   0  -8 -12 7229.29 321.794   3
   0  -8 -12 6381.06 322.892  49
   0  -8 -12 6507.93 305.875  50
   0  -8 -12 6540.49 325.821  19
   0  -8 -12 6662.43 264.303  40
   0  -8 -13 19177.6 675.153  50
   0  -8 -13 20567.2 732.859  34
   0  -8 -13 19503.0 684.977  42
   0  -8 -13 18481.4 681.870  19
   0  -8 -13 19387.3 654.564  27
   0  -8 -13 20166.8 658.293  26
   0  -8 -14 818.482 237.607  42
   0  -8 -14 802.342 145.199  40
   0  -8 -14 740.878 235.836  19
   0  -8 -14 921.971 366.753  34
   0  -8 -14 767.598 171.123  13
   0  -8 -14 781.315 152.918  26
   0  -8 -14 871.619 152.700  27
   0  -8 -14 748.559 158.934  47
   0  -8 -14 942.738 250.627  49
   0  -8 -15 4389.16 298.035  42
   0  -8 -15 3971.98 220.695  40
   0  -8 -15 4832.17 311.901  49
   0  -8 -15 4718.08 410.959  34
   0  -8 -15 3849.14 223.635  47
   0  -8 -15 4674.40 234.369  13
   0  -8 -15 4702.07 297.024  19
   0  -8 -15 4342.35 228.483  26
   0  -8 -15 5175.59 229.607  27
   0  -8 -16 2278.30 194.798  27
   0  -8 -16 2277.44 195.243  13
   0  -8 -16 2462.11 386.515  34
   0  -8 -16 2154.05 271.701  49
   0  -8 -16 2111.53 182.084  47
   0  -8 -16 2153.64 273.967  19
   0  -8 -16 2301.83 269.560  42
   0  -8 -17 150.522 367.440  34
   0  -8 -17 123.189 168.342  27
   0  -8 -17-19.3531 259.255  19
   0  -8 -17 10.6585 250.922  49
   0  -8 -18 4443.91 405.066  34
   0  -8 -18 4324.21 306.087  49
   0  -8 -18 4542.15 241.307  27
   0  -8 -18 4316.84 318.291  19
   0  -8 -18 4083.38 249.053  48
   0  -8 -19 2381.75 375.011  34
   0  -8 -19 1838.65 232.573  32
   0  -8 -19 2072.78 268.329  49
   0  -8 -19 2097.24 206.051  48
   0  -8 -19 2229.15 284.351  19
   0  -8 -19 1585.08 234.860  45
   0  -8 -20 2734.60 241.993  32
   0  -8 -20 2952.34 372.480  34
   0  -8 -20 2603.13 267.569  49
   0  -8 -20 2663.60 215.496  48
   0  -8 -20 3366.47 293.987  19
   0  -8 -20 2192.08 247.437  45
   0  -8 -21 11721.5 512.056  34
   0  -8 -21 10167.5 403.587  48
   0  -8 -21 12893.3 458.843  19
   0  -8 -21 9620.76 423.643  45
   0  -8 -21 8767.50 429.952  49
   0  -8 -22 4077.79 266.344  45
   0  -8 -22 4269.66 236.569  48
   0  -8 -23 10068.3 421.452  19
   0  -8 -24 384.853 286.347  34
   0  -8 -24-196.904 171.972  45
   0  -8 -24 135.733 211.432  52
   0  -8 -24 75.8012 212.336  19
   0  -8 -25 233.984 195.503  19
   0  -8 -25-81.0975 150.942  45
   0  -8 -25 328.083 254.267  34
   0  -8 -26 1481.45 231.890  34
   0  -8 -26 1510.44 185.938  19
   0  -8 -27 85.4816 102.342  20
   0  -9  20 93.4786 111.207  35
   0  -9  19 529.164 180.181  53
   0  -9  19 419.664 150.062  35
   0   9 -18 4059.42 218.810  46
   0  -9  17 350.929 298.407  17
   0   9 -17 294.728 169.539  37
   0   9 -17 61.6844 188.980  46
   0   9 -16 4018.08 256.558  37
   0   9 -16 4984.41 258.235   2
   0  -9  16 3947.49 386.240  17
   0   9 -16 4222.08 267.905  46
   0  -9  15 470.404 320.135  16
   0  -9  15-43.8921 378.039  17
   0   9 -15 229.244 190.749  23
   0   9 -15 287.940 211.297   2
   0   9 -14 975.221 214.143  23
   0   9 -14 1077.77 234.001  37
   0   9 -13 1147.35 264.186  44
   0  -9  13 1029.77 364.244  16
   0  -9  13 1182.90 455.023  17
   0   9 -13 1069.14 224.661  23
   0   9 -13 1151.95 235.622  37
   0   9 -12 2195.52 291.726  44
   0  -9  12 2064.34 390.019  16
   0  -9  12 1810.97 486.913  17
   0   9 -12 2036.39 244.323  23
   0   9 -12 1830.04 255.621  37
   0   9 -11 733.717 242.560  23
   0  -9  11 273.387 389.155  16
   0  -9  11 927.741 505.569  17
   0  -9  10 2958.79 405.460  16
   0   9 -10 2171.35 262.987  23
   0  -9  10 3203.97 259.260   1
   0  -9   9 724.272 296.733  51
   0   9  -9 573.873 247.853  30
   0  -9   9 809.543 242.322   1
   0  -9   9 1001.50 386.237  16
   0   9  -8 32861.1 1087.19  30
   0  -9   8 35750.2 1134.20  16
   0  -9   7 474.534 296.639  51
   0   9  -7 770.751 232.583  30
   0  -9   7 565.561 338.743  16
   0  -9   6 12016.3 503.895  51
   0   9  -6 12524.9 462.900  30
   0  -9   6 11751.6 518.570  16
   0  -9   5-47.9617 350.769  17
   0  -9   5 317.574 293.180  16
   0  -9   5 19.9044 287.029  51
   0   9  -5 284.953 279.197  41
   0   9  -5 189.292 212.647  30
   0  -9   5 327.346 234.435   6
   0  -9   4 3892.07 273.805   6
   0  -9   4 3643.84 365.756  17
   0  -9   4 4073.15 315.696  16
   0  -9   3 27780.3 915.436   6
   0  -9   3 27791.3 927.360  16
   0  -9   3 25441.0 942.860  17
   0  -9   2 14768.1 546.145  16
   0  -9   2 14179.1 576.513  17
   0   9  -2 14197.3 539.527  41
   0  -9   2 14824.6 530.759   6
   0  -9   2 13690.6 541.723  51
   0  -9   1 26453.9 906.850  17
   0  -9   1 27652.4 883.130   6
   0   9  -1 25104.1 886.584  41
   0  -9   1 25699.5 891.736  51
   0  -9   0 444.767 219.294   6
   0  -9   0 332.569 145.017  13
   0   9   0 679.475 242.372  41
   0  -9   0 575.149 233.244  51
   0  -9  -1 1152.81 223.156   6
   0   9   1 820.314 242.637  41
   0  -9  -1 782.639 231.357  51
   0  -9  -1 902.434 168.371  32
   0  -9  -2 48822.6 1578.92  51
   0  -9  -2 49530.6 1563.93  32
   0   9   2 47550.0 1576.26  41
   0   9   2 48551.5 1567.46  22
   0  -9  -3 426.820 214.086  51
   0  -9  -3 225.768 111.659  54
   0  -9  -3 261.365 155.948  45
   0  -9  -3 587.453 173.010  32
   0   9   3 365.045 246.382  41
   0   9   3 568.490 189.420  22
   0  -9  -4 69687.6 2144.72   5
   0  -9  -4 67402.8 2137.39  32
   0  -9  -4 67131.4 2134.27  45
   0   9   4 65225.1 2142.37  41
   0   9   4 65298.0 2136.60  22
   0  -9  -5 27084.8 924.445  52
   0  -9  -5 28792.0 918.448   5
   0  -9  -5 27875.8 909.476  32
   0   9   5 26071.1 916.574  41
   0  -9  -5 28056.2 899.862  20
   0   9   5 27552.0 908.184  22
   0  -9  -5 27210.7 903.017  45
   0  -9  -6 2211.38 189.852  45
   0   9   6 2295.17 251.788  41
   0  -9  -6 2405.72 138.292  40
   0  -9  -6 2421.31 175.558  20
   0  -9  -6 2557.81 197.169  19
   0  -9  -6 2159.78 248.555  52
   0  -9  -7 62134.1 1992.41  52
   0  -9  -7 62360.8 1990.42  49
   0  -9  -7 63106.9 1984.59   5
   0  -9  -7 62845.6 1981.61  45
   0  -9  -7 62357.4 1973.19  40
   0  -9  -7 59985.2 1970.54  10
   0  -9  -7 61443.0 1975.94  19
   0  -9  -8 38157.0 1261.37  49
   0  -9  -8 37797.7 1264.58  52
   0  -9  -8 41607.0 1257.14   5
   0  -9  -8 38383.2 1253.27  45
   0  -9  -8 38978.0 1240.27  40
   0  -9  -8 37080.9 1239.77  10
   0  -9  -8 38389.7 1248.91  19
   0  -9  -9 9512.04 355.541  45
   0  -9  -9 9135.98 366.181   5
   0  -9  -9 8954.74 321.364  40
   0  -9  -9 9652.61 368.926  50
   0  -9  -9 9370.87 385.791  52
   0  -9  -9 9720.86 380.803  49
   0  -9 -10 3669.98 176.694  40
   0  -9 -10 3965.16 259.159  49
   0  -9 -10 3921.25 244.620  50
   0  -9 -10 3679.91 331.872  34
   0  -9 -10 3864.73 244.717   5
   0  -9 -10 4011.58 231.653  45
   0  -9 -11 3112.54 226.033   5
   0  -9 -11 3344.84 253.234  19
   0  -9 -11 3231.69 252.057  49
   0  -9 -11 3295.99 235.403  50
   0  -9 -11 3129.11 166.202  40
   0  -9 -12 200.050 227.800  19
   0  -9 -12 64.8390 328.248  34
   0  -9 -12 277.256 121.554  40
   0  -9 -12 463.981 229.788   3
   0  -9 -12 227.421 199.771  45
   0  -9 -12 180.381 127.005  26
   0  -9 -12 217.561 138.872  27
   0  -9 -13 214.597 239.820  19
   0  -9 -13 327.417 350.204  34
   0  -9 -13 241.295 152.816  47
   0  -9 -13 468.272 248.755  49
   0  -9 -13 231.735 141.280  27
   0  -9 -13 270.101 139.216  26
   0  -9 -14 3690.38 282.921  19
   0  -9 -14 3150.97 196.273  40
   0  -9 -14 4032.58 404.709  34
   0  -9 -14 3778.49 222.783  13
   0  -9 -14 3423.80 201.813  26
   0  -9 -14 3827.40 201.787  27
   0  -9 -14 3251.83 260.509  50
   0  -9 -14 3294.45 293.312  49
   0  -9 -14 3193.74 210.836  47
   0  -9 -15 80.2614 205.317  45
   0  -9 -15 94.8142 248.033  19
   0  -9 -15 228.735 392.684  34
   0  -9 -15 85.6049 147.100  40
   0  -9 -15 133.286 172.379  13
   0  -9 -15 248.688 162.221  26
   0  -9 -15 369.373 160.286  27
   0  -9 -15 81.6248 161.706  47
   0  -9 -15 118.212 269.743  49
   0  -9 -16 1141.82 262.012  19
   0  -9 -16 1349.32 275.798  49
   0  -9 -16 1336.36 170.380  47
   0  -9 -16 1467.40 399.535  34
   0  -9 -16 1404.97 177.385  27
   0  -9 -16 926.709 178.831  26
   0  -9 -16 1215.42 187.666  13
   0  -9 -16 1282.48 224.851  45
   0  -9 -17 12710.4 515.699  45
   0  -9 -17 14224.4 609.929  34
   0  -9 -17 13915.9 486.191  13
   0  -9 -17 14394.8 491.147  27
   0  -9 -17 14550.6 533.244  19
   0  -9 -17 12159.8 481.369  47
   0  -9 -17 12535.6 533.940  49
   0  -9 -18 5432.28 276.823  47
   0  -9 -18 6038.99 298.032  48
   0  -9 -18 6951.59 450.389  34
   0  -9 -18 6401.98 350.922  49
   0  -9 -18 7111.96 290.555  27
   0  -9 -18 6940.35 358.203  19
   0  -9 -18 5732.97 322.421  45
   0  -9 -19 24471.1 845.913  34
   0  -9 -19 22903.7 783.517  32
   0  -9 -19 21996.9 773.434  48
   0  -9 -19 20707.9 791.361  49
   0  -9 -19 25795.0 803.877  19
   0  -9 -19 20899.0 786.118  45
   0  -9 -20 12401.6 535.388  34
   0  -9 -20 10676.5 439.126  32
   0  -9 -20 10642.9 424.082  48
   0  -9 -20 9982.66 452.379  49
   0  -9 -20 12572.1 474.981  19
   0  -9 -20 10448.0 444.314  45
   0  -9 -21 1830.53 231.484  45
   0  -9 -21 2133.41 226.919  32
   0  -9 -21 2211.68 366.102  34
   0  -9 -21 2178.92 201.293  48
   0  -9 -22 948.716 345.768  34
   0  -9 -22 1044.37 177.360  48
   0  -9 -22 1085.29 209.335  45
   0  -9 -22 1109.25 250.246  19
   0  -9 -23 705.896 236.219  52
   0  -9 -23 1130.09 229.807  19
   0  -9 -23 576.203 160.911  48
   0  -9 -24 186.987 205.720  52
   0  -9 -24-164.573 207.891  19
   0  -9 -24 20.9271 281.440  34
   0  -9 -24 220.361 170.466  45
   0  -9 -25 1122.62 196.462  19
   0  -9 -25 1016.21 253.865  34
   0  -9 -25 539.963 153.256  45
   0  -9 -26 435.572 170.811  19
   0  -9 -26 193.819 125.546  20
   0  -9 -27 186.688 102.432  20
   0 -10  18-109.291 142.840  35
   0 -10  18 36.4747 176.362  53
   0 -10  17 308.108 238.354  17
   0  10 -17-73.8179 144.841  37
   0 -10  16 387.636 284.258  17
   0  10 -16 327.119 169.572  37
   0  10 -15 2875.45 218.862   2
   0  10 -15 2476.68 219.045  37
   0 -10  15 3035.49 349.096  17
   0  10 -15 2227.86 199.294  23
   0 -10  14 404.817 366.752  17
   0  10 -14 1148.49 217.666   2
   0  10 -14 867.947 193.605  23
   0 -10  13 2849.22 423.088  17
   0 -10  13 2815.22 363.955  16
   0  10 -13 2497.56 251.208  37
   0  10 -12 1592.75 279.886  44
   0  10 -12 1610.92 243.563  37
   0 -10  12 2299.74 454.408  17
   0 -10  12 1812.57 374.714  16
   0  10 -12 1570.89 234.148  23
   0  10 -11 11551.3 492.914  37
   0  10 -11 12767.5 499.576  23
   0 -10  11 13899.5 595.900  16
   0 -10  11 12735.1 655.062  17
   0 -10  11 12469.1 489.056   1
   0  10 -10 2258.81 271.035  23
   0 -10  10 2130.88 260.867   1
   0 -10  10 2502.42 406.612  16
   0 -10  10 2597.55 495.251  17
   0 -10   9 9564.07 611.576  17
   0 -10   9 11445.9 555.339  16
   0 -10   8-220.039 247.351   1
   0  10  -8-22.9655 250.978  30
   0 -10   8-436.074 443.521  17
   0 -10   8-308.037 387.019  16
   0 -10   8 36.2468 295.713  51
   0  10  -7 1725.11 259.997  30
   0 -10   7 1918.21 366.872  16
   0 -10   7 1728.44 429.427  17
   0 -10   7 1236.24 311.008  51
   0  10  -6 1908.95 250.954  30
   0 -10   6 1761.75 398.209  17
   0 -10   6 1731.10 346.919  16
   0 -10   6 1560.36 310.831  51
   0  10  -5 7690.79 355.853  30
   0 -10   5 7357.24 407.514  51
   0 -10   5 7111.42 465.953  17
   0 -10   5 8437.76 425.833  16
   0 -10   4 2416.39 351.961  17
   0 -10   4 2444.16 319.744  16
   0  10  -4 2569.11 304.375  41
   0  10  -4 2544.19 244.748  30
   0 -10   4 2275.07 310.133  51
   0 -10   4 2448.81 268.270   6
   0 -10   3 3045.87 351.936  17
   0 -10   3 3459.80 316.669  16
   0  10  -3 3339.47 307.300  41
   0 -10   3 3929.01 310.702  51
   0 -10   3 3271.50 278.592   6
   0  10  -3 3589.35 256.542  30
   0 -10   2 25095.3 818.842   6
   0  10  -2 23993.9 808.940  30
   0 -10   2 21999.3 827.051  51
   0 -10   2 23654.9 847.328  17
   0 -10   2 23973.8 830.324  16
   0 -10   1 77504.9 2451.82   6
   0 -10   1 74931.6 2462.33  17
   0  10   0 700.562 256.643  41
   0 -10   0 853.127 228.267   6
   0 -10   0 751.771 273.633  17
   0  10   1 20885.8 742.395  41
   0 -10  -1 21915.5 735.330   6
   0 -10  -1 21215.9 753.764  17
   0 -10  -2 660.122 251.957  17
   0 -10  -2 402.560 171.529  32
   0 -10  -2 392.167 218.170   6
   0  10   2 324.242 240.586  41
   0 -10  -2 381.368 218.461  51
   0  10   3 3360.41 226.105  22
   0 -10  -3 3253.03 249.526   6
   0  10   3 3671.82 272.340  41
   0 -10  -3 3543.96 213.177  32
   0  10   4 48794.1 1576.72  22
   0  10   4 48368.8 1585.02  41
   0 -10  -4 49536.9 1576.59  32
   0 -10  -5 3976.84 228.935  32
   0 -10  -5 4171.86 266.537   5
   0  10   5 4104.07 237.721  22
   0 -10  -5 4113.25 218.638  45
   0  10   5 4117.47 276.762  41
   0 -10  -6 32988.0 1081.40  40
   0 -10  -6 34119.6 1098.13  32
   0 -10  -6 34724.7 1103.59   5
   0  10   6 32112.6 1093.46  22
   0 -10  -6 33963.8 1091.81  45
   0 -10  -6 33670.5 1112.30  52
   0 -10  -7 522.074 184.939  32
   0 -10  -7 357.203 216.849   5
   0 -10  -7 699.412 171.046  45
   0 -10  -7 530.705 100.800  40
   0 -10  -7 326.319 152.138  20
   0  10   7 460.563 191.726  22
   0 -10  -8 161.640 169.622  45
   0 -10  -8 181.063 100.100  40
   0 -10  -8 89.5488 210.888   5
   0 -10  -9 6657.64 255.881  40
   0 -10  -9 6291.16 294.977  45
   0 -10  -9 6479.09 331.327  49
   0 -10 -10 3087.37 242.096  19
   0 -10 -10 3197.83 243.628   5
   0 -10 -10 3331.93 280.253  52
   0 -10 -10 3007.68 161.510  40
   0 -10 -11 5506.24 322.801  52
   0 -10 -11 5661.34 234.010  26
   0 -10 -11 5336.85 278.531  45
   0 -10 -11 5302.63 299.977  19
   0 -10 -11 4961.31 278.646   5
   0 -10 -12 28.8500 228.774  50
   0 -10 -12 148.667 265.936  52
   0 -10 -12-58.9620 134.480  26
   0 -10 -12 136.367 240.458  19
   0 -10 -12 1.58424 348.899  34
   0 -10 -12 79.9307 251.370  49
   0 -10 -12 182.399 207.982  45
   0 -10 -13 2364.05 242.866  45
   0 -10 -13 2287.89 168.271  40
   0 -10 -13 2948.11 286.292  49
   0 -10 -13 2666.54 265.015  50
   0 -10 -13 2308.37 301.715  52
   0 -10 -13 2529.99 182.121  27
   0 -10 -13 2620.98 176.818  26
   0 -10 -13 2374.15 207.149  13
   0 -10 -13 2846.14 379.093  34
   0 -10 -13 2426.38 272.046  19
   0 -10 -13 2280.31 195.017  47
   0 -10 -14 30200.0 996.833  47
   0 -10 -14 27223.5 983.963  40
   0 -10 -14 32454.3 1061.46  34
   0 -10 -14 29312.7 994.060  13
   0 -10 -14 28542.1 1010.40  45
   0 -10 -14 31351.1 992.071  26
   0 -10 -14 30711.7 987.603  27
   0 -10 -14 28528.1 1011.85  19
   0 -10 -14 32204.6 1024.12  49
   0 -10 -14 31550.1 1037.02  52
   0 -10 -14 30081.7 1013.19  50
   0 -10 -15 3029.46 215.421  47
   0 -10 -15 3102.61 199.815  40
   0 -10 -15 4309.85 436.155  34
   0 -10 -15 3713.72 228.652  13
   0 -10 -15 3481.99 343.633  52
   0 -10 -15 3247.37 280.659  50
   0 -10 -15 3764.16 320.612  49
   0 -10 -15 3613.85 210.729  27
   0 -10 -15 3328.60 208.911  26
   0 -10 -15 3234.01 266.023  45
   0 -10 -15 3437.42 296.289  19
   0 -10 -16 23215.9 833.545  45
   0 -10 -16 24906.3 852.024  49
   0 -10 -16 23184.8 865.451  52
   0 -10 -16 22230.2 814.021  26
   0 -10 -16 25355.1 812.632  27
   0 -10 -16 24711.9 813.930  13
   0 -10 -16 24794.4 841.369  19
   0 -10 -16 22526.8 810.043  47
   0 -10 -17 1892.00 292.267  49
   0 -10 -17 1914.88 191.445  47
   0 -10 -17 2583.75 199.444  27
   0 -10 -17 2604.31 208.985  13
   0 -10 -17 2472.46 418.107  34
   0 -10 -17 2220.38 248.180  32
   0 -10 -17 2357.51 288.696  19
   0 -10 -17 1989.67 244.841  45
   0 -10 -18 510.758 164.807  47
   0 -10 -18 978.132 273.310  49
   0 -10 -18 926.951 191.378  48
   0 -10 -18 1194.07 396.408  34
   0 -10 -18 967.586 230.821  32
   0 -10 -18 863.508 294.743  52
   0 -10 -18 798.440 183.411  27
   0 -10 -18 749.894 269.931  19
   0 -10 -18 675.523 221.645  45
   0 -10 -19 1185.15 385.519  34
   0 -10 -19 1226.20 229.535  32
   0 -10 -19 1303.13 265.840  49
   0 -10 -19 1105.75 194.513  48
   0 -10 -19 993.699 289.406  52
   0 -10 -19 1211.65 277.029  19
   0 -10 -19 1052.64 223.687  45
   0 -10 -20 180.287 365.178  34
   0 -10 -20-80.6139 215.690  32
   0 -10 -20 152.611 182.765  48
   0 -10 -20-68.1568 272.374  52
   0 -10 -20-10.0508 261.954  19
   0 -10 -20 184.138 214.597  45
   0 -10 -21 2543.80 232.316  32
   0 -10 -21 2021.67 285.759  52
   0 -10 -21 2331.26 236.107  45
   0 -10 -21 3024.17 373.517  34
   0 -10 -21 2594.28 207.376  48
   0 -10 -22 322.979 235.984  19
   0 -10 -23 221.469 304.430  34
   0 -10 -23-20.8801 225.562  52
   0 -10 -23-86.8109 220.697  19
   0 -10 -23-78.7706 182.131  45
   0 -10 -23 253.673 152.688  48
   0 -10 -24 3067.53 186.690  48
   0 -10 -24 4404.56 246.095  19
   0 -10 -24 4453.81 308.052  34
   0 -10 -24 2661.51 239.166  52
   0 -10 -24 3015.47 212.484  45
   0 -10 -25 117.764 135.790  20
   0 -10 -25 108.708 143.672  45
   0 -10 -25-87.6521 184.343  19
   0 -10 -26 4150.95 238.455  20
   0 -10 -26 5043.51 236.901  45
   0 -10 -27 126.674 94.9875  20
   0 -11  17 103.210 133.779  35
   0 -11  17 185.976 168.463  53
   0 -11  16 138.881 230.657  17
   0  11 -16 353.651 143.808  37
   0 -11  15 834.084 273.268  17
   0  11 -15 1112.29 171.997  37
   0  11 -14 5672.39 278.674  23
   0 -11  14 5719.85 385.887  17
   0  11 -14 6381.33 288.798  37
   0  11 -13 1222.93 194.963  23
   0 -11  13 841.702 349.546  17
   0  11 -12 1868.23 238.177  37
   0 -11  12 2474.15 402.181  17
   0  11 -11 1260.26 233.183  23
   0 -11  11 1026.81 226.416   1
   0  11 -11 1168.10 281.690  44
   0  11 -11 972.701 230.924  37
   0 -11  10-48.1941 380.284  16
   0 -11  10-403.340 458.604  17
   0  11 -10-168.905 234.495  37
   0  11 -10 36.5282 239.647  23
   0 -11  10-42.2120 230.503   1
   0  11  -9 4961.27 320.103  23
   0 -11   9 5789.77 450.205  16
   0 -11   9 4855.28 498.273  17
   0 -11   9 4992.60 313.592   1
   0  11  -8 8407.06 399.039  30
   0 -11   8 9299.71 501.011  16
   0 -11   7 351.851 252.402   1
   0  11  -7 697.594 255.039  30
   0 -11   7 671.915 375.778  16
   0 -11   7 299.094 412.684  17
   0  11  -7 364.095 216.137  36
   0 -11   6 108.287 303.655  51
   0  11  -6 3.54351 248.079  30
   0 -11   6-86.0022 391.813  17
   0 -11   6-2.12917 355.045  16
   0  11  -5 11723.8 468.666  30
   0 -11   5 11721.9 560.826  17
   0 -11   5 12584.7 534.356  16
   0 -11   4 11158.2 519.529  51
   0  11  -4 12505.6 483.717  30
   0 -11   4 13101.6 538.494  16
   0 -11   4 11852.2 560.546  17
   0 -11   3 23219.7 844.675  17
   0 -11   3 21599.6 822.691  51
   0  11  -3 23771.5 797.039  30
   0  11  -3 22282.2 818.688  41
   0 -11   3 23733.8 808.078   6
   0 -11   2 16361.4 635.236  17
   0 -11   2 15098.2 614.564  51
   0  11  -2 16410.0 589.930  30
   0  11  -2 15951.3 616.561  41
   0 -11   2 16894.5 605.056   6
   0 -11   1 9480.61 456.443  17
   0  11  -1 9828.72 438.120  41
   0 -11   1 9867.40 417.946   6
   0 -11   1 9086.80 428.249  51
   0 -11   0 3225.16 318.469  17
   0 -11   0 3785.29 286.129  51
   0  11   0 3640.49 305.347  41
   0 -11   0 3106.50 278.537   6
   0 -11  -1 5249.17 251.139  13
   0 -11  -1 5725.67 314.776  51
   0 -11  -1 5680.12 312.461   6
   0 -11  -1 6070.93 339.996  17
   0 -11  -2 14.2603 162.032  13
   0 -11  -2 34.9068 226.346   6
   0  11   3 1820.09 258.296  41
   0 -11  -3 1578.42 237.995   6
   0 -11  -3 1558.82 183.721  13
   0  11   4 655.050 246.231  41
   0 -11  -4 708.637 221.178   6
   0 -11  -4 845.420 178.777  32
   0 -11  -5 5850.64 300.841   6
   0 -11  -6 18354.7 643.416   6
   0 -11  -7 7964.43 329.931  45
   0 -11  -7 8819.80 365.378   5
   0 -11  -8 6251.25 335.009  52
   0 -11  -8 6219.64 313.208   5
   0 -11  -8 5868.62 296.881  32
   0 -11  -9 2447.36 274.199  52
   0 -11  -9 2396.49 245.379   5
   0 -11  -9 2572.79 235.199  32
   0 -11 -10 7640.07 386.004  52
   0 -11 -10 7853.00 346.582  45
   0 -11 -10 8560.04 363.149   5
   0 -11 -10 8376.80 362.220  32
   0 -11 -11 11914.8 467.145   5
   0 -11 -11 11847.1 470.886  19
   0 -11 -11 12375.9 478.841  32
   0 -11 -11 12533.0 466.409  45
   0 -11 -11 12234.5 496.319  49
   0 -11 -11 12117.6 501.142  52
   0 -11 -12 6390.21 356.588  49
   0 -11 -12 6251.06 364.517  52
   0 -11 -12 6197.67 262.594  26
   0 -11 -12 5877.91 292.587  13
   0 -11 -12 5822.17 286.291  47
   0 -11 -12 5681.46 321.270  32
   0 -11 -12 6388.99 334.044  19
   0 -11 -12 6199.35 314.579  45
   0 -11 -13 24758.1 838.712  49
   0 -11 -13 24978.6 849.610  52
   0 -11 -13 24442.1 798.072  26
   0 -11 -13 23763.8 797.833  27
   0 -11 -13 22884.6 805.964  13
   0 -11 -13 23108.2 807.316  47
   0 -11 -13 22434.2 821.897  32
   0 -11 -13 23856.4 828.997  19
   0 -11 -13 24348.1 826.411  45
   0 -11 -14 1966.85 316.096  52
   0 -11 -14 1815.97 176.196  26
   0 -11 -14 1842.78 177.878  27
   0 -11 -14 1820.06 207.950  13
   0 -11 -14 1618.15 191.484  47
   0 -11 -14 1832.03 304.301  49
   0 -11 -14 1820.66 244.436  32
   0 -11 -14 1523.35 152.499  21
   0 -11 -14 2006.73 285.091  19
   0 -11 -14 1688.28 244.612  45
   0 -11 -15 2661.84 343.751  52
   0 -11 -15 3266.42 325.906  49
   0 -11 -15 2822.51 200.168  27
   0 -11 -15 2694.13 204.246  26
   0 -11 -15 3066.74 223.629  13
   0 -11 -15 2730.10 208.973  47
   0 -11 -15 2737.88 258.809  32
   0 -11 -15 2850.83 298.519  19
   0 -11 -15 2613.26 261.712  45
   0 -11 -16 5391.76 323.045  45
   0 -11 -16 6077.73 375.811  49
   0 -11 -16 5812.16 391.688  52
   0 -11 -16 6397.60 280.055  27
   0 -11 -16 5734.53 281.045  26
   0 -11 -16 6496.88 293.026  13
   0 -11 -16 6783.32 491.700  34
   0 -11 -16 5876.88 321.273  32
   0 -11 -16 5291.30 278.130  47
   0 -11 -16 6410.66 352.476  19
   0 -11 -17 2661.75 331.026  52
   0 -11 -17 2747.71 204.452  27
   0 -11 -17 2951.42 218.056  13
   0 -11 -17 2313.96 203.027  47
   0 -11 -17 2696.55 314.475  49
   0 -11 -17 3056.36 438.762  34
   0 -11 -17 2522.17 255.254  32
   0 -11 -17 2946.33 294.592  19
   0 -11 -17 2541.40 254.385  45
   0 -11 -18 3341.80 266.763  45
   0 -11 -18 3392.22 333.387  52
   0 -11 -18 3139.42 313.722  49
   0 -11 -18 4077.06 233.451  27
   0 -11 -18 4063.39 431.750  34
   0 -11 -18 3818.62 275.722  32
   0 -11 -18 4081.81 231.219  13
   0 -11 -18 3386.13 221.555  47
   0 -11 -18 3447.55 237.693  48
   0 -11 -18 4175.32 307.571  19
   0 -11 -19 100.091 383.335  34
   0 -11 -19 274.713 218.777  32
   0 -11 -19 278.268 186.467  48
   0 -11 -19 181.337 158.581  47
   0 -11 -19 431.456 285.051  52
   0 -11 -19 437.606 268.076  19
   0 -11 -19 346.612 216.674  45
   0 -11 -20 3191.66 246.608  32
   0 -11 -20 2950.41 218.038  48
   0 -11 -20 2465.35 301.878  52
   0 -11 -20 3187.76 390.110  34
   0 -11 -20 2637.85 247.671  45
   0 -11 -21 7690.53 438.094  34
   0 -11 -21 6729.81 320.618  32
   0 -11 -21 6379.54 302.479  48
   0 -11 -21 6176.98 362.075  52
   0 -11 -21 6021.20 323.307  45
   0 -11 -21 7860.18 349.642  19
   0 -11 -22 362.437 186.641  32
   0 -11 -22 448.584 230.542  19
   0 -11 -23 9208.37 367.920  48
   0 -11 -23 8177.80 382.697  45
   0 -11 -23 9007.54 403.006  52
   0 -11 -24 1234.62 146.339  48
   0 -11 -24 1151.21 199.351  52
   0 -11 -24 1191.14 168.335  45
   0 -11 -24 929.601 158.253  20
   0 -11 -25 2072.12 168.196  45
   0 -11 -25 1694.28 160.826  20
   0 -11 -26 306.493 116.453  45
   0 -11 -26 123.165 115.251  20
   0 -11 -26 262.178 153.714  19
   0 -12  16 556.368 122.994  35
   0  12 -15 261.151 137.901  37
   0  12 -14-262.627 157.631  37
   0 -12  14 44.0707 248.941  17
   0  12 -13 1032.14 184.262  37
   0  12 -13 873.930 170.976  23
   0 -12  13 1240.44 290.851  17
   0  12 -12 1716.59 197.859  23
   0 -12  12 1710.09 337.428  17
   0  12 -12 1812.24 239.285  44
   0  12 -12 1646.86 211.865  37
   0  12 -11 3116.94 246.556  23
   0 -12  11 3422.16 245.567   1
   0 -12  11 3239.79 392.685  17
   0 -12  10 100.353 221.741   1
   0 -12  10 259.374 397.030  17
   0  12 -10 422.561 277.827  44
   0  12 -10 293.990 226.416  37
   0  12  -9 861.816 242.572  23
   0 -12   9 578.628 241.469   1
   0 -12   8 2613.36 434.823  17
   0 -12   8 3005.29 282.459   1
   0 -12   7 216.160 404.521  17
   0  12  -7 183.624 252.044  30
   0 -12   7 95.6276 257.339   1
   0 -12   6 17657.6 728.138  17
   0  12  -6 17718.7 650.718  30
   0 -12   5 3830.91 423.308  17
   0  12  -5 4357.19 298.939  30
   0 -12   4-254.430 359.020  17
   0  12  -4-56.7056 242.112  30
   0 -12   3 2485.38 364.555  17
   0  12  -3 2285.06 263.493  30
   0  12  -2 4549.65 297.212  30
   0 -12   2 4805.50 375.012  17
   0 -12   2 5121.52 329.022   6
   0  12  -2 4214.52 357.334  41
   0  12  -1 3045.63 269.258  30
   0  12  -1 3035.62 326.637  41
   0 -12   1 3336.00 293.774   6
   0 -12   1 3275.09 344.317  17
   0  12   0 1998.85 307.106  41
   0 -12   0 1518.90 272.638   6
   0 -12   0 1744.65 308.371  17
   0 -12  -1 1027.54 258.169   6
   0  12   1 1103.80 291.939  41
   0 -12  -2 9150.93 394.054   6
   0 -12  -2 8456.72 345.200  13
   0  12   2 8554.05 413.842  41
   0 -12  -3 1454.78 245.017   6
   0 -12  -3 785.308 169.471  47
   0  12   3 977.848 283.016  41
   0 -12  -3 1215.42 186.789  13
   0 -12  -4 45590.5 1511.79  13
   0 -12  -4 47836.1 1523.06   6
   0 -12  -5 8763.63 369.064  32
   0 -12  -5 9356.00 369.322  13
   0 -12  -5 9312.23 394.741   6
   0 -12  -6 3515.37 239.490  32
   0 -12  -6 3560.22 239.039  13
   0 -12  -6 3673.60 269.164   6
   0 -12  -7 100.402 201.406  32
   0 -12  -7 159.617 194.598  13
   0 -12  -7 137.765 223.633   6
   0 -12  -8 5538.67 288.168  32
   0 -12  -8 5272.54 291.957   6
   0 -12  -8 5180.00 271.584  45
   0 -12  -8 5437.49 279.814  13
   0 -12  -9 260.693 219.586  32
   0 -12  -9 214.224 204.758   6
   0 -12  -9 190.551 190.464  13
   0 -12  -9 215.528 195.386  45
   0 -12  -9 290.289 273.731  52
   0 -12 -10 6650.94 359.448  52
   0 -12 -10 5549.15 294.756  13
   0 -12 -10 6365.08 321.328  32
   0 -12 -10 6039.96 286.121  47
   0 -12 -10 6155.85 299.615  45
   0 -12 -11 758.132 285.617  52
   0 -12 -11 1013.00 196.462  13
   0 -12 -11 786.536 237.599  32
   0 -12 -11 887.000 214.924  45
   0 -12 -11 923.497 187.679  47
   0 -12 -12 2035.84 204.090  47
   0 -12 -12 2279.90 307.539  52
   0 -12 -12 2418.73 174.217  26
   0 -12 -12 2071.51 210.348  13
   0 -12 -12 2218.60 261.792  32
   0 -12 -12 2221.09 245.690  45
   0 -12 -12 1921.04 222.529  20
   0 -12 -13 4959.13 270.992  47
   0 -12 -13 5221.12 365.548  52
   0 -12 -13 5455.93 258.593  27
   0 -12 -13 5643.59 253.298  26
   0 -12 -13 5518.49 281.104  13
   0 -12 -13 5242.42 319.780  32
   0 -12 -13 5062.50 314.200  45
   0 -12 -13 5246.69 330.727  19
   0 -12 -14 11596.2 455.919  47
   0 -12 -14 12535.2 530.388  52
   0 -12 -14 12582.3 525.077  49
   0 -12 -14 11811.0 444.420  26
   0 -12 -14 12689.5 447.784  27
   0 -12 -14 11737.6 460.512  13
   0 -12 -14 11497.9 484.243  32
   0 -12 -14 12238.6 488.082  45
   0 -12 -14 12174.9 499.813  19
   0 -12 -15 3945.79 242.985  47
   0 -12 -15 4435.39 360.149  49
   0 -12 -15 3794.49 364.003  52
   0 -12 -15 4255.35 232.756  27
   0 -12 -15 4237.80 235.012  26
   0 -12 -15 4379.72 254.810  13
   0 -12 -15 4032.57 285.068  32
   0 -12 -15 4171.11 295.806  45
   0 -12 -15 4073.47 321.910  19
   0 -12 -16 3578.10 234.412  47
   0 -12 -16 4457.92 351.876  49
   0 -12 -16 4041.01 364.295  52
   0 -12 -16 4401.36 235.468  27
   0 -12 -16 3966.33 235.114  26
   0 -12 -16 4279.52 251.829  13
   0 -12 -16 3978.22 283.008  32
   0 -12 -16 3997.32 316.341  19
   0 -12 -16 3796.58 285.596  45
   0 -12 -17 57.6457 264.791  19
   0 -12 -17 338.366 311.243  52
   0 -12 -17 143.887 171.016  27
   0 -12 -17 256.429 188.406  13
   0 -12 -17 294.695 222.305  32
   0 -12 -17 44.2265 226.771  45
   0 -12 -17 83.3325 167.521  47
   0 -12 -17 16.2234 181.123  48
   0 -12 -18 162.534 263.120  19
   0 -12 -18-112.811 301.037  52
   0 -12 -18 324.834 176.090  27
   0 -12 -18 60.6925 220.825  32
   0 -12 -18 201.860 183.291  13
   0 -12 -18 145.644 184.219  48
   0 -12 -18 339.475 165.981  47
   0 -12 -18 122.716 223.920  45
   0 -12 -19 6665.66 379.056  52
   0 -12 -19 6082.26 285.300  47
   0 -12 -19 6373.67 302.589  48
   0 -12 -19 7160.26 328.311  32
   0 -12 -19 6303.47 328.159  45
   0 -12 -20 10566.5 397.014  32
   0 -12 -20 8154.04 358.783  47
   0 -12 -20 9334.60 376.309  48
   0 -12 -20 9204.04 432.889  52
   0 -12 -20 11048.6 414.519  19
   0 -12 -20 8966.10 396.633  45
   0 -12 -21 7709.93 364.294  19
   0 -12 -22 1412.70 190.522  32
   0 -12 -22 1345.83 170.000  48
   0 -12 -22 1042.10 234.611  52
   0 -12 -22 1943.62 232.628  19
   0 -12 -22 1306.27 182.553  20
   0 -12 -22 1366.52 197.133  45
   0 -12 -23 3111.04 200.236  32
   0 -12 -23 2841.28 185.121  48
   0 -12 -23 2695.65 238.921  52
   0 -12 -23 2811.54 198.439  20
   0 -12 -23 2590.60 205.618  45
   0 -12 -24 1324.69 142.420  48
   0 -12 -24 1591.10 191.845  52
   0 -12 -24 1305.11 156.359  20
   0 -12 -24 1220.71 163.522  45
   0 -12 -25 173.313 110.798  48
   0 -12 -25 54.1535 129.909  45
   0 -12 -25 14.2965 126.758  20
   0 -12 -25 223.116 168.363  19
   0 -12 -26 676.206 108.775  20
   0 -12 -26 517.973 110.624  45
   0  13 -14 621.251 132.724  37
   0  13 -13 756.961 143.392  23
   0  13 -13 771.163 154.529  37
   0  13 -12 699.573 160.166  23
   0 -13  12 1000.43 266.799  17
   0  13 -12 875.091 170.568  37
   0  13 -11 6591.24 310.423  37
   0  13 -11 6669.29 305.995  23
   0 -13  11 7033.91 303.023   1
   0 -13  11 7138.45 395.960  17
   0  13 -11 7460.29 332.256  44
   0  13 -10 1015.16 205.336  37
   0  13 -10 616.829 197.772  23
   0 -13  10 959.585 202.858   1
   0 -13  10 806.823 342.187  17
   0  13 -10 800.792 314.557  18
   0  13 -10 906.938 251.383  44
   0 -13   9 3572.05 393.519  17
   0 -13   9 3063.15 256.562   1
   0  13  -8 1014.94 245.067  23
   0  13  -8 948.090 235.792  37
   0 -13   8 1360.85 246.863   1
   0 -13   7 1682.69 389.467  17
   0 -13   7 1451.20 267.094   1
   0 -13   6 2434.52 277.330   1
   0  13  -6 2291.56 268.591  30
   0 -13   6 2161.25 377.752  17
   0 -13   5 1450.20 372.409  17
   0  13  -5 1629.98 261.643  30
   0 -13   5 1556.87 276.346   1
   0 -13   4 3938.24 388.377  17
   0  13  -4 4276.15 296.798  30
   0 -13   3 1318.98 350.784  17
   0  13  -3 1320.79 254.738  30
   0 -13   2 3648.21 367.419  17
   0  13  -2 3856.16 290.743  30
   0  13  -1 13084.2 515.301  30
   0 -13   1 13899.6 533.563   6
   0  13  -1 12222.1 552.279  41
   0  13   0 324.663 246.878  30
   0 -13   0 511.136 270.794   6
   0  13   0 91.2347 312.291  41
   0  13   1 23298.7 810.995  30
   0 -13  -1 23697.9 821.079   6
   0  13   1 22770.0 829.727  41
   0 -13  -2 3101.36 294.866   6
   0  13   2 3028.71 327.964  41
   0 -13  -3 2340.40 281.184   6
   0 -13  -3 2236.32 206.919  13
   0  13   3 2423.62 314.929  41
   0 -13  -4 223.214 257.271   6
   0 -13  -4 6.32356 171.467  47
   0 -13  -4 329.740 189.154  13
   0 -13  -5 2866.84 278.272   6
   0 -13  -5 2739.11 223.643  13
   0 -13  -5 2675.19 216.023  47
   0 -13  -6 272.222 242.633   6
   0 -13  -6 90.6133 201.104  13
   0 -13  -6 146.304 185.368  47
   0 -13  -6 241.609 212.312  32
   0 -13  -7 6764.36 336.383   6
   0 -13  -7 6490.12 315.634  13
   0 -13  -7 6331.51 307.932  47
   0 -13  -7 6597.72 318.698  32
   0 -13  -8 186.685 227.666   6
   0 -13  -8 213.220 201.692  13
   0 -13  -8-62.2139 187.735  47
   0 -13  -8-24.1176 219.418  32
   0 -13  -9 3931.65 258.858   6
   0 -13  -9 3203.60 230.254  47
   0 -13  -9 3515.91 252.585  13
   0 -13  -9 3777.37 268.761  32
   0 -13 -10 1089.77 205.850  13
   0 -13 -10 636.149 188.273  47
   0 -13 -10 831.606 219.965  45
   0 -13 -10 982.979 237.810  32
   0 -13 -11 31712.6 1062.51  13
   0 -13 -11 33496.9 1073.84  32
   0 -13 -11 31379.8 1061.96  47
   0 -13 -11 30896.1 1061.99  45
   0 -13 -12 466.280 300.913  52
   0 -13 -12 259.949 154.274  26
   0 -13 -12 271.689 199.396  13
   0 -13 -12 236.954 247.191  32
   0 -13 -12 88.7742 179.371  47
   0 -13 -12-126.340 227.245  45
   0 -13 -13 10747.5 496.015  52
   0 -13 -13 11223.1 418.276  27
   0 -13 -13 11390.5 413.476  26
   0 -13 -13 10889.0 435.221  13
   0 -13 -13 11310.9 463.169  32
   0 -13 -13 11029.6 455.043  45
   0 -13 -13 10521.7 427.826  47
   0 -13 -14 199.086 179.217  47
   0 -13 -14 476.637 314.874  52
   0 -13 -14 447.651 160.144  26
   0 -13 -14 424.578 168.841  27
   0 -13 -14 422.702 199.007  13
   0 -13 -14 420.562 240.538  32
   0 -13 -14 499.081 243.827  45
   0 -13 -14 465.967 219.709  20
   0 -13 -15 577.450 186.803  48
   0 -13 -15 647.283 181.483  47
   0 -13 -15 785.693 321.766  52
   0 -13 -15 601.643 169.493  27
   0 -13 -15 747.562 168.199  26
   0 -13 -15 449.595 200.000  13
   0 -13 -15 457.462 236.196  32
   0 -13 -15 485.801 143.260  21
   0 -13 -15 616.110 226.549  20
   0 -13 -15 677.733 245.881  45
   0 -13 -16 58.7406 232.998  45
   0 -13 -16 268.398 271.292  19
   0 -13 -16 425.118 322.281  52
   0 -13 -16 54.8979 166.686  27
   0 -13 -16-111.748 168.311  26
   0 -13 -16 334.860 193.476  13
   0 -13 -16 256.594 228.376  32
   0 -13 -16-152.876 181.667  48
   0 -13 -16 12.6811 168.100  47
   0 -13 -16 111.132 227.294  20
   0 -13 -17 3.95848 229.053  45
   0 -13 -17-155.263 267.672  19
   0 -13 -17 94.5384 307.381  52
   0 -13 -17 236.924 170.824  27
   0 -13 -17 94.3577 184.047  13
   0 -13 -17 330.744 221.140  20
   0 -13 -17 16.0082 185.098  48
   0 -13 -17 178.714 168.313  47
   0 -13 -17-61.6531 219.763  32
   0 -13 -18 9206.51 375.393  48
   0 -13 -18 8934.34 367.682  47
   0 -13 -18 8831.48 444.695  52
   0 -13 -18 10061.2 368.980  27
   0 -13 -18 10032.3 399.272  32
   0 -13 -18 8708.32 392.619  20
   0 -13 -18 8629.61 399.737  45
   0 -13 -19 141.849 176.006  48
   0 -13 -19 294.570 158.373  47
   0 -13 -19 82.6939 211.634  32
   0 -13 -19 150.987 168.645  13
   0 -13 -19 250.338 276.316  52
   0 -13 -19-36.2445 247.214  19
   0 -13 -19 86.1886 211.086  45
   0 -13 -20 3206.40 200.209  13
   0 -13 -20 3242.43 268.162  19
   0 -13 -20 2627.88 224.009  20
   0 -13 -21 10807.7 425.738  48
   0 -13 -21 10794.6 464.321  52
   0 -13 -21 10371.5 433.733  20
   0 -13 -21 10070.1 439.568  45
   0 -13 -22 244.706 170.810  45
   0 -13 -22 302.234 169.964  32
   0 -13 -22 28.9534 146.289  48
   0 -13 -22 114.344 214.173  52
   0 -13 -22 65.1045 161.386  20
   0 -13 -22 242.955 208.747  19
   0 -13 -23 3685.89 229.813  45
   0 -13 -23 4737.70 229.283  32
   0 -13 -23 3880.88 256.311  52
   0 -13 -23 4448.72 218.053  48
   0 -13 -23 4288.69 227.375  20
   0 -13 -24 153.403 119.966  48
   0 -13 -24 442.007 131.785  20
   0 -13 -24 373.096 173.349  19
   0 -13 -24 183.911 138.443  45
   0 -13 -25 346.328 103.397  48
   0 -13 -25 404.445 120.535  45
   0 -13 -25 419.017 114.657  20
   0 -13 -25 464.138 152.581  19
   0  14 -13 175.562 116.338  37
   0  14 -12 864.316 138.090  23
   0  14 -12 1090.30 147.474  37
   0  14 -11 735.301 150.053  23
   0  14 -11 509.860 159.116  37
   0  14 -10 131.020 162.970  23
   0 -14  10 143.087 166.000   1
   0  14 -10-35.6017 215.130  44
   0  14 -10 111.001 173.257  37
   0  14  -9 176.195 186.297  37
   0  14  -9 332.843 303.631  18
   0 -14   9 284.634 192.086   1
   0  14  -9 139.017 234.199  44
   0  14  -9 158.684 184.993  23
   0  14  -8 3197.56 248.216  23
   0 -14   8 3405.10 255.370   1
   0  14  -8 4042.24 358.147  18
   0 -14   7 1333.24 240.717   1
   0 -14   7 1273.36 341.097  17
   0 -14   6 551.348 247.923   1
   0  14  -5 487.214 216.687  36
   0 -14   5 1094.47 267.592   1
   0  14  -5 940.384 248.534  30
   0 -14   4 4747.57 319.809   1
   0  14  -4 4040.68 300.858  30
   0  14  -3 181.468 249.018  30
   0  14  -2 10695.2 452.127  30
   0  14  -1 1247.92 255.047  30
   0  14   0 1374.70 260.945  30
   0  14   1-17.1655 316.953  41
   0  14   1-235.267 248.402  30
   0 -14  -2 3148.70 298.807   6
   0  14   2 2757.32 337.156  41
   0  14   2 2967.84 280.535  30
   0 -14  -3 1132.30 274.954   6
   0 -14  -4 158.292 194.547  13
   0 -14  -4 198.550 263.987   6
   0 -14  -4 242.899 170.748  47
   0 -14  -5 1020.73 267.886   6
   0  14   5 688.535 391.504  18
   0 -14  -5 769.558 203.824  13
   0 -14  -5 712.419 185.971  47
   0 -14  -6 1193.52 263.943   6
   0 -14  -6 827.339 195.093  47
   0  14   6 1337.76 382.561  18
   0 -14  -6 1265.04 211.458  13
   0 -14  -7 246.576 222.313  32
   0 -14  -7 153.980 212.082  13
   0 -14  -7 181.596 190.490  47
   0 -14  -7 156.424 251.822   6
   0 -14  -8 13169.8 507.726  32
   0 -14  -8 14169.1 512.298  13
   0 -14  -8 12459.6 498.590  47
   0 -14  -8 13622.2 516.546   6
   0 -14  -9 2596.46 255.317  32
   0 -14  -9 2522.07 244.360  13
   0 -14  -9 2404.46 223.934  47
   0 -14  -9 2637.19 247.922   6
   0 -14 -10 5361.59 286.851  48
   0 -14 -10 6017.37 297.159  47
   0 -14 -10 5872.11 306.414  13
   0 -14 -11-196.342 241.834  32
   0 -14 -11-77.4736 178.970  47
   0 -14 -11 90.6092 188.903  48
   0 -14 -11 70.7568 204.429  13
   0 -14 -11-25.4497 149.307  26
   0 -14 -11 110.180 216.716  45
   0 -14 -12 2429.44 269.303  32
   0 -14 -12 1830.39 210.554  48
   0 -14 -12 2222.14 206.299  47
   0 -14 -12 2482.84 231.246  13
   0 -14 -12 2613.61 185.426  26
   0 -14 -12 2350.98 240.655  45
   0 -14 -13 60.3122 247.483  32
   0 -14 -13-68.1790 184.493  48
   0 -14 -13 99.6683 179.205  47
   0 -14 -13 53.7559 198.471  13
   0 -14 -13 189.131 229.177  45
   0 -14 -13 60.9543 168.511  27
   0 -14 -13 81.8541 153.051  26
   0 -14 -14 1094.71 169.983  26
   0 -14 -14 1269.44 176.423  27
   0 -14 -14 1245.10 209.513  13
   0 -14 -14 1068.87 182.040  47
   0 -14 -14 951.227 190.901  48
   0 -14 -14 1118.50 246.523  32
   0 -14 -14 911.003 152.292  21
   0 -14 -14 1211.27 238.583  45
   0 -14 -15 267.722 318.052  52
   0 -14 -15 236.104 162.606  26
   0 -14 -15 360.856 167.175  27
   0 -14 -15 401.917 197.598  13
   0 -14 -15 260.968 174.399  47
   0 -14 -15 241.124 184.393  48
   0 -14 -15 441.967 232.291  32
   0 -14 -15 229.063 139.179  21
   0 -14 -15 235.581 238.897  45
   0 -14 -16 6475.44 303.319  47
   0 -14 -16 5925.28 302.467  48
   0 -14 -16 6578.26 335.501  32
   0 -14 -16 7306.54 312.897  13
   0 -14 -16 7059.34 295.719  27
   0 -14 -16 6738.20 296.422  26
   0 -14 -16 6883.83 410.686  52
   0 -14 -16 6497.93 343.969  45
   0 -14 -17 4034.13 247.844  48
   0 -14 -17 4140.05 241.856  47
   0 -14 -17 4865.50 281.899  32
   0 -14 -17 4932.54 238.190  27
   0 -14 -17 4263.11 282.011  45
   0 -14 -17 4315.40 357.934  52
   0 -14 -18 4896.45 275.936  32
   0 -14 -18 5028.96 249.166  13
   0 -14 -18 4061.76 234.380  47
   0 -14 -18 4220.33 246.495  48
   0 -14 -18 4057.48 276.113  45
   0 -14 -18 4202.39 337.141  52
   0 -14 -19 2279.26 220.982  20
   0 -14 -19 2902.23 198.634  13
   0 -14 -20 4695.29 273.335  45
   0 -14 -20 5809.72 274.187  32
   0 -14 -20 5060.85 251.350  48
   0 -14 -20 4717.75 238.081  47
   0 -14 -20 6182.91 248.989  13
   0 -14 -20 5290.86 268.435  20
   0 -14 -20 5208.40 313.956  52
   0 -14 -21 348.359 176.814  32
   0 -14 -21 161.947 175.335  45
   0 -14 -21 414.898 148.169  48
   0 -14 -21 463.718 165.670  20
   0 -14 -21 300.787 223.817  52
   0 -14 -22 106.438 156.486  45
   0 -14 -22 50.2853 148.687  20
   0 -14 -22 199.817 135.814  48
   0 -14 -22 185.974 158.601  32
   0 -14 -23 940.868 151.115  45
   0 -14 -23 781.439 132.252  48
   0 -14 -23 849.249 140.179  20
   0 -14 -24 562.344 129.071  45
   0 -14 -24 570.969 117.796  20
   0 -14 -24 471.217 112.804  48
   0 -14 -25 452.679 93.4988  48
   0  15 -12 100.106 100.638  37
   0  15 -11 2225.64 152.922  37
   0  15 -10 628.854 138.487  23
   0  15 -10 761.841 177.471  44
   0  15 -10 653.816 147.245  37
   0  15  -9 1168.58 265.161  18
   0  15  -9 1133.74 206.656  44
   0  15  -9 761.113 158.329  23
   0  15  -9 721.651 168.308  37
   0 -15   9 860.241 161.662   1
   0  15  -8 2244.50 296.611  18
   0  15  -8 1940.71 237.026  44
   0  15  -8 1628.86 186.278  23
   0  15  -8 1463.37 189.170  37
   0 -15   8 1506.75 192.756   1
   0  15  -7 634.051 189.088  37
   0  15  -7 353.836 191.889  23
   0 -15   7 542.221 203.155   1
   0  15  -7 773.498 317.147  18
   0  15  -6 1079.95 208.278  37
   0  15  -6 1388.89 344.014  18
   0 -15   6 947.175 225.815   1
   0  15  -6 1074.53 213.472  23
   0  15  -5 6584.34 426.901  18
   0 -15   5 5222.37 320.597   1
   0 -15   4 960.284 255.883   1
   0  15  -4 661.723 243.159  30
   0  15  -4 436.660 214.767  36
   0 -15   3 552.327 264.730   1
   0  15  -3 836.302 248.168  30
   0 -15   2-5.51997 259.650   1
   0  15  -2 44.0952 245.716  30
   0  15  -1 4436.66 301.496  30
   0  15   0 130.234 244.647  30
   0  15   1 4604.31 308.599  30
   0 -15  -2 1173.87 280.654   6
   0  15   2 1523.43 261.664  30
   0  15   3 1610.25 263.970  30
   0 -15  -3 1915.85 283.907   6
   0  15   3 2367.05 420.688  18
   0  15   4 1915.25 407.633  18
   0  15   4 2111.47 271.203  30
   0 -15  -5 8901.30 358.796  13
   0  15   5 9063.79 490.284  18
   0 -15  -5 7663.10 344.320  47
   0  15   5 8496.84 397.811  30
   0 -15  -6 5617.44 293.580  13
   0 -15  -6 5517.49 280.608  47
   0  15   6 6433.96 439.306  18
   0 -15  -7 1280.13 218.883  13
   0 -15  -7 1125.52 194.775  47
   0 -15  -8 3065.35 248.761  13
   0 -15  -8 2070.23 218.354  47
   0 -15  -9 3207.49 249.329  13
   0 -15  -9 2568.74 223.242  47
   0 -15 -10 231.362 234.224  32
   0 -15 -10 145.027 211.037  13
   0 -15 -10-56.4224 185.361  47
   0 -15 -11 2356.43 256.858  32
   0 -15 -11 2262.96 230.082  13
   0 -15 -11 2249.86 209.584  47
   0 -15 -12 826.543 245.793  32
   0 -15 -12 833.472 180.145  47
   0 -15 -12 702.601 187.193  48
   0 -15 -12 815.364 207.058  13
   0 -15 -13 1058.08 252.116  32
   0 -15 -13 846.389 223.395  45
   0 -15 -13 935.589 203.373  13
   0 -15 -13 721.501 190.285  48
   0 -15 -13 821.886 179.307  47
   0 -15 -13 838.464 173.171  27
   0 -15 -14 3827.93 248.869  48
   0 -15 -14 4696.28 245.376  47
   0 -15 -14 5260.96 303.765  32
   0 -15 -14 4542.06 285.920  45
   0 -15 -14 4569.69 262.177  13
   0 -15 -14 3804.61 221.130  21
   0 -15 -14 4938.76 240.817  27
   0 -15 -15 8256.20 357.791  48
   0 -15 -15 8772.56 355.017  47
   0 -15 -15 9345.89 393.147  45
   0 -15 -15 7565.16 335.801  21
   0 -15 -15 9392.26 350.512  27
   0 -15 -15 9619.48 392.601  32
   0 -15 -16 3941.42 280.607  45
   0 -15 -16 4159.41 230.946  47
   0 -15 -16 3710.98 237.361  48
   0 -15 -16 4121.64 277.235  32
   0 -15 -17 3023.47 250.068  32
   0 -15 -17 3420.61 213.442  13
   0 -15 -17 3064.64 199.688  27
   0 -15 -17 2699.21 204.796  47
   0 -15 -17 2683.49 210.992  48
   0 -15 -18 1073.32 160.467  27
   0 -15 -18 1041.91 174.153  13
   0 -15 -19 895.322 191.742  45
   0 -15 -19 1106.17 164.938  13
   0 -15 -19 861.008 191.861  32
   0 -15 -19 886.317 148.287  47
   0 -15 -19 859.599 161.337  48
   0 -15 -20 140.427 169.005  32
   0 -15 -20 52.2411 142.073  13
   0 -15 -20 143.803 174.563  45
   0 -15 -20 16.2546 158.778  20
   0 -15 -20 122.609 144.982  48
   0 -15 -20 90.6279 130.041  47
   0 -15 -21 275.064 160.291  45
   0 -15 -21 391.357 145.460  20
   0 -15 -21 241.496 119.340  47
   0 -15 -21 355.933 137.239  48
   0 -15 -21 514.794 161.188  32
   0 -15 -22 100.327 144.381  45
   0 -15 -22 232.788 122.799  48
   0 -15 -22 178.938 129.866  20
   0 -15 -23 282.466 129.501  45
   0 -15 -23 440.838 114.743  20
   0 -15 -23 436.573 112.724  48
   0 -15 -24 550.686 101.977  48
   0  16 -10 52.4404 103.728  37
   0  16  -9 311.468 156.203  44
   0  16  -9 414.761 127.567  37
   0  16  -8 1111.97 184.522  44
   0  16  -8 943.845 144.137  23
   0  16  -8 847.863 151.246  37
   0  16  -8 1415.25 244.859  18
   0  16  -7 123.930 269.236  18
   0  16  -7 37.5934 201.366  44
   0  16  -7 230.158 155.716  23
   0  16  -7 150.004 157.347  37
   0 -16   7 425.022 160.691   1
   0  16  -6 657.866 176.339  37
   0  16  -6 1223.28 181.342  23
   0 -16   6 1256.61 191.257   1
   0  16  -6 1395.11 300.131  18
   0  16  -5 205.846 181.893  37
   0  16  -5-72.7703 192.422  23
   0  16  -5 453.680 321.036  18
   0 -16   5 65.9510 200.153   1
   0  16  -4 5974.13 384.263  18
   0 -16   4 5230.10 267.484   1
   0  16  -3 84.9114 368.166  18
   0 -16   3-1.60898 229.707   1
   0  16  -3 77.9619 189.984  36
   0 -16   2 4423.49 299.332   1
   0  16  -2 5228.09 442.149  18
   0  16  -1 67.8791 237.908  30
   0 -16   1 145.214 246.803   1
   0  16  -1 216.709 404.274  18
   0 -16   0 62.2132 251.288   1
   0  16   0 429.810 243.953  30
   0 -16  -1 4935.37 315.003   1
   0  16   1 4873.44 311.103  30
   0 -16  -2 2755.09 277.719   1
   0  16   2 3232.78 280.728  30
   0  16   3 2735.68 277.486  30
   0  16   3 3076.60 414.413  18
   0  16   4 909.935 262.601  30
   0  16   4 1412.23 393.389  18
   0  16   5 107.419 253.732  30
   0  16   5 19.3849 379.496  18
   0 -16  -5 75.8781 264.584   6
   0  16   6 3793.34 302.777  30
   0 -16  -6 4329.18 250.141  13
   0 -16  -6 3357.24 230.364  47
   0  16   7-26.5069 257.021  30
   0 -16  -7 53.5600 201.828  13
   0 -16  -7 229.462 250.771   6
   0 -16  -7-45.9097 177.130  47
   0  16   8 2607.58 281.052  30
   0 -16  -8 2629.51 263.116   6
   0 -16  -8 2733.50 218.547  47
   0 -16  -8 2778.14 241.078  13
   0 -16  -9 158.654 221.098   6
   0 -16  -9 171.582 178.719  47
   0 -16  -9 26.4624 210.650  13
   0 -16 -10 165.129 179.161  47
   0 -16 -10 459.373 211.988  13
   0 -16 -11 6875.19 318.618  47
   0 -16 -11 7389.02 334.731  13
   0 -16 -12 5603.67 275.002  47
   0 -16 -13 9709.62 391.699  32
   0 -16 -13 7357.53 328.319  21
   0 -16 -13 8018.21 346.634  47
   0 -16 -13 8994.37 342.482  27
   0 -16 -14 2914.25 264.668  32
   0 -16 -14 2356.13 204.094  48
   0 -16 -14 2489.01 199.818  47
   0 -16 -14 2713.03 212.543  13
   0 -16 -15 2190.08 247.843  32
   0 -16 -15 1585.07 153.623  21
   0 -16 -15 1789.97 184.635  47
   0 -16 -15 2319.44 199.004  13
   0 -16 -16 55.0999 169.734  13
   0 -16 -16 78.6848 207.766  45
   0 -16 -16-27.4595 121.439  21
   0 -16 -16 22.0247 148.034  27
   0 -16 -17 2286.81 170.253  27
   0 -16 -17 2113.74 187.164  13
   0 -16 -17 1944.71 175.471  47
   0 -16 -17 2022.84 181.603  48
   0 -16 -17 2265.01 222.330  45
   0 -16 -18 3593.70 225.925  32
   0 -16 -18 3663.73 191.020  27
   0 -16 -18 2903.33 198.155  48
   0 -16 -18 2889.19 191.923  47
   0 -16 -18 2748.82 224.438  45
   0 -16 -18 4142.74 203.864  13
   0 -16 -19 258.948 127.903  47
   0 -16 -19-80.1317 141.731  48
   0 -16 -19-26.0617 140.813  13
   0 -16 -19 127.459 168.769  45
   0 -16 -19 56.1334 112.554  33
   0 -16 -20-3.35023 154.960  45
   0 -16 -20 18.3548 129.974  13
   0 -16 -20 2.21293 131.123  48
   0 -16 -20 124.494 117.026  47
   0 -16 -21 3067.85 160.292  47
   0 -16 -21 3432.45 173.642  48
   0 -16 -22 958.678 118.414  48
   0 -16 -23 4813.31 195.996  48
   0 -16 -24 1050.99 87.0034  48
   0  17  -8 549.807 131.308  44
   0  17  -8 395.402 103.091  37
   0  17  -7 2836.68 187.877  44
   0  17  -7 2365.26 158.941  37
   0  17  -6 176.600 180.754  44
   0  17  -6 58.6225 137.907  37
   0  17  -5 3126.48 229.680  44
   0  17  -5 2410.39 188.880  37
   0 -17   5 2856.32 196.240   1
   0  17  -4 122.236 164.794  37
   0  17  -4 1.10428 139.665  36
   0  17  -4 39.4465 299.317  18
   0 -17   4 276.128 174.470   1
   0  17  -3 157.338 173.350  37
   0  17  -3 148.673 159.613  36
   0  17  -3 138.052 328.335  18
   0 -17   3-82.1773 189.958   1
   0  17  -3 141.337 186.188  23
   0  17  -2 883.776 184.035  36
   0  17  -2 1316.56 195.582  37
   0  17  -2 2089.85 364.190  18
   0 -17   2 1734.16 214.777   1
   0 -17   1 923.239 219.648   1
   0  17  -1 659.944 373.070  18
   0  17  -1 739.905 217.686  30
   0  17   0 2857.29 384.213  18
   0 -17   0 2588.75 250.320   1
   0  17   1 24.7458 370.053  18
   0 -17  -1-6.48400 229.535   1
   0  17   2-42.1272 370.038  18
   0 -17  -2 16.6436 229.200   1
   0  17   3 8152.84 456.340  18
   0 -17  -3 7076.25 355.801   1
   0 -17  -4 102.043 214.772   1
   0  17   4 253.470 368.445  18
   0  17   4 166.320 244.639  30
   0  17   5 8408.53 447.715  18
   0  17   5 8053.74 369.896  30
   0 -17  -6 749.629 193.025   1
   0  17   6 1048.08 255.575  30
   0 -17  -7 284.882 189.339  13
   0  17   7 86.7573 256.318  30
   0 -17  -8 5488.00 261.519  47
   0 -17  -8 6431.45 277.324  13
   0 -17  -9 598.140 202.912  13
   0 -17  -9 595.220 181.092  47
   0 -17 -10 9121.96 358.095  13
   0 -17 -10 7343.35 341.077  47
   0 -17 -11-16.1841 189.895  13
   0 -17 -11 68.6193 169.849  47
   0 -17 -12 1418.18 196.856  13
   0 -17 -13 72.3917 147.279  27
   0 -17 -13 258.628 174.017  13
   0 -17 -13 224.063 129.139  21
   0 -17 -14 3183.18 186.912  27
   0 -17 -14 3221.86 205.986  13
   0 -17 -15 3219.45 183.821  21
   0 -17 -15 4619.42 220.336  13
   0 -17 -15 4153.79 199.952  27
   0 -17 -15 3622.43 207.581  47
   0 -17 -15 2748.76 203.976  48
   0 -17 -16 379.838 157.295  13
   0 -17 -16 491.759 138.450  27
   0 -17 -16 322.188 148.401  48
   0 -17 -16 242.221 139.840  47
   0 -17 -17 473.082 148.223  13
   0 -17 -17 408.134 141.669  48
   0 -17 -17 397.891 134.718  47
   0 -17 -17 593.398 133.507  27
   0 -17 -18 2473.55 163.468  13
   0 -17 -18 1777.09 156.553  48
   0 -17 -18 2017.29 153.181  47
   0 -17 -18 1435.49 138.072  33
   0 -17 -18 2460.13 149.841  27
   0 -17 -19 178.637 114.097  47
   0 -17 -19 127.636 125.328  48
   0 -17 -19 163.354 126.802  13
   0 -17 -19 145.928 101.673  33
   0 -17 -20 4144.59 199.322  48
   0 -17 -20 4312.51 195.857  47
   0 -17 -21-85.4182 103.681  48
   0 -17 -21-83.9546 90.2488  47
   0 -17 -22 1210.21 104.384  48
   0  18  -6-46.4244 124.415  44
   0  18  -5 664.258 206.822  18
   0  18  -5 433.792 149.541  44
   0  18  -4 1413.46 242.489  18
   0  18  -4 1181.50 175.856  44
   0  18  -3 69.2960 269.413  18
   0  18  -3 106.487 117.984  36
   0  18  -3-16.7921 138.863  37
   0  18  -3 87.6316 189.675  44
   0  18  -2 28.3382 141.009  36
   0  18  -2 123.699 299.792  18
   0 -18   2 197.531 159.228   1
   0 -18   1 1959.02 188.234   1
   0  18  -1 2751.87 330.572  18
   0  18   0 3596.74 345.015  18
   0 -18   0 3048.02 210.105   1
   0  18   1 5238.66 258.194  30
   0 -18  -1 4853.60 249.539   1
   0 -18  -2 6531.32 315.395   1
   0  18   2 6913.50 323.110  30
   0  18   2 7397.07 412.209  18
   0 -18  -3 94.9362 195.207   1
   0  18   3 202.048 214.226  30
   0  18   3 33.3674 328.553  18
   0 -18  -4 444.460 188.675   1
   0  18   4 479.003 222.255  30
   0  18   4 685.632 327.789  18
   0 -18  -5 2675.62 210.395   1
   0  18   5 3257.03 258.666  30
   0  18   5 3392.17 340.048  18
   0  18   6 284.447 228.602  30
   0 -18  -7 6547.89 277.752  33
   0 -18  -7 5379.16 261.912  12
   0 -18  -8 45.9762 150.797  47
   0 -18  -8 441.461 171.461  13
   0 -18  -9 723.763 164.045  47
   0 -18  -9 1069.80 185.743  13
   0 -18 -10 3564.73 214.418  47
   0 -18 -10 3027.13 193.174  21
   0 -18 -11 2526.79 187.185  47
   0 -18 -11 2679.84 177.516  27
   0 -18 -12 2067.59 179.588  47
   0 -18 -12 2826.30 172.108  27
   0 -18 -12 2846.58 198.095  13
   0 -18 -12 1846.42 155.560  21
   0 -18 -13 1743.36 164.812  47
   0 -18 -13 2019.19 156.949  27
   0 -18 -13 2169.41 180.398  13
   0 -18 -14 1731.32 159.749  47
   0 -18 -14 2008.02 173.581  13
   0 -18 -14 2324.41 155.273  27
   0 -18 -14 1471.61 136.859  21
   0 -18 -15 1213.64 133.778  33
   0 -18 -15 1583.37 148.415  47
   0 -18 -15 2046.94 164.135  13
   0 -18 -15 1993.58 145.314  27
   0 -18 -15 1455.93 128.234  21
   0 -18 -16 679.676 141.880  13
   0 -18 -16 736.982 127.303  47
   0 -18 -16 382.949 116.335  33
   0 -18 -16 919.235 128.515  27
   0 -18 -17 6682.70 236.604  13
   0 -18 -17 4429.04 221.513  48
   0 -18 -17 5482.07 227.479  47
   0 -18 -17 4259.42 218.021  33
   0 -18 -17 6600.08 224.451  27
   0 -18 -18 42.0908 120.948  13
   0 -18 -18-6.70870 105.260  47
   0 -18 -18-20.9183 110.752  48
   0 -18 -18-42.1832 96.7363  33
   0 -18 -18 12.1009 103.345  27
   0 -18 -19 321.577 105.607  48
   0 -18 -19 560.034 103.243  47
   0 -18 -19 579.544 112.430  13
   0 -18 -19 322.904 90.4029  33
   0 -18 -20 233.125 91.2839  48
   0 -18 -20 430.782 88.7528  47
   0 -18 -21 405.740 74.4184  47
   0  19  -3 1227.82 143.787  44
   0  19  -2 3964.67 218.532  44
   0  19  -2 5133.75 276.194  18
   0  19  -1 1440.97 180.639  44
   0  19  -1 1633.64 262.820  18
   0  19   0 247.611 135.508  36
   0  19   0 1006.48 272.452  18
   0  19   1 345.393 273.322  18
   0  19   1 113.194 147.415  36
   0 -19  -1 29.7077 93.5526  21
   0 -19  -2 1294.57 126.188  21
   0  19   2 2729.82 283.131  18
   0 -19  -3 385.522 115.289  21
   0  19   3 537.753 275.891  18
   0  19   4 1578.35 200.041  30
   0 -19  -4 559.739 127.382  21
   0  19   4 1304.63 272.786  18
   0 -19  -4 544.850 110.506  12
   0  19   5 89.0297 197.117  30
   0 -19  -5 10.5857 119.389  21
   0 -19  -5-20.7879 101.635  12
   0 -19  -6 1510.40 144.698  21
   0  19   6 2739.80 215.524  30
   0 -19  -7 397.291 119.049  21
   0 -19  -7 386.883 116.746  33
   0 -19  -8 4629.93 213.124  21
   0 -19  -8 4638.01 215.778  33
   0 -19  -9 462.951 131.292  33
   0 -19  -9 582.267 131.523  47
   0 -19  -9 493.396 115.657  21
   0 -19  -9 799.787 155.713  13
   0 -19 -10 1925.12 165.673  33
   0 -19 -10 2442.72 167.841  47
   0 -19 -10 3321.24 188.359  13
   0 -19 -10 1732.19 147.431  21
   0 -19 -10 2798.92 161.683  27
   0 -19 -11 588.537 131.873  33
   0 -19 -11 726.350 136.644  47
   0 -19 -11 674.009 156.209  13
   0 -19 -11 638.558 112.846  21
   0 -19 -11 694.840 126.698  27
   0 -19 -12 498.071 122.442  33
   0 -19 -12 485.260 129.981  47
   0 -19 -12 726.042 152.341  13
   0 -19 -12 499.209 110.086  21
   0 -19 -12 695.218 124.752  27
   0 -19 -13 495.137 116.358  33
   0 -19 -13 490.070 124.568  47
   0 -19 -13 474.252 142.528  13
   0 -19 -13 553.890 105.050  21
   0 -19 -13 528.781 119.270  27
   0 -19 -14 1953.81 139.234  33
   0 -19 -14 2028.26 147.971  47
   0 -19 -14 2833.89 164.541  13
   0 -19 -14 1701.18 130.629  21
   0 -19 -14 2830.98 144.849  27
   0 -19 -15 475.049 126.822  13
   0 -19 -15 287.018 111.732  47
   0 -19 -15 336.623 107.262  27
   0 -19 -15 283.672 100.985  33
   0 -19 -16 82.9258 117.138  13
   0 -19 -16-100.705 102.187  47
   0 -19 -16-157.978 100.319  27
   0 -19 -16-79.8647 92.2803  33
   0 -19 -17 101.777 95.6824  47
   0 -19 -17-38.5770 110.792  13
   0 -19 -17 16.4105 84.7591  33
   0 -19 -18 2070.23 123.024  33
   0 -19 -18 2866.98 130.373  47
   0 -19 -19 361.930 70.5512  33
   0 -19 -19 423.842 78.8785  47
   0  20   1 1264.66 153.951  44
   0  20   2 1013.81 165.867  44
   0  20   2 175.299 114.822  36
   0 -20  -3 1304.85 104.655  21
   0 -20  -3 1245.43 99.5323  12
   0 -20  -4-49.0564 93.9530  21
   0 -20  -5 3754.77 182.524  21
   0 -20  -6 458.997 105.604  21
   0 -20  -7 114.112 100.151  21
   0 -20  -8 64.6047 105.076  27
   0 -20  -8 7.08351 96.3385  21
   0 -20  -9 91.2895 102.899  27
   0 -20  -9 40.6405 93.1073  21
   0 -20  -9-16.6017 96.2961  33
   0 -20 -10 131.391 103.739  27
   0 -20 -10-63.7135 93.4763  21
   0 -20 -10-21.2972 102.309  33
   0 -20 -11 305.142 93.9030  21
   0 -20 -11 431.023 105.753  47
   0 -20 -11 298.629 107.071  33
   0 -20 -12 59.8145 95.6787  27
   0 -20 -12 101.960 86.1841  21
   0 -20 -12 121.388 100.655  47
   0 -20 -12 2.56055 98.6805  33
   0 -20 -13 615.520 91.8598  21
   0 -20 -13 652.800 102.565  47
   0 -20 -13 559.222 99.4948  33
   0 -20 -14-2.51078 88.0378  27
   0 -20 -14 92.9547 90.1692  47
   0 -20 -14 179.680 87.6978  33
   0 -20 -14 17.1422 78.9571  21
   0 -20 -15 2324.07 120.613  47
   0 -20 -15 1817.77 116.030  33
   0 -20 -16 133.826 80.1320  47
   0 -20 -16 103.986 72.1985  33
   0 -20 -17 1161.02 81.7499  47
   0 -20 -17 857.283 78.3403  33
   0  21   6 5.30069 107.535  36
   0  21   7 160.176 119.505  36
   0 -21  -8 599.729 82.0356  21
   0 -21  -9 443.509 76.5794  21
   0 -21 -10 223.581 71.2659  21
   1 -20 -16 300.439 65.7064  33
   1 -20 -15 18.8939 71.1910  33
   1 -20 -15 47.3162 72.1477  47
   1 -20 -14 137.111 78.9742  33
   1 -20 -14 32.2772 80.6967  47
   1 -20 -13 466.999 80.4173  21
   1 -20 -13 325.814 89.0550  47
   1 -20 -13 358.585 89.0362  33
   1 -20 -12 35.9266 83.9191  27
   1 -20 -12 59.1195 77.8264  21
   1 -20 -12 23.2221 89.0579  47
   1 -20 -12-40.9401 90.3650  33
   1 -20 -11 64.2749 88.8785  27
   1 -20 -11-64.2050 84.0054  21
   1 -20 -11-103.283 90.2744  47
   1 -20 -11 26.8170 92.6296  33
   1 -20 -10 290.979 96.7975  27
   1 -20 -10 135.153 93.7723  33
   1 -20 -10 72.7143 86.2809  21
   1 -20  -9 1090.33 100.102  33
   1 -20  -9 956.676 104.895  21
   1 -20  -8 779.301 105.733  21
   1 -20  -8 1536.71 114.106  27
   1 -20  -7 866.900 106.091  21
   1 -20  -6 940.588 106.964  21
  -1  20   5 317.499 136.556  36
   1 -20  -5 266.347 96.4660  21
  -1  20   4 143.736 131.497  36
   1 -20  -4 5.25940 84.1624  21
  -1  20   3 701.027 164.470  44
  -1  20   3 289.637 112.133  36
  -1  20   2 5.59942 97.8066  36
   1 -19 -18-47.8123 76.1018  47
   1 -19 -18 46.2374 70.5005  33
   1 -19 -17 561.629 102.580  13
   1 -19 -17 570.934 93.1381  47
   1 -19 -17 312.550 82.9451  33
   1 -19 -16 255.738 109.809  13
   1 -19 -16 57.3044 87.9034  33
   1 -19 -16 32.9722 96.7583  47
   1 -19 -15 425.296 120.020  13
   1 -19 -15 448.118 97.3874  27
   1 -19 -15 360.464 97.1036  33
   1 -19 -15 477.958 106.291  47
   1 -19 -14-31.8417 100.480  33
   1 -19 -14 358.675 101.404  27
   1 -19 -14 198.105 125.592  13
   1 -19 -14 128.606 87.8229  21
   1 -19 -14 312.373 111.748  47
   1 -19 -13 15.4854 105.842  33
   1 -19 -13 135.373 105.343  27
   1 -19 -13 270.319 133.606  13
   1 -19 -13 237.956 95.4341  21
   1 -19 -13 135.072 112.850  47
   1 -19 -12 3390.89 216.032  33
   1 -19 -12 6901.22 220.483  27
   1 -19 -12 7207.15 241.647  13
   1 -19 -12 4114.10 211.293  21
   1 -19 -12 4919.53 222.432  47
   1 -19 -11 481.572 125.631  33
   1 -19 -11 688.755 120.816  27
   1 -19 -11 474.107 150.685  13
   1 -19 -11 408.813 106.003  21
   1 -19 -11 394.397 127.894  47
   1 -19 -10 3422.80 206.582  33
   1 -19 -10 5379.52 203.826  27
   1 -19 -10 3465.15 193.284  21
   1 -19 -10 3740.13 204.100  47
   1 -19  -9 1358.05 137.512  33
   1 -19  -9 1144.02 124.962  21
   1 -19  -8 19.5759 113.479  33
   1 -19  -8 90.4540 106.202  21
  -1  19   7 173.967 184.424  30
   1 -19  -7 44.5215 108.593  21
  -1  19   6 2103.23 206.691  30
   1 -19  -6 1055.95 127.272  21
  -1  19   5 10.3208 189.261  30
   1 -19  -5 11.0768 112.631  21
  -1  19   4 128.566 183.369  30
   1 -19  -4 64.4912 114.888  21
  -1  19   4 152.236 253.818  18
  -1  19   3 596.876 180.204  30
  -1  19   3 785.852 262.603  18
   1 -19  -3 246.849 109.571  21
   1 -19  -2 842.352 108.356  21
  -1  19   2 779.792 159.403  36
   1 -19  -1 207.008 86.8058  21
  -1  19   1 234.896 137.169  36
  -1  19   0 5175.01 269.525  18
  -1  19   0 1299.33 144.354  36
  -1  19  -1 477.110 161.566  44
  -1  19  -1 53.8319 229.217  18
  -1  19  -1 102.939 105.907  36
  -1  19  -2 388.140 141.415  44
   1 -18 -20 876.482 88.6099  47
   1 -18 -19 916.114 100.135  48
   1 -18 -19 921.497 100.884  47
   1 -18 -19 600.843 91.0943  33
   1 -18 -18 973.086 121.146  13
   1 -18 -18 544.420 104.967  48
   1 -18 -18 872.270 107.940  47
   1 -18 -18 586.247 96.8535  33
   1 -18 -17 107.528 124.637  13
   1 -18 -17-60.8292 97.3617  33
   1 -18 -17 108.978 107.925  47
   1 -18 -16 1976.37 153.772  13
   1 -18 -16 1743.96 139.139  47
   1 -18 -15 9728.64 327.296  27
   1 -18 -15 9436.10 340.176  13
   1 -18 -14 72.8189 121.223  27
   1 -18 -14 190.673 148.711  13
   1 -18 -14 223.933 130.081  47
   1 -18 -14 66.8891 105.781  21
   1 -18 -13 3730.84 175.354  27
   1 -18 -13 3759.70 200.404  13
   1 -18 -13 2551.64 182.746  47
   1 -18 -13 2461.94 163.771  21
   1 -18 -12 616.243 132.396  27
   1 -18 -12 691.927 165.971  13
   1 -18 -12 373.795 143.655  47
   1 -18 -12 326.403 116.012  21
   1 -18 -11 73.6707 131.390  27
   1 -18 -11-22.6594 168.193  13
   1 -18 -11-80.8783 114.492  21
   1 -18 -11 117.688 143.508  47
   1 -18 -10 10.8167 173.510  13
   1 -18 -10 45.3664 150.067  47
   1 -18  -9 5782.30 251.692  13
   1 -18  -9 3834.35 231.403  47
   1 -18  -8 189.190 166.555  13
  -1  18   8 136.068 215.448  30
   1 -18  -8 275.101 145.679  47
   1 -18  -7 401.014 132.919  33
  -1  18   7 454.521 224.486  30
  -1  18   6 1237.38 229.058  30
  -1  18   5 6272.35 316.080  30
  -1  18   5 6179.43 380.529  18
  -1  18   4 591.197 318.173  18
  -1  18   4 850.306 219.538  30
   1 -18  -4 753.901 188.136   1
  -1  18   3 10325.8 409.051  30
   1 -18  -3 9624.23 398.248   1
  -1  18   2-13.7018 315.110  18
  -1  18   2-10.8175 200.094  30
   1 -18  -2 145.871 190.109   1
  -1  18   1 870.297 316.036  18
   1 -18  -1 1143.85 188.179   1
  -1  18   1 746.036 197.517  30
  -1  18   0 433.439 184.222  30
  -1  18   0 722.942 307.388  18
   1 -18   0 296.108 105.342  21
  -1  18   0 192.058 165.721  36
   1 -18   0 629.337 174.528   1
   1 -18   1 1110.49 168.645   1
  -1  18  -1 1678.96 307.154  18
  -1  18  -2 356.536 281.037  18
  -1  18  -2 172.032 130.412  36
  -1  18  -3 346.407 178.388  44
  -1  18  -3 373.788 249.861  18
  -1  18  -3 89.0519 128.895  37
  -1  18  -3 69.3822 107.848  36
  -1  18  -4 11.2567 156.255  44
  -1  18  -4 15.6527 215.273  18
  -1  18  -5 929.705 139.050  44
   1 -17 -22 1961.85 110.155  48
   1 -17 -21 937.077 105.031  48
   1 -17 -20 111.632 99.8314  47
   1 -17 -20 204.708 106.346  48
   1 -17 -20 39.6571 109.361  13
   1 -17 -19 1316.90 133.081  48
   1 -17 -19 1639.66 126.465  47
   1 -17 -18 1977.96 150.162  48
   1 -17 -18 2144.17 148.904  47
   1 -17 -17 1759.33 162.869  48
   1 -17 -17 2155.33 158.289  47
   1 -17 -16 5562.55 238.548  13
   1 -17 -16 4313.94 227.706  47
   1 -17 -16 3720.81 223.547  48
   1 -17 -16 6113.16 222.848  27
   1 -17 -15 125.902 151.912  13
   1 -17 -15 74.2483 112.402  21
   1 -17 -15 102.718 144.584  48
   1 -17 -15 163.452 140.457  47
   1 -17 -15-32.1530 129.228  27
   1 -17 -14 2422.59 184.740  13
   1 -17 -14 2058.06 174.905  47
   1 -17 -14 2468.13 164.198  27
   1 -17 -13 469.940 129.261  21
   1 -17 -13 770.732 148.335  27
   1 -17 -13 506.619 174.301  13
   1 -17 -12 6730.47 283.196  27
   1 -17 -12 6566.89 303.096  13
   1 -17 -11 1613.97 202.538  13
   1 -17 -10-6.33888 191.135  13
   1 -17  -9 686.732 195.613  13
   1 -17  -8 5130.53 270.198  13
   1 -17  -7 3616.89 232.189  13
   1 -17  -6 11758.4 446.362   1
   1 -17  -5 395.008 202.875   1
  -1  17   5 279.607 353.413  18
   1 -17  -4 94.0355 213.810   1
  -1  17   4 250.289 352.935  18
   1 -17  -3 224.138 224.146   1
  -1  17   3-129.628 355.419  18
   1 -17  -2 2335.53 247.073   1
  -1  17   2 2740.59 374.316  18
  -1  17   1-14.1518 220.361  30
   1 -17  -1-88.5331 218.810   1
  -1  17   1 193.122 354.263  18
  -1  17   0 234.093 210.414  30
   1 -17   0 141.169 213.786   1
  -1  17   0 62.5782 355.969  18
  -1  17  -1-211.238 356.087  18
  -1  17  -1 384.982 203.248  30
  -1  17  -1 50.5206 182.999  36
   1 -17   1 164.583 202.966   1
  -1  17  -2 3423.26 353.045  18
  -1  17  -2 2291.00 215.400  30
  -1  17  -2 1128.07 190.824  36
  -1  17  -2 2047.29 201.781  37
   1 -17   2 2508.04 214.723   1
  -1  17  -3 1829.26 182.759  37
   1 -17   3 2240.82 197.825   1
  -1  17  -3 2369.93 325.485  18
  -1  17  -4 2934.10 186.558  37
   1 -17   4 3438.71 198.290   1
  -1  17  -5 645.650 192.087  44
  -1  17  -5 674.356 145.811  37
  -1  17  -5 260.244 109.089  36
  -1  17  -6 758.060 168.327  44
  -1  17  -6 992.477 224.781  18
  -1  17  -6 525.013 130.719  37
  -1  17  -7-25.0660 109.761  37
  -1  17  -7-47.7466 140.291  44
   1 -16 -23 358.708 87.0302  48
   1 -16 -22 9.81301 100.858  48
   1 -16 -21 237.072 115.383  48
   1 -16 -20 963.620 137.493  48
   1 -16 -20 1081.77 125.991  47
   1 -16 -19 1429.24 171.552  32
   1 -16 -19 757.311 120.211  33
   1 -16 -19 881.790 166.999  45
   1 -16 -19 905.253 143.801  48
   1 -16 -19 1090.04 136.315  47
   1 -16 -19 1324.77 148.736  13
   1 -16 -18 74.9696 176.192  32
   1 -16 -18 238.910 172.015  45
   1 -16 -18 369.511 141.870  48
   1 -16 -18 184.403 134.076  47
   1 -16 -18 164.394 149.900  13
   1 -16 -17 2808.90 215.593  32
   1 -16 -17 2815.62 189.104  13
   1 -16 -17 2157.47 212.170  45
   1 -16 -17 2223.90 176.550  47
   1 -16 -17 2194.66 178.890  48
   1 -16 -16 516.349 145.985  27
   1 -16 -16 465.741 165.319  13
   1 -16 -16 296.692 156.179  48
   1 -16 -15 15547.4 498.203  13
   1 -16 -15 15583.8 485.929  27
   1 -16 -14 473.055 234.694  32
   1 -16 -14 241.309 151.304  27
   1 -16 -14 312.248 178.309  13
   1 -16 -14 401.313 166.550  47
   1 -16 -14 285.518 130.938  21
   1 -16 -13 1788.24 190.909  47
   1 -16 -13 2066.66 255.564  32
   1 -16 -13 1999.07 205.430  13
   1 -16 -12 3429.62 264.302  32
   1 -16 -12 2722.24 213.474  47
   1 -16 -11 2260.13 204.116  47
   1 -16 -10 3823.65 239.143  47
   1 -16  -9 2445.13 246.212   6
   1 -16  -9 2109.96 208.631  47
   1 -16  -8 4562.76 289.117   6
   1 -16  -8 3220.72 234.950  47
   1 -16  -7 1293.21 262.189   6
   1 -16  -7 1201.18 189.296  47
   1 -16  -6 371.845 264.842   6
  -1  16   6 16.2849 256.446  30
   1 -16  -6 118.156 168.334  47
  -1  16   5 5756.80 341.998  30
   1 -16  -5 6233.14 352.142   6
  -1  16   4 158.421 247.711  30
   1 -16  -4 90.8609 267.986   6
  -1  16   3 704.365 251.021  30
  -1  16   2 5400.68 320.684  30
  -1  16   1 4625.11 303.178  30
  -1  16   0 4612.08 298.806  30
   1 -16   0 4304.25 306.441   1
  -1  16   0 5220.12 439.994  18
   1 -16   1 5281.74 319.448   1
  -1  16  -1 5661.01 445.653  18
   1 -16   2 2922.10 263.176   1
  -1  16  -2 3382.83 404.400  18
  -1  16  -3-238.900 359.910  18
  -1  16  -3 115.270 214.106  30
   1 -16   3-55.7298 218.543   1
  -1  16  -3 14.9989 185.536  36
  -1  16  -4 176.598 331.527  18
   1 -16   4-125.287 205.067   1
  -1  16  -4 41.5864 169.920  36
  -1  16  -4-21.1364 189.684  37
  -1  16  -5 1113.75 311.982  18
   1 -16   5 831.095 192.266   1
  -1  16  -5 291.595 151.233  36
  -1  16  -5 681.406 180.147  37
  -1  16  -6-62.2772 282.379  18
   1 -16   6 91.4982 169.544   1
  -1  16  -6 63.2262 162.229  37
  -1  16  -7 719.083 192.856  44
  -1  16  -7 800.549 255.803  18
  -1  16  -7 448.539 152.168  37
  -1  16  -8 404.678 134.455  37
  -1  16  -8 194.138 166.722  44
  -1  16  -9 192.831 115.086  37
   1 -15 -24 662.187 94.2139  48
   1 -15 -23 168.000 119.547  45
   1 -15 -23 77.9602 104.612  48
   1 -15 -22-14.3012 136.580  45
   1 -15 -22-28.7635 116.562  48
   1 -15 -21 190.479 150.095  32
   1 -15 -21 133.026 127.741  48
   1 -15 -21 102.960 152.684  45
   1 -15 -20 4949.46 234.127  32
   1 -15 -20 4121.33 213.958  48
   1 -15 -20 3899.88 202.909  47
   1 -15 -20 3738.59 230.582  45
   1 -15 -20 4980.54 213.343  13
   1 -15 -19 247.718 175.663  32
   1 -15 -19 86.4947 148.123  48
   1 -15 -19-36.1666 135.935  47
   1 -15 -19 171.040 178.045  45
   1 -15 -19 340.092 152.129  13
   1 -15 -18 9942.38 379.592  48
   1 -15 -18 9332.27 375.630  47
   1 -15 -18 8824.26 393.573  45
   1 -15 -17 1923.78 190.027  13
   1 -15 -16 2416.79 197.704  47
   1 -15 -16 2022.24 201.233  48
   1 -15 -16 2771.71 245.748  32
   1 -15 -16 2739.76 206.588  13
   1 -15 -15 695.816 229.663  32
   1 -15 -15 616.553 177.414  48
   1 -15 -15 634.852 169.884  47
   1 -15 -15 692.603 225.596  45
   1 -15 -14 1042.27 245.118  32
   1 -15 -14 882.045 168.207  27
   1 -15 -14 604.743 146.068  21
   1 -15 -14 761.848 177.001  47
   1 -15 -14 726.325 181.613  48
   1 -15 -13 3907.64 249.163  13
   1 -15 -13 3776.86 217.128  27
   1 -15 -13 3334.81 227.485  47
   1 -15 -13 3867.41 286.968  32
   1 -15 -12 2344.25 227.878  13
   1 -15 -12 1774.82 202.298  48
   1 -15 -12 2114.23 202.521  47
   1 -15 -12 2402.72 262.400  32
   1 -15 -11 1006.63 214.462  13
   1 -15 -11 731.325 189.482  47
   1 -15 -11 889.995 233.972  32
   1 -15 -10 2305.67 237.085  13
   1 -15 -10 2170.70 214.848  47
   1 -15 -10 2409.91 250.741  32
   1 -15  -9 126.881 215.751  13
   1 -15  -9 207.832 188.796  47
   1 -15  -9 167.614 232.150   6
   1 -15  -9 42.1432 224.390  32
   1 -15  -8 10595.9 424.677   6
   1 -15  -8 9827.75 410.167  13
   1 -15  -7 6185.15 340.514   6
   1 -15  -7 5395.78 289.382  47
   1 -15  -7 5759.06 304.064  13
   1 -15  -6 7866.38 356.872  47
   1 -15  -6 9279.73 412.487   6
  -1  15   6 9634.84 491.657  18
   1 -15  -6 8262.63 365.641  13
   1 -15  -5 3319.38 231.348  47
   1 -15  -5 3902.22 248.318  13
  -1  15   5 4105.84 418.377  18
   1 -15  -5 4489.49 313.630   6
  -1  15   4 343.938 396.447  18
   1 -15  -4 195.145 270.359   6
  -1  15   3 8516.39 412.526  30
  -1  15   3 9815.75 519.041  18
   1 -15  -3 9494.65 431.693   6
  -1  15   2 677.293 256.625  30
  -1  15   2 945.068 322.603  41
   1 -15  -2 931.236 282.089   6
  -1  15   2 882.710 414.721  18
  -1  15   1 4351.31 307.155  30
   1 -15  -1 5029.05 331.796   6
  -1  15   1 5092.70 455.187  18
  -1  15   0 858.397 250.177  30
  -1  15   0 1001.49 424.422  18
  -1  15  -1 72.3647 242.076  30
  -1  15  -1 163.186 424.429  18
  -1  15  -2 5252.44 316.262  30
   1 -15   3 1508.33 263.574   1
  -1  15  -3 815.969 244.157  30
  -1  15  -4 2348.28 255.409  30
  -1  15  -4 2996.48 395.498  18
   1 -15   4 2136.87 263.971   1
  -1  15  -5 2216.62 362.669  18
   1 -15   5 1463.36 241.950   1
  -1  15  -5 1822.45 225.423  23
  -1  15  -6-42.5537 163.213  36
  -1  15  -6 42.6642 196.429  37
  -1  15  -6 531.119 327.188  18
   1 -15   6-113.972 210.605   1
  -1  15  -6 399.517 193.680  23
  -1  15  -7 4899.31 273.202  37
  -1  15  -7 5670.27 271.678  23
   1 -15   7 5737.37 283.735   1
  -1  15  -8 721.901 212.448  44
  -1  15  -8 408.921 168.428  37
  -1  15  -8 628.977 162.193  23
  -1  15  -8 813.335 275.894  18
   1 -15   8 588.816 171.321   1
  -1  15  -9 2264.71 181.554  37
  -1  15  -9 2679.58 211.946  44
  -1  15 -10-43.3712 135.726  37
  -1  15 -11 89.2262 114.728  37
   1 -14 -25 356.700 84.3668  48
   1 -14 -24 471.034 104.714  48
   1 -14 -24 248.438 119.273  45
   1 -14 -23 2150.18 167.019  45
   1 -14 -23 2373.52 152.592  20
   1 -14 -23 2424.67 150.796  48
   1 -14 -22 1844.63 173.018  45
   1 -14 -22 1671.89 161.176  20
   1 -14 -22 1909.33 154.109  48
   1 -14 -21 8380.96 334.964  48
   1 -14 -21 9992.79 350.959  32
   1 -14 -21 9377.88 378.429  52
   1 -14 -21 8202.79 348.819  45
   1 -14 -21 8005.16 338.007  20
   1 -14 -20 2889.50 179.991  47
   1 -14 -20 2717.07 192.497  48
   1 -14 -20 3394.31 218.017  32
   1 -14 -20 2841.07 267.560  52
   1 -14 -20 3289.39 191.044  13
   1 -14 -20 2664.03 215.706  45
   1 -14 -20 2602.06 204.036  20
   1 -14 -19 1091.04 169.857  13
   1 -14 -18 826.522 291.876  52
   1 -14 -18 1025.31 176.926  13
   1 -14 -18 1035.33 166.105  47
   1 -14 -18 778.891 177.031  48
   1 -14 -18 768.720 210.959  45
   1 -14 -18 725.093 213.878  32
   1 -14 -17 9752.36 452.119  52
   1 -14 -17 9685.21 388.704  32
   1 -14 -17 8537.95 362.040  48
   1 -14 -17 8717.55 357.947  47
   1 -14 -17 8079.64 384.714  45
   1 -14 -16 728.171 325.234  52
   1 -14 -16 668.072 162.197  27
   1 -14 -16 611.236 228.361  32
   1 -14 -16 356.855 226.443  45
   1 -14 -16 608.204 173.619  47
   1 -14 -16 311.202 182.765  48
   1 -14 -15 1441.66 186.564  47
   1 -14 -15 1401.37 192.883  48
   1 -14 -15 1564.44 324.022  52
   1 -14 -15 1602.03 241.761  32
   1 -14 -15 1391.68 176.826  27
   1 -14 -15 1590.25 209.938  13
   1 -14 -15 1013.21 147.834  21
   1 -14 -15 1806.98 242.436  45
   1 -14 -14 86.7769 241.675  32
   1 -14 -14 127.904 162.526  27
   1 -14 -14 165.172 195.697  13
   1 -14 -14-22.2542 230.520  45
   1 -14 -14 190.958 175.354  47
   1 -14 -13 2149.50 267.171  32
   1 -14 -13 1906.38 187.117  27
   1 -14 -13 1934.14 220.480  13
   1 -14 -13 1613.29 203.575  47
   1 -14 -13 1960.03 241.165  45
   1 -14 -12 5518.69 294.366  13
   1 -14 -12 5088.40 282.066  47
   1 -14 -12 6011.49 329.379  32
   1 -14 -11 8830.68 385.211  13
   1 -14 -11 8744.49 377.346  47
   1 -14 -11 9606.47 403.245  32
   1 -14 -10 7276.38 345.960  13
   1 -14 -10 6953.78 328.955  47
   1 -14 -10 7951.63 355.127  32
   1 -14  -9 3029.23 253.149  13
   1 -14  -9 2799.56 227.988  47
   1 -14  -9 3192.41 263.429   6
   1 -14  -9 3034.30 260.411  32
   1 -14  -8-43.1806 217.064  13
   1 -14  -8-45.3525 194.996  47
   1 -14  -8 63.4134 246.496   6
   1 -14  -8 54.9088 224.477  32
   1 -14  -7 361.001 256.862   6
   1 -14  -7 345.961 221.243  13
   1 -14  -7 302.898 197.255  47
   1 -14  -6 10931.8 434.001  13
   1 -14  -6 12536.5 466.668   6
  -1  14   6 11606.7 537.541  18
   1 -14  -5 2402.29 229.783  13
   1 -14  -5 2884.52 221.654  47
   1 -14  -5 2779.26 290.015   6
  -1  14   5 2752.19 412.588  18
   1 -14  -4 206.179 192.699  13
   1 -14  -4 294.322 266.695   6
  -1  14   4 10.9142 393.225  18
   1 -14  -4 169.248 175.977  47
  -1  14   3 98.1571 404.238  18
  -1  14   3 332.502 315.463  41
  -1  14   2 11830.9 572.376  18
  -1  14   2 10609.1 499.511  41
  -1  14   1 10094.9 489.560  41
  -1  14   1 10809.3 449.493  30
  -1  14   0 10801.2 500.204  41
  -1  14   0 10895.0 456.698  30
   1 -14   1 8337.19 413.823   6
  -1  14  -1 8544.89 391.473  30
  -1  14  -2 251.592 242.383  30
  -1  14  -3-22.0641 241.241  30
  -1  14  -4 2364.68 428.360  18
  -1  14  -4 1769.65 260.680  30
   1 -14   5 556.115 258.469   1
  -1  14  -5 196.960 212.376  36
  -1  14  -5 252.636 240.542  30
  -1  14  -6 1333.69 249.263  30
  -1  14  -6 1420.77 371.257  18
   1 -14   6 1299.64 252.684   1
  -1  14  -7 862.027 344.264  18
   1 -14   7 623.259 226.393   1
  -1  14  -7 558.166 213.703  23
  -1  14  -8-7.29069 194.165  37
  -1  14  -8 32.7191 187.961  23
  -1  14  -8-179.698 317.550  18
   1 -14   8 23.2993 201.470   1
  -1  14  -9 425.219 226.729  44
  -1  14  -9 91.7478 177.638  37
  -1  14  -9 170.014 169.192  23
  -1  14  -9 92.8685 290.267  18
   1 -14   9 53.7386 182.148   1
  -1  14 -10 4051.18 223.129  23
   1 -14  10 4029.22 222.698   1
  -1  14 -10 4053.77 230.800  37
  -1  14 -11 2503.84 178.691  37
  -1  14 -11 2336.66 167.101  23
  -1  14 -12-22.6016 129.963  37
  -1  14 -13 55.6796 106.007  37
   1 -13 -25 1578.86 132.172  45
   1 -13 -25 1740.71 117.607  48
   1 -13 -25 1561.40 120.506  20
   1 -13 -24 655.305 137.247  45
   1 -13 -24 782.117 129.753  20
   1 -13 -24 799.313 122.632  48
   1 -13 -23 4413.77 210.682  48
   1 -13 -23 4407.04 253.199  52
   1 -13 -23 4135.45 223.900  45
   1 -13 -23 4307.67 218.157  20
   1 -13 -22-165.373 166.010  45
   1 -13 -22 103.351 163.972  32
   1 -13 -22 276.363 200.102  19
   1 -13 -22 95.8027 208.040  52
   1 -13 -22 48.0069 155.579  20
   1 -13 -22 27.7489 140.023  48
   1 -13 -21 155.685 180.130  45
   1 -13 -21 474.656 213.772  19
   1 -13 -21 570.350 184.362  32
   1 -13 -21 522.133 232.179  52
   1 -13 -21 761.836 170.532  20
   1 -13 -21 618.205 154.781  48
   1 -13 -20 5896.64 253.995  13
   1 -13 -20 6575.64 306.007  19
   1 -13 -20 4904.54 271.073  20
   1 -13 -20 4825.93 245.224  47
   1 -13 -19 1619.18 247.598  19
   1 -13 -19 1712.32 225.066  32
   1 -13 -19 1629.21 291.266  52
   1 -13 -19 1987.56 181.834  13
   1 -13 -19 1240.30 220.208  45
   1 -13 -19 1272.51 187.427  48
   1 -13 -19 1227.83 168.716  47
   1 -13 -18 3290.85 226.637  48
   1 -13 -18 3507.55 217.486  47
   1 -13 -18 3866.18 263.467  32
   1 -13 -18 3525.59 329.048  52
   1 -13 -18 3613.56 261.018  45
   1 -13 -18 3196.43 249.638  20
   1 -13 -17 327.200 184.262  48
   1 -13 -17 504.177 171.513  47
   1 -13 -17 207.497 305.956  52
   1 -13 -17 323.171 191.799  13
   1 -13 -17 439.665 223.120  32
   1 -13 -17 430.337 221.460  45
   1 -13 -17 500.307 218.127  20
   1 -13 -16 2932.39 220.142  47
   1 -13 -16 3276.51 269.191  32
   1 -13 -16 3733.08 239.785  13
   1 -13 -16 3685.11 213.732  27
   1 -13 -16 3458.49 354.498  52
   1 -13 -16 2766.33 266.399  45
   1 -13 -15 5198.71 277.835  47
   1 -13 -15 5379.66 320.547  32
   1 -13 -15 5883.96 291.341  13
   1 -13 -15 5840.61 266.712  27
   1 -13 -15 6034.13 392.297  52
   1 -13 -15 5454.06 324.661  45
   1 -13 -14 4268.69 256.422  47
   1 -13 -14 4376.21 301.955  32
   1 -13 -14 4595.36 267.557  13
   1 -13 -14 4553.49 238.399  27
   1 -13 -14 4609.01 363.805  52
   1 -13 -14 4786.10 304.746  45
   1 -13 -13 7155.54 330.646  47
   1 -13 -13 7494.38 375.046  32
   1 -13 -13 7322.44 340.025  13
   1 -13 -13 7780.99 318.229  27
   1 -13 -13 7576.77 359.729  45
   1 -13 -13 7710.27 414.218  52
   1 -13 -12 1137.96 258.197  32
   1 -13 -12 1037.86 304.288  52
   1 -13 -12 1128.66 211.031  13
   1 -13 -12 1123.35 190.909  47
   1 -13 -12 1305.18 226.496  45
   1 -13 -11 286.650 202.865  13
   1 -13 -11 224.866 184.625  47
   1 -13 -11 171.712 213.673  45
   1 -13 -11 34.7181 243.423  32
   1 -13 -10 469.369 213.109   6
   1 -13 -10 405.371 237.940  32
   1 -13 -10 475.329 208.747  13
   1 -13  -9 9757.82 411.398   6
   1 -13  -9 10250.2 411.299  32
   1 -13  -9 9191.52 403.933  13
   1 -13  -8 57.9589 240.246   6
   1 -13  -8 125.959 217.553  32
   1 -13  -8-76.2188 212.107  13
   1 -13  -7-186.740 215.736  32
   1 -13  -7 30.5846 212.812  13
  -1  13   7-24.2577 364.909  18
   1 -13  -7-95.7782 247.800   6
   1 -13  -6 4434.20 274.337  13
  -1  13   6 4493.15 411.424  18
   1 -13  -6 4814.84 309.020   6
   1 -13  -5 10063.0 422.430  13
   1 -13  -5 10934.9 451.988   6
  -1  13   5 11649.5 531.273  18
  -1  13   4 11185.3 520.417  18
   1 -13  -4 9079.36 388.593  47
   1 -13  -4 10546.5 434.931   6
  -1  13   4 9907.64 462.732  41
   1 -13  -4 9653.98 394.498  13
   1 -13  -3 13150.4 475.246  13
   1 -13  -3 14428.8 519.052   6
  -1  13   3 13033.9 536.568  41
   1 -13  -2 6751.45 363.102   6
  -1  13   2 6434.62 393.836  41
   1 -13  -1 708.202 275.086   6
  -1  13   1 355.208 314.114  41
   1 -13   0 984.334 278.428   6
  -1  13   0 783.985 317.501  41
  -1  13   0 978.039 248.567  30
   1 -13   1 4148.65 319.074   6
  -1  13  -1 3904.35 353.831  41
  -1  13  -1 3958.64 292.537  30
  -1  13  -2 2097.38 338.417  41
   1 -13   2 2693.87 357.790  17
  -1  13  -2 2504.64 266.379  30
   1 -13   3 6755.69 430.973  17
  -1  13  -3 6793.52 353.702  30
   1 -13   4 1053.67 360.363  17
  -1  13  -4 1713.79 256.611  30
   1 -13   5 3351.08 391.505  17
  -1  13  -5 3443.51 282.930  30
  -1  13  -6 872.535 222.307  36
  -1  13  -6 1274.14 256.151  30
   1 -13   6 993.486 375.429  17
   1 -13   6 1346.33 266.308   1
  -1  13  -7 3463.79 274.863  23
   1 -13   7 4049.63 286.427   1
  -1  13  -7 3633.98 282.922  30
   1 -13   8 2137.09 378.143  17
  -1  13  -8 2558.35 367.658  18
   1 -13   8 2499.89 255.701   1
  -1  13  -9 409.289 201.651  23
   1 -13   9 802.627 214.747   1
  -1  13  -9 615.229 326.709  18
   1 -13   9 767.598 353.176  17
  -1  13 -10 860.158 242.466  44
  -1  13 -10 856.546 302.559  18
   1 -13  10 1045.29 325.045  17
  -1  13 -10 683.753 187.874  23
  -1  13 -10 903.616 198.006  37
   1 -13  10 850.912 193.273   1
  -1  13 -11 2307.64 229.775  44
   1 -13  11 2091.84 308.783  17
  -1  13 -11 2062.75 198.134  37
   1 -13  11 2113.95 186.372   1
  -1  13 -11 1871.31 188.043  23
  -1  13 -12 837.991 166.704  37
  -1  13 -12 621.046 154.903  23
   1 -13  12 1004.46 257.967  17
  -1  13 -13 463.655 144.689  37
  -1  13 -14 648.846 124.880  37
   1 -12 -26 919.244 108.582  45
   1 -12 -25 944.418 127.888  20
   1 -12 -25 782.546 134.214  45
   1 -12 -24 140.750 142.485  45
   1 -12 -24-8.51447 179.757  19
   1 -12 -24 218.755 178.423  52
   1 -12 -24 157.171 135.033  20
   1 -12 -24 144.671 122.234  48
   1 -12 -23 2213.29 167.393  48
   1 -12 -23 1995.22 224.094  52
   1 -12 -23 1971.69 187.650  45
   1 -12 -23 1796.93 176.868  20
   1 -12 -22 773.030 184.060  45
   1 -12 -22 1064.11 184.203  32
   1 -12 -22 1313.45 221.358  19
   1 -12 -22 1061.50 226.998  52
   1 -12 -22 582.909 169.509  20
   1 -12 -22 902.623 157.393  48
   1 -12 -21 2338.99 249.167  19
   1 -12 -20 311.479 241.571  19
   1 -12 -20 496.505 211.116  32
   1 -12 -20 247.938 173.451  48
   1 -12 -20 254.716 207.412  45
   1 -12 -20 171.362 270.945  52
   1 -12 -19 133.340 217.440  32
   1 -12 -19-91.8990 284.058  52
   1 -12 -19 191.777 208.206  45
   1 -12 -19 81.1970 175.461  48
   1 -12 -19-41.8418 155.802  47
   1 -12 -18 6540.60 314.134  48
   1 -12 -18 6242.71 302.782  47
   1 -12 -18 7978.06 344.547  32
   1 -12 -18 6619.88 401.124  52
   1 -12 -18 8023.61 315.167  13
   1 -12 -18 6528.81 343.145  45
   1 -12 -18 7475.00 364.929  19
   1 -12 -17 1440.35 320.662  52
   1 -12 -17 1346.90 199.319  13
   1 -12 -17 1336.18 268.462  19
   1 -12 -17 1399.62 235.358  32
   1 -12 -17 1022.31 181.244  47
   1 -12 -17 1181.01 232.140  45
   1 -12 -16 8229.76 440.423  52
   1 -12 -16 8630.19 326.950  27
   1 -12 -16 7142.55 326.002  26
   1 -12 -16 8072.93 343.048  13
   1 -12 -16 7435.16 334.130  47
   1 -12 -16 8059.14 365.507  32
   1 -12 -16 7780.99 387.534  19
   1 -12 -16 6849.50 365.990  45
   1 -12 -15 1128.68 331.982  52
   1 -12 -15 901.532 171.169  27
   1 -12 -15 1078.63 175.384  26
   1 -12 -15 1111.95 203.855  13
   1 -12 -15 1017.27 273.191  19
   1 -12 -15 1193.91 237.240  32
   1 -12 -15 1157.91 241.388  45
   1 -12 -15 862.280 184.262  47
   1 -12 -14-92.9836 312.897  52
   1 -12 -14 150.742 159.655  26
   1 -12 -14 226.189 162.371  27
   1 -12 -14 143.840 196.220  13
   1 -12 -14 81.6619 237.539  32
   1 -12 -14 201.424 235.996  45
   1 -12 -14 95.5119 182.775  47
   1 -12 -13 1888.62 315.919  52
   1 -12 -13 1635.47 173.501  26
   1 -12 -13 1859.19 181.951  27
   1 -12 -13 1432.18 212.354  13
   1 -12 -13 1668.68 251.073  45
   1 -12 -13 1561.16 256.799  32
   1 -12 -13 1696.17 204.737  47
   1 -12 -12 1774.35 261.146  32
   1 -12 -12 1900.50 306.787  52
   1 -12 -12 1833.58 167.866  26
   1 -12 -12 1858.89 251.763   5
   1 -12 -12 1969.32 242.507  45
   1 -12 -11 313.793 242.292  32
   1 -12 -11-3.85503 283.092  52
   1 -12 -11 102.697 139.305  26
   1 -12 -11 168.013 210.254  45
   1 -12 -11-14.8442 249.310   5
   1 -12 -10 117.612 279.097  52
   1 -12 -10 11.9838 205.061  45
   1 -12 -10 223.972 232.572  32
   1 -12 -10 239.315 258.571   5
   1 -12  -9 315.978 281.100  52
   1 -12  -9 622.407 223.794  32
   1 -12  -9 945.804 260.158   5
   1 -12  -8 23693.4 843.831  32
   1 -12  -8 26365.4 859.655   5
   1 -12  -7 1133.66 215.349  32
   1 -12  -6 15839.6 582.372  32
  -1  12   6 17931.1 652.237  18
  -1  12   6 16040.5 589.273  22
   1 -12  -6 16517.8 601.637   6
  -1  12   5-70.5610 220.666  22
   1 -12  -5 186.362 243.757   6
   1 -12  -4 1956.54 209.043  13
  -1  12   4 1825.93 296.315  41
   1 -12  -4 2197.59 261.576   6
   1 -12  -3 136.871 177.309  13
  -1  12   3 161.994 286.371  41
   1 -12  -3 155.101 246.619   6
   1 -12  -2 6858.41 306.938  13
   1 -12  -2 7487.25 361.879   6
  -1  12   2 7242.17 389.684  41
   1 -12  -1 411.779 259.636   6
  -1  12   1 241.179 297.631  41
   1 -12   0 10232.9 468.949  17
   1 -12   0 8550.44 441.520  51
   1 -12   0 10947.8 433.261   6
  -1  12   0 8930.51 454.260  41
  -1  12  -1-21.7911 237.675  30
   1 -12   1-215.918 326.034  17
   1 -12   1-93.5338 284.596  51
   1 -12   1 15.6063 268.190   6
  -1  12  -1 173.085 302.339  41
  -1  12  -2 11545.2 465.462  30
   1 -12   2 11578.4 530.799  17
   1 -12   2 10539.6 498.610  51
   1 -12   2 12025.6 484.627   6
  -1  12  -2 11117.6 504.980  41
  -1  12  -3 209.148 243.530  30
   1 -12   3 149.850 358.531  17
   1 -12   3 247.736 309.802  51
   1 -12   3 98.6070 271.529   6
  -1  12  -3 302.608 315.599  41
   1 -12   4 8639.94 483.225  17
   1 -12   4 7989.79 442.964  51
  -1  12  -4 8768.75 390.574  30
   1 -12   5 1299.61 387.159  17
   1 -12   5 1310.81 316.049  51
  -1  12  -5 1144.17 254.160  30
   1 -12   6 2466.41 403.280  17
  -1  12  -6 1520.13 238.795  36
  -1  12  -6 2164.96 268.173  30
  -1  12  -7 70.6345 209.575  36
  -1  12  -7 44.3549 246.763  30
   1 -12   7-77.5308 405.690  17
   1 -12   7-108.571 254.783   1
  -1  12  -8 2720.19 271.281  23
  -1  12  -8 2538.00 277.181  30
   1 -12   8 3335.42 279.785   1
   1 -12   8 2613.10 439.416  17
   1 -12   9 53.6831 230.689   1
  -1  12  -9 564.635 226.015  23
  -1  12 -10 1321.43 338.336  18
   1 -12  10 1594.58 402.536  17
  -1  12 -10 883.239 230.348  37
   1 -12  10 1387.73 225.169   1
  -1  12 -11 469.381 191.753  23
   1 -12  11 537.099 356.452  17
   1 -12  11 796.889 198.001   1
  -1  12 -11 769.323 245.955  44
  -1  12 -12 579.956 189.117  37
   1 -12  12 333.753 316.701  17
  -1  12 -12 588.862 174.958  23
   1 -12  13 332.783 280.890  17
  -1  12 -13 33.6547 169.905  37
  -1  12 -13 79.0018 178.100   2
  -1  12 -13 126.669 153.232  23
   1 -12  14 5419.06 316.483  17
  -1  12 -14 5259.66 244.373  37
  -1  12 -15 99.9522 128.249  37
   1 -11 -26 1357.53 132.770  20
   1 -11 -26 1794.96 137.546  45
   1 -11 -25 1952.29 160.309  20
   1 -11 -25 2064.69 166.325  45
   1 -11 -24 1423.11 143.715  48
   1 -11 -24 1208.48 201.209  52
   1 -11 -24 1293.45 167.926  45
   1 -11 -24 1153.06 157.740  20
   1 -11 -23-9.04793 167.470  32
   1 -11 -23 219.462 209.757  19
   1 -11 -23 288.345 216.973  52
   1 -11 -23 337.539 171.088  45
   1 -11 -23-29.8623 144.612  48
   1 -11 -22 919.587 245.167  52
   1 -11 -22 793.967 162.971  48
   1 -11 -22 1045.45 233.626  19
   1 -11 -22 1041.40 188.700  32
   1 -11 -21 4952.36 264.744  48
   1 -11 -21 5105.37 336.046  52
   1 -11 -21 4690.94 287.180  45
   1 -11 -20 473.677 277.343  52
   1 -11 -20 312.002 207.640  45
   1 -11 -20 749.169 217.888  32
   1 -11 -20 431.219 181.321  48
   1 -11 -19 2114.37 188.542  47
   1 -11 -19 2327.75 211.753  48
   1 -11 -19 3453.74 403.603  34
   1 -11 -19 2927.24 248.329  32
   1 -11 -19 2439.64 301.922  52
   1 -11 -19 2527.43 243.724  45
   1 -11 -19 3076.43 285.888  19
   1 -11 -18 1031.88 265.530  19
   1 -11 -18 1104.81 406.540  34
   1 -11 -18 978.191 232.027  32
   1 -11 -18 979.293 168.540  47
   1 -11 -18 844.509 186.385  13
   1 -11 -18 649.232 225.363  45
   1 -11 -18 930.057 300.790  52
   1 -11 -17 1973.80 321.499  52
   1 -11 -17 2317.09 213.700  13
   1 -11 -17 2301.78 196.368  47
   1 -11 -17 2105.77 246.606  32
   1 -11 -17 2174.97 247.120  45
   1 -11 -17 2547.84 287.599  19
   1 -11 -16 2331.92 203.546  47
   1 -11 -16 2222.18 217.261  13
   1 -11 -16 2401.89 250.609  45
   1 -11 -16 2487.33 197.699  27
   1 -11 -16 2172.03 288.906  19
   1 -11 -16 2673.64 340.430  52
   1 -11 -15 7242.52 326.373  47
   1 -11 -15 7371.33 329.611  13
   1 -11 -15 7133.40 359.826  45
   1 -11 -15 8061.67 310.842  27
   1 -11 -15 6803.83 313.213  26
   1 -11 -15 6942.46 377.977  19
   1 -11 -15 7969.65 428.679  52
   1 -11 -14 1475.29 276.783  19
   1 -11 -14 1583.14 210.315  13
   1 -11 -14 1629.00 174.934  26
   1 -11 -14 1862.73 176.745  27
   1 -11 -14 1774.63 193.619  47
   1 -11 -14 1968.57 325.545  52
   1 -11 -14 2006.25 250.818  45
   1 -11 -13 1395.03 168.503  27
   1 -11 -13 1183.80 164.146  26
   1 -11 -13 1163.61 269.673  19
   1 -11 -13 1181.82 302.267  52
   1 -11 -13 1097.27 241.105  45
   1 -11 -12 3108.34 260.830  45
   1 -11 -12 3672.26 197.640  26
   1 -11 -12 3298.24 321.061  52
   1 -11 -12 3438.21 312.469  49
   1 -11 -12 3758.94 268.248   5
   1 -11 -12 3513.75 285.034  19
   1 -11 -11 25965.7 920.686  52
   1 -11 -11 26519.8 878.477  26
   1 -11 -11 28737.9 904.777   5
   1 -11 -11 25244.8 899.416  45
   1 -11 -10 1605.34 276.965  52
   1 -11 -10 1620.27 210.626  45
   1 -11 -10 2286.19 254.577   5
   1 -11  -9 34975.3 1192.54  52
   1 -11  -9 33669.8 1171.09  45
   1 -11  -9 35991.2 1180.85  32
   1 -11  -8 1911.28 250.440   5
   1 -11  -8 2151.89 225.028  32
   1 -11  -8 2084.19 275.393  52
   1 -11  -7 7534.02 367.040  52
   1 -11  -7 7057.37 346.298   5
  -1  11   6 2646.48 339.365  18
   1 -11  -6 2426.03 261.110   5
   1 -11  -5 7824.57 362.259   5
  -1  11   4 6074.64 300.041  22
   1 -11  -3 101.628 227.042   6
   1 -11  -3-59.1673 233.515  51
   1 -11  -2 1179.59 240.651   6
   1 -11  -2 1738.38 247.701  51
   1 -11  -1 16567.0 605.456  17
   1 -11  -1 15943.9 586.609   6
  -1  11   1 15885.2 601.739  41
   1 -11  -1 15477.7 593.014  51
   1 -11   0 6450.45 382.782  17
   1 -11   0 6789.37 340.467   6
  -1  11   0 6282.72 362.968  41
   1 -11   0 6143.06 356.664  51
   1 -11   1 37266.2 1229.67  17
   1 -11   1 33143.3 1214.37  51
   1 -11   1 39271.1 1208.85   6
  -1  11  -1 35251.9 1212.99  41
  -1  11  -2 1526.91 240.641  30
   1 -11   2 1808.83 341.550  17
   1 -11   2 1059.70 297.855  51
   1 -11   2 2231.86 274.881   6
  -1  11  -2 1190.98 305.016  41
  -1  11  -3 77.3570 232.500  30
   1 -11   3 357.857 349.624  17
   1 -11   3 334.387 307.855  51
   1 -11   3 287.542 262.272   6
  -1  11  -3 174.984 306.028  41
  -1  11  -4 148.630 236.097  30
   1 -11   4-64.2569 362.248  17
   1 -11   4 121.277 314.084  51
   1 -11   4 128.618 263.793   6
  -1  11  -4 175.956 310.025  41
   1 -11   5 4694.73 428.133  17
  -1  11  -5 4831.61 303.928  30
   1 -11   5 4574.29 367.283  51
   1 -11   6 1680.19 417.955  17
  -1  11  -6 1977.45 262.095  30
   1 -11   6 1469.20 323.158  51
  -1  11  -7 1664.73 262.764  30
   1 -11   7 1047.77 313.837  51
   1 -11   7 1578.82 436.490  17
  -1  11  -7 1151.03 232.316  36
  -1  11  -8 1789.68 230.593  36
  -1  11  -8 2598.36 272.574  30
  -1  11  -8 2835.98 270.070  23
   1 -11   8 2480.32 457.336  17
   1 -11   8 2365.27 314.810  51
   1 -11   8 2334.48 274.357   1
  -1  11  -9 8078.11 377.262  23
   1 -11   9 7254.39 543.469  17
   1 -11   9 7930.07 379.602   1
  -1  11 -10 2060.32 252.836  23
   1 -11  10 2040.51 248.793   1
   1 -11  10 1574.11 456.675  17
  -1  11 -11 7784.58 390.837  44
  -1  11 -11 8660.29 435.520  18
  -1  11 -11 7466.13 365.582  37
   1 -11  11 7767.57 354.539   1
   1 -11  12 1831.05 387.181  17
  -1  11 -12 2033.06 219.298  23
  -1  11 -13 2365.19 221.595  37
   1 -11  13 2568.35 360.979  17
  -1  11 -13 2420.58 207.041  23
   1 -11  14 235.435 301.112  17
  -1  11 -14-35.0790 178.590  37
  -1  11 -14-4.94395 184.777   2
  -1  11 -14 199.162 159.175  23
  -1  11 -15 628.532 161.092  37
   1 -11  15 242.397 266.991  17
  -1  11 -16 1526.26 150.730  37
   1 -11  16 1776.23 230.787  17
   1 -11  17 264.708 124.685  35
   1 -10 -26 360.613 118.023  20
   1 -10 -26 469.553 157.537  19
   1 -10 -26 257.303 120.442  45
   1 -10 -25-24.5415 174.583  52
   1 -10 -25 51.1948 178.180  19
   1 -10 -25-13.8284 141.799  45
   1 -10 -24 542.815 198.708  19
   1 -10 -24 417.608 166.734  45
   1 -10 -24 433.622 203.117  52
   1 -10 -24 458.918 135.910  48
   1 -10 -23 619.544 304.736  34
   1 -10 -23 569.897 220.854  19
   1 -10 -23 400.274 223.837  52
   1 -10 -23 597.569 181.524  45
   1 -10 -23 539.602 153.021  48
   1 -10 -22 168.389 229.587  19
   1 -10 -21 1560.66 221.422  45
   1 -10 -21 1684.95 194.672  48
   1 -10 -21 1277.05 274.565  52
   1 -10 -21 2226.15 366.382  34
   1 -10 -21 2000.69 226.475  32
   1 -10 -20 10243.6 481.157  52
   1 -10 -20 11272.3 446.353  32
   1 -10 -20 12616.2 542.049  34
   1 -10 -20 9799.93 444.182  45
   1 -10 -20 12818.6 471.734  19
   1 -10 -20 10755.5 427.780  48
   1 -10 -19 3197.20 325.362  52
   1 -10 -19 4225.66 409.376  34
   1 -10 -19 3963.43 272.059  32
   1 -10 -19 3527.49 235.823  48
   1 -10 -19 3974.00 306.370  19
   1 -10 -19 3382.09 262.422  45
   1 -10 -18 9089.60 469.203  52
   1 -10 -18 11245.5 543.043  34
   1 -10 -18 10992.9 398.934  13
   1 -10 -18 9925.86 427.849  45
   1 -10 -18 10918.7 452.654  19
   1 -10 -18 9673.60 391.884  47
   1 -10 -17 1262.12 270.795  19
   1 -10 -17 1053.46 193.124  13
   1 -10 -17 1400.02 412.913  34
   1 -10 -17 861.461 226.357  45
   1 -10 -17 1015.32 173.852  47
   1 -10 -16 495.348 264.273  19
   1 -10 -16 379.944 304.297  52
   1 -10 -16 748.011 172.204  27
   1 -10 -16 560.996 188.794  13
   1 -10 -16 509.484 414.356  34
   1 -10 -16 565.751 221.603  45
   1 -10 -16 415.891 175.092  47
   1 -10 -15 365.272 262.784  19
   1 -10 -15 748.472 179.755  47
   1 -10 -15 570.950 418.654  34
   1 -10 -15 609.151 163.630  27
   1 -10 -15 487.758 169.267  26
   1 -10 -15 537.223 223.980  45
   1 -10 -15 505.199 191.788  13
   1 -10 -15 704.331 313.253  52
   1 -10 -14 10056.0 510.081  34
   1 -10 -14 8801.00 441.933  52
   1 -10 -14 9340.14 417.021  49
   1 -10 -14 8765.19 343.729  26
   1 -10 -14 9315.36 340.587  27
   1 -10 -14 7882.49 353.305  47
   1 -10 -14 8556.10 401.481  19
   1 -10 -14 7634.81 382.392  45
   1 -10 -13 6046.76 374.084  52
   1 -10 -13 6427.94 354.855  49
   1 -10 -13 6485.26 274.967  27
   1 -10 -13 6880.74 276.269  26
   1 -10 -13 6897.94 447.735  34
   1 -10 -13 6290.36 342.293  19
   1 -10 -13 5628.13 323.118  45
   1 -10 -12 13619.9 503.611  19
   1 -10 -12 13506.3 458.225  26
   1 -10 -12 12890.6 508.201  49
   1 -10 -12 12079.2 519.325  52
   1 -10 -12 12556.9 486.068   5
   1 -10 -12 12184.9 491.088  45
   1 -10 -11 4097.08 277.925  19
   1 -10 -11 4180.47 200.655  26
   1 -10 -11 4446.86 273.700   5
   1 -10 -11 3955.03 255.264  45
   1 -10 -11 3815.73 304.053  52
   1 -10 -10 1841.30 224.613  19
   1 -10 -10 2052.15 265.478  52
   1 -10 -10 2151.66 237.623   5
   1 -10  -9 1131.19 251.766  52
   1 -10  -9 844.915 228.139   5
   1 -10  -8 21725.7 715.205   5
   1 -10  -8 19931.1 699.340  45
   1 -10  -7 3016.86 246.711   5
   1 -10  -7 2843.08 193.631  45
   1 -10  -6 502.234 158.390  45
   1 -10  -6 446.317 182.384  32
   1 -10  -6 708.591 223.686   5
  -1  10   6 672.814 245.298  41
  -1  10   6 737.211 204.327  22
   1 -10  -5 1195.98 188.018  32
  -1  10   5 1218.43 203.874  22
   1 -10  -5 1306.54 236.006   5
  -1  10   5 1170.15 247.907  41
   1 -10  -4 25241.6 849.860  32
  -1  10   4 25220.6 857.429  22
   1 -10  -4 25157.2 863.551  51
   1 -10  -4 27673.3 870.029   5
  -1  10   4 25604.5 872.338  41
   1 -10  -3 2163.41 188.756  32
  -1  10   3 2328.84 261.965  41
   1 -10  -3 2210.10 239.171  51
  -1  10   2 17470.9 650.654  41
   1 -10  -2 18984.6 658.713  17
   1 -10  -1 688.019 225.468   6
   1 -10  -1 584.621 266.894  17
   1 -10   0 2874.56 254.103   6
   1 -10   0 2851.48 308.282  17
   1 -10   1 956.455 234.937   6
   1 -10   1 956.362 297.559  17
   1 -10   1 835.975 264.555  51
   1 -10   2 32874.7 1137.48  17
   1 -10   2 32589.0 1129.79  51
   1 -10   2 34477.9 1113.27   6
  -1  10  -2 33340.7 1120.48  41
  -1  10  -3 1457.62 230.834  30
   1 -10   3 1463.29 341.097  17
   1 -10   3 1244.20 298.786  51
   1 -10   3 1836.57 258.138   6
  -1  10  -3 1458.96 286.268  41
  -1  10  -4 7310.01 349.139  30
   1 -10   4 6954.67 443.583  17
   1 -10   4 7874.50 411.661  16
   1 -10   4 7703.62 411.752  51
   1 -10   4 7559.09 367.094   6
  -1  10  -4 6972.04 392.488  41
  -1  10  -5 1271.97 240.158  30
   1 -10   5 752.422 328.096  16
   1 -10   5 1274.91 385.544  17
   1 -10   5 1378.45 323.188  51
   1 -10   5 883.854 262.931   6
  -1  10  -5 1050.59 306.094  41
   1 -10   6 5369.42 398.790  16
   1 -10   6 4289.69 444.717  17
  -1  10  -6 4839.82 303.232  30
   1 -10   6 4651.27 370.846  51
  -1  10  -7 6919.85 341.410  30
   1 -10   7 7031.42 439.902  16
   1 -10   7 6402.60 493.752  17
  -1  10  -7 5657.65 320.938  36
   1 -10   7 6011.66 393.423  51
  -1  10  -8 11368.8 448.433  30
   1 -10   8 10333.7 487.419  51
   1 -10   8 10059.2 594.024  17
   1 -10   8 12439.1 545.962  16
  -1  10  -8 8997.75 422.775  36
  -1  10  -9 7147.69 354.595  23
   1 -10   9 5212.04 395.442  51
   1 -10   9 6274.49 545.998  17
   1 -10   9 8210.62 479.347  16
  -1  10  -9 7165.76 359.727  30
  -1  10 -10 771.293 245.531  23
   1 -10  10 885.324 238.132   1
   1 -10  10 339.416 290.053  51
   1 -10  10 977.907 388.605  16
   1 -10  10 1063.71 492.317  17
  -1  10 -11 82.6667 221.495  23
   1 -10  11 402.323 382.664  16
   1 -10  11 229.761 465.913  17
   1 -10  11 89.5808 219.524   1
  -1  10 -12 1496.40 225.574  23
  -1  10 -12 1639.95 273.385  44
  -1  10 -12 1334.63 240.073  37
   1 -10  13 469.997 399.596  17
  -1  10 -13 637.368 221.261  37
   1 -10  14 507.265 361.965  17
  -1  10 -14 659.678 205.639  37
  -1  10 -14 828.728 184.313  23
   1 -10  15 606.576 323.935  17
  -1  10 -15 113.525 191.919   2
  -1  10 -15 191.265 183.151  37
  -1  10 -16 223.940 161.351  37
  -1  10 -16 171.579 175.292  46
   1 -10  16-70.4634 281.367  17
   1 -10  17 1144.73 241.494  17
  -1  10 -17 1107.35 147.400  37
   1 -10  18 1599.92 172.461  53
   1 -10  18 1211.96 147.149  35
   1  -9 -27 278.896 97.6314  20
   1  -9 -26 81.2978 122.664  45
   1  -9 -26 116.373 121.124  20
   1  -9 -26 111.742 161.755  19
   1  -9 -25-61.2407 145.467  45
   1  -9 -25-114.675 185.284  19
   1  -9 -25-235.101 246.914  34
   1  -9 -25 139.207 182.257  52
   1  -9 -24 69.7063 167.118  45
   1  -9 -24 169.758 202.719  19
   1  -9 -24-108.743 208.231  52
   1  -9 -24 62.6365 276.771  34
   1  -9 -23 13149.8 483.503  34
   1  -9 -23 9439.56 386.986  48
   1  -9 -23 9181.51 407.009  45
   1  -9 -23 8612.02 431.816  52
   1  -9 -23 13742.4 431.109  19
   1  -9 -22 134.747 199.865  45
   1  -9 -22 85.7235 237.407  19
   1  -9 -22 151.098 339.543  34
   1  -9 -21 9114.47 417.297  45
   1  -9 -21 9889.17 397.213  48
   1  -9 -21 10330.0 411.774  32
   1  -9 -20 436.128 260.368  19
   1  -9 -20 390.588 215.571  45
   1  -9 -20 310.238 182.077  48
   1  -9 -20 304.853 216.868  32
   1  -9 -20 283.179 363.010  34
   1  -9 -19 1921.06 238.722  45
   1  -9 -19 2264.63 283.636  19
   1  -9 -19 2115.00 389.562  34
   1  -9 -18 227.997 263.869  19
   1  -9 -18 317.610 160.620  47
   1  -9 -18-10.2386 385.489  34
   1  -9 -18 287.760 218.393  45
   1  -9 -17 3025.90 412.402  34
   1  -9 -17 2289.37 192.140  47
   1  -9 -17 2386.28 205.391  13
   1  -9 -17 2421.94 282.489  19
   1  -9 -16 1198.21 179.365  47
   1  -9 -16 1335.67 279.302  49
   1  -9 -16 1553.04 194.471  13
   1  -9 -16 2034.39 414.072  34
   1  -9 -16 1480.12 271.067  19
   1  -9 -16 1721.43 181.364  27
   1  -9 -15 644.424 172.114  47
   1  -9 -15 831.214 273.185  49
   1  -9 -15 1099.65 406.351  34
   1  -9 -15 591.463 186.078  13
   1  -9 -15 827.335 162.669  27
   1  -9 -15 764.810 168.127  26
   1  -9 -15 640.926 252.989  19
   1  -9 -14 3222.01 405.888  34
   1  -9 -14 3094.73 199.392  26
   1  -9 -14 3289.65 193.493  27
   1  -9 -14 3410.30 282.320   3
   1  -9 -14 2843.57 273.167  19
   1  -9 -14 3399.03 292.829  49
   1  -9 -13 20914.6 748.083  34
   1  -9 -13 19734.1 664.882  26
   1  -9 -13 19323.2 661.253  27
   1  -9 -13 21044.8 698.158   3
   1  -9 -12 2153.62 347.148  34
   1  -9 -12 1419.36 243.296  19
   1  -9 -12 2090.32 156.536  26
   1  -9 -12 1917.75 157.871  27
   1  -9 -12 1929.16 268.295   3
   1  -9 -12 1614.61 220.980   5
   1  -9 -11 48155.3 1604.51  49
   1  -9 -11 51181.0 1607.86   3
   1  -9 -11 49622.4 1601.07   5
   1  -9 -11 48964.8 1603.26  19
   1  -9 -10 6472.88 311.209  49
   1  -9 -10 6011.93 306.468   5
   1  -9 -10 6261.19 325.659   3
   1  -9  -9 19999.7 691.926  49
   1  -9  -9 18950.5 680.712  45
   1  -9  -9 21258.2 691.228   5
   1  -9  -8 17027.0 623.131  52
   1  -9  -8 17370.5 616.798  49
   1  -9  -8 17582.3 596.291  19
   1  -9  -8 18271.4 613.838   5
   1  -9  -8 16951.7 597.811  45
  -1   9   7 8116.93 368.808  41
   1  -9  -7 8438.93 368.329  52
   1  -9  -7 8441.37 354.717  14
   1  -9  -7 8168.06 325.937  19
   1  -9  -7 8144.34 324.933  45
   1  -9  -7 8365.52 357.765   5
   1  -9  -6 25637.9 853.211  52
   1  -9  -6 25857.9 846.824   5
   1  -9  -6 24629.6 829.016  45
  -1   9   6 24829.5 849.703  41
   1  -9  -5 24511.1 784.902  45
  -1   9   5 22953.5 796.110  22
   1  -9  -5 24472.4 812.020  52
   1  -9  -5 23239.3 803.823   5
  -1   9   5 23346.9 807.398  41
   1  -9  -4 4287.03 224.238  45
   1  -9  -4 4826.11 241.839  32
  -1   9   4 4993.63 260.542  22
   1  -9  -4 4487.22 271.988  51
  -1   9   4 4677.52 295.764  41
   1  -9  -3 609.918 168.626  32
  -1   9   3 643.363 199.749  22
   1  -9  -3 695.215 218.507  51
   1  -9  -3 658.470 234.270   5
  -1   9   3 673.956 242.538  41
   1  -9  -2 699.820 165.348  32
   1  -9  -2 917.578 230.375  51
  -1   9   2 800.343 194.010  22
   1  -9  -2 752.047 231.018   5
  -1   9   2 870.414 246.192  41
  -1   9   1 23922.3 818.343  41
   1  -9  -1 24000.2 819.503  51
   1  -9   0 2506.05 303.003  17
   1  -9   0 2394.66 235.350   6
  -1   9   0 2312.08 260.921  41
   1  -9   0 2083.38 256.267  51
   1  -9   1 3551.21 333.931  17
   1  -9   1 3705.62 257.945   6
  -1   9  -1 3625.24 285.002  41
   1  -9   1 3464.02 285.301  51
   1  -9   2 15522.0 557.996   6
   1  -9   2 14214.5 597.048  17
   1  -9   2 15782.4 574.959  16
   1  -9   3 286.458 226.606   6
   1  -9   3 339.582 272.704  16
   1  -9   3 82.6234 323.105  17
  -1   9  -4 41199.0 1328.80  30
   1  -9   4 41592.1 1348.37  16
   1  -9   4 37075.0 1360.29  17
   1  -9   4 39761.4 1352.43  51
   1  -9   4 42919.6 1335.23   6
  -1   9  -4 39601.7 1340.58  41
  -1   9  -5 34972.9 1137.00  30
   1  -9   5 30874.0 1180.63  17
   1  -9   5 35839.5 1166.43  16
   1  -9   5 33836.2 1166.90  51
   1  -9   5 35780.9 1144.37   6
  -1   9  -5 33478.8 1152.45  41
  -1   9  -6 5190.82 297.565  30
   1  -9   6 5437.73 379.290  16
   1  -9   6 4729.00 366.051  51
   1  -9   6 5556.18 316.481   6
  -1   9  -6 4960.06 354.407  41
   1  -9   7 1277.01 344.590  16
  -1   9  -7 1163.55 238.723  30
   1  -9   7 1065.06 316.918  51
  -1   9  -8 16.3606 242.841  30
   1  -9   8 121.163 312.625  51
   1  -9   8 244.597 367.800  16
  -1   9  -8 219.586 204.542  36
  -1   9  -9 3290.09 281.779  30
  -1   9  -9 3270.17 272.636  23
  -1   9  -9 2461.60 243.787  36
   1  -9   9 3151.17 337.258  51
   1  -9   9 3574.10 408.734  16
  -1   9 -10 482.044 244.965  23
   1  -9  10 285.311 232.004   1
   1  -9  10 229.465 393.140  16
   1  -9  10 277.372 303.206  51
  -1   9 -11-67.5488 222.500  23
   1  -9  11 82.5188 391.286  16
   1  -9  11 79.8502 288.094  51
  -1   9 -12 32.9662 223.592  23
  -1   9 -12 39.9678 234.683  37
   1  -9  12 393.569 376.337  16
   1  -9  12-83.7725 484.605  17
  -1   9 -12 147.700 271.029  44
   1  -9  13 295.372 457.700  17
  -1   9 -13 216.347 228.418  37
  -1   9 -13 207.679 213.579  23
   1  -9  14 2628.49 356.520  16
   1  -9  14 2131.32 423.829  17
  -1   9 -14 2483.81 242.894  37
  -1   9 -15 396.658 214.916   2
  -1   9 -15 444.824 185.738  23
   1  -9  16 5181.51 412.998  17
  -1   9 -16 5464.62 288.437  37
  -1   9 -17 285.069 164.520  37
  -1   9 -17 284.659 186.236  46
   1  -9  17 133.821 300.409  17
  -1   9 -18 192.921 159.530  46
   1  -9  18 299.610 255.862  17
   1  -9  19 214.128 160.191  53
   1  -9  19-4.42407 140.186  35
   1  -8 -27 52.8641 100.086  20
   1  -8 -26 5191.28 286.941  34
   1  -8 -26 5127.41 247.291  19
   1  -8 -25 929.488 196.317  52
   1  -8 -25 1773.59 199.589  19
   1  -8 -25 1720.69 257.194  34
   1  -8 -25 919.196 159.041  45
   1  -8 -24 5049.31 314.136  52
   1  -8 -24 8009.73 370.688  34
   1  -8 -24 8379.37 318.649  19
   1  -8 -23 2095.94 245.618  19
   1  -8 -22 265.811 202.192  45
   1  -8 -22 319.680 243.513  19
   1  -8 -22 487.791 340.907  34
   1  -8 -21 1359.82 189.239  48
   1  -8 -21 2238.84 277.029  19
   1  -8 -21 1803.08 358.724  34
   1  -8 -21 1431.78 224.009  32
   1  -8 -21 1888.10 228.211  45
   1  -8 -20 149.120 179.788  48
   1  -8 -20-1.96598 356.890  34
   1  -8 -20 119.336 263.348  19
   1  -8 -20 288.617 215.731  45
   1  -8 -19 1334.69 274.187  19
   1  -8 -19 1387.65 376.340  34
   1  -8 -18 2522.01 285.234  19
   1  -8 -18 2870.97 392.256  34
   1  -8 -17 2788.06 279.603  19
   1  -8 -17 2536.07 275.607  49
   1  -8 -17 2177.94 186.074  47
   1  -8 -16 24810.0 841.049  19
   1  -8 -16 27131.2 896.238  34
   1  -8 -16 23429.8 810.991  13
   1  -8 -16 25450.1 811.537  27
   1  -8 -16 22362.4 810.582  47
   1  -8 -16 24281.8 842.865  49
   1  -8 -15 3582.50 403.542  34
   1  -8 -15 2954.81 211.006  13
   1  -8 -15 3383.15 199.100  27
   1  -8 -15 2515.60 198.811  47
   1  -8 -15 3175.61 283.901  49
   1  -8 -14 66618.0 2241.03  26
   1  -8 -14 71064.4 2237.32  27
   1  -8 -14 69547.6 2254.93  49
   1  -8 -14 68750.3 2245.87   3
   1  -8 -13 2810.18 175.425  26
   1  -8 -13 2727.60 173.229  27
   1  -8 -13 2918.30 264.348   3
   1  -8 -13 3273.54 361.272  34
   1  -8 -12 53768.9 1623.51   3
   1  -8 -12 49471.7 1619.14  49
   1  -8 -12 51218.8 1617.86  50
   1  -8 -12 47188.2 1604.09  40
   1  -8 -11 29144.9 989.166  40
   1  -8 -11 29627.2 1008.64  49
   1  -8 -11 30229.5 1007.21  50
   1  -8 -10 9477.93 434.970  34
   1  -8 -10 9255.33 334.066  26
   1  -8 -10 9048.71 376.892  49
   1  -8 -10 9159.50 370.559  50
   1  -8 -10 10225.4 393.348   3
   1  -8 -10 9231.81 332.066  40
   1  -8  -9 23052.9 727.734   3
   1  -8  -9 20569.0 716.724  49
   1  -8  -9 20955.2 715.358  50
   1  -8  -9 20759.7 749.737  34
   1  -8  -9 20615.2 689.267  40
   1  -8  -8 19863.8 693.392   3
   1  -8  -8 19426.0 686.753   5
   1  -8  -8 20147.9 655.751  40
   1  -8  -8 19899.0 695.563  52
   1  -8  -8 20414.3 688.649  49
   1  -8  -8 20256.5 723.536  34
  -1   8   7 8085.34 338.718  38
   1  -8  -7 9637.25 367.265   5
   1  -8  -7 8323.12 339.242  19
   1  -8  -7 9510.40 361.102  14
   1  -8  -7 8070.00 370.119  52
   1  -8  -7 8623.07 369.233  49
   1  -8  -7 8433.28 300.286  40
   1  -8  -6 3619.14 208.666  45
   1  -8  -6 3758.10 259.543   5
   1  -8  -6 3668.64 267.590  52
   1  -8  -6 3518.94 214.601  19
  -1   8   6 3592.52 223.720  38
   1  -8  -6 3616.68 157.689  40
   1  -8  -5 51780.7 1636.98  45
   1  -8  -5 52736.7 1647.64   5
   1  -8  -5 52129.4 1652.51  52
   1  -8  -5 50688.7 1642.93  51
   1  -8  -5 49976.8 1630.89  19
   1  -8  -5 51554.4 1628.23  40
  -1   8   5 49902.0 1647.58  41
  -1   8   5 50381.5 1636.66  38
   1  -8  -4 131837. 4129.23  45
   1  -8  -4 132375. 4137.14  51
   1  -8  -4 131318. 4141.46  52
   1  -8  -4 132633. 4137.07   5
  -1   8   4 126848. 4133.52  22
   1  -8  -4 128616. 4125.40  20
  -1   8   4 129401. 4135.92  41
  -1   8   3 26249.1 886.586  41
   1  -8  -3 27352.4 887.953  17
   1  -8  -3 26197.4 864.721  32
   1  -8  -3 26590.6 884.520  51
   1  -8  -3 27657.1 882.907   5
  -1   8   3 26306.7 873.695  22
   1  -8  -3 25258.7 858.006  45
   1  -8  -2 28616.5 954.421  17
   1  -8  -2 28509.0 924.453  32
   1  -8  -2 29190.1 947.880  51
   1  -8  -2 28511.7 942.628   5
  -1   8   2 27134.2 933.011  22
  -1   8   2 27996.7 945.757  41
   1  -8  -1 2535.89 303.210  17
   1  -8  -1 2384.96 186.419  32
   1  -8  -1 2594.70 252.251   5
  -1   8   1 2454.78 218.064  22
   1  -8  -1 2737.90 260.782  51
  -1   8   1 2625.45 268.233  41
   1  -8   0 1014.93 251.586  51
   1  -8   0 1520.39 302.187  17
  -1   8   0 1025.29 251.325  41
  -1   8  -1 25915.7 865.450  41
   1  -8   1 25163.9 871.868  51
  -1   8  -2 1251.42 251.006  41
   1  -8   2 1099.80 267.159  51
   1  -8   2 1483.71 224.465   6
   1  -8   3 38926.7 1213.62   6
  -1   8  -3 36180.4 1218.13  41
   1  -8   3 38235.0 1225.83  16
   1  -8   4 782.831 222.274   6
   1  -8   4 734.885 274.998  16
   1  -8   4 293.941 275.777  51
   1  -8   5 9928.79 406.690   6
   1  -8   5 10118.1 447.641  16
  -1   8  -6 17213.5 605.393  30
   1  -8   6 17221.4 646.758  51
   1  -8   6 17266.6 613.000   6
  -1   8  -6 16952.5 627.802  41
   1  -8   6 16443.3 645.298  16
   1  -8   7 7920.16 425.612  51
  -1   8  -7 9056.78 368.812  30
  -1   8  -7 8261.83 412.575  41
   1  -8   7 8509.47 444.632  16
  -1   8  -8 8731.75 363.796  30
   1  -8   8 8518.24 452.684  16
   1  -8   8 7973.94 414.284  51
  -1   8  -9 309.903 236.755  30
   1  -8   9 40.8338 311.388  51
   1  -8   9 206.380 367.886  16
  -1   8  -9 272.240 196.969  36
  -1   8 -10 1902.13 262.129  30
   1  -8  10 1577.70 318.685  51
   1  -8  10 2562.09 398.094  16
   1  -8  10 2533.51 248.838   1
  -1   8 -10 2191.29 256.820  23
  -1   8 -11 7885.31 354.818  23
   1  -8  11 7093.08 345.561   1
   1  -8  11 8474.64 481.124  16
  -1   8 -12 5659.25 315.616  23
   1  -8  12 5999.33 445.248  16
  -1   8 -13 4371.58 273.376  23
  -1   8 -13 4213.85 290.793  37
   1  -8  13 4433.91 416.392  16
  -1   8 -14 1362.28 221.917  23
   1  -8  14 1465.89 366.596  16
  -1   8 -14 970.342 231.906  37
   1  -8  15 59.7826 337.853  16
  -1   8 -15-55.1078 233.615   2
  -1   8 -15 304.964 218.504  37
   1  -8  16 591.434 319.004  16
   1  -8  16 701.056 394.825  17
  -1   8 -16 435.654 221.719   2
   1  -8  17 2297.60 371.666  17
  -1   8 -17 2716.02 224.215   2
  -1   8 -17 2075.02 237.531  46
  -1   8 -17 2143.56 207.679  37
  -1   8 -18 470.057 182.461   8
  -1   8 -18 326.846 192.191  46
   1  -8  18 298.705 307.329  17
   1  -8  19 514.974 206.552  53
   1  -8  19 555.936 259.704  17
  -1   8 -19 710.322 170.366  46
   1  -8  20 153.642 144.030  35
   1  -7 -27 337.008 106.093  20
   1  -7 -26 3236.98 205.876  19
   1  -7 -26 3062.24 251.841  34
   1  -7 -25 258.328 187.021  52
   1  -7 -25 425.734 253.187  34
   1  -7 -25 556.449 194.003  19
   1  -7 -25 434.884 151.566  45
   1  -7 -24 476.556 282.792  34
   1  -7 -24 423.980 170.441  45
   1  -7 -24 438.854 214.286  19
   1  -7 -23 5208.69 303.235  19
   1  -7 -22 256.991 334.903  34
   1  -7 -22 107.787 202.672  45
   1  -7 -22 70.6996 162.139  48
   1  -7 -21 602.317 179.565  48
   1  -7 -21 899.295 357.452  34
   1  -7 -21 908.253 276.671  19
   1  -7 -21 443.066 218.453  45
   1  -7 -20 1824.77 278.102  19
   1  -7 -20 1372.24 191.716  48
   1  -7 -20 1737.87 357.094  34
   1  -7 -19 2598.67 211.728  48
   1  -7 -19 2403.32 262.667  49
   1  -7 -19 2559.16 290.118  19
   1  -7 -19 2785.32 370.668  34
   1  -7 -18 25707.5 886.657  34
   1  -7 -18 26643.4 850.090  19
   1  -7 -17 30291.7 1073.20  49
   1  -7 -17 34708.0 1114.47  34
   1  -7 -16 13598.8 479.129  27
   1  -7 -16 14276.5 586.684  34
   1  -7 -16 12555.2 517.419  49
   1  -7 -15 1526.95 178.603  13
   1  -7 -15 2140.32 254.496  49
   1  -7 -15 1711.08 168.359  47
   1  -7 -15 1943.37 168.675  27
   1  -7 -15 2111.47 362.436  34
   1  -7 -14 329.022 226.595   3
   1  -7 -14 549.141 352.562  34
   1  -7 -14 517.922 142.392  26
   1  -7 -14 564.333 142.694  27
   1  -7 -14 495.334 226.319  42
   1  -7 -13 755.422 144.235  26
   1  -7 -13 361.309 234.466   3
   1  -7 -13 913.607 221.164  49
   1  -7 -13 555.267 129.512  40
   1  -7 -12 603.408 179.320  50
   1  -7 -12 642.587 128.442  27
   1  -7 -12 670.794 235.398   3
   1  -7 -12 502.844 206.404  49
   1  -7 -12 689.020 123.488  40
   1  -7 -11 1128.54 185.536  50
   1  -7 -11 968.131 127.898  27
   1  -7 -11 795.434 126.974  26
   1  -7 -11 1141.92 296.977  34
   1  -7 -11 894.126 235.869   3
   1  -7 -11 1035.25 200.697  49
   1  -7 -11 935.659 123.434  40
   1  -7 -11 903.117 224.797  42
   1  -7 -10 158.897 222.646  42
   1  -7 -10 212.595 113.903  40
  -1   7  10 212.957 205.112  38
   1  -7 -10 341.835 286.276  34
   1  -7 -10 374.814 239.562   3
   1  -7 -10 262.584 112.537  26
   1  -7 -10 216.308 178.521  50
   1  -7 -10 179.951 194.902  49
   1  -7  -9 396.080 201.947  49
   1  -7  -9 231.161 78.6093  12
   1  -7  -9 299.848 108.507  40
   1  -7  -9 333.295 292.973  34
   1  -7  -9 301.801 115.417  26
  -1   7   9 169.326 199.606  38
   1  -7  -9 536.527 238.256   3
   1  -7  -9 335.576 185.045  50
   1  -7  -8 42579.9 1368.23   3
   1  -7  -8 41959.4 1364.58  49
   1  -7  -8 43232.7 1364.80  50
  -1   7   8 40657.7 1358.84  38
   1  -7  -8 41957.4 1384.38  34
   1  -7  -8 42443.2 1348.96  40
   1  -7  -7 56072.9 1863.75   3
   1  -7  -7 59893.9 1862.24  49
   1  -7  -7 59690.9 1863.00  50
   1  -7  -7 56572.6 1856.58  14
  -1   7   7 56605.1 1855.44  38
   1  -7  -7 57821.9 1877.17  34
   1  -7  -7 59114.2 1847.91  40
   1  -7  -6 15604.4 494.624  40
  -1   7   6 14897.3 521.334  38
   1  -7  -6 15222.7 580.607  34
   1  -7  -6 16529.8 541.202  49
   1  -7  -6 16412.5 546.141  52
   1  -7  -6 14672.9 543.963   3
  -1   7   6 15954.5 561.322  18
   1  -7  -5 1263.23 102.467  40
  -1   7   5 1224.69 184.703  38
   1  -7  -5 1517.41 202.390  51
   1  -7  -5 1489.46 235.424  52
   1  -7  -5 940.430 218.681   5
   1  -7  -5 1557.93 235.276  49
   1  -7  -5 800.339 111.279  10
   1  -7  -5 1092.94 174.707  19
  -1   7   4 103.257 178.544  38
   1  -7  -4 157.000 228.326  52
   1  -7  -4 353.339 204.949  51
   1  -7  -4 162.336 212.161   5
   1  -7  -4 0.76785 91.2553  10
   1  -7  -4 257.439 144.816  45
   1  -7  -4 156.839 159.766  19
   1  -7  -3 2870.30 187.528  45
   1  -7  -3 3804.97 266.231  17
   1  -7  -3 2681.27 261.639  52
   1  -7  -3 3019.90 256.460  51
   1  -7  -3 4309.95 251.935   5
  -1   7   3 2941.19 265.139  41
   1  -7  -3 3990.57 143.004  10
   1  -7  -3 3594.14 182.384  19
   1  -7  -3 3551.55 179.297  20
  -1   7   2 649.275 243.244  41
   1  -7  -2 578.347 257.620  17
   1  -7  -2 513.053 97.5418  54
   1  -7  -2 576.857 227.159  51
   1  -7  -2 662.122 218.100   5
   1  -7  -2 510.887 126.698  20
  -1   7   2 328.200 193.749  22
   1  -7  -2 564.133 136.830  45
  -1   7   1 7570.51 354.095  41
   1  -7  -1 7776.10 382.137  17
   1  -7  -1 7813.14 299.180  32
   1  -7  -1 8112.21 355.499  51
   1  -7  -1 8115.01 342.623   5
  -1   7   1 7560.55 320.642  22
   1  -7  -1 7269.33 284.453  45
   1  -7   0 3065.09 275.085  16
   1  -7   0 2667.83 328.287  17
   1  -7   0 3118.14 187.101  32
   1  -7   0 2966.23 254.006   5
  -1   7   0 3194.89 223.901  22
   1  -7   0 3312.32 280.887  51
  -1   7   0 3450.59 274.127  41
   1  -7   1 11014.1 447.246  51
  -1   7  -1 11235.7 439.447  41
   1  -7   1 11134.2 445.225  16
   1  -7   2 4331.78 309.884  51
   1  -7   2 4001.74 264.220   6
  -1   7  -2 4255.82 292.782  41
   1  -7   2 4146.59 303.505  16
   1  -7   3 19731.8 732.933  51
   1  -7   3 21052.4 708.808   6
  -1   7  -3 20981.2 719.993  41
   1  -7   3 20803.8 728.221  16
   1  -7   4 31756.3 1015.24   6
  -1   7  -4 29964.4 1022.09  41
   1  -7   4 30030.8 1037.56  51
  -1   7  -5 19751.1 685.346  30
   1  -7   5 19662.6 723.118  51
   1  -7   5 21109.4 694.477   6
  -1   7  -5 19475.7 704.722  41
   1  -7   5 20553.4 720.540  16
   1  -7   6-124.985 214.840   6
  -1   7  -6 52.7779 188.938  30
   1  -7   6-154.774 269.780  51
   1  -7   6 161.260 280.034  16
   1  -7   7 710.155 294.829  16
   1  -7   7 567.556 213.405   6
   1  -7   8 12674.5 538.944  16
   1  -7   8 11552.3 517.874  51
  -1   7  -8 12927.4 474.974  30
  -1   7  -9 143.421 176.540  36
  -1   7  -9 468.617 226.003  30
   1  -7   9 357.887 339.570  16
   1  -7   9 74.6213 298.778  51
  -1   7 -10 5624.96 317.896  30
   1  -7  10 6493.13 421.551  16
  -1   7 -10 6226.53 315.073  23
   1  -7  11 1725.64 225.300   1
   1  -7  11 1404.16 310.067  51
  -1   7 -11 1763.06 238.387  23
   1  -7  11 1728.04 380.295  16
  -1   7 -12 1940.99 237.536  23
   1  -7  12 1918.67 385.938  16
  -1   7 -13 2097.92 238.213  23
  -1   7 -13 1872.94 258.040  37
   1  -7  13 2446.54 393.969  16
  -1   7 -14 2275.89 238.444  23
  -1   7 -14 2428.67 254.627  37
   1  -7  14 2155.63 380.732  16
   1  -7  15 3836.02 387.652  16
  -1   7 -15 3337.83 255.147  23
  -1   7 -15 2921.86 265.492  37
  -1   7 -15 3748.05 282.058   2
  -1   7 -16-112.462 219.106  37
  -1   7 -16 316.060 231.150   2
  -1   7 -17 61.6735 199.833  37
  -1   7 -17 326.150 219.711   2
   1  -7  17 378.954 318.646  16
  -1   7 -18 4652.70 264.056   2
  -1   7 -18 3588.79 275.677  46
  -1   7 -18 5141.74 266.565   8
   1  -7  18 3792.90 403.768  17
  -1   7 -19 141.444 195.893  46
   1  -7  19 267.018 319.796  17
  -1   7 -19 34.4725 179.279   8
   1  -7  20 643.150 197.347  53
   1  -7  20 702.783 175.813  35
  -1   7 -20 757.119 174.064  46
   1  -7  21 177.251 141.702  35
   1  -6 -27 98.9428 178.701  34
   1  -6 -27-98.4911 97.8552  20
   1  -6 -26 7238.09 325.253  34
   1  -6 -26 6509.36 288.279  19
   1  -6 -25 1333.07 257.849  34
   1  -6 -25 1346.95 201.005  19
   1  -6 -24 2503.27 301.378  34
   1  -6 -24 2831.71 239.349  19
   1  -6 -23 1117.82 243.290  19
   1  -6 -22-3.47536 200.772  45
   1  -6 -22-375.653 338.399  34
   1  -6 -21 25774.1 941.294  34
   1  -6 -21 26721.6 913.231  19
   1  -6 -20 8091.17 436.142  34
   1  -6 -20 8166.97 380.937  19
   1  -6 -20 6909.54 311.923  48
   1  -6 -20 6398.93 350.275  49
   1  -6 -19 8969.52 453.124  34
   1  -6 -19 8666.59 391.827  19
   1  -6 -19 6895.93 365.511  49
   1  -6 -19 7397.95 327.724  48
   1  -6 -18 2013.95 349.927  34
   1  -6 -18 1702.49 252.245  49
   1  -6 -17 12346.2 535.134  34
   1  -6 -17 11351.1 466.767  49
   1  -6 -16 3307.63 358.760  34
   1  -6 -16 3033.17 260.394  49
   1  -6 -15 10914.5 500.247  34
   1  -6 -15 11818.0 438.414  42
   1  -6 -15 10808.9 396.121  27
   1  -6 -15 10078.8 432.007  49
   1  -6 -14-37.9562 134.341  47
   1  -6 -14 335.297 327.803  34
   1  -6 -13 548.669 209.702  49
   1  -6 -13 716.752 130.316  27
   1  -6 -12 7767.46 326.909  50
   1  -6 -12 8505.98 310.746  26
   1  -6 -12 8388.92 305.903  27
   1  -6 -12 8971.52 420.341  34
   1  -6 -12 8811.80 353.231  49
   1  -6 -12 8533.22 354.046  42
   1  -6 -12 7749.61 308.342  40
   1  -6 -11 37856.6 1244.78  50
   1  -6 -11 37603.2 1234.62  27
   1  -6 -11 39306.1 1238.79  26
   1  -6 -11 38876.0 1272.04  34
   1  -6 -11 40499.3 1252.28  49
   1  -6 -11 38998.8 1255.16  42
   1  -6 -11 36789.5 1237.36  40
   1  -6 -10 16663.7 552.312  40
   1  -6 -10 16701.4 590.388   3
   1  -6 -10 16206.1 614.457  34
   1  -6 -10 17014.9 576.430  49
   1  -6 -10 16094.0 552.689  26
   1  -6 -10 16203.0 549.553  27
   1  -6 -10 16758.7 587.591  42
   1  -6 -10 16598.9 568.110  50
   1  -6  -9 74534.7 2521.31  12
   1  -6  -9 83935.0 2544.41  42
  -1   6   9 77913.8 2536.41  38
   1  -6  -9 80098.1 2549.21  34
   1  -6  -9 80943.9 2530.53  40
   1  -6  -9 81947.7 2530.70  26
   1  -6  -9 85718.8 2540.85   3
   1  -6  -9 80272.7 2537.76  49
   1  -6  -9 79770.5 2536.22  50
  -1   6   8 8056.85 342.194  38
   1  -6  -8 8464.66 330.711  50
   1  -6  -8 8192.82 338.156  49
   1  -6  -8 8327.24 399.956  34
   1  -6  -8 8121.46 294.089  40
   1  -6  -8 8789.23 356.180  42
   1  -6  -7 10777.8 452.630  34
  -1   6   7 10671.5 400.461  38
   1  -6  -7 10778.5 403.014  49
   1  -6  -7 10946.0 397.898  50
   1  -6  -7 10989.6 368.443  40
   1  -6  -7 10859.7 416.130  42
   1  -6  -6 4443.08 296.125  34
  -1   6   6 4075.16 218.459  38
   1  -6  -6 4333.62 237.521  14
   1  -6  -6 3918.92 158.459  40
   1  -6  -6 3425.49 175.081  10
   1  -6  -6 3909.67 214.764  50
   1  -6  -6 4555.23 229.369  49
   1  -6  -5 22947.3 746.409  10
   1  -6  -5 23328.8 765.612  49
   1  -6  -5 23550.1 759.295  51
   1  -6  -5 23477.0 770.555  52
   1  -6  -5 23294.3 787.411  34
  -1   6   5 22604.0 757.362  38
   1  -6  -5 23189.7 744.878  40
   1  -6  -4 308.651 184.833  52
   1  -6  -4 400.057 166.836  51
   1  -6  -4 397.376 178.727  49
  -1   6   4 516.480 147.936  38
  -1   6   3 13807.1 485.179  38
   1  -6  -3 14473.5 502.604  52
   1  -6  -3 14443.1 499.359  51
   1  -6  -3 14605.2 501.535  17
   1  -6  -3 14317.5 463.231  10
   1  -6  -3 14395.1 476.875  45
   1  -6  -2 23931.4 767.168  45
   1  -6  -2 24462.5 790.231  17
  -1   6   2 23957.0 775.903  38
  -1   6   2 23555.1 787.009  41
   1  -6  -2 24680.7 787.415  51
   1  -6  -2 24755.1 788.490  52
   1  -6  -2 23711.7 762.361  54
   1  -6  -2 23553.9 756.069  10
   1  -6  -2 22802.3 761.297  19
  -1   6   2 23547.6 777.896  22
   1  -6  -2 24292.2 764.277  20
   1  -6  -1 99935.6 3139.89  45
  -1   6   1 103968. 3150.40  41
   1  -6  -1 103292. 3143.10  32
   1  -6  -1 105162. 3155.37  17
   1  -6  -1 105492. 3154.31  51
  -1   6   1 103844. 3147.62  22
   1  -6  -1 98911.5 3137.22  20
   1  -6  -1 94707.2 3132.63  10
   1  -6   0 4833.72 262.218  16
   1  -6   0 4189.94 295.812  17
   1  -6   0 5277.73 269.374  51
   1  -6   0 4600.35 202.734  32
  -1   6   0 4722.06 228.547  22
  -1   6   0 4991.06 263.045  41
   1  -6   1 41414.8 1277.80  16
   1  -6   1 40022.1 1282.80  51
  -1   6  -1 39707.9 1267.41  22
   1  -6   1 37687.7 1255.95  32
  -1   6  -1 40185.2 1276.85  41
   1  -6   2 7453.61 349.146  16
  -1   6  -2 7445.91 345.722  41
   1  -6   3 5589.72 284.070   6
   1  -6   3 5484.53 323.569  16
  -1   6  -3 5147.10 309.566  41
   1  -6   4 5700.41 281.766   6
  -1   6  -4 4902.29 310.112  41
   1  -6   4 5176.90 328.909  16
   1  -6   5 14089.9 527.853   6
   1  -6   5 15184.6 572.843  51
  -1   6  -5 15265.9 545.350  41
  -1   6  -5 14583.4 520.912  30
   1  -6   6 1528.76 217.472   6
   1  -6   6 1275.45 282.297  51
  -1   6  -6 1298.01 252.039  41
  -1   6  -6 1280.51 194.296  30
  -1   6  -7 15584.7 546.436  30
   1  -6   7 16464.7 554.100   6
  -1   6  -7 14719.7 571.379  41
   1  -6   7 14655.1 586.642  51
   1  -6   7 15703.3 594.746  16
   1  -6   8 5840.13 343.475  51
  -1   6  -8 5725.14 266.897  36
   1  -6   9 4001.45 350.258  16
   1  -6  10 1814.51 292.415  51
  -1   6 -10 1671.14 235.121  30
   1  -6  10 2075.54 347.116  16
  -1   6 -10 2259.90 230.228  23
   1  -6  11 13323.0 575.473  16
  -1   6 -11 14130.6 498.619  23
  -1   6 -12 1558.32 221.560  23
   1  -6  12 1827.67 371.961  16
  -1   6 -13 2845.62 246.754  23
   1  -6  13 2875.56 389.467  16
  -1   6 -14 8.93806 210.821  23
   1  -6  14 271.338 366.211  16
  -1   6 -14 116.622 231.773  37
  -1   6 -15 19492.0 692.848  23
   1  -6  15 20606.6 764.713  16
  -1   6 -15 19110.0 697.055  37
   1  -6  16 74.6422 351.782  16
  -1   6 -16-130.397 242.232   2
  -1   6 -16-156.151 227.430  37
   1  -6  17 3435.56 362.404  16
  -1   6 -17 3913.65 275.346   2
   1  -6  18 2347.75 328.417  16
  -1   6 -18 2774.96 249.654   2
  -1   6 -18 2254.94 218.514  37
  -1   6 -19 144.380 221.124  46
  -1   6 -19-97.2928 203.681   8
  -1   6 -19-313.169 209.618   2
   1  -6  20 5.92259 225.862  53
   1  -6  20 251.139 318.464  17
  -1   6 -20-59.1327 197.447  46
  -1   6 -20 167.586 180.801   8
  -1   6 -21 2174.44 193.174  46
   1  -6  21 2015.78 193.605  35
   1  -6  22-60.3411 136.116  35
   1  -5 -27 2434.33 198.303  34
   1  -5 -26 70.2913 216.554  34
   1  -5 -26-94.2811 164.780  19
   1  -5 -25 143.963 245.984  34
   1  -5 -25 48.9783 190.909  19
   1  -5 -24 4247.75 269.297  19
   1  -5 -24 4056.17 322.040  34
   1  -5 -23 1102.78 239.878  19
   1  -5 -23 432.029 183.192  45
   1  -5 -22 7049.04 346.737  45
   1  -5 -22 10028.0 445.359  34
   1  -5 -21 1741.24 339.883  34
   1  -5 -21 1185.65 272.778  19
   1  -5 -21 966.353 230.941  49
   1  -5 -20 967.352 336.886  34
   1  -5 -20 599.973 272.497  19
   1  -5 -20 796.461 229.940  49
   1  -5 -19 4217.16 290.864  49
   1  -5 -19 4260.24 241.956  48
   1  -5 -19 5218.04 319.028  19
   1  -5 -19 4914.85 382.707  34
   1  -5 -18 11067.3 455.434   8
   1  -5 -18 11637.7 472.925   2
   1  -5 -18 10030.8 493.999  34
   1  -5 -17 8598.51 397.010  49
   1  -5 -17 9705.69 424.091   8
   1  -5 -17 10004.0 443.735   2
   1  -5 -16 1285.75 225.682  49
   1  -5 -16 1881.67 270.637   8
   1  -5 -16 1913.99 293.163   2
   1  -5 -16 1711.91 234.804  42
   1  -5 -15 2935.88 267.738   8
   1  -5 -15 2289.73 176.147  27
   1  -5 -15 2612.36 292.507   2
   1  -5 -15 2542.40 234.876  42
   1  -5 -14 38418.8 1289.14   8
   1  -5 -14 40167.4 1295.72   2
   1  -5 -13 361.367 266.366   2
   1  -5 -13-99.1038 263.350  46
   1  -5 -13 243.656 190.594  49
   1  -5 -13 96.3464 191.456  42
   1  -5 -13 3.71085 128.248  27
   1  -5 -13 64.0407 237.849   8
   1  -5 -12 33544.6 1097.53  42
   1  -5 -12 36681.3 1110.52   8
   1  -5 -12 30604.3 1083.71  26
   1  -5 -12 32150.7 1079.04  27
   1  -5 -12 37466.7 1118.05   2
   1  -5 -12 34457.5 1099.53  49
   1  -5 -11 1447.10 208.366  49
   1  -5 -11 1711.08 257.912   8
   1  -5 -11 1448.78 213.959  42
   1  -5 -11 1454.20 140.116  40
  -1   5  11 1368.44 202.248  35
   1  -5 -11 1629.64 287.347   2
   1  -5 -11 1380.45 138.029  26
   1  -5 -11 1358.41 132.188  27
   1  -5 -10 5572.65 288.571  49
   1  -5 -10 5924.22 302.081  42
   1  -5 -10 5556.33 246.404  40
   1  -5 -10 8839.97 356.463   2
   1  -5 -10 6358.56 360.378  34
   1  -5 -10 6865.80 278.897  14
   1  -5 -10 6689.55 248.130  26
   1  -5 -10 6248.70 244.414  27
  -1   5  10 5411.76 315.395  53
   1  -5 -10 5229.27 267.562  50
   1  -5 -10 8278.71 328.792   8
   1  -5  -9 23506.3 719.508  42
   1  -5  -9 22687.8 692.449  40
   1  -5  -9 22108.1 736.934   2
   1  -5  -9 22392.4 741.790  34
   1  -5  -9 22110.6 691.365  26
   1  -5  -9 21165.9 689.663  27
   1  -5  -9 24310.2 711.322  49
   1  -5  -9 22317.4 703.191  50
  -1   5   9 24046.5 715.410  53
   1  -5  -8 526.889 152.096  50
  -1   5   8 601.574 195.904  53
   1  -5  -8 526.331 102.562  26
   1  -5  -8 454.941 66.7861  12
   1  -5  -8 502.867 195.641  42
   1  -5  -8 553.410 103.526  40
   1  -5  -8 698.809 172.855  49
   1  -5  -8 557.249 256.158  34
   1  -5  -7 31724.0 1007.05  40
  -1   5   7 30697.2 1016.99  38
   1  -5  -7 31246.9 1033.10  34
  -1   5   7 31087.5 1017.76  53
   1  -5  -7 30885.9 1014.98  50
   1  -5  -7 31745.9 1017.09  49
   1  -5  -7 32420.7 1023.14  42
   1  -5  -6 904.708 104.829  10
   1  -5  -6 614.715 79.6618  40
   1  -5  -6 635.217 154.189  42
  -1   5   6 616.312 153.257  38
   1  -5  -6 540.181 216.178  34
   1  -5  -6 701.419 165.670  14
   1  -5  -6 805.859 182.053   3
   1  -5  -6 519.223 143.331  49
   1  -5  -6 477.345 131.663  50
  -1   5   5 3222.34 178.519  38
   1  -5  -5 3228.46 238.490  34
   1  -5  -5 3105.48 168.461  51
   1  -5  -5 3100.24 177.331  49
   1  -5  -5 3051.82 168.893  50
   1  -5  -5 3326.58 203.000   3
   1  -5  -5 3198.17 140.142  10
   1  -5  -5 3257.04 129.269  40
   1  -5  -5 3031.72 182.707  42
   1  -5  -4 165333. 5310.71  34
  -1   5   4 164118. 5304.46  38
   1  -5  -4 179730. 5306.52  51
   1  -5  -4 170733. 5306.77  49
   1  -5  -4 161842. 5307.37   3
   1  -5  -4 159937. 5301.06  10
   1  -5  -4 173958. 5301.94  40
  -1   5   3 429.475 137.704  38
   1  -5  -3 358.326 155.327  51
   1  -5  -3 435.052 163.546  52
   1  -5  -3 730.028 174.739   3
   1  -5  -3 415.205 149.730  49
   1  -5  -3 621.733 68.9360  10
   1  -5  -3 612.703 159.316  17
   1  -5  -2 139355. 4289.98  17
   1  -5  -2 148718. 4291.30  52
   1  -5  -2 150208. 4290.82  51
   1  -5  -2 144710. 4281.70  54
   1  -5  -2 141233. 4288.53   5
  -1   5   2 141107. 4285.66  38
   1  -5  -2 146458. 4283.68  45
   1  -5  -2 140688. 4278.11  10
   1  -5  -1 89.7050 92.5496  45
  -1   5   1 120.482 177.903  41
   1  -5  -1 197.865 166.055  51
   1  -5  -1 140.635 167.987  52
   1  -5  -1 135.595 159.682   5
   1  -5  -1 114.677 41.1508  10
  -1   5   1 65.0956 141.702  22
   1  -5  -1 34.0791 81.2654  20
   1  -5  -1 72.2257 184.007  17
   1  -5  -1 95.4862 77.5524  19
   1  -5   0 13709.7 465.205  16
   1  -5   0 13175.5 461.564   5
  -1   5   0 13055.0 453.134  22
  -1   5   0 13207.8 467.115  41
   1  -5   1 150.642 100.165  32
   1  -5   1 246.595 183.298  16
  -1   5  -1 310.169 140.868  22
   1  -5   1 345.295 171.863   5
  -1   5  -1 247.269 185.933  41
  -1   5  -2 9288.60 360.908  41
   1  -5   2 9031.20 362.026  16
  -1   5  -3 512.037 214.811  41
   1  -5   3 590.898 221.000  16
  -1   5  -4 6102.37 316.999  41
   1  -5   4 6417.82 325.489  16
   1  -5   5 1224.08 213.110   6
  -1   5  -5 1668.11 199.064  30
  -1   5  -5 1991.75 256.925  41
   1  -5   5 1522.14 276.137  16
   1  -5   6 54847.4 1699.52   6
  -1   5  -6 53382.1 1696.53  30
  -1   5  -6 51409.4 1706.25  41
   1  -5   6 50572.1 1714.13  16
  -1   5  -7 21784.9 772.236  41
   1  -5   7 23037.0 758.104   6
  -1   5  -7 22481.2 753.546  30
  -1   5  -8 2347.94 184.079  36
   1  -5   8 2407.62 311.013  16
  -1   5  -8 2557.45 210.580  30
  -1   5  -9 3291.64 203.939  36
  -1   5  -9 3562.23 233.001  30
   1  -5   9 3837.38 331.582  16
   1  -5   9 3599.90 303.225  51
   1  -5  10 6397.67 375.815  16
  -1   5 -10 6754.51 288.182  23
  -1   5 -11 8436.21 354.234  23
   1  -5  11 8273.74 445.738  16
  -1   5 -12 2101.01 219.236  23
   1  -5  12 1988.78 349.126  16
  -1   5 -13 5014.80 283.117  23
   1  -5  13 5733.02 412.621  16
   1  -5  14 2209.19 375.228  16
  -1   5 -14 1964.90 224.780  23
  -1   5 -14 2000.42 247.197  37
   1  -5  15 123.321 361.218  16
  -1   5 -15 219.282 224.125  37
  -1   5 -15 244.541 206.770  23
   1  -5  16 242.135 357.738  16
  -1   5 -16 130.750 224.539  37
  -1   5 -16 56.3206 247.959   2
   1  -5  17 113.091 345.136  16
  -1   5 -17 222.799 215.535  37
  -1   5 -17-43.8247 241.939   2
  -1   5 -18 14256.6 524.146   2
   1  -5  18 12693.2 577.061  16
  -1   5 -19-101.090 222.026   2
   1  -5  19 221.273 303.448  16
  -1   5 -19 140.121 219.923   8
  -1   5 -20 757.550 207.523   8
  -1   5 -20 602.974 205.402   2
  -1   5 -20 534.331 225.313  46
  -1   5 -21 435.077 182.079   8
   1  -5  21 336.540 193.728  35
  -1   5 -21 323.387 197.206  46
   1  -5  22 96.3419 164.512  35
  -1   5 -22-182.108 171.025  46
  -1   5 -23 92.7164 98.5267  49
   1  -4 -27 62.9449 167.607  34
   1  -4 -26 513.946 211.348  34
   1  -4 -25 234.230 183.288  19
   1  -4 -25 303.095 238.943  34
   1  -4 -24 3930.43 257.617  19
   1  -4 -24 3840.71 313.587  34
   1  -4 -23 4236.72 284.083  19
   1  -4 -22 4664.52 291.903  49
   1  -4 -22 5037.45 277.945  45
   1  -4 -21 7175.96 376.178   2
   1  -4 -21 7597.23 358.203  19
   1  -4 -21 7104.45 414.091  34
   1  -4 -20 6319.00 347.461   8
   1  -4 -20 5738.43 340.892  19
   1  -4 -20 6228.71 360.097   2
   1  -4 -19 290.115 224.345  49
   1  -4 -18 526.503 224.451  49
   1  -4 -18 1054.90 275.758   8
   1  -4 -18 1140.23 293.428   2
   1  -4 -18 806.403 305.327  46
   1  -4 -17 23458.9 780.203   2
   1  -4 -17 22761.3 776.200   8
   1  -4 -16 2698.03 304.477  46
   1  -4 -16 2873.56 274.655   8
   1  -4 -16 3002.01 291.623   2
   1  -4 -16 2378.30 237.607  42
   1  -4 -15 7598.96 381.083  46
   1  -4 -15 7711.63 359.291   8
   1  -4 -15 7909.71 371.638   2
   1  -4 -14 19720.6 684.859   8
   1  -4 -14 20029.5 694.243   2
   1  -4 -14 19369.4 673.488  42
   1  -4 -13 12348.1 451.827   2
  -1   4  13 10057.5 416.628  35
   1  -4 -13 11490.5 415.329  42
   1  -4 -13 12042.3 436.039   8
   1  -4 -13 10645.0 388.899  27
   1  -4 -13 10723.3 452.980  46
   1  -4 -12 12039.5 458.064  46
   1  -4 -12 10535.6 438.457   8
   1  -4 -12 11900.5 419.062  42
  -1   4  12 10920.2 420.163  35
   1  -4 -12 11276.7 444.008  29
   1  -4 -12 11118.7 458.218   2
   1  -4 -12 10743.4 391.458  27
   1  -4 -11 37752.0 1195.82  46
   1  -4 -11 38200.5 1186.01   8
   1  -4 -11 37145.6 1177.09  42
  -1   4  11 36966.2 1177.02  35
   1  -4 -11 36408.2 1186.51  29
   1  -4 -11 33356.0 1166.29  14
   1  -4 -11 35549.2 1161.61  27
   1  -4 -11 34014.2 1165.99  26
   1  -4 -11 39523.0 1192.50   2
  -1   4  11 36543.2 1183.92  53
  -1   4  10 4998.33 286.302  53
   1  -4 -10 3858.86 192.486  26
   1  -4 -10 3625.17 183.778  27
   1  -4 -10 3461.18 234.792  14
   1  -4 -10 4823.48 307.284  46
   1  -4 -10 4312.13 250.003  44
   1  -4 -10 3895.78 190.453  40
   1  -4 -10 4274.27 248.285  42
  -1   4  10 4432.24 245.689  35
   1  -4 -10 4270.87 285.899  29
   1  -4 -10 3886.22 305.478   2
   1  -4 -10 3778.58 283.440   8
  -1   4   9 1884.64 232.198  53
   1  -4  -9 2462.54 149.399  26
   1  -4  -9 2388.52 140.704  27
   1  -4  -9 3126.17 207.798  14
   1  -4  -9 2175.94 264.835  46
   1  -4  -9 2232.83 227.507  44
   1  -4  -9 2100.00 148.453  40
   1  -4  -9 1926.63 211.842  42
  -1   4   9 2385.55 197.333  35
   1  -4  -9 2741.32 250.522  29
   1  -4  -9 3287.92 237.191   8
   1  -4  -9 3510.54 263.121   2
   1  -4  -8 21963.7 666.946  40
   1  -4  -8 22595.2 683.945  42
  -1   4   8 21298.2 672.338  35
   1  -4  -8 19039.3 652.318  12
   1  -4  -8 21052.7 673.689  14
   1  -4  -8 21290.5 672.367  25
   1  -4  -8 20888.5 666.605  26
   1  -4  -8 19087.9 652.895  24
   1  -4  -8 20591.8 663.496  27
  -1   4   8 22085.1 682.203  53
   1  -4  -8 22457.6 676.931  49
   1  -4  -8 22127.1 695.324  46
   1  -4  -7 73250.9 2268.81  49
   1  -4  -7 65960.6 2258.25  12
   1  -4  -7 71563.2 2271.10   8
   1  -4  -7 73962.7 2265.60  40
   1  -4  -7 76200.8 2272.83  42
  -1   4   7 71712.3 2265.27  35
   1  -4  -7 71876.4 2275.76  34
   1  -4  -7 71324.6 2265.18  26
   1  -4  -7 74344.5 2269.19  25
   1  -4  -7 74043.9 2273.35   2
  -1   4   7 71311.3 2268.34  53
  -1   4   6 10520.2 376.105  53
   1  -4  -6 10422.9 364.311  50
   1  -4  -6 10482.2 375.706  14
   1  -4  -6 10863.7 399.360  34
   1  -4  -6 10777.8 354.806  40
   1  -4  -6 11139.7 375.742  42
   1  -4  -6 10690.4 369.640  49
   1  -4  -5 5448.14 190.023  40
  -1   4   5 5393.68 225.597  38
   1  -4  -5 5512.25 264.363  34
   1  -4  -5 5255.56 223.915  42
  -1   4   5 5973.65 228.328  53
   1  -4  -5 5790.52 218.065  49
   1  -4  -5 5596.25 208.867  50
  -1   4   4 3449.01 174.708  38
   1  -4  -4 3332.39 227.972  34
   1  -4  -4 2898.50 164.205  50
   1  -4  -4 2990.15 170.468  49
   1  -4  -4 3554.00 199.669   3
   1  -4  -4 2955.97 175.634  42
   1  -4  -4 3800.53 138.967  10
   1  -4  -4 3408.73 128.742  40
   1  -4  -3 9130.21 349.910   3
   1  -4  -3 9562.94 314.444  10
  -1   4   3 9748.93 336.010  38
   1  -4  -3 9545.29 370.950  34
   1  -4  -3 9776.57 341.307  51
   1  -4  -3 9391.34 338.255  49
   1  -4  -2 10659.7 335.713  51
   1  -4  -2 10506.8 337.276  52
   1  -4  -2 8771.16 338.098   3
   1  -4  -2 8460.87 337.568  17
   1  -4  -2 8609.36 296.528  10
  -1   4   2 9783.19 325.147  38
  -1   4   1 6477.15 224.560  38
   1  -4  -1 7015.00 241.365  52
   1  -4  -1 5402.36 235.886   5
   1  -4  -1 5225.44 190.836  19
   1  -4  -1 5179.12 177.851  10
   1  -4  -1 5505.77 258.874  17
  -1   4   0 124027. 3934.14  22
  -1   4   0 125927. 3936.01  41
   1  -4   0 123927. 3936.19  16
   1  -4   0 123282. 3935.56   5
  -1   4  -1 31217.2 991.291  22
   1  -4   1 30602.5 995.478   5
   1  -4   1 30422.3 997.826  16
  -1   4  -1 30834.8 998.757  41
   1  -4   2 15464.7 539.702  16
  -1   4  -2 16098.1 539.338  41
   1  -4   3 88415.2 2831.18  16
  -1   4  -3 89625.5 2829.53  41
   1  -4   4 8664.44 336.644   6
  -1   4  -4 9351.48 354.100  41
   1  -4   4 8928.96 359.124  16
  -1   4  -5 53780.8 1689.19  41
   1  -4   5 51148.0 1692.78  16
  -1   4  -6 31848.7 1068.86  41
   1  -4   6 32627.7 1078.49  16
  -1   4  -6 32682.5 1054.83  30
  -1   4  -7 3920.93 215.957  36
  -1   4  -7 4107.81 288.342  41
  -1   4  -7 4009.18 234.259  30
   1  -4   7 4061.92 315.082  16
  -1   4  -8 3088.96 197.430  36
  -1   4  -8 3438.83 220.652  30
  -1   4  -9 28158.4 964.823  36
  -1   4  -9 31204.3 973.211  30
   1  -4  10 11617.6 467.807  16
  -1   4 -10 11918.0 410.383  23
   1  -4  11 5214.44 354.901  16
  -1   4 -11 5267.35 271.319  23
   1  -4  12 3107.32 342.909  16
  -1   4 -12 3104.59 227.739  23
   1  -4  13 12899.9 563.501  16
  -1   4 -13 13265.3 489.446  23
   1  -4  14 439.397 340.691  16
  -1   4 -14 399.045 192.078  23
  -1   4 -14 388.650 221.373  37
  -1   4 -15 14654.0 525.403   2
   1  -4  15 13302.7 587.738  16
  -1   4 -15 12417.4 506.813  37
  -1   4 -15 13396.1 504.927  23
  -1   4 -16 3242.72 261.348  37
   1  -4  16 3174.68 379.263  16
  -1   4 -17 58.6926 250.543   2
  -1   4 -17 177.727 218.722  37
   1  -4  17 189.520 346.285  16
  -1   4 -18 730.188 250.377   2
  -1   4 -19 883.273 242.345   2
  -1   4 -19 892.273 242.310   8
   1  -4  19 676.261 318.052  16
  -1   4 -19 623.853 266.133  46
  -1   4 -20 3371.63 259.002   2
  -1   4 -20 3535.48 262.141   8
   1  -4  20 3293.50 314.072  16
  -1   4 -20 2616.82 275.714  46
  -1   4 -21 946.375 205.705   8
  -1   4 -21 285.868 218.729  46
  -1   4 -21 537.376 200.734   2
  -1   4 -22 306.797 192.175  46
   1  -4  22 113.887 185.714  35
  -1   4 -23 79.6140 121.918  49
   1  -4  23 339.421 154.869  35
   1  -3 -27 738.454 160.182  34
   1  -3 -26 2839.74 230.523  34
   1  -3 -25 1095.15 237.017  34
   1  -3 -24 10429.5 443.371  34
   1  -3 -24 9948.62 403.003  19
   1  -3 -23 174.440 191.735  49
   1  -3 -23 381.885 224.054  19
   1  -3 -22 1293.69 226.828  49
   1  -3 -22 2122.62 258.330  19
   1  -3 -22 2247.21 285.660   2
   1  -3 -22 2050.26 333.401  34
   1  -3 -21 557.412 219.143  49
   1  -3 -21 1149.60 264.462  19
   1  -3 -21 1052.08 272.952   8
   1  -3 -21 1157.26 281.529   2
   1  -3 -20 621.889 279.419   2
   1  -3 -20 201.703 219.249  49
   1  -3 -20 700.755 305.159  46
   1  -3 -20 428.095 270.232   8
   1  -3 -20 900.289 266.499  19
   1  -3 -19 146.674 304.239  46
   1  -3 -18 241.366 299.474  46
   1  -3 -18 709.453 280.095   2
   1  -3 -18 726.891 262.400   8
   1  -3 -17 9008.16 449.304  46
   1  -3 -17 10040.5 424.455   8
   1  -3 -17 9952.14 434.271   2
  -1   3  16 13273.6 566.105  35
   1  -3 -16 15821.6 586.300  29
   1  -3 -16 17265.1 577.998   8
   1  -3 -16 14996.7 592.202  46
   1  -3 -16 17234.6 581.917   2
  -1   3  16 14876.5 581.461  16
   1  -3 -15 7085.18 347.650  29
   1  -3 -15 6762.60 333.227   8
   1  -3 -15 6966.42 343.358   2
  -1   3  15 6816.57 343.239  16
   1  -3 -15 7090.01 361.105  46
   1  -3 -14 49872.9 1606.94   8
   1  -3 -14 48600.3 1598.99  42
   1  -3 -14 50546.5 1608.45   2
   1  -3 -13 7588.91 358.724  46
   1  -3 -13 7876.67 353.128   2
   1  -3 -13 8330.03 349.539  29
   1  -3 -13 8088.56 319.861  42
   1  -3 -13 7364.02 294.721  27
   1  -3 -13 7689.02 341.598   8
   1  -3 -12 7621.85 353.682  46
   1  -3 -12 7476.65 347.816   2
   1  -3 -12 7830.95 341.505  29
   1  -3 -12 7241.67 282.813  27
   1  -3 -12 7263.37 333.963   8
  -1   3  12 6881.56 338.360  53
   1  -3 -12 8240.29 313.901  42
   1  -3 -11 1213.77 254.198  46
   1  -3 -11 1491.31 252.139   2
   1  -3 -11 1394.43 190.067  42
   1  -3 -11 1209.25 137.355  27
   1  -3 -11 1379.89 235.882  29
  -1   3  11 1007.82 237.993  53
   1  -3 -11 1504.69 224.709   8
   1  -3 -10 2927.47 224.235  44
   1  -3 -10 3086.41 279.988  46
   1  -3 -10 3787.99 279.279   2
   1  -3 -10 3223.56 261.264  29
  -1   3  10 2901.12 266.417  53
   1  -3 -10 2913.48 163.467  27
   1  -3 -10 3367.32 254.987   8
   1  -3 -10 3252.33 218.021  42
   1  -3  -9 55407.9 1773.69  42
   1  -3  -9 55214.9 1768.38  40
  -1   3   9 57023.4 1778.74  53
   1  -3  -9 57461.1 1766.78  25
   1  -3  -9 53116.2 1768.16  26
   1  -3  -9 55093.6 1764.75  27
   1  -3  -9 56849.6 1774.77  31
   1  -3  -9 57347.6 1780.01  29
   1  -3  -9 54168.2 1756.13   9
   1  -3  -9 57707.0 1784.23  46
   1  -3  -9 55277.0 1770.75  44
   1  -3  -8 43400.5 1250.85  44
   1  -3  -8 41889.7 1259.90  46
   1  -3  -8 41407.5 1251.17  42
   1  -3  -8 39163.2 1244.23  40
  -1   3   8 39914.7 1248.39  35
   1  -3  -8 40638.0 1255.71  29
   1  -3  -8 39619.5 1250.46  31
   1  -3  -8 36792.0 1244.77  14
   1  -3  -8 39682.2 1243.19  25
   1  -3  -8 39042.5 1243.71  26
   1  -3  -8 37937.6 1239.98  27
  -1   3   8 42989.2 1254.21  53
   1  -3  -8 35654.1 1232.26   9
  -1   3   7 3498.23 184.751  53
   1  -3  -7 2844.91 129.179  26
   1  -3  -7 2809.82 124.615  27
   1  -3  -7 2866.10 141.098  25
   1  -3  -7 2588.45 101.408  24
   1  -3  -7 2563.15 100.373  12
   1  -3  -7 2742.75 175.671  14
   1  -3  -7 3460.31 204.139  46
   1  -3  -7 3569.45 186.790  44
   1  -3  -7 3399.24 167.037  42
   1  -3  -7 3320.82 131.471  40
  -1   3   7 3069.73 157.298  35
   1  -3  -7 3088.96 166.729  31
   1  -3  -7 3164.04 194.839  29
   1  -3  -7 2878.90 198.160   2
   1  -3  -7 2617.45 109.752   9
   1  -3  -7 2797.13 186.804   8
  -1   3   6 3012.09 178.269  53
   1  -3  -6 2850.89 122.451  26
   1  -3  -6 2969.40 140.008  25
   1  -3  -6 2847.07 171.340  14
   1  -3  -6 2912.72 193.797  46
   1  -3  -6 3012.02 181.938  44
   1  -3  -6 3151.86 162.440  42
   1  -3  -6 3009.03 125.601  40
  -1   3   6 2915.17 146.951  35
   1  -3  -6 3052.12 186.294  29
   1  -3  -6 3089.69 162.939  31
   1  -3  -6 3020.40 193.986   2
   1  -3  -6 2923.65 175.093   8
   1  -3  -6 2574.02 102.154  12
  -1   3   5 5153.25 221.963  53
   1  -3  -5 5091.49 200.972  25
   1  -3  -5 4955.41 205.144  49
   1  -3  -5 5304.06 228.001  44
   1  -3  -5 5303.40 215.123  42
   1  -3  -5 5283.34 184.596  40
  -1   3   5 5288.48 200.849  35
   1  -3  -5 5206.24 239.787   2
   1  -3  -5 5324.24 222.775  14
   1  -3  -5 5046.02 225.593   8
   1  -3  -4 4512.51 183.020  49
   1  -3  -4 4236.75 233.549  34
  -1   3   4 4803.31 201.516  53
   1  -3  -4 4413.11 174.125  50
   1  -3  -4 4022.60 207.399  14
   1  -3  -4 3894.73 164.869  10
   1  -3  -4 4213.86 192.125  42
  -1   3   3 982.034 130.871  38
   1  -3  -3 893.481 190.038  34
   1  -3  -3 776.577 81.2081  10
   1  -3  -3 808.659 153.744   3
  -1   3   3 1116.59 140.611  53
   1  -3  -3 926.941 111.811  50
   1  -3  -3 942.884 129.908  42
  -1   3   2 1376.75 131.752  38
   1  -3  -2 992.462 193.076  34
   1  -3  -2 1021.12 144.292  17
   1  -3  -2 1020.56 154.896   3
   1  -3  -2 883.058 69.3660  10
   1  -3  -1 17281.1 590.425   3
  -1   3   1 18183.9 582.628  38
   1  -3  -1 19018.7 589.511  52
   1  -3  -1 16481.8 594.728  17
   1  -3   0 7898.35 301.202  16
  -1   3   0 7880.17 288.930  22
  -1   3   0 8086.48 285.322  38
   1  -3   0 7889.17 295.545   5
   1  -3   1 1375.23 165.968  16
  -1   3  -1 1224.49 139.864  22
   1  -3   1 1469.80 157.443   5
  -1   3  -1 1060.79 172.031  41
   1  -3   2 87285.8 2727.50   5
   1  -3   2 87565.2 2729.60  16
  -1   3  -2 83146.9 2728.46  41
   1  -3   3 50201.1 1618.10  16
  -1   3  -3 50995.8 1617.25  41
   1  -3   4 42379.5 1360.04   6
  -1   3  -4 42903.3 1365.75  41
   1  -3   4 42336.0 1367.58  16
   1  -3   5 3770.84 196.764   6
   1  -3   5 3623.70 233.589  16
  -1   3  -5 3758.78 229.245  41
  -1   3  -5 3821.03 190.187  30
   1  -3   6 330.717 163.030   6
  -1   3  -6 542.152 206.008  41
   1  -3   6 335.998 221.153  16
  -1   3  -6 482.558 96.8951  31
  -1   3  -6 524.482 155.521  30
  -1   3  -7 2993.20 190.610  36
  -1   3  -7 3302.63 267.054  41
  -1   3  -7 3206.84 209.236  30
   1  -3   7 3161.59 288.758  16
  -1   3  -8 1665.39 194.236  30
   1  -3   8 1164.93 283.732  16
  -1   3  -8 1329.17 165.121  36
  -1   3  -9 183.233 182.762  30
  -1   3  -9 104.703 175.070  23
   1  -3   9 377.504 273.033  16
  -1   3  -9 264.656 138.222  36
  -1   3 -10 1475.98 149.345  36
  -1   3 -11 3278.88 207.923  23
   1  -3  11 3076.50 301.926  16
  -1   3 -12 57613.2 1847.15  23
   1  -3  12 56807.2 1868.79  16
  -1   3 -13 6481.48 300.262  23
   1  -3  13 6318.17 386.692  16
  -1   3 -13 6517.90 307.913  37
  -1   3 -14 1487.42 203.127  23
  -1   3 -14 1104.12 217.512  37
   1  -3  14 1324.57 331.255  16
  -1   3 -15 124.243 197.414  23
   1  -3  15 461.896 342.177  16
  -1   3 -15 219.478 215.515  37
  -1   3 -15 492.917 247.751   2
  -1   3 -15 250.652 239.118  29
   1  -3  16 1569.55 350.688  16
  -1   3 -16 1336.87 229.595  37
  -1   3 -16 1586.90 260.102   2
  -1   3 -16 1223.46 255.535  29
  -1   3 -17 2282.93 238.099  37
   1  -3  17 2502.81 362.514  16
  -1   3 -17 2242.46 268.414  29
   1  -3  18 1620.96 348.769  16
  -1   3 -18 1590.08 262.912   2
  -1   3 -19 29.7197 271.932  46
  -1   3 -19-89.7526 249.590   2
  -1   3 -19-104.685 242.779   8
  -1   3 -20 2485.97 264.713   2
  -1   3 -20 2880.61 265.284   8
  -1   3 -21 1692.39 254.202  46
  -1   3 -21 2040.82 234.467   2
  -1   3 -21 2065.45 236.442   8
  -1   3 -22 3181.80 224.918   2
  -1   3 -22 2367.61 237.900  46
   1  -3  22 1874.21 230.361  35
  -1   3 -22 3069.84 224.617   8
   1  -3  23 2182.43 200.176  35
  -1   3 -23 2672.03 213.898  46
  -1   3 -24 160.728 109.949  49
   1  -2 -26 504.408 191.375  34
   1  -2 -25 77.6660 224.131  34
   1  -2 -24 222.812 167.363  49
   1  -2 -24 379.824 255.799  34
   1  -2 -23 707.606 194.570  49
   1  -2 -23 1418.39 291.598  34
   1  -2 -22 77.3568 256.139   2
   1  -2 -22-41.2840 234.371  19
   1  -2 -22-14.7103 255.531   8
   1  -2 -21 908.596 270.783   8
   1  -2 -21 1078.96 271.235   2
   1  -2 -21 945.099 302.413  46
   1  -2 -20 948.279 305.206  46
   1  -2 -20 1052.25 272.163   8
   1  -2 -20 781.485 262.898  19
   1  -2 -20 891.108 274.370   2
   1  -2 -19 12747.3 507.132  46
  -1   2  19 10538.3 481.831  35
   1  -2 -18 570.409 296.241  46
   1  -2 -18 553.180 263.876   8
   1  -2 -18 641.350 273.056   2
  -1   2  18 452.805 263.934  35
   1  -2 -17 35816.3 1140.79  29
   1  -2 -17 33324.4 1145.74  46
  -1   2  17 32479.8 1143.75  16
   1  -2 -17 36878.3 1136.73   8
   1  -2 -17 36823.0 1136.23   2
   1  -2 -16 92.8690 251.947   2
  -1   2  16-115.933 271.221  16
   1  -2 -16-76.3747 272.366  46
   1  -2 -16 188.905 263.039  29
   1  -2 -16 150.117 242.201   8
   1  -2 -15 6523.69 332.939  29
   1  -2 -15 6474.64 327.580   2
  -1   2  15 6046.51 339.361  16
   1  -2 -15 6254.59 319.476   8
   1  -2 -15 6422.97 342.484  46
   1  -2 -14 7874.50 341.141   2
   1  -2 -14 6825.31 301.462  42
   1  -2 -14 7761.71 331.297   8
  -1   2  14 7110.94 345.763  16
   1  -2 -13 4618.08 232.408  42
   1  -2 -13 5062.57 276.420   2
   1  -2 -13 4729.17 269.376  29
   1  -2 -13 4333.56 283.665  46
   1  -2 -13 4528.30 258.062   8
   1  -2 -12 6177.10 330.795  46
  -1   2  12 6757.60 321.981  16
   1  -2 -12 7065.01 321.415  29
   1  -2 -12 7688.37 322.741   2
   1  -2 -12 7092.53 311.452   8
   1  -2 -12 6801.66 272.005  27
   1  -2 -12 6823.54 288.503  42
   1  -2 -11 2376.59 188.651  42
   1  -2 -11 2262.87 235.181  29
   1  -2 -11 2202.32 249.185  46
   1  -2 -11 2259.68 200.000  44
   1  -2 -11 2182.52 221.114   8
   1  -2 -11 2263.18 157.734  27
   1  -2 -11 2311.93 241.969   2
   1  -2 -10 1044.59 233.156   2
   1  -2 -10 1689.43 245.625  46
   1  -2 -10 1810.28 202.464  44
   1  -2 -10 1564.65 179.807  42
   1  -2 -10 1394.46 141.324  27
   1  -2 -10 1613.25 227.328  29
   1  -2  -9 9845.90 341.416  27
   1  -2  -9 9503.63 337.133  25
   1  -2  -9 9505.26 372.101  14
   1  -2  -9 10299.3 365.528  31
   1  -2  -9 9963.53 378.684  29
   1  -2  -9 9554.53 364.738  44
   1  -2  -9 10213.5 392.239  46
   1  -2  -9 9677.67 332.081   9
   1  -2  -9 10440.5 359.144  42
   1  -2  -8 554.761 55.3131  21
   1  -2  -8 689.173 163.573  44
   1  -2  -8 519.945 193.359  46
   1  -2  -8 663.191 137.719  42
   1  -2  -8 1189.31 189.303   2
   1  -2  -8 926.866 144.280  31
   1  -2  -8 976.974 165.496  14
   1  -2  -8 1149.29 90.7022   9
   1  -2  -8 858.845 175.043  29
   1  -2  -8 798.844 97.5043  27
   1  -2  -8 995.705 98.8195  25
   1  -2  -7 32190.3 971.697  46
   1  -2  -7 33988.1 963.582  44
   1  -2  -7 30966.1 957.224  40
   1  -2  -7 31127.3 961.222  42
   1  -2  -7 30089.2 967.930   2
   1  -2  -7 30424.5 966.501  29
   1  -2  -7 30043.8 962.357  31
   1  -2  -7 28266.2 960.328  14
   1  -2  -7 28488.0 956.261  26
   1  -2  -7 28742.5 952.594  27
   1  -2  -7 29308.0 953.500  25
   1  -2  -7 30274.4 966.592   8
   1  -2  -7 27434.7 949.402   9
  -1   2   7 33467.8 969.339  53
   1  -2  -6 72768.1 2184.22  44
   1  -2  -6 68658.1 2188.07  46
   1  -2  -6 69388.8 2184.43  42
   1  -2  -6 67768.7 2182.35  40
   1  -2  -6 71908.8 2186.26   2
   1  -2  -6 69721.9 2186.89  29
   1  -2  -6 66798.2 2184.95  31
   1  -2  -6 68139.7 2182.75  14
   1  -2  -6 66750.8 2180.31  25
   1  -2  -6 69432.0 2182.18  26
   1  -2  -6 65035.5 2179.02  27
   1  -2  -6 73399.0 2186.67   8
  -1   2   6 68847.4 2185.44  53
   1  -2  -5 40074.6 1239.15  46
   1  -2  -5 42165.7 1235.16  44
   1  -2  -5 41359.9 1235.11  42
   1  -2  -5 41572.3 1230.53  40
   1  -2  -5 39920.5 1236.88   2
   1  -2  -5 38808.8 1237.66  29
   1  -2  -5 39793.4 1235.29  31
   1  -2  -5 34958.6 1222.49  12
   1  -2  -5 39738.2 1233.43  14
   1  -2  -5 38942.4 1230.31  25
   1  -2  -5 39136.0 1229.69  26
   1  -2  -5 39427.3 1236.15   8
  -1   2   5 41121.0 1235.42  53
   1  -2  -4 191.618 114.262  42
   1  -2  -4 111.484 127.949   8
   1  -2  -4 218.147 116.590  31
   1  -2  -4 184.949 144.274   2
   1  -2  -4 144.655 138.986  14
   1  -2  -4 193.177 148.814  46
   1  -2  -4 138.340 63.2420  26
   1  -2  -4 133.143 89.6855  25
   1  -2  -4 212.763 144.434  29
   1  -2  -3 22270.4 736.527  34
   1  -2  -3 22719.9 730.866  14
   1  -2  -3 21979.0 728.615  42
   1  -2  -3 23434.0 728.357   8
   1  -2  -1 50019.2 1588.06   3
   1  -2   0 96552.8 3055.17  16
  -1   2  -1 61792.2 1981.18  41
  -1   2  -1 62150.6 1979.19  22
  -1   2  -1 62394.3 1972.71   4
   1  -2   1 63951.1 1979.74   5
   1  -2   1 61786.7 1981.10  16
   1  -2   2 54.0231 133.737   5
  -1   2  -2 68.2350 151.241  41
   1  -2   2 100.904 145.248  16
  -1   2  -3 16286.7 564.067  41
   1  -2   3 17374.8 563.460  16
   1  -2   4 201541. 6455.92   6
   1  -2   4 202522. 6459.63  16
  -1   2  -4 209372. 6458.62  41
   1  -2   5 50064.6 1662.95   6
  -1   2  -5 55106.4 1669.88  41
   1  -2   5 49798.2 1670.79  16
  -1   2  -5 53257.0 1663.77  30
  -1   2  -5 52830.1 1657.97  31
  -1   2  -6 6150.23 215.746  31
  -1   2  -6 6031.39 236.794  30
  -1   2  -6 6341.43 268.423  41
   1  -2   6 5665.63 239.560   6
   1  -2   6 5582.90 276.081  16
  -1   2  -6 5655.51 229.475  36
  -1   2  -7 35444.7 1091.66  30
  -1   2  -7 34413.2 1082.95  31
  -1   2  -7 33362.1 1089.98  36
  -1   2  -7 34899.5 1102.97  41
  -1   2  -7 31659.2 1084.65  43
   1  -2   7 34587.1 1108.58  16
   1  -2   8 37568.9 1178.93  16
  -1   2  -8 33338.3 1145.46  15
  -1   2  -8 35286.7 1152.45  36
  -1   2  -8 37352.8 1159.36  23
  -1   2  -8 35481.8 1148.41  43
  -1   2  -8 37498.3 1156.04  30
  -1   2  -8 36142.7 1145.90  31
   1  -2   9 32069.8 982.457  16
  -1   2  -9 26924.9 945.675  36
  -1   2  -9 31396.4 957.048  23
  -1   2  -9 27429.6 942.967  43
  -1   2  -9 30470.7 942.709  31
   1  -2  10 28339.9 889.896  16
  -1   2 -10 27507.0 861.817  23
  -1   2 -11 1762.77 144.382  36
  -1   2 -12 1624.39 182.003  23
   1  -2  12 1649.05 281.634  16
  -1   2 -13 536.872 173.733  23
   1  -2  13 678.498 287.857  16
  -1   2 -14 6967.41 324.192  37
  -1   2 -14 7667.54 347.307   2
  -1   2 -14 7234.21 316.444  23
   1  -2  14 7351.14 399.562  16
  -1   2 -15 1472.60 245.037  29
  -1   2 -15 1601.57 254.036   2
   1  -2  15 1100.48 326.019  16
  -1   2 -15 1416.09 218.723  37
  -1   2 -16 502.978 247.831  29
  -1   2 -16 782.105 254.856   2
  -1   2 -16 524.144 215.417  37
   1  -2  16 491.800 334.882  16
   1  -2  17-62.1051 337.843  16
  -1   2 -17 11.7307 252.929  29
  -1   2 -18 5484.37 330.416  29
   1  -2  18 5290.00 402.351  16
  -1   2 -18 6171.49 335.782   8
  -1   2 -18 5863.30 336.504   2
  -1   2 -19 1458.50 266.678   2
  -1   2 -19 1514.58 259.351   8
  -1   2 -19 1161.70 287.173  46
  -1   2 -19 1170.58 258.722  29
  -1   2 -20 12850.7 491.725   8
  -1   2 -20 12434.2 488.540   2
  -1   2 -21 1205.40 240.057   8
  -1   2 -21 1246.77 240.765   2
  -1   2 -22 395.466 212.697   2
  -1   2 -22 247.172 211.736   8
   1  -2  22 482.756 219.320  35
  -1   2 -22 238.445 232.508  46
  -1   2 -23 170.979 183.613   8
   1  -2  23 78.5241 190.293  35
  -1   2 -23 51.3590 204.378  46
  -1   2 -24 5.18390 128.805  49
   1  -2  24 14.7130 151.102  35
  -1   2 -25-18.2020 147.787  34
   1  -1 -26 1021.13 181.713  34
   1  -1 -25 364.456 214.047  34
   1  -1 -24 185.376 162.187  49
   1  -1 -24 290.501 242.804  34
   1  -1 -23 2047.79 242.814   8
   1  -1 -23 699.417 186.088  49
   1  -1 -22 8208.34 387.991   8
   1  -1 -21 5211.72 313.680   2
   1  -1 -21 4982.91 322.010   8
   1  -1 -20 21686.5 759.726  19
   1  -1 -20 24071.6 771.878   8
   1  -1 -20 23261.4 764.917   2
   1  -1 -20 21032.4 784.402  46
   1  -1 -19 5416.52 364.799  46
   1  -1 -19 5763.40 327.699  19
  -1   1  19 4985.91 341.336  35
   1  -1 -18 9631.34 455.508  46
   1  -1 -18 10253.0 435.415   8
   1  -1 -18 10255.5 434.215   2
  -1   1  18 8796.10 463.329  16
   1  -1 -17 6128.73 370.992  46
   1  -1 -17 6736.80 347.143   8
   1  -1 -17 6978.96 365.578  29
   1  -1 -17 7043.77 353.662   2
  -1   1  17 5803.14 385.538  16
   1  -1 -16 1679.75 286.710  46
   1  -1 -16 2145.05 276.077  29
   1  -1 -16 2212.37 256.546   8
   1  -1 -16 2407.44 265.607   2
  -1   1  16 1948.02 301.057  16
   1  -1 -15-50.1142 256.084  46
   1  -1 -15-84.5196 230.609   2
   1  -1 -15 70.0421 217.379   8
   1  -1 -15-81.0678 239.923  29
  -1   1  15-97.8109 268.390  16
   1  -1 -14 5647.94 290.080   2
   1  -1 -14 5141.62 307.314  46
  -1   1  14 5068.42 310.972  16
   1  -1 -13 3348.94 238.873   2
   1  -1 -13 3172.80 237.650  29
   1  -1 -13 2691.84 200.033  37
   1  -1 -12 58144.1 1901.07  37
   1  -1 -12 61038.0 1910.07  29
   1  -1 -12 62472.3 1908.05   2
   1  -1 -12 58733.0 1900.41  42
  -1   1  12 57404.4 1912.51  16
   1  -1 -11 429.674 164.809  37
  -1   1  11 336.375 225.574  16
   1  -1 -11 212.962 185.657  44
   1  -1 -11 271.761 208.862   2
   1  -1 -11 375.618 208.181  29
   1  -1 -11 505.976 157.691  42
   1  -1 -10 101962. 3058.88  29
   1  -1 -10 100647. 3055.84   2
   1  -1 -10 98645.5 3052.83  37
   1  -1 -10 98349.4 3050.85  44
   1  -1 -10 98577.8 3053.55  23
   1  -1 -10 102089. 3052.81  42
   1  -1 -10 95252.0 3046.88   9
  -1   1  10 96711.0 3059.58  16
   1  -1  -9 29553.3 989.774  23
   1  -1  -9 31217.0 989.191  42
   1  -1  -9 29970.6 991.399  37
   1  -1  -9 29950.5 991.884  44
   1  -1  -9 31275.3 982.712   9
   1  -1  -9 30925.9 985.733  27
   1  -1  -9 31017.6 999.782  29
   1  -1  -8 14784.2 514.119  23
   1  -1  -8 15665.8 520.430  44
   1  -1  -8 16669.1 515.548  42
   1  -1  -8 15664.4 518.109  37
   1  -1  -8 16242.9 520.377  31
   1  -1  -8 14036.2 525.704   2
   1  -1  -8 15650.3 528.274  29
   1  -1  -8 14908.3 501.550  25
   1  -1  -8 16249.3 509.045  27
   1  -1  -8 15276.3 506.772   9
   1  -1  -7 7056.80 273.669  23
   1  -1  -7 7659.81 286.560  44
   1  -1  -7 7866.74 273.770  42
   1  -1  -7 8252.23 280.580  37
   1  -1  -7 7919.90 281.400  31
   1  -1  -7 7491.83 294.833   2
   1  -1  -7 7352.04 295.044  14
   1  -1  -7 7473.80 262.162  27
   1  -1  -7 7512.54 256.368  25
   1  -1  -7 7811.84 295.809  29
   1  -1  -7 7464.21 263.947   9
   1  -1  -6 27749.1 955.433  23
   1  -1  -6 30889.1 959.961  44
   1  -1  -6 30781.7 956.599  42
   1  -1  -6 33311.3 959.018  37
   1  -1  -6 30003.6 959.107  31
   1  -1  -6 31397.1 962.918   2
   1  -1  -6 28949.0 960.419  14
   1  -1  -6 30945.1 962.950  29
   1  -1  -6 29272.4 951.707  27
   1  -1  -6 28295.7 949.518  25
   1  -1  -6 29523.3 951.115   9
  -1   1   5 16997.9 514.125   7
   1  -1  -5 16207.9 518.744  40
   1  -1  -5 15917.7 521.889  42
   1  -1  -5 18054.8 525.016  37
   1  -1  -5 15725.9 525.467  31
   1  -1  -5 16929.1 531.189   2
   1  -1  -5 16130.1 530.336  14
   1  -1  -5 14244.8 512.947  25
   1  -1  -5 15018.7 517.903  26
   1  -1  -5 16150.7 531.141  29
   1  -1  -5 15863.6 514.290  27
   1  -1  -5 15571.2 521.238  23
   1  -1  -4 8232.95 293.645  46
   1  -1  -4 8229.19 270.204  40
  -1   1   4 8424.79 266.032   7
   1  -1  -4 7927.36 281.330  31
   1  -1  -4 8076.18 289.968  29
   1  -1  -4 7874.17 291.008  14
   1  -1  -4 8015.43 278.007  23
   1  -1  -4 7715.35 267.300  25
   1  -1  -4 7683.83 264.130  27
   1  -1  -4 8153.13 270.381  26
   1  -1  -4 8022.29 288.497   2
   1  -1  -3 1325.83 122.031  14
   1  -1  -3 1183.13 71.3381  26
   1  -1  -3 1202.84 113.016   2
   1  -1  -2 2179.01 92.9560   8
   1  -1  -2 1967.29 102.845   2
   1  -1  -2 2064.74 109.757  14
  -1   1   1 4360.52 149.739   8
  -1   1   1 4635.74 159.763  18
   1  -1   0 210100. 6634.54   3
   1  -1   1 28961.1 937.016  16
  -1   1  -1 29658.1 932.536   4
   1  -1   1 29429.4 935.411   5
   1  -1   2 55621.2 1742.51  16
   1  -1   2 55298.3 1740.22   5
  -1   1  -2 54351.0 1737.77   4
  -1   1  -3 32579.5 1027.17  41
   1  -1   3 31532.7 1026.87  16
  -1   1  -4 11716.0 388.147  36
   1  -1   4 10824.7 387.597   6
  -1   1  -4 12126.0 389.413  30
  -1   1  -4 12463.2 406.291  41
   1  -1   4 11267.5 405.310  16
  -1   1  -5 1562.86 118.808  36
  -1   1  -5 1767.79 129.262  30
  -1   1  -5 2030.72 114.147  31
   1  -1   5 2007.18 130.746   6
  -1   1  -5 1726.47 174.867  41
   1  -1   5 1975.75 174.149  16
  -1   1  -6 238954. 7755.04  36
  -1   1  -6 246804. 7753.52  30
  -1   1  -6 248318. 7752.77  31
  -1   1  -6 246466. 7753.31  43
  -1   1  -6 244789. 7756.62  23
   1  -1   6 239862. 7758.08  16
  -1   1  -6 250304. 7756.14  41
  -1   1  -7 82316.6 2540.31  36
  -1   1  -7 80710.0 2537.40  31
  -1   1  -7 80503.2 2539.16  30
   1  -1   7 81294.9 2548.42  16
  -1   1  -7 76809.6 2535.86  15
  -1   1  -7 79448.4 2538.26  43
  -1   1  -7 82833.0 2543.02  23
  -1   1  -7 79018.6 2534.48  48
  -1   1  -8 25524.6 831.040  36
  -1   1  -8 25448.8 829.927  31
   1  -1   8 25931.0 857.006  16
  -1   1  -8 24150.7 831.213  43
  -1   1  -8 26147.6 838.112  23
  -1   1  -8 26617.1 825.754  48
  -1   1  -9 324.283 149.308  43
  -1   1  -9 222.697 144.803  31
  -1   1  -9 168.766 128.191  36
   1  -1   9 414.223 255.964  16
  -1   1  -9 236.452 133.349  15
  -1   1  -9 336.566 155.353  23
   1  -1  10 27585.2 901.806  16
  -1   1 -10 25407.1 867.327  36
  -1   1 -10 27422.0 876.921  23
  -1   1 -10 27105.3 872.958  44
  -1   1 -10 26634.4 868.758  31
   1  -1  11 12040.1 457.996  16
  -1   1 -11 11858.7 403.188  31
  -1   1 -11 11748.3 410.623  23
  -1   1 -12 5600.44 244.644  31
  -1   1 -12 5437.14 257.037  37
  -1   1 -13 2130.86 224.658   2
  -1   1 -13 1654.65 187.333  37
   1  -1  13 1773.17 277.158  16
  -1   1 -13 1816.57 187.791  23
   1  -1  14 1112.51 286.675  16
  -1   1 -14 1108.52 225.170   2
  -1   1 -15 13367.5 501.561   2
   1  -1  15 12165.8 537.498  16
  -1   1 -15 13062.6 497.491  29
  -1   1 -16 1152.96 255.926   2
   1  -1  16 844.881 319.389  16
  -1   1 -16 877.696 250.057  29
  -1   1 -17 12084.1 473.772   2
  -1   1 -17 11254.4 470.644  29
   1  -1  17 10728.6 519.022  16
  -1   1 -18 1866.42 295.434  46
  -1   1 -18 2095.96 275.321  29
  -1   1 -19-21.8530 263.884   2
  -1   1 -19-25.8357 278.869  46
  -1   1 -19 138.529 253.975   8
  -1   1 -19 223.050 261.051  29
  -1   1 -20 1256.83 264.136   2
  -1   1 -20 832.616 282.220  46
  -1   1 -20 1113.58 262.329   8
  -1   1 -20 823.735 262.877  29
  -1   1 -21 1589.05 285.018  46
  -1   1 -21 1799.83 263.646   2
  -1   1 -21 2283.86 263.811   8
  -1   1 -22 514.041 228.463   2
  -1   1 -22 188.327 226.346   8
   1  -1  22 429.335 226.979  35
  -1   1 -22 205.071 247.602  46
  -1   1 -23-54.2182 205.309   2
   1  -1  23-187.450 203.804  35
  -1   1 -23 258.712 220.807  46
  -1   1 -23-153.896 201.830   8
  -1   1 -24 12.1335 144.327  49
  -1   1 -25 760.825 126.393  49
  -1   1 -25 2054.28 186.047  34
   1   0 -26 467.469 158.396  34
   1   0 -25 306.791 121.918  49
   1   0 -25 945.383 202.449  34
   1   0 -24 1329.00 169.241  49
   1   0 -24 2863.83 246.379  34
   1   0 -23 2003.13 231.624   8
   1   0 -23 994.063 183.192  49
  -1   0  22 4142.71 315.945  35
   1   0 -22 6561.68 323.035   8
  -1   0  21 416.225 264.817  35
   1   0 -21 14.3999 289.170  46
   1   0 -21 148.322 248.064   2
   1   0 -21 277.795 258.744   8
  -1   0  20 310.337 270.325  35
   1   0 -20 685.187 299.336  46
   1   0 -20 475.480 256.873   2
   1   0 -20 320.687 261.093   8
   1   0 -19 1706.10 274.616   2
   1   0 -19 1750.78 305.667  46
  -1   0  19 1415.60 333.738  16
   1   0 -19 1877.56 279.738   8
   1   0 -18 610.205 262.082   2
   1   0 -18 496.933 291.053  46
  -1   0  18 432.926 319.946  16
   1   0 -17 317.924 273.209  29
   1   0 -17-60.3707 259.543   2
   1   0 -17 164.627 252.007   8
  -1   0  17 236.263 314.954  16
   1   0 -17 193.946 282.157  46
   1   0 -16 6876.49 362.321  29
   1   0 -16 6631.73 372.252  46
  -1   0  16 7000.57 394.301  16
   1   0 -16 7999.72 356.207   2
   1   0 -15 434.672 240.236  29
   1   0 -15 638.185 233.669   2
   1   0 -15 355.388 194.499  37
   1   0 -15 416.463 259.880  46
  -1   0  15 469.236 279.799  16
  -1   0  14 33791.2 1154.97  16
   1   0 -14 35224.8 1137.97   2
   1   0 -13 17721.0 622.606  29
   1   0 -13 18041.3 617.639   2
   1   0 -13 17515.5 607.133  37
  -1   0  13 18056.4 638.064  16
   1   0 -12 19954.3 686.946   2
   1   0 -12 20599.8 691.849  29
   1   0 -12 19843.2 678.370  23
   1   0 -12 20569.1 679.746  37
   1   0 -11 7776.13 303.546  42
   1   0 -11 8069.11 321.282  37
   1   0 -11 8204.52 315.346  23
   1   0 -11 8348.15 336.382   2
   1   0 -11 8072.37 327.355  44
   1   0 -11 8120.25 339.053  29
  -1   0  11 7793.51 359.550  16
   1   0 -10 61052.6 1979.12  42
   1   0 -10 62509.2 1984.88  37
   1   0 -10 61911.4 1982.66  44
  -1   0  10 60951.2 1993.75  16
   1   0 -10 64058.1 1986.56   2
   1   0 -10 61878.5 1984.40  23
   1   0 -10 62846.0 1988.76  29
   1   0  -9 86.0499 142.165  23
   1   0  -9 82.5093 165.478  37
   1   0  -9 313.104 186.337  44
  -1   0   9 327.782 216.602  16
   1   0  -9 211.643 136.340   9
   1   0  -9 273.538 191.202  29
   1   0  -8 4037.10 186.194  23
   1   0  -8 4146.99 201.435  37
  -1   0   8 4080.56 229.517  16
   1   0  -8 4176.14 211.268   2
   1   0  -8 4411.32 185.851   9
   1   0  -8 3965.87 208.895  44
   1   0  -7 7603.94 285.300  37
   1   0  -7 8195.60 284.025  31
   1   0  -7 7392.18 291.102  44
   1   0  -7 8035.24 277.504   9
   1   0  -7 7619.94 279.803  23
   1   0  -6 13433.9 461.292  44
   1   0  -6 13687.4 458.867  37
   1   0  -6 13530.6 456.778  31
   1   0  -6 14711.5 450.799  27
   1   0  -6 13207.7 471.945  14
   1   0  -6 13420.1 452.904   9
   1   0  -6 13402.2 454.759  23
   1   0  -5 79723.7 2632.74  44
   1   0  -5 81971.3 2632.60  23
   1   0  -5 82412.5 2632.66  31
   1   0  -5 82591.9 2633.74  37
   1   0  -5 81116.8 2634.74  14
   1   0  -5 83574.4 2630.98   9
   1   0  -5 88891.5 2631.35  27
   1   0  -4 56625.6 1865.90  23
   1   0  -4 62862.7 1868.23  37
   1   0  -4 56812.4 1866.26  31
   1   0  -4 57842.5 1868.63  14
   1   0  -4 57307.5 1864.62   9
   1   0  -4 61854.2 1864.53  27
   1   0  -3 132705. 4194.61  14
   1   0  -2 104087. 3492.00   1
   1   0  -2 115359. 3491.68   2
   1   0  -2 112028. 3493.00  14
   1   0  -1 9221.96 306.813   7
  -1   0   1 10051.9 307.383   7
   1   0  -1 10178.3 309.683  14
   1   0  -1 9372.69 305.894   2
  -1   0  -1 7130.14 228.944   3
  -1   0  -2 73011.8 2379.64   5
  -1   0  -2 77915.0 2381.42   4
  -1   0  -2 75741.7 2380.72  10
  -1   0  -2 72468.5 2382.04  27
   1   0   2 79213.0 2381.73  16
  -1   0  -3 5731.31 203.818  23
  -1   0  -3 5835.72 191.951  10
  -1   0  -3 5982.38 199.653  27
   1   0   3 5907.92 209.668  16
  -1   0  -4 90792.2 2875.47  10
  -1   0  -4 92336.7 2877.42  40
  -1   0  -4 91745.3 2878.11  39
  -1   0  -4 92394.0 2876.66  36
  -1   0  -4 87231.0 2877.34  23
   1   0   4 89080.8 2872.47   6
  -1   0  -4 95937.4 2878.44  27
   1   0   4 90139.7 2877.68  16
  -1   0  -5 997.069 119.775  23
  -1   0  -5 1065.23 115.226  43
  -1   0  -5 1102.61 95.9578  40
  -1   0  -5 1108.03 154.837  41
   1   0   5 1032.68 158.606  16
  -1   0  -5 954.667 113.940  15
  -1   0  -5 813.658 97.0338  36
  -1   0  -5 1156.57 107.891  31
  -1   0  -5 1086.12 97.1090  10
  -1   0  -5 1185.21 118.095  27
   1   0   6 292.464 162.700  16
  -1   0  -6 218.768 89.8145  36
  -1   0  -6 309.761 106.654  31
  -1   0  -6 322.935 113.073  43
  -1   0  -6 326.750 104.367  15
  -1   0  -6 353.304 108.748  23
  -1   0  -6 389.930 113.180  27
  -1   0  -7 52746.6 1663.18  48
   1   0   7 54994.8 1673.48  16
  -1   0  -7 48219.4 1663.76  36
  -1   0  -7 53682.5 1665.49  31
  -1   0  -7 54257.3 1666.11  43
  -1   0  -7 53112.4 1667.32  23
  -1   0  -7 51156.3 1662.33  15
  -1   0  -8 56648.9 1703.13  48
   1   0   8 57663.5 1716.81  16
  -1   0  -8 50736.1 1704.09  36
  -1   0  -8 56041.8 1706.00  31
  -1   0  -8 54596.8 1705.52  43
   1   0   8 52662.4 1698.70   1
  -1   0  -8 54671.2 1707.89  23
  -1   0  -8 49104.6 1701.02  15
  -1   0  -9 17341.9 524.500  48
   1   0   9 16042.1 562.251  16
  -1   0  -9 15460.7 525.228  36
  -1   0  -9 16910.1 531.365  31
  -1   0  -9 16285.3 531.556  43
  -1   0  -9 16700.2 531.236  44
   1   0   9 14268.4 516.264   1
  -1   0  -9 15812.2 533.036  23
  -1   0  -9 14635.9 522.598  15
  -1   0 -10 21781.1 673.265  23
  -1   0 -10 21418.8 670.333  31
  -1   0 -10 19534.9 664.200  36
   1   0  10 21994.6 702.390  16
  -1   0 -10 20493.4 661.463  48
  -1   0 -11 344.014 156.367  23
  -1   0 -11 475.389 164.620  37
  -1   0 -11 293.885 120.930  36
   1   0  11 306.240 237.969  16
  -1   0 -11 382.279 154.668  31
  -1   0 -12 25250.0 760.182  31
  -1   0 -12 24737.8 760.326  37
  -1   0 -12 27052.9 774.196   2
  -1   0 -13 1372.93 172.654  31
  -1   0 -13 1852.71 216.580   2
  -1   0 -13 1472.06 172.229  37
  -1   0 -14 12765.0 474.347   2
   1   0  14 11898.1 496.751  16
  -1   0 -14 12762.2 476.815  29
  -1   0 -15 2476.46 252.321   2
  -1   0 -15 2147.00 247.426  19
   1   0  15 2247.11 294.635  16
  -1   0 -15 2388.77 251.728  29
  -1   0 -16 231.296 237.183  19
   1   0  16-110.968 298.008  16
  -1   0 -16 120.155 241.272  29
  -1   0 -16 119.807 246.514   2
  -1   0 -17 4217.21 303.294   2
  -1   0 -17 3893.39 293.093   8
  -1   0 -17 3865.34 301.848  29
  -1   0 -18 4207.44 308.089  29
  -1   0 -18 3699.64 321.228  46
  -1   0 -19 401.601 267.937   2
  -1   0 -19 365.772 280.973  46
  -1   0 -19 507.724 264.688   8
  -1   0 -19 451.003 270.205  29
  -1   0 -20 577.439 268.934   2
  -1   0 -20 198.488 281.122  46
  -1   0 -20 449.919 261.280   8
  -1   0 -20 65.1475 269.252  29
  -1   0 -21 1073.14 261.354   2
  -1   0 -21 1482.49 259.082   8
   1   0  21 429.915 258.917  35
  -1   0 -21 736.709 280.262  46
  -1   0 -22 8229.28 380.700   8
  -1   0 -22 8120.58 380.810   2
  -1   0 -23 258.743 213.110   8
  -1   0 -23 122.471 218.477   2
  -1   0 -23 328.634 175.794  49
  -1   0 -23 279.250 234.784  46
  -1   0 -24 1891.16 180.576  49
  -1   0 -25 196.499 133.800  49
  -1   0 -25 352.350 196.502  34
  -1   0 -26-115.046 151.622  34
   1   1 -25 856.955 188.373  34
   1   1 -24 409.695 142.999  49
   1   1 -24 905.456 217.580  34
   1   1 -23 85.9377 161.293  49
  -1  -1  23-59.7649 212.737  35
   1   1 -23-111.454 205.858   8
   1   1 -22 9438.31 441.724  46
  -1  -1  22 8281.75 430.650  35
   1   1 -21 1368.90 259.569   8
   1   1 -21 1084.83 286.858  46
   1   1 -20 5286.62 320.632   8
   1   1 -20 4790.37 307.498   2
   1   1 -20 4470.72 343.931  46
   1   1 -19 646.805 255.100   2
   1   1 -19 569.865 264.923   8
   1   1 -19 729.859 290.478  46
  -1  -1  19 829.141 333.232  16
   1   1 -18-249.863 287.149  46
  -1  -1  18-60.1230 329.603  16
   1   1 -18 229.780 269.360  29
   1   1 -17 16227.0 607.144  29
   1   1 -17 15232.5 618.425  46
  -1  -1  17 15521.0 641.810  16
   1   1 -17 17385.5 603.251   2
   1   1 -16 734.435 212.241  37
   1   1 -16 577.009 278.168  46
   1   1 -16 859.439 244.915   2
  -1  -1  16 760.213 313.137  16
   1   1 -16 848.198 258.503  29
   1   1 -15 17639.8 636.484  37
   1   1 -15 18436.2 652.815  29
  -1  -1  15 18103.1 681.924  16
   1   1 -15 19043.7 648.945   2
   1   1 -14 42.0392 171.886  23
  -1  -1  14 141.907 273.722  16
   1   1 -14 148.432 223.852  29
   1   1 -14 76.1590 213.815   2
   1   1 -13 2818.19 200.112  23
   1   1 -13 2898.23 210.212  37
   1   1 -13 2801.59 228.447   2
  -1  -1  13 2646.48 277.674  16
   1   1 -12 8952.30 352.232   2
  -1  -1  12 8520.78 393.776  16
   1   1 -12 8722.69 354.045  29
   1   1 -12 8485.84 343.068  37
   1   1 -11 4706.12 259.788   2
   1   1 -11 4971.48 255.612  44
   1   1 -11 4757.34 235.796  23
   1   1 -11 4695.70 257.093  29
   1   1 -11 4874.16 243.300  37
  -1  -1  10 21929.4 808.579  16
   1   1 -10 25335.5 790.965  44
   1   1 -10 24130.7 789.636  37
   1   1 -10 23039.3 785.959  23
  -1  -1   9 51266.0 1536.46   1
  -1  -1   9 53969.0 1556.93  16
   1   1  -9 51103.9 1544.26  44
   1   1  -9 53917.8 1545.00  23
   1   1  -9 53236.6 1545.60  37
   1   1  -8 2015.18 173.205  37
   1   1  -8 1484.98 109.520  36
  -1  -1   8 1927.32 143.569   1
  -1  -1   8 2030.22 216.110  16
   1   1  -8 2051.88 191.005  44
   1   1  -8 1966.72 156.825   9
   1   1  -8 2051.42 163.170  23
  -1  -1   7 146411. 4536.37   1
  -1  -1   7 151618. 4544.51  16
   1   1  -7 151710. 4540.79  23
   1   1  -7 150025. 4538.94  44
   1   1  -7 151262. 4538.62   9
   1   1  -6 108308. 3412.95   9
  -1  -1   6 110406. 3418.20  16
  -1  -1   6 105731. 3411.37   1
   1   1  -5 124006. 3901.60   9
  -1  -1   5 126410. 3905.50  16
  -1  -1   5 120754. 3900.04   1
   1   1  -4 109173. 3389.43   9
  -1  -1   4 105261. 3388.42   1
   1   1  -3 12632.7 417.398   9
   1   1  -3 12622.6 432.900  14
  -1  -1   3 12791.1 419.331   1
   1   1  -2 45342.3 1424.62  14
  -1  -1   2 44455.6 1422.09   1
   1   1  -1 1666.82 88.0804  14
  -1  -1   1 1447.87 77.5879   1
  -1  -1   0 9741.62 314.410   1
   1   1   0 9838.64 314.110   1
  -1  -1  -1 97779.6 3146.04  13
  -1  -1  -1 104349. 3146.72  15
  -1  -1  -1 97773.5 3145.08   7
  -1  -1  -1 104554. 3146.27  12
   1   1   1 97313.0 3145.66   8
  -1  -1  -1 98317.1 3146.32  19
  -1  -1  -1 95783.3 3145.40   2
   1   1   1 95127.6 3145.33   2
   1   1   1 105938. 3145.54   1
  -1  -1  -1 102017. 3145.24   1
  -1  -1  -2 966.015 57.1716  13
  -1  -1  -2 1203.79 48.1467  12
  -1  -1  -2 1195.32 73.8424   2
  -1  -1  -2 1155.67 59.5085   4
  -1  -1  -2 1035.29 69.4108  19
  -1  -1  -2 1134.59 53.6247  11
  -1  -1  -2 1155.20 68.8019   8
  -1  -1  -2 1068.96 68.1967  15
  -1  -1  -3 138874. 4331.68  15
   1   1   3 135529. 4329.39  16
  -1  -1  -3 142144. 4330.40  12
  -1  -1  -3 140815. 4330.91  26
  -1  -1  -3 148307. 4331.65  27
  -1  -1  -3 138143. 4330.95  10
  -1  -1  -4 28015.1 904.982  43
  -1  -1  -4 28887.5 903.902  39
  -1  -1  -4 30009.2 901.705  40
   1   1   4 27922.5 903.052  16
  -1  -1  -4 27597.4 902.892  31
  -1  -1  -4 31011.6 904.582  23
  -1  -1  -4 24942.8 898.752  13
  -1  -1  -4 27671.0 902.690  15
  -1  -1  -4 29923.8 902.307  27
  -1  -1  -4 28411.3 900.821  26
  -1  -1  -4 28378.3 900.805  10
  -1  -1  -5 35929.6 1104.35  26
  -1  -1  -5 35878.4 1105.03  27
  -1  -1  -5 29826.4 1099.42  13
  -1  -1  -5 34578.4 1103.96  15
  -1  -1  -5 33447.5 1099.45  21
  -1  -1  -5 36019.1 1106.88  23
  -1  -1  -5 36736.1 1107.05  43
  -1  -1  -5 36721.1 1107.99  39
  -1  -1  -5 38112.2 1105.43  40
  -1  -1  -5 32989.2 1103.90  36
  -1  -1  -5 36753.5 1105.96  31
   1   1   5 35394.9 1107.27  16
  -1  -1  -5 33897.1 1103.40  10
  -1  -1  -6 51810.0 1616.27  26
  -1  -1  -6 52119.5 1616.48  27
  -1  -1  -6 52304.4 1614.64  15
  -1  -1  -6 47091.2 1609.81  13
   1   1   6 50288.2 1606.86   1
  -1  -1  -6 52015.3 1610.43  21
  -1  -1  -6 49943.1 1616.89  23
  -1  -1  -6 51451.4 1617.13  43
  -1  -1  -6 52711.0 1617.06  40
  -1  -1  -6 47098.2 1615.15  36
  -1  -1  -6 52010.5 1616.87  31
   1   1   6 53011.2 1618.50  16
  -1  -1  -6 53451.9 1616.03  10
  -1  -1  -7 36105.9 1077.83  10
  -1  -1  -7 35876.8 1077.37  27
  -1  -1  -7 31011.9 1068.59  13
  -1  -1  -7 33352.6 1074.39  15
   1   1   7 33128.7 1065.91   1
  -1  -1  -7 34499.5 1078.52  43
  -1  -1  -7 35250.2 1078.65  40
  -1  -1  -7 32727.1 1075.77  36
  -1  -1  -7 35938.1 1078.56  31
  -1  -1  -7 31927.5 1070.67  47
   1   1   7 36388.1 1083.61  16
  -1  -1  -7 34477.8 1079.36  23
  -1  -1  -8 21523.9 646.365  27
  -1  -1  -8 18821.8 632.848  13
  -1  -1  -8 19752.5 641.980  15
  -1  -1  -8 18552.2 635.401  47
  -1  -1  -8 21203.7 649.129  43
  -1  -1  -8 21200.9 646.529  40
  -1  -1  -8 17639.9 641.921  36
  -1  -1  -8 21289.3 647.998  31
  -1  -1  -8 19993.2 647.308  23
   1   1   8 21275.5 658.033  16
  -1  -1  -9 2513.35 165.810  23
   1   1   9 2517.89 216.196  16
  -1  -1  -9 2870.16 163.910  37
  -1  -1  -9 2198.01 144.305  36
  -1  -1  -9 2985.03 168.287  31
  -1  -1  -9 2561.92 160.382  27
  -1  -1  -9 2262.59 158.208  15
  -1  -1  -9 2018.61 114.114  13
  -1  -1  -9 2632.44 120.824  47
  -1  -1  -9 2310.23 204.277   2
  -1  -1 -10 28688.4 865.446  31
  -1  -1 -10 29236.5 860.953  37
  -1  -1 -10 27177.8 874.025   2
   1   1  10 28040.5 881.757  16
  -1  -1 -11 33844.6 1115.88  37
  -1  -1 -11 33024.2 1113.98  48
  -1  -1 -11 35180.5 1121.12  31
  -1  -1 -11 37067.4 1129.72   2
   1   1  11 35341.3 1135.86  16
  -1  -1 -12 1104.84 155.101  37
  -1  -1 -12 1144.78 166.258  31
   1   1  12 882.266 230.999  16
  -1  -1 -12 1083.56 209.237   2
  -1  -1 -12 843.134 130.756  48
  -1  -1 -13 10688.7 397.607  31
  -1  -1 -13 11030.2 418.475   2
   1   1  14 268.160 246.348  16
  -1  -1 -14 158.036 214.433  29
  -1  -1 -14 210.329 213.157   2
  -1  -1 -15 29955.4 981.804   8
  -1  -1 -15 29500.6 980.951   2
   1   1  15 27414.9 990.989  16
  -1  -1 -15 30149.8 982.054  29
  -1  -1 -16 5430.41 315.526  19
  -1  -1 -16 6207.39 326.565   2
  -1  -1 -16 5806.81 316.536   8
  -1  -1 -16 5316.71 320.499  29
  -1  -1 -17 2858.62 275.142   8
  -1  -1 -17 3033.69 286.357  29
  -1  -1 -17 2936.60 289.023   2
  -1  -1 -17 2470.67 299.141  46
  -1  -1 -17 2693.25 274.516  19
  -1  -1 -18 632.032 258.610   8
  -1  -1 -18 488.444 269.897  29
  -1  -1 -18 183.919 269.728   2
  -1  -1 -18 770.258 285.179  46
  -1  -1 -18 503.457 256.577  19
  -1  -1 -19 7233.96 371.296  29
  -1  -1 -19 6426.74 382.348  46
  -1  -1 -20 2925.94 300.095   2
  -1  -1 -20 2656.13 314.063  46
  -1  -1 -20 2908.78 297.692  29
  -1  -1 -20 2833.05 291.703   8
  -1  -1 -21 5488.50 330.131   2
  -1  -1 -21 5348.90 325.675   8
  -1  -1 -22 2150.84 271.404   2
  -1  -1 -22 2130.74 265.647   8
  -1  -1 -23 404.308 247.635  46
  -1  -1 -23 171.150 185.496  49
  -1  -1 -23 428.020 228.580   8
  -1  -1 -23 357.199 236.492   2
  -1  -1 -24 117.176 166.446  49
  -1  -1 -24 89.5014 212.804   2
  -1  -1 -24 85.9837 241.748  34
  -1  -1 -25 2824.82 228.516  34
  -1  -1 -25 1152.79 157.668  49
  -1  -1 -26 124.520 173.939  34
   1   2 -25 1476.55 169.934  34
   1   2 -24 336.445 199.167  34
   1   2 -24 8.46057 126.703  49
  -1  -2  23 716.514 207.122  35
   1   2 -23 1370.86 199.621   8
  -1  -2  22-52.9119 232.292  35
   1   2 -22 85.4643 218.496   8
   1   2 -22-139.797 241.762  46
   1   2 -21 1278.26 246.606   8
  -1  -2  20 5526.04 370.899  35
   1   2 -20 6864.33 380.644  46
  -1  -2  20 6669.21 414.389  16
   1   2 -19 1322.04 295.731  46
   1   2 -19 592.645 263.192   8
  -1  -2  19 555.188 338.287  16
   1   2 -19 779.343 251.007   2
   1   2 -18 554.343 286.326  46
   1   2 -18 372.863 258.767   8
  -1  -2  18 365.705 339.828  16
   1   2 -18 310.270 251.071   2
   1   2 -17 1060.37 225.825  37
   1   2 -17 1124.16 290.510  46
  -1  -2  17 1395.33 346.259  16
   1   2 -17 1134.95 256.422   2
   1   2 -16 2087.28 238.212  37
   1   2 -16 2440.21 275.300  29
  -1  -2  16 2582.07 344.784  16
   1   2 -16 2689.52 265.204   2
   1   2 -15 8605.52 373.624  37
   1   2 -15 8840.06 390.258  29
   1   2 -15 8846.63 368.783  23
   1   2 -15 9109.61 384.998   2
  -1  -2  15 8774.02 445.033  16
   1   2 -14 10869.5 431.753  29
  -1  -2  14 10425.5 474.927  16
   1   2 -14 10490.6 419.545  37
   1   2 -14 11524.1 429.900   2
   1   2 -14 10626.0 411.582  23
   1   2 -13 21653.6 754.181  23
  -1  -2  13 22003.5 787.370  16
   1   2 -13 23182.0 756.625   2
   1   2 -12 1994.10 208.096  29
  -1  -2  12 2216.90 276.211  16
   1   2 -12 1897.67 199.024  37
   1   2 -12 1880.66 211.903  44
   1   2 -12 1850.10 187.178  23
   1   2 -11 8929.31 351.868  37
   1   2 -11 9045.95 365.888  44
  -1  -2  10 159081. 5099.37  16
   1   2 -10 157765. 5087.97  44
   1   2 -10 166618. 5092.95  23
   1   2 -10 159392. 5091.20  37
   1   2  -9 892.441 180.358  23
   1   2  -9 964.575 171.030   9
  -1  -2   9 752.908 258.985  16
   1   2  -9 685.657 217.229  44
  -1  -2   8 22234.6 784.125   1
   1   2  -8 23174.2 774.567  36
  -1  -2   7 85.9934 141.945   1
  -1  -2   7 489.084 205.689  16
   1   2  -7 190.632 144.302   9
   1   2  -7 353.016 93.0829  36
  -1  -2   6 41219.8 1237.35  16
  -1  -2   6 40421.6 1226.13   1
   1   2  -6 41031.0 1227.34   9
  -1  -2   6 37565.6 1230.18  51
  -1  -2   5 141851. 4571.01  51
  -1  -2   5 148282. 4574.97  16
   1   2  -5 142523. 4570.52  30
   1   2  -5 146051. 4570.55   9
  -1  -2   4 16564.5 556.375  51
   1   2  -4 16747.7 550.779   9
   1   2  -4 16691.7 550.094  30
  -1  -2   4 16618.1 561.616  16
   1   2  -3 1956.51 141.915   9
   1   2  -3 1962.31 138.629  30
  -1  -2   3 1843.51 164.679  16
  -1  -2   2 1199.49 134.747  16
   1   2  -2 1468.33 115.599  30
   1   2  -2 1225.27 119.142   9
  -1  -2   2 1280.34 128.642   6
   1   2  -2 1644.64 149.077  41
  -1  -2   1 2209.76 121.809   6
  -1  -2   1 2078.96 119.584  16
  -1  -2   1 1860.39 87.1635  13
   1   2  -1 2148.21 109.848   9
  -1  -2   0 130966. 4148.37  13
  -1  -2   0 132262. 4149.54   6
  -1  -2   0 136553. 4148.46  16
  -1  -2   0 133617. 4150.51  17
  -1  -2   0 124684. 4148.17  19
  -1  -2  -1 16377.8 515.895  13
  -1  -2  -1 16272.7 516.567   6
  -1  -2  -1 15718.9 516.467  19
  -1  -2  -2 162368. 5038.65  11
  -1  -2  -2 163681. 5039.27  15
  -1  -2  -2 158642. 5037.81   4
  -1  -2  -2 161216. 5037.18   5
  -1  -2  -2 151169. 5038.62   2
   1   2   2 157345. 5037.17   3
  -1  -2  -2 160442. 5037.14   3
  -1  -2  -2 161838. 5039.00  19
  -1  -2  -3 3941.17 176.529   2
  -1  -2  -3 4214.25 146.322  12
  -1  -2  -3 4346.70 153.079  11
  -1  -2  -3 4235.19 173.085   8
  -1  -2  -3 4458.34 168.468  15
  -1  -2  -4 1309.35 117.203  43
  -1  -2  -4 1429.36 83.9704  40
  -1  -2  -4 1293.22 91.4261  10
  -1  -2  -4 1446.64 130.229   8
   1   2   4 1178.75 64.0526   9
  -1  -2  -4 1458.71 106.469  31
  -1  -2  -4 1377.28 139.111   2
  -1  -2  -4 1344.75 120.786  15
  -1  -2  -4 1262.54 70.6911  12
  -1  -2  -4 1324.46 87.0113  27
  -1  -2  -4 1228.81 68.6311  24
  -1  -2  -5 910.701 96.2679  47
  -1  -2  -5 970.220 121.556  43
  -1  -2  -5 968.343 85.1996  40
  -1  -2  -5 983.898 117.076  39
  -1  -2  -5 890.875 87.4769  27
  -1  -2  -5 873.304 64.7945  24
  -1  -2  -5 810.009 81.4831  26
  -1  -2  -5 698.629 64.0905  12
  -1  -2  -5 836.083 117.676  15
  -1  -2  -5 825.072 160.196   2
  -1  -2  -5 929.055 115.566  31
  -1  -2  -5 707.155 93.8555  10
  -1  -2  -5 646.169 139.753   8
   1   2   5 563.520 71.0867   9
  -1  -2  -5 762.016 72.9648  21
  -1  -2  -6 113.744 62.9615  21
  -1  -2  -6 231.000 63.7818  24
  -1  -2  -6 207.371 123.111  39
  -1  -2  -6 249.592 81.4306  40
  -1  -2  -6 166.438 87.4097  27
  -1  -2  -6 238.133 80.3725  26
  -1  -2  -6 257.459 111.781  15
  -1  -2  -6 218.331 162.248   2
  -1  -2  -6 246.279 114.311  31
  -1  -2  -6 299.090 91.6988  47
  -1  -2  -6 151.476 93.5824  10
  -1  -2  -6 193.374 148.559   8
  -1  -2  -7 50931.2 1773.28  47
  -1  -2  -7 54683.2 1770.66  21
  -1  -2  -7 58613.9 1778.15  40
  -1  -2  -7 55199.6 1771.66  37
  -1  -2  -7 58090.1 1778.62  31
  -1  -2  -7 56502.7 1781.36   2
  -1  -2  -7 55803.5 1775.27  15
  -1  -2  -7 54714.3 1772.34  13
  -1  -2  -7 58908.4 1777.13  26
  -1  -2  -7 56926.1 1776.07  27
  -1  -2  -7 58513.2 1777.52  10
  -1  -2  -8 1968.99 121.151  26
  -1  -2  -8 2001.77 126.026  27
  -1  -2  -8 1952.59 141.998  15
  -1  -2  -8 1838.44 118.233  13
  -1  -2  -8 1935.92 95.3070  21
  -1  -2  -8 2118.49 121.505  40
  -1  -2  -8 2123.04 129.330  37
  -1  -2  -8 1989.11 141.052  31
  -1  -2  -8 1898.78 114.012  47
   1   2   8 2083.98 164.925  16
  -1  -2  -8 2015.74 134.924  10
  -1  -2  -9 2368.06 128.405  47
  -1  -2  -9 2363.32 111.700  21
  -1  -2  -9 2613.79 146.246  40
  -1  -2  -9 2775.26 153.289  37
  -1  -2  -9 2633.49 168.454  31
  -1  -2  -9 2487.93 166.486  15
  -1  -2  -9 2269.73 133.510  13
   1   2   9 2624.59 197.692  16
  -1  -2  -9 2645.49 150.847  27
  -1  -2  -9 2420.61 144.853  26
  -1  -2 -10 60501.5 1835.99  27
  -1  -2 -10 52169.9 1824.05  13
  -1  -2 -10 61294.9 1838.00  40
  -1  -2 -10 61108.0 1830.20  37
  -1  -2 -10 61545.1 1838.11  31
  -1  -2 -10 54384.6 1826.75  47
  -1  -2 -10 58750.8 1841.93   2
   1   2  10 58756.0 1840.82  16
  -1  -2 -11 2052.00 178.981  31
  -1  -2 -11 1771.41 155.546  37
  -1  -2 -11 1480.91 221.903   2
   1   2  11 1501.36 222.078  16
  -1  -2 -11 1392.76 120.936  25
  -1  -2 -11 1585.24 157.538  27
  -1  -2 -12 105903. 3423.92   8
  -1  -2 -12 108405. 3421.57  31
  -1  -2 -12 111309. 3424.35   2
   1   2  12 103861. 3423.87  16
  -1  -2 -12 107496. 3421.21  27
  -1  -2 -12 108996. 3425.18  29
  -1  -2 -13 654.719 201.185   8
  -1  -2 -13 629.647 167.116  31
  -1  -2 -13 748.306 214.842   2
  -1  -2 -13 663.966 200.443  29
   1   2  13 662.731 221.452  16
  -1  -2 -13 633.547 135.553  48
  -1  -2 -14 13220.8 449.421   8
  -1  -2 -14 13782.1 456.584   2
  -1  -2 -15 7948.43 370.672   2
  -1  -2 -15 8154.77 362.034   8
  -1  -2 -15 8261.88 368.474  29
  -1  -2 -16 730.996 238.867  19
  -1  -2 -16 886.509 242.454   8
  -1  -2 -16 565.885 253.342   2
  -1  -2 -16 927.502 262.816  46
  -1  -2 -16 734.423 249.481  29
  -1  -2 -17 4672.24 305.546   8
  -1  -2 -17 4471.67 310.643  29
  -1  -2 -17 4413.93 315.205   2
  -1  -2 -17 3872.88 320.667  46
  -1  -2 -17 4390.54 302.621  19
  -1  -2 -18 1071.98 261.012  19
  -1  -2 -18 1041.42 280.233   2
  -1  -2 -18 929.086 283.733  46
  -1  -2 -18 880.589 274.053  29
  -1  -2 -18 1244.76 265.236   8
  -1  -2 -19 259.416 274.052  29
  -1  -2 -19 400.221 258.013  19
  -1  -2 -19 240.583 285.564  46
  -1  -2 -20 6825.65 375.828  29
  -1  -2 -20 6874.40 355.635  19
  -1  -2 -20 7320.91 369.598   8
  -1  -2 -20 6323.51 385.345  46
  -1  -2 -20 6688.27 372.489   2
  -1  -2 -21 234.556 264.086   8
  -1  -2 -21 151.248 284.530  46
  -1  -2 -21 97.7624 271.177   2
  -1  -2 -22 17414.3 563.620   8
  -1  -2 -22 17585.8 564.092   2
  -1  -2 -23-37.1574 251.178   2
  -1  -2 -23 182.879 192.450  49
  -1  -2 -24 2588.59 273.805  34
  -1  -2 -24 3127.55 248.633   2
  -1  -2 -25 127.954 150.568  49
  -1  -2 -25 118.377 225.149  34
  -1  -2 -26 191.622 119.154  49
  -1  -2 -26 142.528 188.309  34
   1   3 -24 100.605 108.131  49
   1   3 -24 15.8678 178.274  34
  -1  -3  23 646.673 191.805  35
   1   3 -22-123.717 202.582   8
  -1  -3  22-160.172 216.762  35
   1   3 -22-211.635 221.922  46
  -1  -3  21-65.6218 289.475  16
   1   3 -21-66.0472 224.426   8
  -1  -3  21 151.723 238.385  35
   1   3 -21 139.159 244.066  46
   1   3 -20 1448.83 280.218  46
   1   3 -20 1392.44 254.463   8
  -1  -3  20 1310.87 324.093  16
   1   3 -19 7721.34 409.276  46
  -1  -3  19 6800.40 434.406  53
  -1  -3  18 5366.72 407.480  16
   1   3 -18 5167.58 353.991  46
   1   3 -18 5844.99 320.526   2
  -1  -3  17 8747.13 470.511  16
   1   3 -17 8859.10 419.409  46
   1   3 -17 8104.41 373.899  37
   1   3 -16 6605.02 336.101  37
  -1  -3  16 6766.75 429.960  16
   1   3 -16 7398.16 350.045   2
   1   3 -15 3864.39 273.815  37
  -1  -3  15 4007.89 368.878  16
   1   3 -15 4087.85 285.292   2
   1   3 -15 4091.52 253.967  23
   1   3 -14 12218.7 491.178  37
  -1  -3  14 12969.5 546.329  16
   1   3 -14 13806.0 494.827   2
   1   3 -14 13268.9 486.103  23
   1   3 -13 7349.87 329.676  37
   1   3 -13 7231.40 319.049  23
   1   3 -13 7333.59 331.749   2
  -1  -3  13 7476.64 397.599  16
   1   3 -12 623.767 213.111  44
   1   3 -12 724.340 180.967  23
   1   3 -12 703.085 195.570  29
  -1  -3  12 832.614 274.267  16
  -1  -3  11 21173.1 768.638  16
   1   3 -11 22182.4 742.329  44
   1   3 -11 22095.2 739.966  37
   1   3 -10 31264.7 993.536  44
   1   3 -10 30668.9 992.428  23
  -1  -3  10 28979.0 981.029   1
  -1  -3   9 10242.1 341.248   1
  -1  -3   9 9099.57 403.686  16
  -1  -3   8 23004.0 732.609  16
  -1  -3   8 20320.3 716.367  51
   1   3  -8 19280.4 681.545  36
   1   3  -8 22852.5 698.997   9
  -1  -3   7 73752.7 2419.73  51
  -1  -3   7 80603.6 2427.01  16
   1   3  -7 72539.5 2407.00  36
   1   3  -7 79896.1 2416.27  30
   1   3  -6 5510.98 242.445  30
  -1  -3   6 5672.86 286.166  16
  -1  -3   6 5484.26 273.766  51
   1   3  -5 102468. 3259.85   9
   1   3  -5 104463. 3259.58  30
  -1  -3   5 99846.9 3264.70  16
  -1  -3   5 103768. 3262.58  51
   1   3  -4 14766.6 456.218   9
  -1  -3   4 13394.6 469.412  16
   1   3  -4 13390.5 453.531  30
  -1  -3   3 16602.4 543.130  51
  -1  -3   3 15811.0 542.699  16
   1   3  -3 16276.0 531.861  30
   1   3  -3 16318.1 543.762  41
  -1  -3   3 15550.4 536.036   6
   1   3  -3 15840.4 534.172   9
  -1  -3   2 33063.7 1000.30  51
  -1  -3   2 29264.0 982.954  13
   1   3  -2 31347.5 998.397  41
  -1  -3   2 31747.1 997.092  16
   1   3  -2 30907.3 992.682  30
  -1  -3   2 32350.7 996.110   6
   1   3  -2 31798.4 994.766   9
   1   3  -1 68740.9 2020.21  41
  -1  -3   1 64976.8 2018.96  16
  -1  -3   1 58645.1 2013.22  13
  -1  -3   1 63258.4 2018.99   6
  -1  -3   1 61470.8 2012.94  25
  -1  -3   1 73738.4 2022.61  51
   1   3  -1 64392.0 2018.62   9
   1   3   0 78599.7 2550.04   9
  -1  -3   0 82248.5 2549.96  16
  -1  -3   0 80178.3 2554.44  17
  -1  -3   0 79466.7 2548.37  13
  -1  -3   0 79790.9 2547.75  25
  -1  -3   0 77255.3 2548.97  20
  -1  -3   0 80049.4 2551.09   6
  -1  -3  -1 1610.46 116.275  16
  -1  -3  -1 1545.03 141.325  17
  -1  -3  -1 1674.46 135.101  49
  -1  -3  -1 2016.87 111.479  50
  -1  -3  -1 2124.33 126.493  51
  -1  -3  -1 1706.75 91.2548  25
   1   3   1 1532.76 105.207   9
  -1  -3  -1 1279.28 76.6420   4
  -1  -3  -1 1610.70 118.350  19
  -1  -3  -1 1614.81 104.978  20
  -1  -3  -2 34849.4 1080.50  50
  -1  -3  -2 33334.3 1082.59  49
   1   3   2 32471.8 1075.04   9
  -1  -3  -2 34609.7 1076.89  11
  -1  -3  -2 33821.2 1079.89  19
  -1  -3  -2 33769.6 1075.09   4
  -1  -3  -2 35409.3 1080.22   5
  -1  -3  -3 45278.8 1414.96   3
  -1  -3  -3 43743.4 1419.33   2
  -1  -3  -3 45651.4 1414.28   5
  -1  -3  -3 46237.3 1413.86  11
   1   3   3 43058.9 1408.08   9
  -1  -3  -3 45519.1 1418.09  49
  -1  -3  -3 45182.0 1416.22  19
  -1  -3  -3 45709.0 1415.22  54
  -1  -3  -4 6785.24 245.887  31
  -1  -3  -4 6942.02 233.678  40
  -1  -3  -4 6192.16 265.238   2
  -1  -3  -4 6439.93 250.662   3
  -1  -3  -4 7074.41 251.393  49
  -1  -3  -4 6935.67 256.658  29
  -1  -3  -5 1175.42 87.4113  40
  -1  -3  -5 1208.85 113.212  39
  -1  -3  -5 1010.86 150.989   8
  -1  -3  -5 1039.88 72.3037  12
  -1  -3  -5 968.967 94.4897  10
  -1  -3  -5 1109.14 121.215  31
  -1  -3  -5 959.644 164.437   2
  -1  -3  -5 1301.03 151.741  46
  -1  -3  -5 1266.59 152.837  29
  -1  -3  -6 26230.8 871.915   8
  -1  -3  -6 26683.8 864.009  10
  -1  -3  -6 26371.6 867.655  31
  -1  -3  -6 27246.0 875.368   2
  -1  -3  -6 26964.6 858.149  12
  -1  -3  -6 26884.1 862.676  27
  -1  -3  -6 27046.9 858.672  24
  -1  -3  -6 27823.5 864.061  40
  -1  -3  -6 26603.3 865.530  39
  -1  -3  -7 30430.5 1017.28  21
  -1  -3  -7 33717.2 1023.31  40
  -1  -3  -7 31629.2 1023.17  10
  -1  -3  -7 31552.0 1031.01   8
  -1  -3  -7 32240.3 1026.29  31
  -1  -3  -7 33387.2 1035.04   2
  -1  -3  -7 31095.2 1016.28  12
  -1  -3  -7 31491.7 1016.87  24
  -1  -3  -7 32221.1 1021.36  26
  -1  -3  -7 32108.3 1021.16  27
  -1  -3  -7 33344.5 1023.12  47
  -1  -3  -8 30185.9 988.145  21
  -1  -3  -8 32157.8 997.701  10
  -1  -3  -8 31633.5 999.298  31
  -1  -3  -8 32741.3 997.386  40
  -1  -3  -8 31779.9 995.589  26
  -1  -3  -8 31345.0 994.379  27
  -1  -3  -8 31990.2 989.324  24
  -1  -3  -9 79137.3 2623.19  21
  -1  -3  -9 87574.0 2633.59  40
  -1  -3  -9 82568.9 2632.62  10
  -1  -3  -9 85202.2 2633.32  31
  -1  -3  -9 79261.6 2625.96  13
  -1  -3  -9 81738.3 2628.24  47
  -1  -3  -9 85812.9 2630.73  27
  -1  -3  -9 85073.0 2635.82  29
  -1  -3  -9 85367.2 2631.94  26
  -1  -3 -10 35081.3 1169.94  47
  -1  -3 -10 33348.3 1163.64  21
  -1  -3 -10 38281.5 1179.00  40
   1   3  10 36700.4 1180.36  16
  -1  -3 -10 39812.7 1182.01  31
  -1  -3 -10 37174.7 1191.13   2
  -1  -3 -10 35843.6 1168.90  13
  -1  -3 -10 37524.3 1189.38   8
  -1  -3 -10 37991.3 1176.51  27
  -1  -3 -10 36297.4 1171.24  25
  -1  -3 -10 37708.1 1177.94  26
  -1  -3 -10 39528.6 1187.99  29
  -1  -3 -11 31087.8 1008.01  25
  -1  -3 -11 31815.3 1015.05  27
  -1  -3 -11 33892.5 1028.29  29
  -1  -3 -11 30054.7 1004.17  13
  -1  -3 -11 32197.2 1017.21  40
   1   3  11 31634.4 1021.71  16
  -1  -3 -11 33445.1 1021.54  31
  -1  -3 -11 33365.6 1033.13   2
  -1  -3 -11 31921.9 1029.33   8
  -1  -3 -11 28387.8 1005.44  47
  -1  -3 -12 530.607 170.818  31
  -1  -3 -12 525.955 115.187  25
  -1  -3 -12 437.397 139.443  27
  -1  -3 -12 614.253 203.118  29
  -1  -3 -12 576.050 226.146   2
  -1  -3 -12 640.034 209.982   8
   1   3  12 552.482 205.405  16
  -1  -3 -13 447.422 169.006  31
  -1  -3 -13 466.269 222.599   2
  -1  -3 -13 374.602 207.476   8
  -1  -3 -13 218.939 218.081  46
  -1  -3 -13 417.908 137.599  27
  -1  -3 -13 456.553 204.348  29
  -1  -3 -14 1214.76 235.462   2
  -1  -3 -14 1295.83 219.563   8
  -1  -3 -14 1208.82 148.972  48
  -1  -3 -14 1395.01 174.142  42
  -1  -3 -15-108.011 238.416   2
  -1  -3 -15 266.497 227.319  29
  -1  -3 -15-89.1827 242.754  46
  -1  -3 -15 33.5531 219.545   8
  -1  -3 -16 292.727 236.480   8
  -1  -3 -16 334.730 242.682  29
  -1  -3 -16 290.188 256.045   2
  -1  -3 -16 550.924 259.804  46
  -1  -3 -16 153.600 186.906  42
  -1  -3 -17 16487.1 611.940   8
  -1  -3 -17 16449.9 615.339  29
  -1  -3 -17 16516.2 618.574   2
  -1  -3 -17 16379.1 624.578  46
  -1  -3 -17 16863.1 612.310  19
  -1  -3 -18 258.342 258.968  19
  -1  -3 -18 216.900 261.007   8
  -1  -3 -18 158.946 279.239   2
  -1  -3 -18-154.858 280.371  46
  -1  -3 -18 129.329 269.279  29
  -1  -3 -19 12009.2 531.792  46
  -1  -3 -19 13203.5 515.906  19
  -1  -3 -19 13094.6 523.191  29
  -1  -3 -20 4263.88 331.888   2
  -1  -3 -20 4687.00 323.807   8
  -1  -3 -20 4311.33 312.112  19
  -1  -3 -20 3830.25 338.460  46
  -1  -3 -21 4060.52 316.914   2
  -1  -3 -21 3947.43 307.574   8
  -1  -3 -21 3368.45 325.280  46
  -1  -3 -21 3758.57 289.974  19
  -1  -3 -22 156.709 260.666   8
  -1  -3 -22-242.951 245.061  19
  -1  -3 -22 290.172 276.946   2
  -1  -3 -22-24.8966 289.213  46
  -1  -3 -22 46.9387 218.193  49
  -1  -3 -23 199.702 201.148  49
  -1  -3 -23 79.4537 259.245   2
  -1  -3 -24 3151.99 283.016  34
  -1  -3 -24 1506.38 202.520  49
  -1  -3 -25 65.1218 230.986  34
  -1  -3 -25 92.9503 157.950  49
  -1  -3 -26 278.203 201.651  34
  -1  -3 -26 138.066 129.437  49
  -1  -3 -27 1141.44 160.727  34
   1   4 -24-99.4068 147.330  34
   1   4 -23 53.8977 121.949  49
  -1  -4  23-35.9299 167.642  35
  -1  -4  22 3921.01 273.836  16
   1   4 -22 4628.84 237.784   8
  -1  -4  21-46.8231 222.339  35
   1   4 -21 251.708 225.269  46
   1   4 -21 233.021 209.228   8
  -1  -4  21 522.950 273.841  16
   1   4 -20 9067.94 427.342  46
  -1  -4  20 7972.17 446.612  53
  -1  -4  19 569.408 330.971  16
   1   4 -19 118.504 265.845  46
   1   4 -19 381.655 244.541   8
  -1  -4  18 1936.17 360.102  16
   1   4 -18 1918.26 292.551  46
   1   4 -18 1582.69 249.901   2
   1   4 -18 1645.54 234.973  37
  -1  -4  17 1359.48 357.712  16
   1   4 -17 1195.41 236.012  37
   1   4 -17 1578.41 286.342  46
   1   4 -17 1256.06 245.340   2
  -1  -4  16 2962.42 373.506  16
   1   4 -16 2600.53 255.547  37
   1   4 -16 2659.15 235.556  23
   1   4 -15 2819.21 263.095  37
  -1  -4  15 3277.66 367.349  16
   1   4 -15 3492.84 272.544   2
   1   4 -15 3194.84 246.683  23
   1   4 -14 1282.54 233.745  37
  -1  -4  14 1438.38 340.545  16
   1   4 -14 1353.64 239.798   2
   1   4 -14 1317.74 215.831  23
   1   4 -13 189.384 215.725  37
  -1  -4  13 217.905 309.029  16
   1   4 -13 112.888 197.519  23
   1   4 -12 23885.1 845.744  37
   1   4 -12 26342.1 846.973  23
  -1  -4  12 25159.0 882.677  16
   1   4 -11 1518.04 205.754  23
  -1  -4  11 1436.74 285.994  16
  -1  -4  11 1719.65 177.016   1
   1   4 -11 1797.30 229.484  44
  -1  -4  10 19262.9 656.762   1
  -1  -4  10 19823.2 701.700  16
  -1  -4   9 5995.86 267.662   1
  -1  -4   9 5614.60 309.647  51
  -1  -4   8 6302.69 352.900  16
  -1  -4   8 6809.21 323.850  51
  -1  -4   8 5816.01 276.201   1
   1   4  -8 5991.35 251.594  36
   1   4  -7 37864.2 1216.80  30
  -1  -4   7 39805.5 1238.81  16
   1   4  -7 40912.5 1217.24   9
   1   4  -7 34859.5 1205.32  36
  -1  -4   7 36136.7 1227.85  51
   1   4  -6 23375.3 761.298   9
  -1  -4   6 22753.1 781.257  51
  -1  -4   6 22995.7 785.336  16
   1   4  -6 22698.3 762.486  30
  -1  -4   5 112.788 209.168  51
  -1  -4   5 101.161 208.006  16
   1   4  -5 382.827 154.767  30
   1   4  -4 11260.7 392.814   9
  -1  -4   4 10448.2 408.624  16
   1   4  -4 11562.5 390.101  30
   1   4  -4 11522.1 408.641  41
  -1  -4   4 11718.0 412.665  51
  -1  -4   4 10193.7 396.873   6
   1   4  -3 401.193 139.892   9
  -1  -4   3 417.451 169.734  16
   1   4  -3 354.185 133.517  30
  -1  -4   3 410.628 74.5541  13
  -1  -4   3 491.683 159.143   6
  -1  -4   3 266.295 170.767  51
   1   4  -3 237.585 176.953  41
   1   4  -2 1648.13 152.678   9
   1   4  -2 2008.39 181.580  41
  -1  -4   2 1419.68 98.1847  13
  -1  -4   2 1642.66 172.600  16
  -1  -4   2 1663.34 165.463   6
  -1  -4   2 2049.80 178.651  51
   1   4  -1 25334.0 820.413   9
   1   4  -1 25308.0 825.876  41
  -1  -4   1 25702.8 824.199  16
  -1  -4   1 24549.0 811.799  13
  -1  -4   1 25666.8 823.891   6
  -1  -4   1 26583.6 828.197  51
   1   4   0 58564.1 1908.13   9
   1   4   0 61602.3 1910.61  41
  -1  -4   0 58758.1 1915.57  17
  -1  -4   0 60850.7 1909.80  16
  -1  -4   0 59000.4 1906.98  32
  -1  -4   0 60956.9 1910.56   6
  -1  -4   0 58455.5 1905.02  25
  -1  -4   0 66365.3 1913.78  51
  -1  -4   0 58992.6 1906.55  20
   1   4   1 61073.7 1923.59  22
  -1  -4  -1 61240.5 1925.05  20
  -1  -4  -1 61279.3 1926.00  45
   1   4   1 60649.8 1927.30  41
  -1  -4  -1 62311.0 1932.18  17
  -1  -4  -1 59267.3 1923.94  19
  -1  -4  -1 62055.2 1926.77  16
  -1  -4  -1 59793.8 1926.52  32
  -1  -4  -1 60680.8 1918.37   4
  -1  -4  -1 60306.6 1924.68  25
  -1  -4  -1 58365.9 1928.97  50
  -1  -4  -1 63549.5 1930.28  51
   1   4   1 59606.7 1924.42   9
  -1  -4  -2 11974.3 407.125  19
  -1  -4  -2 12954.4 406.737  45
  -1  -4  -2 12509.0 403.538  42
  -1  -4  -2 11844.0 408.212  16
  -1  -4  -2 12228.6 409.556  32
  -1  -4  -2 12366.9 410.584  50
  -1  -4  -2 12143.5 418.835  49
  -1  -4  -2 12505.4 421.109  52
  -1  -4  -2 12019.0 401.232  25
   1   4   2 11626.3 398.966   9
  -1  -4  -2 11801.3 396.494  11
  -1  -4  -2 12270.0 414.421   5
  -1  -4  -3 67540.8 2186.51  19
  -1  -4  -3 71026.3 2188.25  45
  -1  -4  -3 67814.4 2187.25  42
  -1  -4  -3 69011.8 2184.39  11
  -1  -4  -3 67991.6 2193.16  34
  -1  -4  -3 69515.4 2187.53  25
  -1  -4  -3 71138.5 2190.96  52
  -1  -4  -3 71037.9 2189.21  50
  -1  -4  -3 70254.1 2190.42  49
  -1  -4  -3 66764.4 2185.45  31
  -1  -4  -3 67937.5 2187.20   5
  -1  -4  -4 4992.49 202.107   5
  -1  -4  -4 4622.78 210.227   3
  -1  -4  -4 4605.49 178.232  11
  -1  -4  -4 4679.31 192.687  31
  -1  -4  -4 4619.21 245.970  34
  -1  -4  -4 4575.26 209.439  29
  -1  -4  -4 4603.56 205.893  19
  -1  -4  -4 4747.04 187.978  25
  -1  -4  -4 5033.56 209.556  49
  -1  -4  -4 5120.23 182.362  54
  -1  -4  -5 58965.1 1863.68  39
  -1  -4  -5 61300.6 1866.78  40
  -1  -4  -5 57998.7 1868.21  31
  -1  -4  -5 56873.4 1873.23  34
  -1  -4  -5 58964.0 1869.09  29
  -1  -4  -5 58838.6 1866.05  10
  -1  -4  -5 55682.8 1866.16   3
  -1  -4  -5 56075.7 1871.70   2
  -1  -4  -5 59564.3 1868.75  46
  -1  -4  -5 61912.3 1870.66  49
  -1  -4  -5 59950.0 1869.00  25
  -1  -4  -6 55306.6 1745.38  39
  -1  -4  -6 56038.9 1747.44  40
  -1  -4  -6 56000.1 1743.48  12
  -1  -4  -6 55179.7 1746.66  10
  -1  -4  -6 53297.3 1751.40   8
  -1  -4  -6 54999.6 1749.24  31
  -1  -4  -6 53063.0 1746.50   3
  -1  -4  -6 52910.2 1752.49   2
  -1  -4  -6 55733.7 1751.44  29
  -1  -4  -6 54531.0 1748.39  25
  -1  -4  -6 56118.6 1751.04  49
  -1  -4  -6 55241.0 1750.51  46
  -1  -4  -7 51405.2 1577.54  46
  -1  -4  -7 49362.1 1571.31  39
  -1  -4  -7 51238.1 1571.90  40
  -1  -4  -7 49742.3 1571.76  10
  -1  -4  -7 48339.8 1576.65   8
  -1  -4  -7 48888.9 1573.72  31
  -1  -4  -7 49597.6 1578.58   2
  -1  -4  -7 49234.0 1565.82  12
  -1  -4  -7 48951.1 1566.19  24
  -1  -4  -7 49142.5 1569.96  27
  -1  -4  -7 51280.2 1578.15  29
  -1  -4  -7 47869.1 1562.81  28
  -1  -4  -7 49176.5 1571.78  25
  -1  -4  -8 31416.7 932.281  46
  -1  -4  -8 29419.7 916.690  40
  -1  -4  -8 29445.7 918.586  10
  -1  -4  -8 28197.4 920.580  31
  -1  -4  -8 27995.7 908.400  12
  -1  -4  -8 29582.6 929.527  29
  -1  -4  -8 28608.4 914.708  27
  -1  -4  -8 27973.9 915.927  25
  -1  -4  -8 28975.2 915.222  26
  -1  -4  -8 28060.3 908.757  24
  -1  -4  -8 26447.4 910.122  21
  -1  -4  -9 9564.77 370.346  47
  -1  -4  -9 11287.5 417.613  46
  -1  -4  -9 10743.6 369.534  40
  -1  -4  -9 11770.5 411.968   8
  -1  -4  -9 11033.0 378.906  10
  -1  -4  -9 10782.5 382.849  31
  -1  -4  -9 12345.8 425.167   2
  -1  -4  -9 10798.4 355.767  12
  -1  -4  -9 10249.4 368.920  25
  -1  -4  -9 10705.7 367.486  26
  -1  -4  -9 10689.0 367.808  27
  -1  -4  -9 10906.3 403.844  29
  -1  -4  -9 10934.9 356.542  24
  -1  -4  -9 10185.5 357.308  21
  -1  -4 -10 5013.89 242.081  47
  -1  -4 -10 6412.79 318.932  46
  -1  -4 -10 6206.14 246.152  40
  -1  -4 -10 6485.10 265.514  10
  -1  -4 -10 7279.57 319.963   8
  -1  -4 -10 6469.43 268.891  31
  -1  -4 -10 7515.86 336.092   2
  -1  -4 -10 6193.85 250.146  13
  -1  -4 -10 6521.29 247.317  27
  -1  -4 -10 6493.63 300.252  29
  -1  -4 -10 6345.07 245.425  26
  -1  -4 -10 5976.01 245.592  25
  -1  -4 -10 5770.69 222.719  21
  -1  -4 -11 3047.72 170.356  47
  -1  -4 -11 3393.44 266.224  46
  -1  -4 -11 3286.67 180.349  40
   1   4  11 3361.39 217.955  16
  -1  -4 -11 3443.11 211.841  31
  -1  -4 -11 3634.32 276.793   2
  -1  -4 -11 3273.73 177.461  13
  -1  -4 -11 3765.59 266.227   8
  -1  -4 -11 3486.26 182.200  27
  -1  -4 -11 3244.67 178.306  26
  -1  -4 -11 3454.81 244.158  29
  -1  -4 -11 3278.30 175.019  25
  -1  -4 -12 329.797 228.886  46
  -1  -4 -12 225.045 131.178  40
  -1  -4 -12 487.917 225.127   8
  -1  -4 -12 427.470 169.287  31
  -1  -4 -12 525.849 241.991   2
  -1  -4 -12 445.562 123.410  13
  -1  -4 -12 440.366 139.431  27
  -1  -4 -12 310.240 124.775  25
  -1  -4 -12 315.410 134.531  26
  -1  -4 -12 461.267 208.105  29
  -1  -4 -12 342.682 117.868  47
  -1  -4 -13 1938.02 228.661   8
  -1  -4 -13 1819.26 187.629  31
  -1  -4 -13 2176.77 245.775   2
  -1  -4 -13 1759.77 153.069  27
  -1  -4 -13 1997.40 219.512  29
  -1  -4 -13 1904.11 136.968  25
  -1  -4 -13 1986.76 180.334  42
  -1  -4 -13 1630.57 151.173  40
  -1  -4 -13 1670.66 235.827  46
  -1  -4 -14 2110.67 253.036   2
  -1  -4 -14 2203.83 188.187  42
  -1  -4 -14 1998.86 234.655   8
  -1  -4 -15 18579.6 637.711  31
  -1  -4 -15 18614.0 650.129  29
  -1  -4 -15 17434.3 623.831  27
  -1  -4 -15 19007.8 655.458   2
  -1  -4 -15 17912.2 654.055  46
  -1  -4 -15 18794.3 648.876   8
  -1  -4 -16 12429.1 501.317  46
  -1  -4 -16 13200.9 490.644   8
  -1  -4 -16 12982.6 494.784  29
  -1  -4 -16 12464.4 465.340  42
  -1  -4 -16 13667.6 500.641   2
  -1  -4 -16 12881.9 490.429  19
  -1  -4 -16 11305.1 448.540  48
  -1  -4 -17 39672.3 1345.22  46
  -1  -4 -17 43226.7 1341.10   8
  -1  -4 -17 42173.6 1341.98  29
  -1  -4 -17 40556.4 1327.90  42
  -1  -4 -17 43035.6 1340.11  19
  -1  -4 -17 43155.9 1343.30   2
  -1  -4 -18 9918.42 434.230   2
  -1  -4 -18 9279.08 423.032  29
  -1  -4 -18 8212.44 383.646  42
  -1  -4 -18 9446.51 417.452  19
  -1  -4 -18 8264.26 433.017  46
  -1  -4 -18 10042.7 422.259   8
  -1  -4 -19 624.872 270.344  19
  -1  -4 -19 463.558 280.544  29
  -1  -4 -19 910.038 300.701  46
  -1  -4 -20 1741.23 215.812  45
  -1  -4 -20 2005.08 312.018  46
  -1  -4 -20 2316.68 308.227   2
  -1  -4 -20 2494.29 290.206   8
  -1  -4 -20 1900.19 246.063  49
  -1  -4 -20 2394.65 285.535  19
  -1  -4 -21-314.954 278.638   8
  -1  -4 -21-176.749 266.617  19
  -1  -4 -21 18.1295 291.995   2
  -1  -4 -21 84.7303 225.874  49
  -1  -4 -21 152.230 293.417  46
  -1  -4 -22 226.257 321.013  34
  -1  -4 -22 335.405 283.095   2
  -1  -4 -22 283.844 223.511  49
  -1  -4 -23 1310.72 276.865   2
  -1  -4 -23 925.722 235.716  19
  -1  -4 -24 1700.10 209.748  49
  -1  -4 -24 2339.23 290.464  34
  -1  -4 -24 2383.06 228.439  19
  -1  -4 -25 708.597 169.324  49
  -1  -4 -25 1420.65 247.823  34
  -1  -4 -26 858.520 145.486  49
  -1  -4 -26 2005.78 219.826  34
  -1  -4 -27 2268.25 189.803  34
  -1  -5  23 1787.08 160.740  35
  -1  -5  22 59.1932 178.874  35
  -1  -5  21 91.0212 201.113  35
  -1  -5  21 432.590 251.850  16
   1   5 -21 252.025 190.762   8
   1   5 -21 393.289 205.722  46
  -1  -5  21 357.052 229.408  53
  -1  -5  20-127.758 226.151  35
  -1  -5  20 219.136 289.020  16
   1   5 -20 40.3617 215.689   8
   1   5 -20 375.932 229.906  46
  -1  -5  20 507.610 265.650  53
  -1  -5  19 2254.69 332.522  16
   1   5 -19 2039.84 253.406   8
   1   5 -18 127.489 268.098  46
   1   5 -18-4.39311 214.878  37
  -1  -5  17 221.469 354.342  16
   1   5 -17 394.382 227.764  37
   1   5 -17 276.631 277.143  46
   1   5 -17 380.298 234.553   2
   1   5 -16 2041.97 248.629  37
  -1  -5  16 2452.37 373.398  16
   1   5 -16 2077.80 253.431   2
   1   5 -16 2209.59 233.259  23
   1   5 -15 15117.4 590.592  37
  -1  -5  15 16370.7 661.398  16
   1   5 -15 17108.3 590.451   2
   1   5 -15 15610.3 585.384  23
   1   5 -14 498.353 233.564  37
  -1  -5  14 48.8261 351.377  16
   1   5 -14 470.508 210.109  23
   1   5 -13 26033.7 906.109  37
   1   5 -13 26228.4 907.312  44
  -1  -5  13 27276.0 952.743  16
   1   5 -13 27574.9 906.652  23
   1   5 -12 7565.27 350.000  37
   1   5 -12 7474.27 364.986  44
   1   5 -12 7852.50 343.878  23
  -1  -5  12 7986.69 427.964  16
   1   5 -11 8549.06 351.965  23
  -1  -5  11 8336.13 416.146  16
  -1  -5  11 7458.27 330.564   1
  -1  -5  10 5036.62 347.893  16
  -1  -5  10 5081.05 257.772   1
  -1  -5   9 27821.5 856.128   1
  -1  -5   9 27571.0 892.247  16
  -1  -5   8 8810.90 335.883   1
   1   5  -8 8621.35 338.521  30
  -1  -5   8 8031.39 366.883  51
  -1  -5   7 19567.0 705.364  51
   1   5  -7 20535.3 684.947  30
  -1  -5   7 20099.2 717.764  16
  -1  -5   6 1698.34 277.673  51
   1   5  -6 1908.57 208.293  30
  -1  -5   6 2031.44 282.298  16
  -1  -5   5 9204.26 407.527  16
  -1  -5   5 9407.06 413.371  51
   1   5  -5 10040.7 369.626  30
   1   5  -5 9047.10 403.980  41
   1   5  -5 10040.4 373.643   9
   1   5  -4 9555.84 346.893  30
  -1  -5   4 8899.21 382.476  51
   1   5  -4 8967.79 374.729  41
  -1  -5   4 9208.37 373.585  16
  -1  -5   3 122543. 3850.38  16
   1   5  -3 126136. 3847.24  30
  -1  -5   3 115198. 3836.91  13
   1   5  -3 125403. 3849.83  41
  -1  -5   3 127480. 3853.45  51
   1   5  -3 123241. 3848.38   9
  -1  -5   2 489.462 77.5740  47
  -1  -5   2 441.665 164.571   6
   1   5  -2 482.833 182.085  41
  -1  -5   2 382.593 91.1851  13
  -1  -5   2 436.168 175.332  16
   1   5  -2 328.462 144.230   9
  -1  -5   2 554.594 175.859  51
  -1  -5   1 1520.19 167.318   6
  -1  -5   1 1759.98 174.197  16
   1   5  -1 1962.73 182.844  41
  -1  -5   1 1433.34 112.326  13
  -1  -5   1 2169.08 177.617  51
   1   5  -1 1494.64 150.825   9
   1   5   0 1688.39 177.920  41
  -1  -5   0 1710.80 163.420  16
  -1  -5   0 1508.36 186.190  17
  -1  -5   0 1572.38 127.739  32
  -1  -5   0 1596.87 157.419   6
  -1  -5   0 1905.69 166.286  51
   1   5   0 1515.58 132.695   9
  -1  -5  -1 3990.62 174.175  20
   1   5   1 4279.92 180.746  22
  -1  -5  -1 4271.43 183.168  45
   1   5   1 4395.44 214.590  41
  -1  -5  -1 3950.15 181.829  19
  -1  -5  -1 4253.18 205.187  16
  -1  -5  -1 4331.68 220.391  17
  -1  -5  -1 4371.40 187.003  32
  -1  -5  -1 4110.83 170.932  25
   1   5   1 3997.37 182.429   9
  -1  -5  -1 4690.90 209.358  51
  -1  -5  -2 24212.4 777.852  20
  -1  -5  -2 23284.4 777.465  19
   1   5   2 23411.2 776.883  22
  -1  -5  -2 24729.1 777.843  42
  -1  -5  -2 26884.0 780.823  45
   1   5   2 24575.0 783.900  41
  -1  -5  -2 22914.8 782.418  16
  -1  -5  -2 23552.1 788.267  17
  -1  -5  -2 24608.2 782.115  32
  -1  -5  -2 22629.4 785.139   5
  -1  -5  -2 23475.9 777.567  25
  -1  -5  -2 22721.7 772.217  11
   1   5   2 21399.0 774.001   9
  -1  -5  -2 26251.1 789.825  49
  -1  -5  -2 26685.6 786.199  50
  -1  -5  -2 26964.0 791.163  52
  -1  -5  -2 27524.2 787.181  51
  -1  -5  -3 1011.44 153.614  49
  -1  -5  -3 901.014 120.053  45
   1   5   3 981.247 147.977  41
  -1  -5  -3 845.278 121.835  42
  -1  -5  -3 971.842 136.047  19
  -1  -5  -3 967.872 105.803  31
  -1  -5  -3 1140.52 151.195   5
  -1  -5  -3 1012.56 104.236  25
  -1  -5  -3 1152.53 86.9483  11
  -1  -5  -3 877.965 127.190  50
  -1  -5  -3 1001.48 162.323  52
  -1  -5  -4 42180.4 1422.88  19
  -1  -5  -4 46688.9 1425.51  45
  -1  -5  -4 45080.3 1424.57  42
  -1  -5  -4 43170.2 1432.63  34
  -1  -5  -4 42650.5 1421.81  31
  -1  -5  -4 40917.3 1423.35   5
  -1  -5  -4 44737.2 1423.98  25
  -1  -5  -4 47239.2 1428.40  49
  -1  -5  -4 47535.9 1426.64  50
  -1  -5  -4 47889.1 1429.96  52
  -1  -5  -4 49006.5 1423.52  54
  -1  -5  -4 41863.6 1419.20  11
  -1  -5  -5 92.5203 82.9405  40
  -1  -5  -5 74.3388 124.378  42
  -1  -5  -5 176.107 135.830  19
  -1  -5  -5 18.0720 198.477  34
  -1  -5  -5 64.2003 116.617  31
  -1  -5  -5 118.554 113.170  50
  -1  -5  -5 130.640 153.262   3
  -1  -5  -5 163.501 132.043   5
  -1  -5  -5 103.809 138.547  49
  -1  -5  -5 107.008 98.6193  25
  -1  -5  -6 1085.43 138.600  42
  -1  -5  -6 1139.32 95.7029  40
  -1  -5  -6 1115.21 108.747  39
  -1  -5  -6 1189.37 126.977  31
  -1  -5  -6 987.191 200.892  34
  -1  -5  -6 1481.12 104.743  10
  -1  -5  -6 1429.53 192.204   2
  -1  -5  -6 1393.24 152.365   3
  -1  -5  -6 1053.51 145.737  49
  -1  -5  -6 1154.77 162.506  29
  -1  -5  -6 1279.09 113.842  25
  -1  -5  -7 44868.3 1381.50  40
  -1  -5  -7 42788.8 1378.85  39
  -1  -5  -7 43978.3 1376.64  12
  -1  -5  -7 43798.1 1380.88  10
  -1  -5  -7 43495.0 1388.29  29
  -1  -5  -7 41932.3 1383.82  31
  -1  -5  -7 42476.4 1393.65  34
  -1  -5  -7 41477.3 1381.97   3
  -1  -5  -7 43088.5 1383.30  25
  -1  -5  -7 43933.8 1387.31  49
  -1  -5  -8 654.587 159.564  49
  -1  -5  -8 718.417 200.731  46
  -1  -5  -8 781.055 104.364  40
  -1  -5  -8 814.147 121.982  10
  -1  -5  -8 645.532 145.971  31
  -1  -5  -8 626.759 229.370  34
  -1  -5  -8 822.612 169.610   3
  -1  -5  -8 757.618 80.2908  12
  -1  -5  -8 762.566 197.520  29
  -1  -5  -8 627.612 124.052  25
  -1  -5  -8 653.817 68.1634  28
  -1  -5  -8 627.682 79.2478  24
  -1  -5  -9 11542.6 389.176  40
  -1  -5  -9 11218.8 396.221  10
  -1  -5  -9 11509.7 430.675   8
  -1  -5  -9 11888.2 432.964  29
  -1  -5  -9 11201.2 404.324  31
  -1  -5  -9 11939.5 447.234   2
  -1  -5  -9 10703.3 371.898  12
  -1  -5  -9 11213.8 387.619  27
  -1  -5  -9 10790.8 372.858  24
  -1  -5  -9 11044.1 392.618  25
  -1  -5  -9 11283.8 384.533  26
  -1  -5  -9 11981.3 417.002  49
  -1  -5  -9 12336.1 443.292  46
  -1  -5 -10 22451.6 783.216  21
  -1  -5 -10 24414.8 794.195  40
  -1  -5 -10 27291.5 823.724   8
  -1  -5 -10 24370.7 798.821  10
  -1  -5 -10 24270.0 802.488  31
  -1  -5 -10 24307.1 817.919  29
  -1  -5 -10 28169.6 834.979   2
  -1  -5 -10 23716.1 780.705  12
  -1  -5 -10 23871.6 781.491  24
  -1  -5 -10 24051.1 791.501  27
  -1  -5 -10 24464.3 792.576  26
  -1  -5 -10 24679.4 794.406  25
  -1  -5 -10 23530.9 794.932  47
  -1  -5 -10 25523.6 813.476  49
  -1  -5 -10 25697.8 828.285  46
  -1  -5 -11 4691.34 229.998  47
  -1  -5 -11 4989.18 318.092  46
  -1  -5 -11 5245.83 231.408  40
  -1  -5 -11 5232.10 262.799  42
  -1  -5 -11 6940.04 321.962   8
  -1  -5 -11 5534.69 258.517  31
  -1  -5 -11 5401.23 296.661  29
  -1  -5 -11 7231.34 339.715   2
  -1  -5 -11 5632.71 238.198  13
  -1  -5 -11 5689.99 236.488  25
  -1  -5 -11 5553.48 231.115  26
  -1  -5 -11 5548.75 231.041  27
  -1  -5 -11 5491.25 207.116  21
  -1  -5 -12 25954.2 872.802  46
  -1  -5 -12 26345.7 849.764  40
  -1  -5 -12 27115.7 856.496  42
  -1  -5 -12 27982.7 875.689   8
  -1  -5 -12 26183.7 854.530  31
  -1  -5 -12 26167.2 865.502  29
  -1  -5 -12 26688.6 877.427   2
  -1  -5 -12 24757.0 841.207  13
  -1  -5 -12 25949.6 845.386  27
  -1  -5 -12 25212.9 847.275  26
  -1  -5 -12 25330.5 843.020  25
  -1  -5 -12 24648.5 841.986  47
  -1  -5 -13 2879.17 202.429  42
  -1  -5 -13 2653.06 165.478  40
  -1  -5 -13 2771.75 256.608   8
  -1  -5 -13 2912.35 203.593  31
  -1  -5 -13 2997.27 271.639   2
  -1  -5 -13 2811.59 164.506  25
  -1  -5 -13 2731.05 257.626  46
  -1  -5 -13 2423.28 156.174  47
  -1  -5 -14 42392.0 1383.50   2
  -1  -5 -14 42088.4 1381.69   8
  -1  -5 -15 124.516 239.054   8
  -1  -5 -15 70.3023 195.825  31
  -1  -5 -15 48.8699 238.211  29
  -1  -5 -15-113.260 151.231  27
  -1  -5 -15 284.958 256.513   2
  -1  -5 -15 63.8068 248.879  46
  -1  -5 -15 75.9518 186.454  42
  -1  -5 -16 5508.98 280.069  42
  -1  -5 -16 5703.12 320.199   8
  -1  -5 -16 5331.47 320.197  29
  -1  -5 -16 4916.20 250.483  27
  -1  -5 -16 5911.69 336.747   2
  -1  -5 -16 5411.26 309.323  19
  -1  -5 -16 4678.95 246.948  48
  -1  -5 -16 4910.38 327.590  46
  -1  -5 -17 5279.88 292.564  42
  -1  -5 -17 5917.66 330.176   8
  -1  -5 -17 5799.84 337.251  29
  -1  -5 -17 5488.47 319.388  19
  -1  -5 -17 4640.48 295.246  49
  -1  -5 -17 4735.78 257.785  48
  -1  -5 -17 5173.99 349.085  46
  -1  -5 -17 6071.01 350.662   2
  -1  -5 -18 1224.37 233.683  42
  -1  -5 -18 1094.17 275.736   8
  -1  -5 -18 1303.04 300.192  46
  -1  -5 -18 1010.45 278.411  29
  -1  -5 -18 1374.88 301.606   2
  -1  -5 -18 820.536 267.458  19
  -1  -5 -18 1108.22 181.034  48
  -1  -5 -18 1139.37 233.859  49
  -1  -5 -19 5871.60 310.686  42
  -1  -5 -19 7214.36 374.530   2
  -1  -5 -19 6558.03 344.689  19
  -1  -5 -19 4777.83 309.714  49
  -1  -5 -19 5858.81 369.484  46
  -1  -5 -19 4738.39 267.929  48
  -1  -5 -20 2995.26 351.903  34
  -1  -5 -20 2218.63 236.093  45
  -1  -5 -20 3700.31 328.823   2
  -1  -5 -20 3489.28 297.572  19
  -1  -5 -20 2278.01 257.255  49
  -1  -5 -21 523.527 331.308  34
  -1  -5 -21 711.441 267.091  19
  -1  -5 -21 480.738 299.825   2
  -1  -5 -21 604.664 233.365  49
  -1  -5 -21 615.224 204.732  45
  -1  -5 -22 5845.12 349.159   2
  -1  -5 -22 5253.22 374.716  34
  -1  -5 -22 3985.88 257.557  45
  -1  -5 -22 4376.64 290.517  49
  -1  -5 -23 1596.90 244.960  19
  -1  -5 -24 11568.1 396.027  19
  -1  -5 -24 11384.7 438.372  34
  -1  -5 -25 108.855 166.964  49
  -1  -5 -25 7.35281 248.109  34
  -1  -5 -25 81.2160 190.191  19
  -1  -5 -26 226.609 141.252  49
  -1  -5 -26 866.938 163.006  19
  -1  -5 -26 738.071 222.698  34
  -1  -5 -27 552.852 177.712  34
  -1  -6  22 347.600 152.578  35
  -1  -6  21 47.1425 205.555  53
  -1  -6  21 8.93611 180.495  35
  -1  -6  20-7.83924 205.567  35
  -1  -6  20 141.888 264.753  16
   1   6 -20 374.983 196.017   8
   1   6 -20 148.944 207.565  46
  -1  -6  20 246.919 245.764  53
   1   6 -19 1296.66 223.808   8
  -1  -6  19 1119.20 305.401  16
   1   6 -19 879.914 234.085  46
  -1  -6  18 5885.32 395.443  16
   1   6 -17 6173.20 315.684  37
   1   6 -17 5785.58 348.515  46
   1   6 -16 10495.3 454.611  37
  -1  -6  16 11820.7 541.906  16
   1   6 -16 10826.8 447.709  23
   1   6 -16 11842.9 452.072   2
   1   6 -15 836.037 239.028  37
  -1  -6  15 1123.65 363.482  16
   1   6 -15 740.115 214.657  23
   1   6 -15 836.080 239.515   2
   1   6 -14 540.826 235.879  37
  -1  -6  14 229.171 362.582  16
   1   6 -14 290.903 210.935  23
   1   6 -13 1991.31 246.803  37
  -1  -6  13 2081.86 368.096  16
   1   6 -13 1398.70 233.680  23
   1   6 -13 1728.90 274.377  44
   1   6 -12-3.16338 225.842  37
  -1  -6  12 252.979 343.073  16
   1   6 -12-1.33447 261.067  44
   1   6 -12 70.8052 218.339  23
  -1  -6  11 23.2662 328.293  16
  -1  -6  11 24.0809 198.757   1
   1   6 -11 44.7614 211.458  23
  -1  -6  10 750.853 203.525   1
  -1  -6  10 1151.06 315.483  16
  -1  -6   9-6.68889 300.359  16
  -1  -6   9 71.8300 247.594  51
  -1  -6   9-10.8600 192.521   1
  -1  -6   8 13033.4 522.581  16
  -1  -6   8 13746.4 470.193   1
   1   6  -8 12382.1 468.793  30
  -1  -6   7 277.728 249.303  51
   1   6  -7 357.484 192.878  30
  -1  -6   6 14509.8 549.834  51
   1   6  -6 14384.0 514.800  30
  -1  -6   5 11642.6 492.466  16
  -1  -6   5 12178.5 495.035  51
   1   6  -5 12714.1 483.697  41
   1   6  -5 12726.3 453.687  30
   1   6  -4 21077.7 709.200  41
   1   6  -4 20993.8 691.738  30
  -1  -6   4 19813.7 714.920  16
  -1  -6   4 21454.4 720.439  51
  -1  -6   4 19292.5 699.532   6
   1   6  -3 8106.12 359.536  41
  -1  -6   3 8418.21 362.494  16
   1   6  -3 8278.57 327.620  30
  -1  -6   3 7921.56 287.827  13
  -1  -6   3 7938.03 369.373  51
  -1  -6   3 9010.86 343.316   6
  -1  -6   2 631.576 210.907  16
  -1  -6   2 534.918 111.907  13
  -1  -6   2 245.346 90.4166  47
   1   6  -2 385.681 213.173  41
  -1  -6   2 191.791 212.198  51
  -1  -6   1 610.309 191.380  51
  -1  -6   1 388.926 113.727  13
  -1  -6   1 334.989 190.759  16
  -1  -6   1 361.945 219.512  17
   1   6  -1 657.060 193.659  41
  -1  -6   0 14868.2 497.742  51
  -1  -6   0 14043.0 476.310  13
   1   6   0 14036.3 499.137  41
  -1  -6   0 14463.4 497.533  16
  -1  -6   0 14376.8 509.138  17
  -1  -6  -1 13426.5 430.016  45
   1   6   1 12877.9 446.587  41
  -1  -6  -1 12809.6 453.801  17
  -1  -6  -1 12458.7 427.333  19
  -1  -6  -1 12004.4 443.250  16
  -1  -6  -1 13040.3 430.572  32
  -1  -6  -1 11545.2 441.266   6
  -1  -6  -1 14202.2 447.129  51
  -1  -6  -1 12288.4 425.356  20
   1   6   1 12479.5 428.882  22
  -1  -6  -2 35381.6 1122.35  20
   1   6   2 34676.4 1122.77  22
  -1  -6  -2 34857.3 1123.92  45
   1   6   2 33763.1 1128.53  41
  -1  -6  -2 35124.2 1127.71  16
  -1  -6  -2 36204.2 1133.72  17
  -1  -6  -2 34999.6 1120.86  19
  -1  -6  -2 34863.8 1125.59  32
  -1  -6  -2 34777.9 1130.86  51
  -1  -6  -2 34280.5 1124.38  25
  -1  -6  -2 35842.3 1117.70  11
  -1  -6  -2 35720.6 1131.09   5
  -1  -6  -3 4685.44 209.305  42
  -1  -6  -3 5431.12 208.725  45
   1   6   3 5175.06 229.382  41
  -1  -6  -3 4973.41 183.838  11
  -1  -6  -3 5161.50 215.213  32
  -1  -6  -3 4805.85 190.865  31
  -1  -6  -3 5096.85 236.291  49
  -1  -6  -3 5449.54 241.274  52
  -1  -6  -3 5113.98 221.221  50
  -1  -6  -3 4872.45 199.801  25
   1   6   3 4884.56 207.551  22
  -1  -6  -3 4733.13 209.262  19
  -1  -6  -3 5111.93 202.260  20
  -1  -6  -3 4910.75 232.362   5
  -1  -6  -4 134380. 4156.74  45
   1   6   4 126160. 4152.55  41
  -1  -6  -4 126688. 4155.74  42
  -1  -6  -4 134998. 4151.81  11
  -1  -6  -4 126952. 4152.24  31
  -1  -6  -4 133472. 4160.10  52
  -1  -6  -4 132083. 4158.99  50
  -1  -6  -4 134850. 4155.43  54
  -1  -6  -4 131266. 4159.19  49
  -1  -6  -4 134290. 4157.59  25
  -1  -6  -4 129907. 4153.05  19
  -1  -6  -4 132556. 4155.71   5
  -1  -6  -5 30149.1 952.737  45
  -1  -6  -5 29672.6 953.547  42
   1   6   5 28440.9 948.647  41
  -1  -6  -5 29483.6 967.595  34
  -1  -6  -5 28710.3 948.427  31
  -1  -6  -5 29569.1 952.761   5
  -1  -6  -5 30279.8 951.632  25
  -1  -6  -5 29257.5 959.421  52
  -1  -6  -5 29889.8 954.719  50
  -1  -6  -5 30136.6 957.337  49
  -1  -6  -5 28836.4 951.078  19
  -1  -6  -6 22465.8 758.609  19
  -1  -6  -6 24361.6 761.054  42
  -1  -6  -6 23038.8 742.801  39
  -1  -6  -6 23848.0 749.310  40
  -1  -6  -6 22453.8 777.340  34
  -1  -6  -6 21526.3 754.239  31
  -1  -6  -6 22202.8 759.360   3
  -1  -6  -6 22586.5 755.940   5
  -1  -6  -6 23870.1 756.203  25
  -1  -6  -6 23727.8 748.370  10
  -1  -6  -6 23173.4 758.746  50
  -1  -6  -6 23870.9 762.216  49
  -1  -6  -7 4540.67 243.927  19
  -1  -6  -7 5363.30 239.925  42
  -1  -6  -7 5161.57 196.772  40
   1   6   7 4824.57 209.429  38
  -1  -6  -7 4792.41 225.949  31
  -1  -6  -7 4833.15 295.062  34
  -1  -6  -7 4833.60 229.105   5
  -1  -6  -7 4484.38 246.333   3
  -1  -6  -7 5080.51 216.725  25
  -1  -6  -7 5277.90 229.142  50
  -1  -6  -7 5262.36 243.425  49
  -1  -6  -7 5091.77 202.404  10
  -1  -6  -8 504.781 112.190  40
  -1  -6  -8 546.692 185.890  42
  -1  -6  -8 539.095 130.354  10
  -1  -6  -8 608.967 92.1545  12
  -1  -6  -8 410.940 262.194  34
  -1  -6  -8 430.274 165.936  31
  -1  -6  -8 377.678 146.156  25
  -1  -6  -8 584.766 188.006   3
  -1  -6  -8 392.138 186.632  49
  -1  -6  -9 21590.4 709.748  24
  -1  -6  -9 22504.9 720.535  40
  -1  -6  -9 22557.8 738.933  42
  -1  -6  -9 21740.9 723.635  10
  -1  -6  -9 21516.9 731.072  31
  -1  -6  -9 21939.9 764.452  34
  -1  -6  -9 22673.7 752.162  29
  -1  -6  -9 21735.1 726.525  25
  -1  -6  -9 21483.6 708.810  12
  -1  -6  -9 23190.0 740.177  49
  -1  -6  -9 22845.1 761.196   2
  -1  -6  -9 21205.3 731.425   3
  -1  -6 -10 3086.78 224.911  42
  -1  -6 -10 3197.60 168.067  40
  -1  -6 -10 3100.85 189.072  10
  -1  -6 -10 3378.40 271.775  29
  -1  -6 -10 3252.72 211.237  31
  -1  -6 -10 2935.66 312.080  34
  -1  -6 -10 2990.94 229.663  49
  -1  -6 -10 2894.32 136.569  12
  -1  -6 -10 3578.18 302.718   2
  -1  -6 -10 3299.83 169.936  27
  -1  -6 -10 3274.05 164.369  26
  -1  -6 -10 3020.91 139.388  24
  -1  -6 -10 2999.47 189.046  25
  -1  -6 -11 21504.2 691.483  40
  -1  -6 -11 21700.2 707.020  42
  -1  -6 -11 23403.4 740.835   2
  -1  -6 -11 22241.5 744.361  34
  -1  -6 -11 21553.6 702.515  31
  -1  -6 -11 21633.7 722.698  29
  -1  -6 -11 23442.6 731.869  46
  -1  -6 -11 20923.3 693.003  47
  -1  -6 -11 23758.3 717.505  49
  -1  -6 -11 19028.8 674.227  12
  -1  -6 -11 20668.5 692.710  13
  -1  -6 -11 19893.4 679.843  21
  -1  -6 -11 21046.5 688.639  27
  -1  -6 -11 21309.2 690.582  26
  -1  -6 -11 19730.4 675.606  24
  -1  -6 -11 21229.6 692.670  25
  -1  -6 -12 27745.5 895.143  40
  -1  -6 -12 28263.1 905.528  42
  -1  -6 -12 30181.1 933.085   2
  -1  -6 -12 29348.2 940.456  34
  -1  -6 -12 25899.1 916.221  29
  -1  -6 -12 27834.0 902.439  31
  -1  -6 -12 26899.2 891.333  13
  -1  -6 -12 24931.4 880.518  21
  -1  -6 -12 30014.4 918.592  49
  -1  -6 -12 26201.8 892.185  47
  -1  -6 -12 28384.2 925.649  46
  -1  -6 -12 27824.3 894.582  25
  -1  -6 -12 26853.4 893.436  26
  -1  -6 -12 27873.0 892.091  27
  -1  -6 -13 9605.26 336.220  25
  -1  -6 -13 9098.67 358.556  42
  -1  -6 -13 8581.70 333.950  40
  -1  -6 -13 9121.71 375.382  49
  -1  -6 -13 8990.46 399.260  46
  -1  -6 -13 8189.61 328.815  47
  -1  -6 -14 23696.2 770.124  29
  -1  -6 -14 24109.3 779.801   2
  -1  -6 -14 20615.9 732.725  47
  -1  -6 -14 21612.1 742.648  26
  -1  -6 -14 22881.7 741.182  27
  -1  -6 -15 11980.5 447.748  27
  -1  -6 -15 13312.2 508.656   2
  -1  -6 -15 13299.3 495.977  29
  -1  -6 -15 12539.2 479.881  19
  -1  -6 -15 13218.0 471.057  42
  -1  -6 -15 11434.0 479.372  49
  -1  -6 -15 12165.3 499.220  46
  -1  -6 -16 12564.4 456.870  27
  -1  -6 -16 14544.0 521.721   2
  -1  -6 -16 13025.4 507.767  29
  -1  -6 -16 12278.8 534.625  34
  -1  -6 -16 13591.3 493.210  19
  -1  -6 -16 11491.8 484.999  49
  -1  -6 -16 11571.2 456.560  48
  -1  -6 -16 12331.7 513.487  46
  -1  -6 -16 13022.1 479.493  42
  -1  -6 -17 1775.28 240.331  42
  -1  -6 -17 1602.86 269.133  19
  -1  -6 -17 1972.31 336.382  34
  -1  -6 -17 1649.16 302.739  46
  -1  -6 -17 1624.23 315.715   2
  -1  -6 -17 1503.54 244.555  49
  -1  -6 -17 1706.25 192.522  48
  -1  -6 -17 1530.61 188.635  27
  -1  -6 -18 159.176 333.969  34
  -1  -6 -18-32.1220 232.135  42
  -1  -6 -18 155.556 313.045   2
  -1  -6 -18-21.3076 175.018  48
  -1  -6 -18 5.41620 234.525  49
  -1  -6 -18-40.7550 261.379  19
  -1  -6 -19 14625.4 590.631  34
  -1  -6 -19 12444.2 533.599  49
  -1  -6 -19 13409.8 501.630  48
  -1  -6 -19 15663.4 553.336  19
  -1  -6 -19 14808.1 530.399  42
  -1  -6 -19 12667.3 520.066  45
  -1  -6 -20-192.978 338.737  34
  -1  -6 -20-88.9833 174.144  48
  -1  -6 -20 63.6064 232.831  49
  -1  -6 -20 1.73495 313.383   2
  -1  -6 -20 5.42808 203.693  45
  -1  -6 -20 53.0574 266.402  19
  -1  -6 -21 3293.35 251.602  45
  -1  -6 -21 4141.33 305.158  19
  -1  -6 -21 3372.89 276.394  49
  -1  -6 -21 3844.17 370.218  34
  -1  -6 -22 1209.54 234.127  49
  -1  -6 -22 1367.11 331.436  34
  -1  -6 -22 1035.84 202.263  45
  -1  -6 -23 214.786 240.137  19
  -1  -6 -24 5198.06 337.207  34
  -1  -6 -24 5992.93 286.798  19
  -1  -6 -25 546.343 252.940  34
  -1  -6 -25 774.861 201.858  19
  -1  -6 -25 552.940 172.858  49
  -1  -6 -26 27.4333 222.193  34
  -1  -6 -26 48.4485 144.125  49
  -1  -6 -26 86.2021 126.601  20
  -1  -6 -26 243.121 170.604  19
  -1  -6 -27-1.38560 179.389  34
  -1  -7  21 683.717 174.045  53
  -1  -7  21 698.283 165.305  35
   1   7 -20 1786.84 189.921  46
  -1  -7  20 1616.36 227.681  53
  -1  -7  20 1423.25 197.703  35
   1   7 -20 2215.17 190.526   8
   1   7 -19 983.402 199.711   8
  -1  -7  19 689.297 254.837  53
  -1  -7  19 785.839 275.114  16
   1   7 -19 650.122 209.380  46
  -1  -7  19 632.562 210.637  35
  -1  -7  18 5830.79 423.055  17
   1   7 -18 5572.42 312.813  46
   1   7 -18 5594.31 287.356  37
  -1  -7  17-197.741 389.816  17
  -1  -7  17 204.853 325.886  16
   1   7 -16 233.869 208.206  23
   1   7 -16 372.033 225.754  37
   1   7 -15 13069.1 535.216  37
   1   7 -15 13305.7 525.519  23
  -1  -7  15 14200.2 612.807  16
   1   7 -14 70.4750 235.520  37
  -1  -7  14 80.8833 365.345  16
   1   7 -14-52.5469 208.680  23
   1   7 -13 790.110 277.201  44
   1   7 -13 945.446 240.389  37
  -1  -7  13 843.224 370.411  16
   1   7 -13 684.513 224.018  23
   1   7 -12 684.746 277.810  44
   1   7 -12 587.573 235.675  37
   1   7 -12 853.063 231.429  23
  -1  -7  12 1026.43 366.042  16
   1   7 -11 469.170 229.780  23
  -1  -7  11 616.480 349.966  16
  -1  -7  11 424.116 215.587   1
  -1  -7  10 14217.9 596.808  16
  -1  -7  10 14039.2 522.836   1
  -1  -7   9 7463.55 427.072  16
  -1  -7   9 7546.67 337.371   1
   1   7  -8 17487.7 630.717  30
  -1  -7   8 18005.1 679.796  16
  -1  -7   8 18191.7 628.872   1
  -1  -7   7 1212.01 260.704  51
  -1  -7   7 1075.63 302.761  16
  -1  -7   6-34.1210 250.673  51
   1   7  -6 23.5362 190.985  30
  -1  -7   6 74.3473 276.032  16
   1   7  -5 7492.31 362.394  41
  -1  -7   5 7131.64 369.403  51
   1   7  -5 7822.84 322.871  30
  -1  -7   4 3090.89 292.944  16
  -1  -7   4 3255.38 288.176  51
   1   7  -4 3339.49 224.092  30
   1   7  -4 3369.46 279.797  41
  -1  -7   4 3288.59 252.564   6
  -1  -7   3 200.224 258.489  16
   1   7  -3 147.923 189.524  30
  -1  -7   3 62.4413 254.991  51
   1   7  -3 88.5483 249.324  41
  -1  -7   3 196.285 224.911   6
  -1  -7   2 5859.27 314.975  16
  -1  -7   2 5079.60 368.764  17
  -1  -7   2 5531.45 221.413  13
  -1  -7   2 4545.36 312.467  51
   1   7  -2 4498.24 309.847  41
  -1  -7   2 6060.62 290.879   6
  -1  -7   1 34282.6 1088.25  16
  -1  -7   1 32206.4 1105.99  17
  -1  -7   1 33581.8 1064.56  13
  -1  -7   1 31544.7 1089.98  51
   1   7  -1 30727.4 1086.68  41
  -1  -7   1 35053.5 1083.03   6
  -1  -7   0 42123.5 1358.47  16
  -1  -7   0 41147.5 1370.07  17
  -1  -7   0 43677.3 1362.27  51
  -1  -7   0 41793.4 1344.39  13
   1   7   0 40937.2 1359.97  41
  -1  -7   0 42244.0 1355.69   6
  -1  -7  -1 29064.4 963.511  17
  -1  -7  -1 29563.8 953.015  16
  -1  -7  -1 29487.2 942.445  32
   1   7   1 28427.6 953.203  41
  -1  -7  -1 28400.7 929.045  11
  -1  -7  -1 30269.9 954.383  51
  -1  -7  -2 93364.8 2923.39  45
   1   7   2 91016.9 2926.39  41
  -1  -7  -2 93485.4 2931.82  17
  -1  -7  -2 90717.9 2918.40  19
  -1  -7  -2 94658.2 2924.47  32
  -1  -7  -2 94862.0 2930.08  51
  -1  -7  -2 91381.2 2916.88  11
   1   7   2 89887.7 2921.83  22
  -1  -7  -2 92081.9 2921.23  20
   1   7   3 16847.7 574.701  41
  -1  -7  -3 16305.7 545.080  11
  -1  -7  -3 17390.1 565.041  32
  -1  -7  -3 18295.2 560.562  45
  -1  -7  -3 16018.1 559.810  25
  -1  -7  -3 18070.6 583.859  52
   1   7   3 16033.4 558.385  22
  -1  -7  -3 16395.0 557.353  20
  -1  -7  -3 16518.4 558.030  19
   1   7   4 54400.3 1789.77  41
  -1  -7  -4 58265.9 1782.78  11
  -1  -7  -4 56384.3 1791.91  32
  -1  -7  -4 52877.1 1783.98  31
  -1  -7  -4 54419.9 1790.81  42
  -1  -7  -4 58096.4 1790.65  45
  -1  -7  -4 56572.7 1791.99  25
  -1  -7  -4 56995.5 1787.71  54
  -1  -7  -4 56094.9 1798.83  52
  -1  -7  -4 55985.4 1796.51  50
  -1  -7  -4 55435.6 1798.71  49
  -1  -7  -4 57905.2 1788.25  20
  -1  -7  -4 56910.4 1786.80  19
   1   7   4 54569.6 1786.26  22
  -1  -7  -5 3658.97 197.766  19
  -1  -7  -5 3153.14 178.233  31
  -1  -7  -5 2744.22 181.042  45
  -1  -7  -5 2855.64 198.644  42
  -1  -7  -5 3507.01 178.312  25
  -1  -7  -5 2455.03 150.789  54
  -1  -7  -5 2627.55 200.135  50
  -1  -7  -5 2410.37 231.917  52
  -1  -7  -5 2488.02 222.604  49
   1   7   5 2843.33 211.326  41
  -1  -7  -6 8329.92 329.248  19
   1   7   6 7854.36 323.269  41
  -1  -7  -6 7914.46 330.073  42
  -1  -7  -6 8411.91 293.014  40
  -1  -7  -6 7838.53 393.187  34
  -1  -7  -6 8027.21 312.836  31
  -1  -7  -6 7843.72 315.411  45
  -1  -7  -6 8493.45 313.833  25
  -1  -7  -6 7606.39 323.765  50
  -1  -7  -6 7748.74 348.270  52
  -1  -7  -6 7757.69 338.167  49
  -1  -7  -6 8735.64 292.290  10
  -1  -7  -7 7482.30 327.832  19
  -1  -7  -7 8408.38 329.929  42
  -1  -7  -7 7778.65 281.305  40
  -1  -7  -7 7774.01 388.346  34
  -1  -7  -7 7296.70 312.855  31
  -1  -7  -7 7746.66 313.527  45
  -1  -7  -7 7918.45 306.518  25
  -1  -7  -7 7772.07 343.033  52
  -1  -7  -7 7774.36 333.027  49
  -1  -7  -7 8056.45 320.623  50
  -1  -7  -7 7524.78 284.168  10
  -1  -7  -8 6869.73 319.557  19
  -1  -7  -8 7048.22 375.137  34
  -1  -7  -8 6341.81 297.780  31
  -1  -7  -8 7192.79 269.537  10
  -1  -7  -8 7008.91 255.192  12
  -1  -7  -8 6958.99 290.325  25
  -1  -7  -8 7364.57 318.338  49
  -1  -7  -8 7243.51 300.522  50
  -1  -7  -8 7370.36 317.969  42
  -1  -7  -8 6847.53 264.230  40
  -1  -7  -9 4002.13 185.558  40
  -1  -7  -9 4176.63 254.476  42
  -1  -7  -9 4035.20 167.578  12
  -1  -7  -9 3974.76 199.686  10
  -1  -7  -9 3897.83 322.779  34
  -1  -7  -9 3841.74 230.306  31
  -1  -7  -9 3911.59 215.382  25
  -1  -7  -9 4203.08 254.189  49
  -1  -7  -9 4168.84 232.738  50
  -1  -7  -9 3778.50 263.486  19
  -1  -7 -10 27361.6 907.941  19
  -1  -7 -10 26533.8 877.657  24
  -1  -7 -10 27237.2 905.658  42
  -1  -7 -10 27645.0 888.123  40
  -1  -7 -10 27103.1 891.200  10
  -1  -7 -10 26941.9 926.423  34
  -1  -7 -10 26598.8 898.119  31
  -1  -7 -10 26111.7 876.428  12
  -1  -7 -10 27877.4 887.061  26
  -1  -7 -10 27416.7 887.496  27
  -1  -7 -10 28116.9 895.405  25
  -1  -7 -10 28137.9 906.853  49
  -1  -7 -10 28682.3 902.295  50
  -1  -7 -11 56633.4 1750.39  50
  -1  -7 -11 55062.0 1739.18  27
  -1  -7 -11 57080.7 1744.47  25
  -1  -7 -11 55297.7 1740.12  26
  -1  -7 -11 52802.9 1730.02  24
  -1  -7 -11 52934.3 1729.37  12
  -1  -7 -11 54480.9 1740.98  40
  -1  -7 -11 53802.0 1750.23  42
  -1  -7 -11 55391.2 1762.92  34
  -1  -7 -11 54244.3 1745.74  31
  -1  -7 -11 51400.6 1741.82  47
  -1  -7 -11 56209.1 1753.45  49
  -1  -7 -12 26403.9 915.772  21
  -1  -7 -12 28689.4 944.508  19
  -1  -7 -12 28031.3 939.867  42
  -1  -7 -12 28341.2 926.696  40
  -1  -7 -12 28392.7 970.219  34
  -1  -7 -12 28484.2 936.049  31
  -1  -7 -12 29263.1 929.868  25
  -1  -7 -12 28713.3 949.050  49
  -1  -7 -12 27591.2 928.401  47
  -1  -7 -12 28472.3 940.134  50
  -1  -7 -13 10393.5 409.311  19
  -1  -7 -13 9595.24 365.626  40
  -1  -7 -13 9932.32 370.947  13
  -1  -7 -13 9544.96 368.950  47
  -1  -7 -13 10593.4 371.368  26
  -1  -7 -14 5229.19 272.638  31
  -1  -7 -14 4935.31 381.351  34
  -1  -7 -14 4848.52 272.522  42
  -1  -7 -14 5055.93 238.347  13
  -1  -7 -14 4635.96 292.253  19
  -1  -7 -14 5014.98 234.338  26
  -1  -7 -14 5181.66 236.497  27
  -1  -7 -15 3833.87 213.030  40
  -1  -7 -15 4131.74 265.771  42
  -1  -7 -15 3607.47 217.364  26
  -1  -7 -15 4294.16 219.916  27
  -1  -7 -15 4487.95 345.580   2
  -1  -7 -15 4459.45 369.891  34
  -1  -7 -15 4162.52 279.552  19
  -1  -7 -15 4332.83 281.583  49
  -1  -7 -16 15138.2 532.616  42
  -1  -7 -16 11993.6 512.653  50
  -1  -7 -16 13927.5 591.419  34
  -1  -7 -16 13789.4 538.132  49
  -1  -7 -16 16813.6 580.211   2
  -1  -7 -16 15023.0 543.300  19
  -1  -7 -16 14044.7 504.705  27
  -1  -7 -17 2672.48 207.232  27
  -1  -7 -17 3281.68 347.425   2
  -1  -7 -17 2948.67 215.348  48
  -1  -7 -17 2597.07 269.793  49
  -1  -7 -17 3083.04 279.531  19
  -1  -7 -17 2957.55 259.965  42
  -1  -7 -17 2841.52 364.314  34
  -1  -7 -18 4961.51 391.535  34
  -1  -7 -18 4569.63 278.668  32
  -1  -7 -18 4724.19 255.834  27
  -1  -7 -18 4689.87 303.198  42
  -1  -7 -18 4766.86 282.249  45
  -1  -7 -18 5091.10 322.091  19
  -1  -7 -18 4443.32 306.863  49
  -1  -7 -18 4889.35 257.733  48
  -1  -7 -19 3885.71 274.522  45
  -1  -7 -19 4188.20 299.956  42
  -1  -7 -19 4518.36 317.326  19
  -1  -7 -19 4123.80 298.139  49
  -1  -7 -19 4189.13 246.601  48
  -1  -7 -19 4147.61 268.121  32
  -1  -7 -19 4343.13 387.067  34
  -1  -7 -20 134.903 338.340  34
  -1  -7 -20 128.916 179.065  48
  -1  -7 -20 118.039 240.714  49
  -1  -7 -20 247.692 266.011  19
  -1  -7 -20 156.938 211.656  45
  -1  -7 -21 665.218 338.173  34
  -1  -7 -21 349.997 207.712  45
  -1  -7 -21 705.987 177.773  48
  -1  -7 -21 302.880 236.821  49
  -1  -7 -21 586.110 266.105  19
  -1  -7 -22 7086.29 357.831  49
  -1  -7 -22 7280.03 340.545  45
  -1  -7 -23 2230.43 256.662  19
  -1  -7 -24 743.294 289.616  34
  -1  -7 -24 378.306 194.423  49
  -1  -7 -24 1018.65 226.964  19
  -1  -7 -24 497.240 171.049  45
  -1  -7 -25 778.592 259.137  34
  -1  -7 -25 416.481 169.968  49
  -1  -7 -25 846.666 203.715  19
  -1  -7 -26 3427.52 201.761  19
  -1  -7 -26 1861.82 165.869  49
  -1  -7 -26 3584.59 247.811  34
  -1  -8  21 134.589 121.140  35
  -1  -8  20 133.115 182.501  53
  -1  -8  20 166.791 159.001  35
   1   8 -19 214.676 170.639  46
   1   8 -19 151.816 170.486   8
  -1  -8  19 46.5700 181.393  35
  -1  -8  19 199.422 221.886  53
   1   8 -18 3439.00 247.736  46
  -1  -8  18 5022.52 323.303  16
  -1  -8  17 1301.33 353.455  17
  -1  -8  17 1568.42 313.108  16
   1   8 -17 911.380 203.137  37
   1   8 -17 1152.30 226.816  46
  -1  -8  16 4250.10 434.958  17
  -1  -8  16 5297.98 383.214  16
   1   8 -15 1145.35 220.746  23
   1   8 -15 1346.54 238.797  37
   1   8 -14-221.866 235.019  37
  -1  -8  14-99.2523 360.971  16
   1   8 -14-229.132 212.498  23
   1   8 -14-292.750 263.959  44
   1   8 -13 3660.72 278.834  37
  -1  -8  13 3672.53 400.618  16
   1   8 -13 3951.89 266.779  23
   1   8 -13 3672.24 309.998  44
   1   8 -12 531.126 239.185  37
   1   8 -12 561.665 224.033  23
  -1  -8  12-9.33983 371.584  16
   1   8 -12 404.925 279.682  44
   1   8 -11 5184.52 306.418  37
  -1  -8  11 5124.25 423.130  16
  -1  -8  11 4397.79 290.075   1
   1   8 -11 5133.57 298.171  23
  -1  -8  10 180.993 359.141  16
  -1  -8  10 92.5730 230.231   1
  -1  -8   9 256.289 275.697  51
  -1  -8   9 147.976 224.331   1
  -1  -8   9-2.09409 352.043  16
   1   8  -8 13645.9 519.335  30
  -1  -8   8 14884.0 585.923  16
  -1  -8   8 14701.9 518.725   1
   1   8  -7 255.563 217.093  30
  -1  -8   7 201.051 306.931  16
  -1  -8   6 8263.00 411.115  16
  -1  -8   5 4564.16 306.884  51
  -1  -8   5 4582.44 326.027  16
  -1  -8   4 139.396 252.155  51
   1   8  -4 318.739 189.264  30
   1   8  -4 341.119 248.263  41
  -1  -8   4 584.469 224.017   6
  -1  -8   3 26157.4 899.167  51
   1   8  -3 26424.7 879.783  30
   1   8  -3 26005.4 893.996  41
  -1  -8   3 27299.5 889.994   6
  -1  -8   2 1483.89 248.678  51
  -1  -8   2 1254.20 256.093  16
  -1  -8   2 1357.03 230.979   6
   1   8  -2 1158.16 252.050  41
   1   8  -1 58375.0 1905.87  41
  -1  -8   1 61955.5 1910.87  51
  -1  -8   1 60434.6 1889.59  13
  -1  -8   1 61463.6 1908.05  16
  -1  -8   1 59413.9 1919.61  17
  -1  -8   1 54983.2 1887.34  47
  -1  -8   1 62302.6 1904.84   6
  -1  -8   0 3114.51 272.294  16
  -1  -8   0 3298.86 316.394  17
  -1  -8   0 2850.19 185.001  13
  -1  -8   0 2572.43 245.604   6
   1   8   0 3012.57 271.430  41
   1   8   1 7211.29 349.001  41
  -1  -8  -1 8566.52 334.829   6
  -1  -8  -1 7684.97 373.460  17
  -1  -8  -1 8256.96 348.665  16
  -1  -8  -1 7295.87 307.650  32
  -1  -8  -1 7606.05 297.435  13
  -1  -8  -1 7262.54 261.916  11
  -1  -8  -1 6848.15 338.816  51
  -1  -8  -2 188.444 171.901  20
   1   8   2 229.103 236.691  41
  -1  -8  -2 34.1487 250.152  17
  -1  -8  -2 169.015 176.424  32
  -1  -8  -2 239.955 172.859  45
  -1  -8  -2 111.559 209.550   6
  -1  -8  -2 150.291 92.3731  11
  -1  -8  -2 67.2889 214.574  51
  -1  -8  -3 4271.08 218.258  20
   1   8   3 4108.20 230.727  22
   1   8   3 4569.52 276.694  41
  -1  -8  -3 4427.51 234.492  19
  -1  -8  -3 4118.42 229.703  32
  -1  -8  -3 4575.37 225.257  45
  -1  -8  -3 4179.78 173.518  11
  -1  -8  -3 4165.32 253.481   6
  -1  -8  -4 804.717 175.823  45
   1   8   4 762.214 228.172  41
  -1  -8  -4 796.331 189.825  19
  -1  -8  -4 739.422 185.942  32
  -1  -8  -4 701.949 241.833  52
  -1  -8  -4 723.783 131.664  54
  -1  -8  -4 822.683 167.428  20
   1   8   4 833.353 184.081  22
  -1  -8  -4 973.515 219.789   5
  -1  -8  -5 12755.1 441.820  45
   1   8   5 11856.7 456.535  41
  -1  -8  -5 12429.3 414.728  10
  -1  -8  -5 12367.9 447.005  32
  -1  -8  -5 12092.5 471.812  52
  -1  -8  -5 12397.5 476.451  49
  -1  -8  -5 12220.5 424.686  54
  -1  -8  -5 11556.8 461.180  50
  -1  -8  -5 12146.7 441.783  25
   1   8   5 11848.2 440.657  22
  -1  -8  -5 12407.6 441.866  19
  -1  -8  -5 12384.8 434.114  20
  -1  -8  -5 13247.1 457.220   5
  -1  -8  -6 3606.61 217.904  45
  -1  -8  -6 3378.06 246.561  42
  -1  -8  -6 3593.67 176.396  40
  -1  -8  -6 4073.85 173.579  10
  -1  -8  -6 3682.65 231.297  32
  -1  -8  -6 3506.99 217.207  31
  -1  -8  -6 3548.29 271.687  52
  -1  -8  -6 3734.56 272.172  49
  -1  -8  -6 3526.41 245.992  50
  -1  -8  -6 3960.44 222.094  25
  -1  -8  -6 3846.24 234.742  19
  -1  -8  -6 4256.41 249.919   5
  -1  -8  -7 54467.6 1722.10  45
  -1  -8  -7 51758.7 1725.83  42
  -1  -8  -7 54636.2 1714.41  40
  -1  -8  -7 53976.3 1711.57  10
  -1  -8  -7 53044.5 1719.47  31
  -1  -8  -7 53315.3 1725.91  50
  -1  -8  -7 53238.0 1728.40  49
  -1  -8  -7 52854.4 1730.61  52
  -1  -8  -7 55250.5 1725.21  25
  -1  -8  -7 51636.5 1719.32  19
  -1  -8  -7 54831.8 1720.45   5
  -1  -8  -8 12318.8 443.834  45
  -1  -8  -8 12716.5 460.393  42
  -1  -8  -8 12432.6 420.637  40
  -1  -8  -8 12174.6 507.242  34
  -1  -8  -8 11695.0 443.871  31
  -1  -8  -8 12869.5 462.807  49
  -1  -8  -8 12471.1 467.759  52
  -1  -8  -8 12917.6 450.952  50
  -1  -8  -8 12330.7 442.989  25
  -1  -8  -8 11655.0 420.995  10
  -1  -8  -8 11279.6 450.664  19
  -1  -8  -9 73859.0 2393.93  45
  -1  -8  -9 79070.0 2398.19  42
  -1  -8  -9 75603.3 2385.66  40
  -1  -8  -9 73679.7 2402.71  34
  -1  -8  -9 71553.7 2389.72  31
  -1  -8  -9 77242.9 2394.88  50
  -1  -8  -9 74488.4 2394.84  49
  -1  -8  -9 75126.0 2393.51  25
  -1  -8  -9 74223.9 2385.09  10
  -1  -8  -9 74821.8 2380.70  12
  -1  -8  -9 74339.9 2391.86  19
  -1  -8 -10 2668.89 211.176  45
  -1  -8 -10 2772.42 158.049  40
  -1  -8 -10 3056.23 238.920  42
  -1  -8 -10 2991.48 311.348  34
  -1  -8 -10 2767.89 212.185  31
  -1  -8 -10 2729.88 207.709   5
  -1  -8 -10 2915.46 194.918  25
  -1  -8 -10 2964.28 233.134  49
  -1  -8 -10 2819.63 217.108  50
  -1  -8 -10 2921.23 138.285  12
  -1  -8 -11 18534.2 647.652  42
  -1  -8 -11 18369.8 621.063  40
  -1  -8 -11 18656.1 679.766  34
  -1  -8 -11 18367.6 637.549  31
  -1  -8 -11 18856.2 647.867  49
  -1  -8 -11 19092.9 642.540  50
  -1  -8 -11 18105.6 628.218  47
  -1  -8 -11 18912.3 638.629   3
  -1  -8 -12 3465.20 177.748  40
  -1  -8 -12 2964.20 203.547  13
  -1  -8 -12 4089.46 255.041  49
  -1  -8 -12 3918.17 234.409  50
  -1  -8 -12 2988.23 259.098  19
  -1  -8 -12 3036.89 161.700  21
  -1  -8 -12 3395.39 191.436  47
  -1  -8 -13 4563.48 211.044  26
  -1  -8 -13 4412.33 209.465  27
  -1  -8 -13 4338.58 231.185  25
  -1  -8 -13 4146.31 222.953  13
  -1  -8 -13 4236.71 279.370  19
  -1  -8 -13 4099.33 263.097  42
  -1  -8 -14 10366.4 415.367  42
  -1  -8 -14 9431.67 374.575  40
  -1  -8 -14 11433.0 440.286  49
  -1  -8 -14 10483.1 379.509  27
  -1  -8 -14 10374.5 380.965  26
  -1  -8 -14 10286.5 383.376  13
  -1  -8 -14 10884.5 504.526  34
  -1  -8 -14 9556.41 377.999  47
  -1  -8 -14 9993.47 420.285  19
  -1  -8 -15 2889.82 251.284  42
  -1  -8 -15 2431.48 187.730  40
  -1  -8 -15 2268.05 226.462  50
  -1  -8 -15 2752.66 273.151  49
  -1  -8 -15 2870.68 192.389  27
  -1  -8 -15 2588.59 187.560  26
  -1  -8 -15 2704.82 193.787  13
  -1  -8 -15 3232.96 378.224  34
  -1  -8 -15 2516.89 183.242  47
  -1  -8 -15 2754.11 269.029  19
  -1  -8 -16 6786.88 306.267  40
  -1  -8 -16 6563.40 330.011  50
  -1  -8 -16 7970.28 313.127  27
  -1  -8 -16 6991.03 368.082  49
  -1  -8 -16 6981.06 300.233  47
  -1  -8 -16 8143.91 366.686  19
  -1  -8 -16 8163.01 453.790  34
  -1  -8 -16 8361.12 359.534  42
  -1  -8 -16 7070.82 339.767  45
  -1  -8 -17 3303.29 222.903  27
  -1  -8 -17 3600.36 389.486  34
  -1  -8 -17 3759.40 231.044  48
  -1  -8 -17 3533.63 293.243  49
  -1  -8 -17 3769.25 297.623  19
  -1  -8 -17 3840.91 281.024  42
  -1  -8 -17 3190.39 259.005  45
  -1  -8 -18 2614.86 281.192  49
  -1  -8 -18 2930.23 215.451  27
  -1  -8 -18 3095.67 380.136  34
  -1  -8 -18 2524.71 246.518  32
  -1  -8 -18 2760.74 221.215  48
  -1  -8 -18 3411.20 295.458  19
  -1  -8 -18 2477.72 249.169  45
  -1  -8 -18 2821.52 279.224  42
  -1  -8 -19 24973.4 933.435  49
  -1  -8 -19 26722.1 920.050  32
  -1  -8 -19 28975.7 972.766  34
  -1  -8 -19 28037.1 915.040  27
  -1  -8 -19 25475.3 928.298  45
  -1  -8 -19 30678.2 943.958  19
  -1  -8 -19 26691.6 915.097  48
  -1  -8 -20 1161.28 353.400  34
  -1  -8 -20 995.665 213.129  32
  -1  -8 -20 759.129 222.895  45
  -1  -8 -20 1118.85 192.135  48
  -1  -8 -20 872.227 252.554  49
  -1  -8 -20 1191.48 272.097  19
  -1  -8 -21 2640.13 363.280  34
  -1  -8 -21 2119.70 235.795  45
  -1  -8 -21 2317.42 261.755  49
  -1  -8 -21 2980.99 290.696  19
  -1  -8 -21 2160.62 204.563  48
  -1  -8 -22 554.694 230.778  49
  -1  -8 -22 662.119 173.352  48
  -1  -8 -22 773.722 334.221  34
  -1  -8 -22 708.793 207.112  45
  -1  -8 -23 780.823 216.879  49
  -1  -8 -23 998.290 242.316  19
  -1  -8 -24 2483.04 207.396  45
  -1  -8 -24 2419.55 224.233  49
  -1  -8 -24 3877.94 253.535  19
  -1  -8 -24 3777.98 311.834  34
  -1  -8 -25 586.679 170.154  49
  -1  -8 -25 1165.98 201.819  19
  -1  -8 -25 1254.92 258.690  34
  -1  -8 -26 2227.04 235.664  34
  -1  -8 -26 2184.84 191.776  19
  -1  -8 -27 386.094 110.764  20
  -1  -9  20 512.021 124.825  35
  -1  -9  19-55.5294 155.751  35
  -1  -9  19 228.378 185.962  53
  -1  -9  18 11.7249 177.863  35
   1   9 -18-56.6007 172.562   8
   1   9 -17 31.8935 176.158  37
  -1  -9  17-24.0221 273.641  16
   1   9 -16 2915.13 234.299  37
  -1  -9  16 3515.79 331.500  16
  -1  -9  16 3249.04 366.827  17
  -1  -9  15 86.1332 374.517  17
  -1  -9  15 386.000 325.108  16
   1   9 -14 304.748 211.408  23
   1   9 -14 343.335 231.224  37
   1   9 -13 749.676 269.032  44
   1   9 -13 717.008 237.176  37
  -1  -9  13 976.629 443.742  17
  -1  -9  13 1069.14 367.583  16
   1   9 -13 948.795 223.331  23
   1   9 -12 1464.77 287.951  44
   1   9 -12 1497.45 245.826  37
  -1  -9  12 1489.27 387.901  16
  -1  -9  12 1740.55 477.154  17
   1   9 -12 1859.16 247.249  23
   1   9 -11 7079.18 386.719  44
   1   9 -11 6442.13 348.527  37
  -1  -9  11 7676.64 469.190  16
  -1  -9  11 6614.46 561.446  17
   1   9 -11 7002.59 352.051  23
  -1  -9  10 6088.10 324.553   1
  -1  -9  10 6102.59 444.311  16
  -1  -9   9 5399.97 314.627   1
  -1  -9   9 5737.17 430.815  16
  -1  -9   8 370.234 282.186  51
   1   9  -8 243.525 244.008  30
  -1  -9   8 740.070 249.216   1
  -1  -9   8 616.283 434.595  17
  -1  -9   8 813.115 359.759  16
  -1  -9   7 502.309 279.928  51
   1   9  -7 221.117 231.317  30
  -1  -9   7 104.354 397.010  17
  -1  -9   7-1.93365 335.568  16
  -1  -9   6 30450.0 1074.97  51
   1   9  -6 33093.9 1060.99  30
  -1  -9   6 32425.5 1089.07  16
  -1  -9   6 30502.0 1106.30  17
  -1  -9   5 667.063 269.130  51
[truncated: 3,811,225 more chars]
