# Supplementary material for: Encapsulation within a coordination cage modulates the reactivity of redox-active dyes
Source: Commun Chem. 2022 Mar 30;5:44. doi: 10.1038/s42004-022-00658-8 (PMC9814915; doi:10.1038/s42004-022-00658-8)
Supplement: Supplementary file 3 — Supplementary Data 1 [file 42004_2022_658_MOESM3_ESM.zip › (42c1)4.cif]

 
data_rk129
# Yael Diskin-Posner 
_audit_creation_method            'SHELXL-2014/7'
_shelx_SHELXL_version_number      '2014/7'
_chemical_name_systematic         ?
_chemical_name_common             ?
_chemical_melting_point           ?
_chemical_formula_moiety   'C96 H144 N36 Pd6, 3(C12 H6 N O4), 9(N O3), 18(H2 O)'
_chemical_formula_sum
 'C132 H198 N48 O57 Pd6' 
_chemical_formula_weight          4007.77

loop_
 _atom_type_symbol
 _atom_type_description
 _atom_type_scat_dispersion_real
 _atom_type_scat_dispersion_imag
 _atom_type_scat_source
 'C'  'C'   0.0181   0.0091
 'International Tables Vol C Tables 4.2.6.8 and 6.1.1.4'
 'H'  'H'   0.0000   0.0000
 'International Tables Vol C Tables 4.2.6.8 and 6.1.1.4'
 'N'  'N'   0.0311   0.0180
 'International Tables Vol C Tables 4.2.6.8 and 6.1.1.4'
 'O'  'O'   0.0492   0.0322
 'International Tables Vol C Tables 4.2.6.8 and 6.1.1.4'
 'Pd'  'Pd'   0.1215   3.9337
 'International Tables Vol C Tables 4.2.6.8 and 6.1.1.4'
 
_space_group_crystal_system       triclinic
_space_group_IT_number            2
_space_group_name_H-M_alt         'P -1'
_space_group_name_Hall            '-P 1'
 
_shelx_space_group_comment
;
The symmetry employed for this shelxl refinement is uniquely defined
by the following loop, which should always be used as a source of
symmetry information in preference to the above space-group names.
They are only intended as comments.
;
 
loop_
 _space_group_symop_operation_xyz
 'x, y, z'
 '-x, -y, -z'
 
_cell_length_a                    15.8348(3)
_cell_length_b                    15.9249(3)
_cell_length_c                    17.9726(2)
_cell_angle_alpha                 96.0127(12)
_cell_angle_beta                  96.5684(11)
_cell_angle_gamma                 112.2020(15)
_cell_volume                      4114.23(11)
_cell_formula_units_Z             1
_cell_measurement_temperature     100(2)
_cell_measurement_reflns_used     33156
_cell_measurement_theta_min       3.3390
_cell_measurement_theta_max       79.2690
 
_exptl_crystal_description        plate
_exptl_crystal_colour             'greenish blue'
_exptl_crystal_density_meas       ?
_exptl_crystal_density_method     ?
_exptl_crystal_density_diffrn     1.618          
_exptl_crystal_F_000              2058
_exptl_transmission_factor_min    ?
_exptl_transmission_factor_max    ?
_exptl_crystal_size_max           0.068
_exptl_crystal_size_mid           0.045
_exptl_crystal_size_min           0.018
_exptl_absorpt_coefficient_mu     6.048
_shelx_estimated_absorpt_T_min    0.684
_shelx_estimated_absorpt_T_max    0.899
_exptl_absorpt_correction_type    gaussian
_exptl_absorpt_correction_T_min   0.819
_exptl_absorpt_correction_T_max   1.000
_exptl_absorpt_process_details    
;
CrysAlisPro 1.171.40.69a (Rigaku Oxford Diffraction, 2020)
Numerical absorption correction based on gaussian integration over
			a multifaceted crystal model
Empirical absorption correction using spherical harmonics,
 implemented in SCALE3 ABSPACK scaling algorithm.
;
_exptl_absorpt_special_details    ?
_diffrn_ambient_temperature       100(2)
_diffrn_radiation_wavelength      1.54184
_diffrn_radiation_type            CuK\a
_diffrn_source                    ?
_diffrn_measurement_device_type   'XtaLAB AFC12 (RINC): Kappa dual home/near'
_diffrn_measurement_method         '\w scans'
_diffrn_detector_area_resol_mean  ?
_diffrn_reflns_number             65672
_diffrn_reflns_av_unetI/netI      0.0519
_diffrn_reflns_av_R_equivalents   0.0663
_diffrn_reflns_limit_h_min        -19
_diffrn_reflns_limit_h_max        19
_diffrn_reflns_limit_k_min        -19
_diffrn_reflns_limit_k_max        19
_diffrn_reflns_limit_l_min        -22
_diffrn_reflns_limit_l_max        22
_diffrn_reflns_theta_min          3.037
_diffrn_reflns_theta_max          74.510
_diffrn_reflns_theta_full         67.684
_diffrn_measured_fraction_theta_max   0.993
_diffrn_measured_fraction_theta_full  0.998
_diffrn_reflns_Laue_measured_fraction_max    0.993
_diffrn_reflns_Laue_measured_fraction_full   0.998
_diffrn_reflns_point_group_measured_fraction_max   0.993
_diffrn_reflns_point_group_measured_fraction_full  0.998
_reflns_number_total              16706
_reflns_number_gt                 15086
_reflns_threshold_expression      'I > 2\s(I)'
_reflns_Friedel_coverage          0.000
_reflns_Friedel_fraction_max      .
_reflns_Friedel_fraction_full     .
 
_reflns_special_details
;
 Reflections were merged by SHELXL according to the crystal
 class for the calculation of statistics and refinement.
 
 _reflns_Friedel_fraction is defined as the number of unique
 Friedel pairs measured divided by the number that would be
 possible theoretically, ignoring centric projections and
 systematic absences.
;
 
_computing_data_collection       'CrysAlisPro 1.171.40.69a (Rigaku OD, 2020)'
_computing_cell_refinement        'CrysAlisPro 1.171.40.69a (Rigaku OD, 2020)'
_computing_data_reduction         'CrysAlisPro 1.171.40.69a (Rigaku OD, 2020)'
_computing_structure_solution     'ShelXT (Sheldrick, 2015)'
_computing_structure_refinement 'SHELXL-2018/3 (Sheldrick, 2018)'
_computing_molecular_graphics     'Olex2 (Dolomanov et al., 2009)'
_computing_publication_material   'Olex2 (Dolomanov et al., 2009)'
_refine_special_details           ?
_refine_ls_structure_factor_coef  Fsqd
_refine_ls_matrix_type            full
_refine_ls_weighting_scheme       calc
_refine_ls_weighting_details
'w=1/[\s^2^(Fo^2^)+(0.1078P)^2^+6.1262P] where P=(Fo^2^+2Fc^2^)/3'
_atom_sites_solution_primary      ?
_atom_sites_solution_secondary    ?
_atom_sites_solution_hydrogens    mixed
_refine_ls_hydrogen_treatment     constr
_refine_ls_extinction_method      'SHELXL-2014/7 (Sheldrick 2014'
_refine_ls_extinction_coef        0.00072(7)
_refine_ls_extinction_expression
 'Fc^*^=kFc[1+0.001xFc^2^\l^3^/sin(2\q)]^-1/4^'
_refine_ls_number_reflns          16706
_refine_ls_number_parameters      1270
_refine_ls_number_restraints      78
_refine_ls_R_factor_all           0.0607
_refine_ls_R_factor_gt            0.0561
_refine_ls_wR_factor_ref          0.1595
_refine_ls_wR_factor_gt           0.1534
_refine_ls_goodness_of_fit_ref    1.045
_refine_ls_restrained_S_all       1.042
_refine_ls_shift/su_max           0.041
_refine_ls_shift/su_mean          0.001
 
loop_
 _atom_site_label
 _atom_site_type_symbol
 _atom_site_fract_x
 _atom_site_fract_y
 _atom_site_fract_z
 _atom_site_U_iso_or_equiv
 _atom_site_adp_type
 _atom_site_occupancy
 _atom_site_site_symmetry_order  
 _atom_site_calc_flag
 _atom_site_refinement_flags_posn
 _atom_site_refinement_flags_adp
 _atom_site_refinement_flags_occupancy
 _atom_site_disorder_assembly
 _atom_site_disorder_group
Pd1 Pd 0.21162(2) 0.20801(2) 0.90680(2) 0.02788(10) Uani 1 1 d . . . . .
Pd2 Pd 0.35526(2) 0.00665(2) 0.28983(2) 0.02404(10) Uani 1 1 d . . . . .
Pd3 Pd 0.05283(2) 0.41687(2) 0.24172(2) 0.02310(10) Uani 1 1 d . . . . .
N1 N 0.2758(3) 0.2279(3) 1.0175(2) 0.0537(12) Uani 1 1 d . . . . .
N2 N 0.1423(3) 0.0736(2) 0.9188(2) 0.0440(10) Uani 1 1 d . . . . .
N3 N 0.2609(2) -0.1275(2) 0.2779(2) 0.0360(8) Uani 1 1 d . . . . .
N4 N 0.3950(3) -0.0355(3) 0.1920(2) 0.0380(8) Uani 1 1 d . . . . .
N5 N -0.0889(2) 0.3505(2) 0.2199(2) 0.0329(7) Uani 1 1 d . . . . .
N6 N 0.0385(2) 0.4554(3) 0.1350(2) 0.0340(8) Uani 1 1 d . . . . .
N7 N 0.2827(2) 0.3406(2) 0.8960(2) 0.0308(7) Uani 1 1 d . . . . .
N8 N 0.3782(2) 0.4582(2) 0.8544(2) 0.0304(7) Uani 1 1 d . . . . .
N9 N 0.8064(2) 0.5249(2) 0.74648(17) 0.0233(6) Uani 1 1 d . . . . .
N10 N 0.6677(2) 0.5131(2) 0.76006(18) 0.0235(6) Uani 1 1 d . . . . .
N11 N 0.5577(2) 0.8604(2) 0.70603(19) 0.0276(6) Uani 1 1 d . . . . .
N12 N 0.5121(2) 0.7190(2) 0.72707(18) 0.0254(6) Uani 1 1 d . . . . .
N13 N 0.1475(2) 0.1937(2) 0.79902(18) 0.0283(7) Uani 1 1 d . . . . .
N14 N 0.1319(2) 0.2054(2) 0.67880(18) 0.0254(6) Uani 1 1 d . . . . .
N15 N 0.3172(2) 0.0465(2) 0.38642(18) 0.0258(6) Uani 1 1 d . . . . .
N16 N 0.2611(2) 0.1134(2) 0.46852(17) 0.0232(6) Uani 1 1 d . . . . .
N17 N 0.1042(2) 0.3226(2) 0.44327(17) 0.0219(6) Uani 1 1 d . . . . .
N18 N 0.0649(2) 0.3806(2) 0.34616(18) 0.0246(6) Uani 1 1 d . . . . .
C1 C 0.2525(5) 0.1334(4) 1.0377(3) 0.0632(17) Uani 1 1 d . . . . .
H1A H 0.2946 0.1068 1.0183 0.076 Uiso 1 1 calc R U . . .
H1B H 0.2606 0.1370 1.0935 0.076 Uiso 1 1 calc R U . . .
C2 C 0.1554(5) 0.0741(4) 1.0036(3) 0.0594(16) Uani 1 1 d . . . . .
H2A H 0.1130 0.0977 1.0264 0.071 Uiso 1 1 calc R U . . .
H2B H 0.1407 0.0108 1.0141 0.071 Uiso 1 1 calc R U . . .
C3 C 0.2385(6) 0.2807(4) 1.0677(3) 0.0697(19) Uani 1 1 d . . . . .
H3A H 0.2532 0.3419 1.0536 0.105 Uiso 1 1 calc R U . . .
H3B H 0.2665 0.2869 1.1205 0.105 Uiso 1 1 calc R U . . .
H3C H 0.1713 0.2482 1.0620 0.105 Uiso 1 1 calc R U . . .
C4 C 0.3780(5) 0.2781(5) 1.0289(4) 0.075(2) Uani 1 1 d . . . . .
H4A H 0.4041 0.2451 0.9956 0.112 Uiso 1 1 calc R U . . .
H4B H 0.4041 0.2821 1.0819 0.112 Uiso 1 1 calc R U . . .
H4C H 0.3930 0.3401 1.0167 0.112 Uiso 1 1 calc R U . . .
C5 C 0.0418(4) 0.0341(4) 0.8879(3) 0.0582(15) Uani 1 1 d . . . . .
H5A H 0.0129 0.0732 0.9100 0.087 Uiso 1 1 calc R U . . .
H5B H 0.0131 -0.0277 0.9005 0.087 Uiso 1 1 calc R U . . .
H5C H 0.0329 0.0307 0.8326 0.087 Uiso 1 1 calc R U . . .
C6 C 0.1876(5) 0.0189(4) 0.8814(4) 0.0615(15) Uani 1 1 d . . . . .
H6A H 0.1796 0.0205 0.8267 0.092 Uiso 1 1 calc R U . . .
H6B H 0.1595 -0.0448 0.8901 0.092 Uiso 1 1 calc R U . . .
H6C H 0.2537 0.0449 0.9025 0.092 Uiso 1 1 calc R U . . .
C9 C 0.1661(3) -0.1315(4) 0.2728(4) 0.0614(16) Uani 1 1 d . . . . .
H9A H 0.1567 -0.1089 0.3228 0.092 Uiso 1 1 calc R U . . .
H9B H 0.1219 -0.1952 0.2561 0.092 Uiso 1 1 calc R U . . .
H9C H 0.1564 -0.0931 0.2363 0.092 Uiso 1 1 calc R U . . .
C11 C 0.4945(5) -0.0127(7) 0.2011(4) 0.082(2) Uani 1 1 d . . . . .
H11A H 0.5277 0.0539 0.2046 0.123 Uiso 1 1 calc R U . . .
H11B H 0.5083 -0.0443 0.1573 0.123 Uiso 1 1 calc R U . . .
H11C H 0.5143 -0.0323 0.2475 0.123 Uiso 1 1 calc R U . . .
C12 C 0.3658(5) 0.0022(5) 0.1269(3) 0.0600(16) Uani 1 1 d . . . . .
H12A H 0.2988 -0.0145 0.1206 0.090 Uiso 1 1 calc R U . . .
H12B H 0.3811 -0.0231 0.0807 0.090 Uiso 1 1 calc R U . . .
H12C H 0.3979 0.0693 0.1360 0.090 Uiso 1 1 calc R U . . .
C13 C -0.1208(3) 0.3947(4) 0.1593(3) 0.0433(11) Uani 1 1 d . . . . .
H13A H -0.1166 0.4561 0.1814 0.052 Uiso 1 1 calc R U . . .
H13B H -0.1860 0.3567 0.1367 0.052 Uiso 1 1 calc R U . . .
C14 C -0.0602(3) 0.4040(4) 0.0991(3) 0.0425(11) Uani 1 1 d . . . . .
H14A H -0.0692 0.3423 0.0737 0.051 Uiso 1 1 calc R U . . .
H14B H -0.0774 0.4372 0.0604 0.051 Uiso 1 1 calc R U . . .
C15 C -0.1391(3) 0.3551(4) 0.2841(3) 0.0414(10) Uani 1 1 d . . . . .
H15A H -0.1201 0.3255 0.3242 0.062 Uiso 1 1 calc R U . . .
H15B H -0.2059 0.3232 0.2662 0.062 Uiso 1 1 calc R U . . .
H15C H -0.1246 0.4195 0.3041 0.062 Uiso 1 1 calc R U . . .
C16 C -0.1097(3) 0.2522(3) 0.1912(3) 0.0434(11) Uani 1 1 d . . . . .
H16A H -0.0730 0.2487 0.1516 0.065 Uiso 1 1 calc R U . . .
H16B H -0.1756 0.2203 0.1702 0.065 Uiso 1 1 calc R U . . .
H16C H -0.0941 0.2230 0.2331 0.065 Uiso 1 1 calc R U . . .
C17 C 0.0970(4) 0.4302(5) 0.0853(3) 0.0537(14) Uani 1 1 d . . . . .
H17A H 0.1618 0.4725 0.1017 0.080 Uiso 1 1 calc R U . . .
H17B H 0.0768 0.4344 0.0327 0.080 Uiso 1 1 calc R U . . .
H17C H 0.0908 0.3672 0.0887 0.080 Uiso 1 1 calc R U . . .
C18 C 0.0618(4) 0.5556(4) 0.1428(3) 0.0548(14) Uani 1 1 d . . . . .
H18A H 0.0235 0.5719 0.1760 0.082 Uiso 1 1 calc R U . . .
H18B H 0.0502 0.5720 0.0927 0.082 Uiso 1 1 calc R U . . .
H18C H 0.1273 0.5892 0.1649 0.082 Uiso 1 1 calc R U . . .
C19 C 0.3554(3) 0.3694(3) 0.8623(2) 0.0280(7) Uani 1 1 d . . . . .
H19 H 0.3875 0.3330 0.8459 0.034 Uiso 1 1 calc R U . . .
C20 C 0.2566(3) 0.4132(3) 0.9114(3) 0.0413(10) Uani 1 1 d . . . . .
H20 H 0.2058 0.4118 0.9354 0.050 Uiso 1 1 calc R U . . .
C21 C 0.3158(3) 0.4868(3) 0.8863(3) 0.0413(10) Uani 1 1 d . . . . .
H21 H 0.3149 0.5464 0.8899 0.050 Uiso 1 1 calc R U . . .
C22 C 0.7561(2) 0.5714(2) 0.7621(2) 0.0225(7) Uani 1 1 d . . . . .
H22 H 0.7785 0.6365 0.7732 0.027 Uiso 1 1 calc R U . . .
C23 C 0.7486(3) 0.4320(3) 0.7325(2) 0.0287(8) Uani 1 1 d . . . . .
H23 H 0.7666 0.3827 0.7189 0.034 Uiso 1 1 calc R U . . .
C24 C 0.6624(3) 0.4241(3) 0.7414(2) 0.0311(8) Uani 1 1 d . . . . .
H24 H 0.6090 0.3687 0.7361 0.037 Uiso 1 1 calc R U . . .
C25 C 0.5851(3) 0.7992(2) 0.7329(2) 0.0255(7) Uani 1 1 d . . . . .
H25 H 0.6470 0.8101 0.7534 0.031 Uiso 1 1 calc R U . . .
C26 C 0.4638(3) 0.8178(3) 0.6804(3) 0.0315(8) Uani 1 1 d . . . . .
H26 H 0.4262 0.8454 0.6571 0.038 Uiso 1 1 calc R U . . .
C27 C 0.4339(3) 0.7299(3) 0.6940(2) 0.0319(8) Uani 1 1 d . . . . .
H27 H 0.3722 0.6850 0.6832 0.038 Uiso 1 1 calc R U . . .
C28 C 0.4505(3) 0.5112(3) 0.8169(2) 0.0268(7) Uani 1 1 d . . . . .
C29 C 0.5243(3) 0.4864(2) 0.8095(2) 0.0256(7) Uani 1 1 d . . . . .
H29 H 0.5283 0.4351 0.8298 0.031 Uiso 1 1 calc R U . . .
C30 C 0.5925(2) 0.5388(2) 0.7715(2) 0.0237(7) Uani 1 1 d . . . . .
C31 C 0.5895(3) 0.6155(2) 0.7432(2) 0.0240(7) Uani 1 1 d . . . . .
H31 H 0.6366 0.6508 0.7176 0.029 Uiso 1 1 calc R U . . .
C32 C 0.5151(2) 0.6390(2) 0.7537(2) 0.0241(7) Uani 1 1 d . . . . .
C33 C 0.4450(3) 0.5878(3) 0.7893(2) 0.0267(7) Uani 1 1 d . . . . .
H33 H 0.3941 0.6043 0.7949 0.032 Uiso 1 1 calc R U . . .
C34 C 0.1821(3) 0.1879(3) 0.7365(2) 0.0259(7) Uani 1 1 d . . . . .
H34 H 0.2346 0.1735 0.7325 0.031 Uiso 1 1 calc R U . . .
C35 C 0.0728(3) 0.2163(4) 0.7818(2) 0.0383(10) Uani 1 1 d . . . . .
H35 H 0.0350 0.2258 0.8164 0.046 Uiso 1 1 calc R U . . .
C36 C 0.0623(3) 0.2229(3) 0.7073(2) 0.0356(9) Uani 1 1 d . . . . .
H36 H 0.0157 0.2370 0.6798 0.043 Uiso 1 1 calc R U . . .
C37 C 0.2690(3) 0.0979(2) 0.3950(2) 0.0245(7) Uani 1 1 d . . . . .
H37 H 0.2437 0.1206 0.3552 0.029 Uiso 1 1 calc R U . . .
C38 C 0.3415(3) 0.0282(3) 0.4574(2) 0.0316(8) Uani 1 1 d . . . . .
H38 H 0.3768 -0.0071 0.4683 0.038 Uiso 1 1 calc R U . . .
C39 C 0.3071(3) 0.0684(3) 0.5084(2) 0.0304(8) Uani 1 1 d . . . . .
H39 H 0.3129 0.0666 0.5613 0.036 Uiso 1 1 calc R U . . .
C40 C 0.0992(2) 0.3216(2) 0.3675(2) 0.0226(7) Uani 1 1 d . . . . .
H40 H 0.1177 0.2837 0.3344 0.027 Uiso 1 1 calc R U . . .
C41 C 0.0474(3) 0.4220(3) 0.4108(2) 0.0301(8) Uani 1 1 d . . . . .
H41 H 0.0230 0.4681 0.4127 0.036 Uiso 1 1 calc R U . . .
C42 C 0.0707(3) 0.3863(3) 0.4710(2) 0.0268(7) Uani 1 1 d . . . . .
H42 H 0.0653 0.4018 0.5222 0.032 Uiso 1 1 calc R U . . .
C43 C 0.1499(2) 0.2095(2) 0.60292(19) 0.0217(7) Uani 1 1 d . . . . .
C44 C 0.1963(2) 0.1590(2) 0.5737(2) 0.0233(7) Uani 1 1 d . . . . .
H44 H 0.2156 0.1211 0.6029 0.028 Uiso 1 1 calc R U . . .
C45 C 0.2138(2) 0.1654(2) 0.49956(19) 0.0216(7) Uani 1 1 d . . . . .
C46 C 0.1858(2) 0.2204(2) 0.4563(2) 0.0231(7) Uani 1 1 d . . . . .
H46 H 0.2001 0.2257 0.4066 0.028 Uiso 1 1 calc R U . . .
C47 C 0.1366(2) 0.2675(2) 0.48687(19) 0.0201(6) Uani 1 1 d . . . . .
C48 C 0.1188(2) 0.2637(2) 0.5609(2) 0.0244(7) Uani 1 1 d . . . . .
H48 H 0.0863 0.2971 0.5820 0.029 Uiso 1 1 calc R U . . .
C7 C 0.2621(6) -0.1699(4) 0.1974(4) 0.042(2) Uani 0.674(17) 1 d . . P A 5
H7A H 0.2359 -0.2378 0.1926 0.050 Uiso 0.674(17) 1 calc R U P A 5
H7B H 0.2235 -0.1524 0.1599 0.050 Uiso 0.674(17) 1 calc R U P A 5
C8 C 0.3575(7) -0.1372(5) 0.1822(5) 0.043(2) Uani 0.674(17) 1 d . . P A 5
H8A H 0.3584 -0.1629 0.1298 0.051 Uiso 0.674(17) 1 calc R U P A 5
H8B H 0.3957 -0.1574 0.2179 0.051 Uiso 0.674(17) 1 calc R U P A 5
C10 C 0.2827(6) -0.1774(4) 0.3345(6) 0.0369(19) Uani 0.674(17) 1 d . . P A 5
H10A H 0.3404 -0.1844 0.3280 0.055 Uiso 0.674(17) 1 calc R U P A 5
H10B H 0.2324 -0.2383 0.3288 0.055 Uiso 0.674(17) 1 calc R U P A 5
H10C H 0.2899 -0.1436 0.3852 0.055 Uiso 0.674(17) 1 calc R U P A 5
C7A C 0.2931(12) -0.1852(11) 0.2256(10) 0.039(4) Uiso 0.326(17) 1 d . . P A 6
H7AA H 0.2439 -0.2474 0.2085 0.047 Uiso 0.326(17) 1 calc R U P A 6
H7AB H 0.3489 -0.1911 0.2514 0.047 Uiso 0.326(17) 1 calc R U P A 6
C8A C 0.3148(16) -0.1341(13) 0.1595(12) 0.054(5) Uiso 0.326(17) 1 d . . P A 6
H8AA H 0.2591 -0.1273 0.1349 0.065 Uiso 0.326(17) 1 calc R U P A 6
H8AB H 0.3356 -0.1682 0.1214 0.065 Uiso 0.326(17) 1 calc R U P A 6
C10A C 0.2619(15) -0.1681(14) 0.3558(12) 0.045(5) Uiso 0.326(17) 1 d . . P A 6
H10D H 0.3258 -0.1559 0.3777 0.068 Uiso 0.326(17) 1 calc R U P A 6
H10E H 0.2254 -0.2345 0.3458 0.068 Uiso 0.326(17) 1 calc R U P A 6
H10F H 0.2352 -0.1386 0.3915 0.068 Uiso 0.326(17) 1 calc R U P A 6
O1 O 0.4344(3) 0.4025(3) 0.4171(2) 0.0567(10) Uani 1 1 d . . . . .
O2 O 0.3578(2) 0.3959(2) 0.62516(17) 0.0347(6) Uani 1 1 d . . . . .
O3 O 0.2226(3) 0.6043(2) 0.5775(2) 0.0472(8) Uani 1 1 d . . . . .
O4 O 0.4987(3) 0.1938(3) 0.6787(3) 0.0598(11) Uani 1 1 d . . . . .
N19 N 0.4096(3) 0.4011(3) 0.4818(2) 0.0401(9) Uani 1 1 d . . . . .
C49 C 0.3590(3) 0.4485(3) 0.5036(2) 0.0365(9) Uani 1 1 d . . . . .
C50 C 0.3308(3) 0.5009(3) 0.4548(3) 0.0421(11) Uani 1 1 d . . . . .
H50 H 0.3457 0.5010 0.4050 0.051 Uiso 1 1 calc R U . . .
C51 C 0.2833(3) 0.5507(3) 0.4778(3) 0.0415(10) Uani 1 1 d . . . . .
H51 H 0.2639 0.5841 0.4437 0.050 Uiso 1 1 calc R U . . .
C52 C 0.2611(3) 0.5539(3) 0.5545(3) 0.0377(9) Uani 1 1 d . . . . .
C53 C 0.2863(3) 0.4970(3) 0.6016(2) 0.0360(9) Uani 1 1 d . . . . .
H53 H 0.2691 0.4936 0.6505 0.043 Uiso 1 1 calc R U . . .
C54 C 0.3339(3) 0.4484(3) 0.5772(2) 0.0334(9) Uani 1 1 d . . . . .
C55 C 0.4069(3) 0.3473(3) 0.6021(2) 0.0329(8) Uani 1 1 d . . . . .
C56 C 0.4281(3) 0.2952(3) 0.6517(3) 0.0404(10) Uani 1 1 d . . . . .
H56 H 0.4084 0.2950 0.6997 0.049 Uiso 1 1 calc R U . . .
C57 C 0.4783(3) 0.2425(3) 0.6327(3) 0.0490(12) Uani 1 1 d . . . . .
C58 C 0.5070(4) 0.2459(3) 0.5595(4) 0.0535(14) Uani 1 1 d . . . . .
H58 H 0.5422 0.2119 0.5453 0.064 Uiso 1 1 calc R U . . .
C59 C 0.4847(3) 0.2972(3) 0.5095(3) 0.0500(12) Uani 1 1 d . . . . .
H59 H 0.5037 0.2976 0.4612 0.060 Uiso 1 1 calc R U . . .
C60 C 0.4332(3) 0.3492(3) 0.5303(3) 0.0397(10) Uani 1 1 d . . . . .
O9 O 0.2168(2) 0.22361(19) 0.27963(17) 0.0324(6) Uani 1 1 d . . . . .
O10 O 0.1041(3) 0.1901(3) 0.1888(3) 0.0734(14) Uani 1 1 d . . . . .
O11 O 0.1734(3) 0.0958(3) 0.2033(2) 0.0599(10) Uani 1 1 d . . . . .
N21 N 0.1632(3) 0.1683(2) 0.22329(19) 0.0331(7) Uani 1 1 d . . . . .
O12 O -0.0673(2) 0.2939(2) 0.6005(2) 0.0455(8) Uani 1 1 d . . . . .
O13 O 0.0441(3) 0.4171(3) 0.6567(3) 0.0638(11) Uani 1 1 d . . . . .
O14 O -0.0953(4) 0.3934(3) 0.6728(4) 0.0903(19) Uani 1 1 d . . . . .
N22 N -0.0400(3) 0.3697(3) 0.6453(2) 0.0403(8) Uani 1 1 d . . . . .
O15 O 0.3483(5) 0.7171(5) 0.8555(5) 0.0470(17) Uani 0.5 1 d . . P B 1
O16 O 0.4309(6) 0.6970(5) 0.9411(5) 0.060(2) Uani 0.5 1 d . . P B 1
O17 O 0.4565(7) 0.8323(6) 0.9203(6) 0.074(3) Uani 0.5 1 d . . P B 1
N23 N 0.4048(4) 0.7447(4) 0.8997(3) 0.0195(11) Uani 0.5 1 d . . P B 1
O21 O 0.6741(4) 0.4427(5) 0.9198(3) 0.0904(17) Uani 1 1 d . . . . .
O22 O 0.6113(8) 0.3036(8) 0.9552(7) 0.089(3) Uani 0.5 1 d . . P C 1
O23 O 0.7597(15) 0.3714(15) 0.9800(16) 0.154(12) Uani 0.5 1 d . . P C 1
O22A O 0.6658(12) 0.3105(10) 0.9073(9) 0.111(4) Uani 0.5 1 d . . P C 2
O23A O 0.7677(9) 0.4113(10) 0.9955(6) 0.058(3) Uani 0.5 1 d . . P C 2
N25 N 0.6929(6) 0.3840(6) 0.9484(4) 0.089(2) Uani 1 1 d . . . . .
O24 O 0.2380(3) 0.7949(4) 0.9938(3) 0.0786(13) Uani 1 1 d . . . . .
H24A H 0.2387 0.7435 1.0055 0.118 Uiso 1 1 d R U . . .
H24B H 0.1854 0.7978 0.9999 0.118 Uiso 1 1 d R U . . .
O25 O 0.5049(3) 0.0310(3) 0.6084(2) 0.0591(10) Uani 1 1 d . . . . .
H25A H 0.4491 -0.0030 0.5849 0.089 Uiso 1 1 d R U . . .
H25B H 0.5027 0.0836 0.6240 0.089 Uiso 1 1 d R U . . .
O26 O 0.2806(4) -0.0699(3) 0.7554(3) 0.0794(14) Uani 1 1 d . . . . .
H26A H 0.2213 -0.1024 0.7480 0.119 Uiso 1 1 d R U . . .
H26B H 0.2856 -0.0156 0.7467 0.119 Uiso 1 1 d R U . . .
O27 O 0.3273(3) -0.1006(4) 0.5947(3) 0.0753(14) Uani 1 1 d . . . . .
H27A H 0.2918 -0.0870 0.6231 0.113 Uiso 1 1 d R U . . .
H27B H 0.2952 -0.1575 0.5738 0.113 Uiso 1 1 d R U . . .
O28 O 0.3396(4) -0.0868(4) 0.9031(4) 0.106(2) Uani 1 1 d . . . . .
H28A H 0.3817 -0.1089 0.9123 0.159 Uiso 1 1 d R U . . .
H28B H 0.3582 -0.0913 0.9492 0.159 Uiso 1 1 d R U . . .
O29 O 0.4235(6) 0.1034(6) 0.9453(5) 0.135(3) Uani 1 1 d G . . . .
H29A H 0.4308 0.0528 0.9509 0.203 Uiso 1 1 d G U . . .
H29B H 0.4580 0.1425 0.9851 0.203 Uiso 1 1 d G U . . .
N24 N -0.0241(4) 0.2241(4) 0.9616(3) 0.0579(12) Uani 1 1 d . . . . .
O18 O -0.0686(6) 0.2539(6) 0.9209(4) 0.098(3) Uani 0.830(10) 1 d . . P D 7
O19 O 0.0576(5) 0.2425(7) 0.9606(4) 0.093(3) Uani 0.830(10) 1 d . . P D 7
O20 O -0.0628(10) 0.1733(7) 1.0040(8) 0.138(5) Uani 0.830(10) 1 d . . P D 7
O33 O -0.095(4) 0.167(4) 0.934(4) 0.14(2) Uiso 0.170(10) 1 d . . P D 8
O36 O -0.0174(16) 0.1982(18) 1.0258(16) 0.040(6) Uiso 0.170(10) 1 d . . P D 8
O38 O 0.049(2) 0.2819(18) 0.9453(16) 0.049(7) Uiso 0.170(10) 1 d . . P D 8
C61 C -0.1022(11) 0.1232(10) 0.3730(8) 0.038(3) Uani 0.5 1 d . U P E -1
C62 C -0.0956(13) 0.1035(12) 0.4486(8) 0.038(3) Uani 0.5 1 d . U P E -1
H62 H -0.1248 0.1256 0.4847 0.045 Uiso 0.5 1 calc R U P E -1
C63 C -0.0464(11) 0.0519(11) 0.4681(7) 0.033(2) Uani 0.5 1 d . U P E -1
C64 C -0.0002(13) -0.0190(14) 0.5847(10) 0.043(3) Uani 0.5 1 d . U P E -1
C65 C 0.0023(12) -0.0414(12) 0.6585(9) 0.047(3) Uani 0.5 1 d . U P E -1
H65 H -0.0299 -0.0308 0.6975 0.056 Uiso 0.5 1 calc R U P E -1
C66 C 0.0698(12) -0.0862(12) 0.6582(9) 0.046(3) Uani 0.5 1 d . U P E -1
C67 C 0.1040(12) -0.1282(11) 0.6008(9) 0.046(3) Uani 0.5 1 d . U P E -1
H67 H 0.1331 -0.1684 0.6133 0.055 Uiso 0.5 1 calc R U P E -1
C68 C 0.0950(13) -0.1104(12) 0.5281(9) 0.043(3) Uani 0.5 1 d . U P E -1
H68 H 0.1204 -0.1362 0.4910 0.052 Uiso 0.5 1 calc R U P E -1
C69 C 0.0490(12) -0.0548(12) 0.5079(9) 0.040(3) Uani 0.5 1 d . U P E -1
C70 C -0.0080(11) 0.0180(12) 0.4362(8) 0.034(2) Uani 0.5 1 d . U P E -1
C71 C -0.0160(10) 0.0329(10) 0.3632(9) 0.039(2) Uani 0.5 1 d . U P E -1
H71 H 0.0058 -0.0027 0.3310 0.046 Uiso 0.5 1 calc R U P E -1
C72 C -0.0508(11) 0.0917(12) 0.3232(9) 0.042(3) Uani 0.5 1 d . U P E -1
H72 H -0.0416 0.1063 0.2741 0.050 Uiso 0.5 1 calc R U P E -1
O5 O -0.0825(7) 0.0616(7) 0.6090(6) 0.078(3) Uani 0.5 1 d . . P E -1
O6 O 0.0396(11) -0.0309(11) 0.4587(7) 0.031(2) Uani 0.5 1 d . . P E -1
N20 N -0.0471(14) 0.0370(14) 0.5649(9) 0.035(3) Uani 0.5 1 d . . P E -1
O7 O -0.1524(6) 0.1667(5) 0.3530(5) 0.0547(18) Uani 0.5 1 d . . P E -1
O8 O 0.0871(6) -0.0924(6) 0.7263(5) 0.060(2) Uani 0.5 1 d . . P E -1
O31 O 0.2300(11) 0.7495(8) 0.5057(14) 0.118(8) Uani 0.75(4) 1 d G . P F 3
H31C H 0.2135 0.7028 0.5299 0.177 Uiso 0.75(4) 1 d G U P F 3
H31D H 0.1886 0.7322 0.4647 0.177 Uiso 0.75(4) 1 d G U P F 3
O31A O 0.2402(15) 0.7222(19) 0.4750(11) 0.046(7) Uiso 0.25(4) 1 d . . P F 4
H31A H 0.2267 0.6905 0.5117 0.068 Uiso 0.25(4) 1 d R U P F 4
H31B H 0.1870 0.7175 0.4516 0.068 Uiso 0.25(4) 1 d R U P F 4
O30 O 0.4791(4) 0.2549(4) 0.8349(4) 0.0669(18) Uani 0.830(10) 1 d G . P D 7
H30A H 0.5341 0.2797 0.8622 0.100 Uiso 0.830(10) 1 d G U P D 7
H30B H 0.4874 0.2317 0.7917 0.100 Uiso 0.830(10) 1 d G U P D 7
O32 O 0.3144(4) 0.0906(4) 0.7023(3) 0.0487(13) Uani 0.830(10) 1 d . . P D 7
H32A H 0.3724 0.1200 0.6990 0.073 Uiso 0.830(10) 1 d R U P D 7
H32B H 0.3027 0.0401 0.7156 0.073 Uiso 0.830(10) 1 d R U P D 7
O30A O 0.424(2) 0.2132(19) 0.8588(16) 0.063(7) Uiso 0.170(10) 1 d . . P D 8
H30C H 0.4243 0.1766 0.8913 0.094 Uiso 0.170(10) 1 d R U P D 8
H30D H 0.4816 0.2464 0.8589 0.094 Uiso 0.170(10) 1 d R U P D 8
O34 O 0.3539(18) 0.1223(17) 0.7302(15) 0.043(6) Uiso 0.170(10) 1 d . . P D 8
H34A H 0.3936 0.0966 0.7308 0.064 Uiso 0.170(10) 1 d R U P D 8
H34B H 0.3757 0.1655 0.7696 0.064 Uiso 0.170(10) 1 d R U P D 8
 
loop_
 _atom_site_aniso_label
 _atom_site_aniso_U_11
 _atom_site_aniso_U_22
 _atom_site_aniso_U_33
 _atom_site_aniso_U_23
 _atom_site_aniso_U_13
 _atom_site_aniso_U_12
Pd1 0.03221(16) 0.02520(15) 0.01831(15) 0.01019(10) 0.00153(11) 0.00162(12)
Pd2 0.02793(15) 0.02011(15) 0.02327(15) 0.00600(10) 0.00311(10) 0.00827(11)
Pd3 0.02264(15) 0.02268(15) 0.02317(15) 0.01093(10) 0.00205(10) 0.00669(11)
N1 0.066(3) 0.051(2) 0.0258(19) 0.0140(17) -0.0094(18) 0.005(2)
N2 0.063(3) 0.0237(17) 0.034(2) 0.0123(15) 0.0110(18) 0.0018(17)
N3 0.0311(17) 0.0243(16) 0.047(2) 0.0010(15) 0.0055(15) 0.0058(14)
N4 0.051(2) 0.040(2) 0.0260(18) 0.0071(15) 0.0072(15) 0.0205(17)
N5 0.0243(15) 0.0373(18) 0.0313(18) 0.0140(14) 0.0004(13) 0.0049(14)
N6 0.0306(17) 0.0411(19) 0.0302(17) 0.0199(15) 0.0019(13) 0.0112(15)
N7 0.0306(16) 0.0282(16) 0.0300(17) 0.0113(13) 0.0071(13) 0.0054(13)
N8 0.0269(16) 0.0247(15) 0.0375(19) 0.0097(13) 0.0093(13) 0.0056(13)
N9 0.0245(14) 0.0208(14) 0.0223(15) 0.0067(11) 0.0034(11) 0.0058(12)
N10 0.0236(14) 0.0177(13) 0.0268(15) 0.0074(11) 0.0043(12) 0.0046(11)
N11 0.0318(16) 0.0254(15) 0.0278(16) 0.0127(12) 0.0057(13) 0.0113(13)
N12 0.0260(15) 0.0230(15) 0.0271(16) 0.0105(12) 0.0033(12) 0.0082(12)
N13 0.0267(15) 0.0326(17) 0.0215(15) 0.0085(13) 0.0032(12) 0.0062(13)
N14 0.0240(14) 0.0280(15) 0.0207(15) 0.0079(12) 0.0016(11) 0.0060(12)
N15 0.0333(16) 0.0199(14) 0.0238(15) 0.0075(12) 0.0046(12) 0.0091(13)
N16 0.0277(15) 0.0203(14) 0.0209(14) 0.0062(11) 0.0007(11) 0.0088(12)
N17 0.0244(14) 0.0189(13) 0.0200(14) 0.0062(11) 0.0021(11) 0.0056(12)
N18 0.0258(14) 0.0212(14) 0.0254(15) 0.0075(12) 0.0035(12) 0.0072(12)
C1 0.101(5) 0.060(3) 0.026(2) 0.027(2) 0.001(3) 0.027(3)
C2 0.095(4) 0.039(3) 0.037(3) 0.026(2) 0.021(3) 0.010(3)
C3 0.112(5) 0.056(3) 0.020(2) -0.004(2) -0.002(3) 0.016(3)
C4 0.069(4) 0.070(4) 0.048(3) 0.014(3) -0.035(3) -0.003(3)
C5 0.055(3) 0.040(3) 0.049(3) 0.010(2) 0.008(2) -0.016(2)
C6 0.084(4) 0.033(2) 0.060(4) 0.009(2) 0.013(3) 0.013(3)
C9 0.030(2) 0.041(3) 0.104(5) 0.021(3) 0.001(3) 0.004(2)
C11 0.061(4) 0.144(7) 0.053(4) -0.013(4) 0.010(3) 0.060(5)
C12 0.101(5) 0.072(4) 0.025(2) 0.016(2) 0.014(3) 0.051(4)
C13 0.027(2) 0.054(3) 0.048(3) 0.024(2) -0.0017(18) 0.0128(19)
C14 0.034(2) 0.054(3) 0.033(2) 0.020(2) -0.0050(17) 0.009(2)
C15 0.0255(19) 0.055(3) 0.043(2) 0.016(2) 0.0082(17) 0.0123(19)
C16 0.044(2) 0.034(2) 0.039(2) 0.0090(19) -0.0019(19) 0.0024(19)
C17 0.049(3) 0.093(4) 0.022(2) 0.015(2) 0.0036(19) 0.030(3)
C18 0.056(3) 0.045(3) 0.059(3) 0.036(2) -0.004(2) 0.012(2)
C19 0.0259(17) 0.0231(17) 0.0286(19) 0.0083(14) 0.0019(14) 0.0025(14)
C20 0.040(2) 0.035(2) 0.052(3) 0.016(2) 0.023(2) 0.0119(19)
C21 0.038(2) 0.033(2) 0.057(3) 0.012(2) 0.021(2) 0.0130(19)
C22 0.0227(16) 0.0184(15) 0.0226(17) 0.0066(13) -0.0006(13) 0.0041(13)
C23 0.0292(18) 0.0177(16) 0.036(2) 0.0042(14) 0.0038(15) 0.0059(14)
C24 0.0319(19) 0.0185(17) 0.036(2) 0.0023(15) 0.0019(16) 0.0035(15)
C25 0.0261(17) 0.0213(16) 0.0287(18) 0.0102(14) 0.0038(14) 0.0077(14)
C26 0.0287(19) 0.0275(19) 0.038(2) 0.0127(16) 0.0012(16) 0.0100(16)
C27 0.0275(18) 0.032(2) 0.035(2) 0.0089(16) -0.0003(15) 0.0103(16)
C28 0.0262(17) 0.0220(17) 0.0269(18) 0.0080(14) 0.0049(14) 0.0025(14)
C29 0.0248(17) 0.0207(16) 0.0287(19) 0.0078(14) 0.0030(14) 0.0055(14)
C30 0.0244(17) 0.0200(16) 0.0237(17) 0.0047(13) 0.0024(13) 0.0055(14)
C31 0.0259(17) 0.0196(16) 0.0219(17) 0.0057(13) 0.0034(13) 0.0036(13)
C32 0.0246(17) 0.0203(16) 0.0242(17) 0.0071(13) -0.0001(13) 0.0055(14)
C33 0.0257(17) 0.0246(17) 0.0292(19) 0.0086(14) 0.0034(14) 0.0085(14)
C34 0.0285(18) 0.0288(18) 0.0175(17) 0.0094(14) 0.0030(13) 0.0070(15)
C35 0.037(2) 0.063(3) 0.024(2) 0.0167(19) 0.0108(16) 0.026(2)
C36 0.032(2) 0.055(3) 0.027(2) 0.0170(18) 0.0096(16) 0.0206(19)
C37 0.0297(18) 0.0224(16) 0.0201(17) 0.0072(13) 0.0042(13) 0.0079(14)
C38 0.041(2) 0.0277(19) 0.028(2) 0.0114(15) 0.0049(16) 0.0152(17)
C39 0.039(2) 0.0290(19) 0.0246(19) 0.0100(15) 0.0009(15) 0.0152(17)
C40 0.0269(17) 0.0222(16) 0.0178(16) 0.0069(13) 0.0022(13) 0.0081(14)
C41 0.041(2) 0.0294(19) 0.0244(19) 0.0081(15) 0.0078(16) 0.0168(17)
C42 0.0328(19) 0.0241(17) 0.0251(18) 0.0061(14) 0.0071(14) 0.0117(15)
C43 0.0215(16) 0.0232(16) 0.0132(15) 0.0041(12) 0.0013(12) 0.0011(13)
C44 0.0224(16) 0.0218(16) 0.0213(17) 0.0086(13) 0.0010(13) 0.0034(13)
C45 0.0226(16) 0.0168(15) 0.0183(16) 0.0019(12) -0.0001(12) 0.0014(13)
C46 0.0246(16) 0.0198(16) 0.0197(16) 0.0039(13) 0.0016(13) 0.0034(13)
C47 0.0223(15) 0.0149(14) 0.0178(15) 0.0052(12) 0.0001(12) 0.0017(12)
C48 0.0247(16) 0.0213(16) 0.0226(17) 0.0063(13) 0.0032(13) 0.0033(14)
C7 0.048(4) 0.024(3) 0.038(4) -0.004(3) -0.007(3) 0.004(3)
C8 0.057(5) 0.031(3) 0.038(4) -0.004(3) 0.009(4) 0.016(3)
C10 0.041(4) 0.012(3) 0.053(5) 0.013(3) 0.011(4) 0.003(3)
O1 0.064(2) 0.065(2) 0.0308(18) 0.0024(16) 0.0114(16) 0.015(2)
O2 0.0350(15) 0.0316(14) 0.0301(15) 0.0081(12) -0.0038(12) 0.0069(12)
O3 0.055(2) 0.0403(18) 0.0453(19) 0.0125(15) 0.0039(16) 0.0180(16)
O4 0.0423(19) 0.045(2) 0.089(3) 0.014(2) -0.0059(19) 0.0170(16)
N19 0.0367(19) 0.0375(19) 0.0292(18) 0.0011(15) 0.0009(15) -0.0015(16)
C49 0.035(2) 0.031(2) 0.028(2) 0.0031(16) -0.0012(16) -0.0017(17)
C50 0.044(2) 0.041(2) 0.024(2) 0.0085(17) -0.0011(17) -0.001(2)
C51 0.050(3) 0.033(2) 0.031(2) 0.0102(17) -0.0015(19) 0.006(2)
C52 0.037(2) 0.030(2) 0.033(2) 0.0074(17) -0.0033(17) 0.0008(18)
C53 0.040(2) 0.031(2) 0.029(2) 0.0079(16) -0.0001(17) 0.0061(17)
C54 0.034(2) 0.0255(18) 0.0260(19) 0.0025(15) -0.0062(15) -0.0014(16)
C55 0.0303(19) 0.0232(18) 0.032(2) -0.0012(15) -0.0036(16) -0.0006(15)
C56 0.031(2) 0.031(2) 0.047(3) 0.0030(18) -0.0072(18) 0.0026(17)
C57 0.033(2) 0.032(2) 0.069(4) 0.005(2) -0.003(2) 0.0027(19)
C58 0.037(2) 0.033(2) 0.079(4) -0.004(2) 0.004(2) 0.005(2)
C59 0.036(2) 0.039(2) 0.062(3) -0.005(2) 0.008(2) 0.003(2)
C60 0.034(2) 0.030(2) 0.037(2) -0.0004(17) -0.0019(17) -0.0039(17)
O9 0.0342(14) 0.0274(13) 0.0314(14) 0.0045(11) 0.0010(11) 0.0089(12)
O10 0.072(3) 0.059(2) 0.071(3) 0.012(2) -0.035(2) 0.018(2)
O11 0.083(3) 0.0366(18) 0.051(2) -0.0082(16) -0.002(2) 0.0212(19)
N21 0.0385(18) 0.0278(16) 0.0254(17) 0.0048(13) -0.0013(14) 0.0064(14)
O12 0.0508(19) 0.0473(19) 0.0431(19) 0.0031(15) 0.0042(15) 0.0267(16)
O13 0.060(2) 0.044(2) 0.076(3) 0.0035(19) 0.012(2) 0.0087(18)
O14 0.093(3) 0.038(2) 0.144(5) 0.001(3) 0.078(4) 0.018(2)
N22 0.046(2) 0.0298(18) 0.049(2) 0.0166(16) 0.0182(18) 0.0137(16)
O15 0.037(4) 0.037(3) 0.072(5) 0.002(3) 0.024(4) 0.017(3)
O16 0.055(4) 0.045(4) 0.063(5) 0.005(4) 0.006(4) 0.003(3)
O17 0.069(6) 0.045(4) 0.090(7) 0.016(4) -0.018(5) 0.010(4)
N23 0.019(3) 0.026(3) 0.020(3) 0.005(2) 0.005(2) 0.016(2)
O21 0.082(3) 0.123(5) 0.072(3) 0.038(3) -0.005(3) 0.045(3)
O22 0.068(6) 0.088(7) 0.081(8) 0.018(6) -0.010(5) 0.003(6)
O23 0.072(9) 0.128(17) 0.22(3) 0.104(17) -0.041(12) -0.004(11)
O22A 0.145(13) 0.085(8) 0.122(11) 0.018(8) 0.046(10) 0.058(9)
O23A 0.052(6) 0.106(10) 0.037(4) 0.033(5) 0.011(4) 0.047(7)
N25 0.116(6) 0.103(5) 0.063(4) 0.003(4) -0.004(4) 0.068(5)
O24 0.063(3) 0.084(3) 0.070(3) 0.008(3) -0.001(2) 0.014(2)
O25 0.059(2) 0.060(2) 0.067(3) 0.0114(19) -0.0011(19) 0.036(2)
O26 0.081(3) 0.057(3) 0.105(4) 0.038(3) 0.035(3) 0.020(2)
O27 0.061(3) 0.085(3) 0.108(4) 0.064(3) 0.031(3) 0.042(2)
O28 0.087(4) 0.086(4) 0.105(5) 0.038(3) -0.009(3) -0.010(3)
O29 0.099(5) 0.134(6) 0.135(7) -0.055(5) 0.017(4) 0.026(5)
N24 0.068(3) 0.066(3) 0.039(2) 0.001(2) 0.008(2) 0.028(3)
O18 0.126(6) 0.104(5) 0.066(4) 0.006(4) -0.029(4) 0.064(5)
O19 0.078(4) 0.132(7) 0.062(4) -0.021(4) 0.019(3) 0.041(5)
O20 0.205(13) 0.096(7) 0.152(11) 0.069(7) 0.129(11) 0.061(8)
C61 0.043(5) 0.027(4) 0.034(5) 0.003(4) -0.003(4) 0.004(4)
C62 0.040(5) 0.030(5) 0.034(5) 0.004(4) -0.002(4) 0.006(4)
C63 0.029(4) 0.019(4) 0.034(5) 0.001(4) -0.005(4) -0.005(3)
C64 0.040(5) 0.029(5) 0.044(6) 0.002(5) -0.001(4) 0.000(4)
C65 0.048(6) 0.035(5) 0.045(6) 0.004(4) 0.001(4) 0.005(5)
C66 0.045(6) 0.034(5) 0.046(6) 0.003(4) -0.001(4) 0.004(4)
C67 0.047(5) 0.036(5) 0.045(6) 0.004(4) -0.003(5) 0.007(4)
C68 0.040(5) 0.032(5) 0.044(6) 0.003(4) -0.004(5) 0.004(4)
C69 0.034(5) 0.026(4) 0.043(6) 0.002(5) -0.004(4) -0.002(4)
C70 0.031(4) 0.020(4) 0.036(5) 0.002(4) -0.003(3) -0.003(4)
C71 0.041(5) 0.027(4) 0.036(5) 0.003(4) -0.002(3) 0.003(4)
C72 0.049(6) 0.034(5) 0.036(5) 0.005(3) 0.000(3) 0.010(5)
O5 0.069(6) 0.067(6) 0.082(7) 0.000(5) 0.009(5) 0.012(5)
O6 0.032(4) 0.027(4) 0.029(7) -0.003(5) 0.005(5) 0.009(3)
N20 0.035(5) 0.027(4) 0.033(9) -0.015(6) 0.008(6) 0.006(4)
O7 0.064(5) 0.042(4) 0.053(4) 0.017(3) -0.001(4) 0.016(3)
O8 0.072(5) 0.061(5) 0.048(5) 0.019(4) 0.001(4) 0.026(4)
O31 0.117(8) 0.052(5) 0.143(14) 0.041(7) -0.067(8) 0.005(5)
O30 0.062(3) 0.066(3) 0.070(4) -0.009(3) -0.001(3) 0.030(3)
O32 0.056(3) 0.049(3) 0.052(3) 0.025(2) 0.013(3) 0.028(3)
 
_geom_special_details
;
 All esds (except the esd in the dihedral angle between two l.s. planes)
 are estimated using the full covariance matrix.  The cell esds are taken
 into account individually in the estimation of esds in distances, angles
 and torsion angles; correlations between esds in cell parameters are only
 used when they are defined by crystal symmetry.  An approximate (isotropic)
 treatment of cell esds is used for estimating esds involving l.s. planes.
;
 
loop_
 _geom_bond_atom_site_label_1
 _geom_bond_atom_site_label_2
 _geom_bond_distance
 _geom_bond_site_symmetry_2
 _geom_bond_publ_flag
Pd1 N7 2.025(3) . ?
Pd1 N13 2.029(3) . ?
Pd1 N2 2.052(4) . ?
Pd1 N1 2.062(4) . ?
Pd2 N15 2.018(3) . ?
Pd2 N11 2.031(3) 2_666 ?
Pd2 N3 2.064(3) . ?
Pd2 N4 2.065(4) . ?
Pd3 N18 2.030(3) . ?
Pd3 N9 2.039(3) 2_666 ?
Pd3 N5 2.056(3) . ?
Pd3 N6 2.088(3) . ?
N1 C4 1.487(8) . ?
N1 C3 1.485(9) . ?
N1 C1 1.504(7) . ?
N2 C6 1.478(8) . ?
N2 C5 1.485(7) . ?
N2 C2 1.514(6) . ?
N3 C10 1.443(8) . ?
N3 C9 1.471(6) . ?
N3 C7A 1.507(15) . ?
N3 C7 1.536(8) . ?
N3 C10A 1.60(2) . ?
N4 C11 1.462(7) . ?
N4 C12 1.476(6) . ?
N4 C8 1.483(8) . ?
N4 C8A 1.60(2) . ?
N5 C15 1.485(6) . ?
N5 C16 1.493(6) . ?
N5 C13 1.496(5) . ?
N6 C18 1.483(6) . ?
N6 C17 1.486(7) . ?
N6 C14 1.491(5) . ?
N7 C19 1.312(5) . ?
N7 C20 1.381(6) . ?
N8 C19 1.348(5) . ?
N8 C21 1.388(6) . ?
N8 C28 1.429(5) . ?
N9 C22 1.310(5) . ?
N9 C23 1.391(5) . ?
N9 Pd3 2.039(3) 2_666 ?
N10 C22 1.350(5) . ?
N10 C24 1.391(5) . ?
N10 C30 1.425(5) . ?
N11 C25 1.320(5) . ?
N11 C26 1.379(5) . ?
N11 Pd2 2.031(3) 2_666 ?
N12 C25 1.344(5) . ?
N12 C27 1.390(5) . ?
N12 C32 1.422(4) . ?
N13 C34 1.315(5) . ?
N13 C35 1.373(5) . ?
N14 C34 1.350(5) . ?
N14 C36 1.374(5) . ?
N14 C43 1.428(5) . ?
N15 C37 1.323(5) . ?
N15 C38 1.381(5) . ?
N16 C37 1.347(5) . ?
N16 C39 1.393(5) . ?
N16 C45 1.423(5) . ?
N17 C40 1.353(5) . ?
N17 C42 1.384(5) . ?
N17 C47 1.428(4) . ?
N18 C40 1.319(5) . ?
N18 C41 1.383(5) . ?
C1 C2 1.482(9) . ?
C1 H1A 0.9900 . ?
C1 H1B 0.9900 . ?
C2 H2A 0.9900 . ?
C2 H2B 0.9900 . ?
C3 H3A 0.9800 . ?
C3 H3B 0.9800 . ?
C3 H3C 0.9800 . ?
C4 H4A 0.9800 . ?
C4 H4B 0.9800 . ?
C4 H4C 0.9800 . ?
C5 H5A 0.9800 . ?
C5 H5B 0.9800 . ?
C5 H5C 0.9800 . ?
C6 H6A 0.9800 . ?
C6 H6B 0.9800 . ?
C6 H6C 0.9800 . ?
C9 H9A 0.9800 . ?
C9 H9B 0.9800 . ?
C9 H9C 0.9800 . ?
C11 H11A 0.9800 . ?
C11 H11B 0.9800 . ?
C11 H11C 0.9800 . ?
C12 H12A 0.9800 . ?
C12 H12B 0.9800 . ?
C12 H12C 0.9800 . ?
C13 C14 1.509(7) . ?
C13 H13A 0.9900 . ?
C13 H13B 0.9900 . ?
C14 H14A 0.9900 . ?
C14 H14B 0.9900 . ?
C15 H15A 0.9800 . ?
C15 H15B 0.9800 . ?
C15 H15C 0.9800 . ?
C16 H16A 0.9800 . ?
C16 H16B 0.9800 . ?
C16 H16C 0.9800 . ?
C17 H17A 0.9800 . ?
C17 H17B 0.9800 . ?
C17 H17C 0.9800 . ?
C18 H18A 0.9800 . ?
C18 H18B 0.9800 . ?
C18 H18C 0.9800 . ?
C19 H19 0.9500 . ?
C20 C21 1.353(6) . ?
C20 H20 0.9500 . ?
C21 H21 0.9500 . ?
C22 H22 0.9500 . ?
C23 C24 1.352(6) . ?
C23 H23 0.9500 . ?
C24 H24 0.9500 . ?
C25 H25 0.9500 . ?
C26 C27 1.357(6) . ?
C26 H26 0.9500 . ?
C27 H27 0.9500 . ?
C28 C29 1.384(5) . ?
C28 C33 1.391(5) . ?
C29 C30 1.392(5) . ?
C29 H29 0.9500 . ?
C30 C31 1.386(5) . ?
C31 C32 1.389(5) . ?
C31 H31 0.9500 . ?
C32 C33 1.377(5) . ?
C33 H33 0.9500 . ?
C34 H34 0.9500 . ?
C35 C36 1.351(6) . ?
C35 H35 0.9500 . ?
C36 H36 0.9500 . ?
C37 H37 0.9500 . ?
C38 C39 1.343(6) . ?
C38 H38 0.9500 . ?
C39 H39 0.9500 . ?
C40 H40 0.9500 . ?
C41 C42 1.351(5) . ?
C41 H41 0.9500 . ?
C42 H42 0.9500 . ?
C43 C44 1.382(5) . ?
C43 C48 1.389(5) . ?
C44 C45 1.398(5) . ?
C44 H44 0.9500 . ?
C45 C46 1.388(5) . ?
C46 C47 1.388(5) . ?
C46 H46 0.9500 . ?
C47 C48 1.394(5) . ?
C48 H48 0.9500 . ?
C7 C8 1.468(12) . ?
C7 H7A 0.9900 . ?
C7 H7B 0.9900 . ?
C8 H8A 0.9900 . ?
C8 H8B 0.9900 . ?
C10 H10A 0.9800 . ?
C10 H10B 0.9800 . ?
C10 H10C 0.9800 . ?
C7A C8A 1.51(3) . ?
C7A H7AA 0.9900 . ?
C7A H7AB 0.9900 . ?
C8A H8AA 0.9900 . ?
C8A H8AB 0.9900 . ?
C10A H10D 0.9800 . ?
C10A H10E 0.9800 . ?
C10A H10F 0.9800 . ?
O1 N19 1.268(5) . ?
O2 C55 1.354(5) . ?
O2 C54 1.380(5) . ?
O3 C52 1.242(6) . ?
O4 C57 1.286(7) . ?
N19 C49 1.353(6) . ?
N19 C60 1.376(6) . ?
C49 C50 1.418(7) . ?
C49 C54 1.424(6) . ?
C50 C51 1.349(8) . ?
C50 H50 0.9500 . ?
C51 C52 1.461(7) . ?
C51 H51 0.9500 . ?
C52 C53 1.433(6) . ?
C53 C54 1.343(7) . ?
C53 H53 0.9500 . ?
C55 C56 1.376(6) . ?
C55 C60 1.400(7) . ?
C56 C57 1.399(7) . ?
C56 H56 0.9500 . ?
C57 C58 1.439(9) . ?
C58 C59 1.378(9) . ?
C58 H58 0.9500 . ?
C59 C60 1.417(7) . ?
C59 H59 0.9500 . ?
O9 N21 1.254(4) . ?
O10 N21 1.240(5) . ?
O11 N21 1.246(5) . ?
O12 N22 1.271(5) . ?
O13 N22 1.238(6) . ?
O14 N22 1.209(6) . ?
O15 N23 1.045(9) . ?
O16 N23 1.260(10) . ?
O17 N23 1.309(11) . ?
O21 N25 1.225(9) . ?
O22 N25 1.462(14) . ?
O23 N25 1.24(2) . ?
O22A N25 1.211(15) . ?
O23A N25 1.271(16) . ?
O24 H24A 0.8711 . ?
O24 H24B 0.8694 . ?
O25 H25A 0.8700 . ?
O25 H25B 0.8698 . ?
O26 H26A 0.8704 . ?
O26 H26B 0.8695 . ?
O27 H27A 0.8700 . ?
O27 H27B 0.8700 . ?
O28 H28A 0.8705 . ?
O28 H28B 0.8661 . ?
O29 H29A 0.8698 . ?
O29 H29B 0.8701 . ?
N24 O33 1.15(6) . ?
N24 O20 1.213(9) . ?
N24 O19 1.216(9) . ?
N24 O18 1.212(8) . ?
N24 O38 1.27(3) . ?
N24 O36 1.27(3) . ?
C61 O7 1.282(18) . ?
C61 C62 1.428(16) . ?
C61 C72 1.447(17) . ?
C62 C63 1.374(17) . ?
C62 H62 0.9500 . ?
C63 C70 1.12(3) . ?
C63 N20 1.78(2) . ?
C63 C71 2.02(2) . ?
C64 C65 1.409(18) . ?
C64 N20 1.41(3) . ?
C64 C69 1.80(3) . ?
C65 C66 1.49(3) . ?
C65 H65 0.9500 . ?
C66 O8 1.245(18) . ?
C66 C67 1.44(2) . ?
C67 C68 1.368(18) . ?
C67 H67 0.9500 . ?
C68 C69 1.392(19) . ?
C68 H68 0.9500 . ?
C69 O6 1.02(2) . ?
C70 O6 1.33(2) . ?
C70 C71 1.357(16) . ?
C71 C72 1.46(3) . ?
C71 H71 0.9500 . ?
C72 H72 0.9500 . ?
O5 N20 1.139(17) . ?
O31 H31C 0.8697 . ?
O31 H31D 0.8708 . ?
O31A H31A 0.8691 . ?
O31A H31B 0.8696 . ?
O30 H30A 0.8699 . ?
O30 H30B 0.8705 . ?
O32 H32A 0.8706 . ?
O32 H32B 0.8224 . ?
O30A H30C 0.8700 . ?
O30A H30D 0.8700 . ?
O34 H34A 0.8693 . ?
O34 H34B 0.8701 . ?
 
loop_
 _geom_angle_atom_site_label_1
 _geom_angle_atom_site_label_2
 _geom_angle_atom_site_label_3
 _geom_angle
 _geom_angle_site_symmetry_1
 _geom_angle_site_symmetry_3
 _geom_angle_publ_flag
N7 Pd1 N13 85.71(14) . . ?
N7 Pd1 N2 178.74(17) . . ?
N13 Pd1 N2 95.19(15) . . ?
N7 Pd1 N1 92.54(16) . . ?
N13 Pd1 N1 177.42(17) . . ?
N2 Pd1 N1 86.60(17) . . ?
N15 Pd2 N11 88.12(13) . 2_666 ?
N15 Pd2 N3 93.72(14) . . ?
N11 Pd2 N3 175.47(14) 2_666 . ?
N15 Pd2 N4 179.02(14) . . ?
N11 Pd2 N4 92.34(15) 2_666 . ?
N3 Pd2 N4 85.88(16) . . ?
N18 Pd3 N9 89.24(12) . 2_666 ?
N18 Pd3 N5 94.04(13) . . ?
N9 Pd3 N5 174.24(14) 2_666 . ?
N18 Pd3 N6 178.77(14) . . ?
N9 Pd3 N6 91.52(13) 2_666 . ?
N5 Pd3 N6 85.28(13) . . ?
C4 N1 C3 108.0(5) . . ?
C4 N1 C1 109.6(5) . . ?
C3 N1 C1 110.1(5) . . ?
C4 N1 Pd1 113.9(3) . . ?
C3 N1 Pd1 109.7(4) . . ?
C1 N1 Pd1 105.6(3) . . ?
C6 N2 C5 109.9(5) . . ?
C6 N2 C2 110.6(5) . . ?
C5 N2 C2 109.2(4) . . ?
C6 N2 Pd1 107.6(3) . . ?
C5 N2 Pd1 114.9(3) . . ?
C2 N2 Pd1 104.6(3) . . ?
C10 N3 C9 112.8(5) . . ?
C9 N3 C7A 126.0(8) . . ?
C10 N3 C7 111.9(5) . . ?
C9 N3 C7 102.8(5) . . ?
C9 N3 C10A 95.7(9) . . ?
C7A N3 C10A 104.2(10) . . ?
C10 N3 Pd2 113.5(3) . . ?
C9 N3 Pd2 110.8(3) . . ?
C7A N3 Pd2 107.2(6) . . ?
C7 N3 Pd2 104.1(3) . . ?
C10A N3 Pd2 112.1(8) . . ?
C11 N4 C12 110.1(5) . . ?
C11 N4 C8 101.4(6) . . ?
C12 N4 C8 114.8(5) . . ?
C11 N4 C8A 126.2(10) . . ?
C12 N4 C8A 90.3(9) . . ?
C11 N4 Pd2 112.5(3) . . ?
C12 N4 Pd2 111.6(3) . . ?
C8 N4 Pd2 105.9(4) . . ?
C8A N4 Pd2 103.9(7) . . ?
C15 N5 C16 108.9(4) . . ?
C15 N5 C13 108.0(4) . . ?
C16 N5 C13 111.0(4) . . ?
C15 N5 Pd3 117.1(3) . . ?
C16 N5 Pd3 106.4(3) . . ?
C13 N5 Pd3 105.4(2) . . ?
C18 N6 C17 109.8(4) . . ?
C18 N6 C14 109.7(4) . . ?
C17 N6 C14 108.1(4) . . ?
C18 N6 Pd3 110.3(3) . . ?
C17 N6 Pd3 112.1(3) . . ?
C14 N6 Pd3 106.8(2) . . ?
C19 N7 C20 107.6(3) . . ?
C19 N7 Pd1 124.8(3) . . ?
C20 N7 Pd1 126.9(3) . . ?
C19 N8 C21 107.2(3) . . ?
C19 N8 C28 126.1(3) . . ?
C21 N8 C28 126.6(3) . . ?
C22 N9 C23 107.7(3) . . ?
C22 N9 Pd3 123.4(2) . 2_666 ?
C23 N9 Pd3 128.2(3) . 2_666 ?
C22 N10 C24 107.8(3) . . ?
C22 N10 C30 125.9(3) . . ?
C24 N10 C30 126.2(3) . . ?
C25 N11 C26 107.6(3) . . ?
C25 N11 Pd2 122.8(3) . 2_666 ?
C26 N11 Pd2 129.6(3) . 2_666 ?
C25 N12 C27 108.0(3) . . ?
C25 N12 C32 125.2(3) . . ?
C27 N12 C32 126.7(3) . . ?
C34 N13 C35 107.5(3) . . ?
C34 N13 Pd1 126.8(3) . . ?
C35 N13 Pd1 123.1(3) . . ?
C34 N14 C36 107.4(3) . . ?
C34 N14 C43 126.7(3) . . ?
C36 N14 C43 125.8(3) . . ?
C37 N15 C38 107.1(3) . . ?
C37 N15 Pd2 127.3(3) . . ?
C38 N15 Pd2 125.5(3) . . ?
C37 N16 C39 107.3(3) . . ?
C37 N16 C45 126.4(3) . . ?
C39 N16 C45 126.3(3) . . ?
C40 N17 C42 107.3(3) . . ?
C40 N17 C47 126.7(3) . . ?
C42 N17 C47 126.0(3) . . ?
C40 N18 C41 106.9(3) . . ?
C40 N18 Pd3 127.6(3) . . ?
C41 N18 Pd3 125.1(3) . . ?
C2 C1 N1 109.3(5) . . ?
C2 C1 H1A 109.8 . . ?
N1 C1 H1A 109.8 . . ?
C2 C1 H1B 109.8 . . ?
N1 C1 H1B 109.8 . . ?
H1A C1 H1B 108.3 . . ?
C1 C2 N2 109.5(4) . . ?
C1 C2 H2A 109.8 . . ?
N2 C2 H2A 109.8 . . ?
C1 C2 H2B 109.8 . . ?
N2 C2 H2B 109.8 . . ?
H2A C2 H2B 108.2 . . ?
N1 C3 H3A 109.5 . . ?
N1 C3 H3B 109.5 . . ?
H3A C3 H3B 109.5 . . ?
N1 C3 H3C 109.5 . . ?
H3A C3 H3C 109.5 . . ?
H3B C3 H3C 109.5 . . ?
N1 C4 H4A 109.5 . . ?
N1 C4 H4B 109.5 . . ?
H4A C4 H4B 109.5 . . ?
N1 C4 H4C 109.5 . . ?
H4A C4 H4C 109.5 . . ?
H4B C4 H4C 109.5 . . ?
N2 C5 H5A 109.5 . . ?
N2 C5 H5B 109.5 . . ?
H5A C5 H5B 109.5 . . ?
N2 C5 H5C 109.5 . . ?
H5A C5 H5C 109.5 . . ?
H5B C5 H5C 109.5 . . ?
N2 C6 H6A 109.5 . . ?
N2 C6 H6B 109.5 . . ?
H6A C6 H6B 109.5 . . ?
N2 C6 H6C 109.5 . . ?
H6A C6 H6C 109.5 . . ?
H6B C6 H6C 109.5 . . ?
N3 C9 H9A 109.5 . . ?
N3 C9 H9B 109.5 . . ?
H9A C9 H9B 109.5 . . ?
N3 C9 H9C 109.5 . . ?
H9A C9 H9C 109.5 . . ?
H9B C9 H9C 109.5 . . ?
N4 C11 H11A 109.5 . . ?
N4 C11 H11B 109.5 . . ?
H11A C11 H11B 109.5 . . ?
N4 C11 H11C 109.5 . . ?
H11A C11 H11C 109.5 . . ?
H11B C11 H11C 109.5 . . ?
N4 C12 H12A 109.5 . . ?
N4 C12 H12B 109.5 . . ?
H12A C12 H12B 109.5 . . ?
N4 C12 H12C 109.5 . . ?
H12A C12 H12C 109.5 . . ?
H12B C12 H12C 109.5 . . ?
N5 C13 C14 108.7(4) . . ?
N5 C13 H13A 110.0 . . ?
C14 C13 H13A 110.0 . . ?
N5 C13 H13B 110.0 . . ?
C14 C13 H13B 110.0 . . ?
H13A C13 H13B 108.3 . . ?
N6 C14 C13 109.3(4) . . ?
N6 C14 H14A 109.8 . . ?
C13 C14 H14A 109.8 . . ?
N6 C14 H14B 109.8 . . ?
C13 C14 H14B 109.8 . . ?
H14A C14 H14B 108.3 . . ?
N5 C15 H15A 109.5 . . ?
N5 C15 H15B 109.5 . . ?
H15A C15 H15B 109.5 . . ?
N5 C15 H15C 109.5 . . ?
H15A C15 H15C 109.5 . . ?
H15B C15 H15C 109.5 . . ?
N5 C16 H16A 109.5 . . ?
N5 C16 H16B 109.5 . . ?
H16A C16 H16B 109.5 . . ?
N5 C16 H16C 109.5 . . ?
H16A C16 H16C 109.5 . . ?
H16B C16 H16C 109.5 . . ?
N6 C17 H17A 109.5 . . ?
N6 C17 H17B 109.5 . . ?
H17A C17 H17B 109.5 . . ?
N6 C17 H17C 109.5 . . ?
H17A C17 H17C 109.5 . . ?
H17B C17 H17C 109.5 . . ?
N6 C18 H18A 109.5 . . ?
N6 C18 H18B 109.5 . . ?
H18A C18 H18B 109.5 . . ?
N6 C18 H18C 109.5 . . ?
H18A C18 H18C 109.5 . . ?
H18B C18 H18C 109.5 . . ?
N7 C19 N8 110.3(4) . . ?
N7 C19 H19 124.9 . . ?
N8 C19 H19 124.9 . . ?
C21 C20 N7 108.3(4) . . ?
C21 C20 H20 125.8 . . ?
N7 C20 H20 125.8 . . ?
C20 C21 N8 106.6(4) . . ?
C20 C21 H21 126.7 . . ?
N8 C21 H21 126.7 . . ?
N9 C22 N10 109.9(3) . . ?
N9 C22 H22 125.1 . . ?
N10 C22 H22 125.1 . . ?
C24 C23 N9 108.3(3) . . ?
C24 C23 H23 125.9 . . ?
N9 C23 H23 125.9 . . ?
C23 C24 N10 106.3(3) . . ?
C23 C24 H24 126.9 . . ?
N10 C24 H24 126.9 . . ?
N11 C25 N12 109.8(3) . . ?
N11 C25 H25 125.1 . . ?
N12 C25 H25 125.1 . . ?
C27 C26 N11 108.7(3) . . ?
C27 C26 H26 125.7 . . ?
N11 C26 H26 125.7 . . ?
C26 C27 N12 105.9(3) . . ?
C26 C27 H27 127.1 . . ?
N12 C27 H27 127.1 . . ?
C29 C28 C33 121.6(3) . . ?
C29 C28 N8 119.8(3) . . ?
C33 C28 N8 118.6(4) . . ?
C28 C29 C30 118.2(3) . . ?
C28 C29 H29 120.9 . . ?
C30 C29 H29 120.9 . . ?
C31 C30 C29 121.9(3) . . ?
C31 C30 N10 118.3(3) . . ?
C29 C30 N10 119.8(3) . . ?
C30 C31 C32 117.8(3) . . ?
C30 C31 H31 121.1 . . ?
C32 C31 H31 121.1 . . ?
C33 C32 C31 122.2(3) . . ?
C33 C32 N12 119.2(3) . . ?
C31 C32 N12 118.6(3) . . ?
C32 C33 C28 118.4(3) . . ?
C32 C33 H33 120.8 . . ?
C28 C33 H33 120.8 . . ?
N13 C34 N14 109.9(3) . . ?
N13 C34 H34 125.1 . . ?
N14 C34 H34 125.1 . . ?
C36 C35 N13 108.4(4) . . ?
C36 C35 H35 125.8 . . ?
N13 C35 H35 125.8 . . ?
C35 C36 N14 106.9(4) . . ?
C35 C36 H36 126.6 . . ?
N14 C36 H36 126.6 . . ?
N15 C37 N16 110.1(3) . . ?
N15 C37 H37 124.9 . . ?
N16 C37 H37 124.9 . . ?
C39 C38 N15 109.0(3) . . ?
C39 C38 H38 125.5 . . ?
N15 C38 H38 125.5 . . ?
C38 C39 N16 106.6(3) . . ?
C38 C39 H39 126.7 . . ?
N16 C39 H39 126.7 . . ?
N18 C40 N17 110.3(3) . . ?
N18 C40 H40 124.8 . . ?
N17 C40 H40 124.8 . . ?
C42 C41 N18 109.0(3) . . ?
C42 C41 H41 125.5 . . ?
N18 C41 H41 125.5 . . ?
C41 C42 N17 106.5(3) . . ?
C41 C42 H42 126.7 . . ?
N17 C42 H42 126.7 . . ?
C44 C43 C48 122.4(3) . . ?
C44 C43 N14 119.2(3) . . ?
C48 C43 N14 118.4(3) . . ?
C43 C44 C45 117.8(3) . . ?
C43 C44 H44 121.1 . . ?
C45 C44 H44 121.1 . . ?
C46 C45 C44 121.6(3) . . ?
C46 C45 N16 120.0(3) . . ?
C44 C45 N16 118.4(3) . . ?
C45 C46 C47 118.8(3) . . ?
C45 C46 H46 120.6 . . ?
C47 C46 H46 120.6 . . ?
C46 C47 C48 121.2(3) . . ?
C46 C47 N17 120.5(3) . . ?
C48 C47 N17 118.3(3) . . ?
C43 C48 C47 118.1(3) . . ?
C43 C48 H48 120.9 . . ?
C47 C48 H48 120.9 . . ?
C8 C7 N3 109.8(6) . . ?
C8 C7 H7A 109.7 . . ?
N3 C7 H7A 109.7 . . ?
C8 C7 H7B 109.7 . . ?
N3 C7 H7B 109.7 . . ?
H7A C7 H7B 108.2 . . ?
C7 C8 N4 108.1(6) . . ?
C7 C8 H8A 110.1 . . ?
N4 C8 H8A 110.1 . . ?
C7 C8 H8B 110.1 . . ?
N4 C8 H8B 110.1 . . ?
H8A C8 H8B 108.4 . . ?
N3 C10 H10A 109.5 . . ?
N3 C10 H10B 109.5 . . ?
H10A C10 H10B 109.5 . . ?
N3 C10 H10C 109.5 . . ?
H10A C10 H10C 109.5 . . ?
H10B C10 H10C 109.5 . . ?
N3 C7A C8A 104.7(14) . . ?
N3 C7A H7AA 110.8 . . ?
C8A C7A H7AA 110.8 . . ?
N3 C7A H7AB 110.8 . . ?
C8A C7A H7AB 110.8 . . ?
H7AA C7A H7AB 108.9 . . ?
C7A C8A N4 107.4(15) . . ?
C7A C8A H8AA 110.2 . . ?
N4 C8A H8AA 110.2 . . ?
C7A C8A H8AB 110.2 . . ?
N4 C8A H8AB 110.2 . . ?
H8AA C8A H8AB 108.5 . . ?
N3 C10A H10D 109.5 . . ?
N3 C10A H10E 109.5 . . ?
H10D C10A H10E 109.5 . . ?
N3 C10A H10F 109.5 . . ?
H10D C10A H10F 109.5 . . ?
H10E C10A H10F 109.5 . . ?
C55 O2 C54 119.4(4) . . ?
O1 N19 C49 121.4(4) . . ?
O1 N19 C60 119.4(4) . . ?
C49 N19 C60 119.2(4) . . ?
N19 C49 C50 121.3(4) . . ?
N19 C49 C54 120.7(4) . . ?
C50 C49 C54 118.0(4) . . ?
C51 C50 C49 121.1(4) . . ?
C51 C50 H50 119.5 . . ?
C49 C50 H50 119.5 . . ?
C50 C51 C52 121.0(4) . . ?
C50 C51 H51 119.5 . . ?
C52 C51 H51 119.5 . . ?
O3 C52 C53 121.9(4) . . ?
O3 C52 C51 121.2(4) . . ?
C53 C52 C51 116.9(4) . . ?
C54 C53 C52 120.6(4) . . ?
C54 C53 H53 119.7 . . ?
C52 C53 H53 119.7 . . ?
C53 C54 O2 118.4(4) . . ?
C53 C54 C49 122.3(4) . . ?
O2 C54 C49 119.3(4) . . ?
O2 C55 C56 117.1(4) . . ?
O2 C55 C60 121.1(4) . . ?
C56 C55 C60 121.9(5) . . ?
C55 C56 C57 121.1(5) . . ?
C55 C56 H56 119.4 . . ?
C57 C56 H56 119.4 . . ?
O4 C57 C56 121.6(6) . . ?
O4 C57 C58 121.3(5) . . ?
C56 C57 C58 117.1(5) . . ?
C59 C58 C57 121.8(5) . . ?
C59 C58 H58 119.1 . . ?
C57 C58 H58 119.1 . . ?
C58 C59 C60 119.7(5) . . ?
C58 C59 H59 120.1 . . ?
C60 C59 H59 120.1 . . ?
N19 C60 C55 120.2(4) . . ?
N19 C60 C59 121.3(5) . . ?
C55 C60 C59 118.4(5) . . ?
O10 N21 O11 123.2(4) . . ?
O10 N21 O9 117.9(4) . . ?
O11 N21 O9 118.9(4) . . ?
O14 N22 O13 123.4(5) . . ?
O14 N22 O12 120.3(4) . . ?
O13 N22 O12 116.3(4) . . ?
O15 N23 O16 123.7(8) . . ?
O15 N23 O17 125.1(7) . . ?
O16 N23 O17 111.1(7) . . ?
O22A N25 O21 114.2(10) . . ?
O21 N25 O23 140.8(13) . . ?
O22A N25 O23A 120.0(12) . . ?
O21 N25 O23A 117.2(10) . . ?
O21 N25 O22 113.6(8) . . ?
O23 N25 O22 105.3(12) . . ?
H24A O24 H24B 109.5 . . ?
H25A O25 H25B 104.5 . . ?
H26A O26 H26B 104.6 . . ?
H27A O27 H27B 104.6 . . ?
H28A O28 H28B 60.0 . . ?
H29A O29 H29B 104.5 . . ?
O20 N24 O19 119.3(10) . . ?
O20 N24 O18 118.6(10) . . ?
O19 N24 O18 122.1(8) . . ?
O33 N24 O38 142(4) . . ?
O33 N24 O36 99(4) . . ?
O38 N24 O36 116.7(17) . . ?
O7 C61 C62 119.2(12) . . ?
O7 C61 C72 124.1(11) . . ?
C62 C61 C72 116.8(11) . . ?
C63 C62 C61 118.8(11) . . ?
C63 C62 H62 120.6 . . ?
C61 C62 H62 120.6 . . ?
C70 C63 C62 133.6(16) . . ?
C70 C63 N20 115.6(19) . . ?
C62 C63 N20 110.8(12) . . ?
C70 C63 C71 39.5(9) . . ?
C62 C63 C71 94.1(10) . . ?
N20 C63 C71 155.1(16) . . ?
C65 C64 N20 118.8(13) . . ?
C65 C64 C69 128.0(16) . . ?
N20 C64 C69 113.2(15) . . ?
C64 C65 C66 100.5(13) . . ?
C64 C65 H65 129.8 . . ?
C66 C65 H65 129.8 . . ?
O8 C66 C67 121.2(14) . . ?
O8 C66 C65 102.9(15) . . ?
C67 C66 C65 135.3(15) . . ?
C68 C67 C66 120.3(12) . . ?
C68 C67 H67 119.8 . . ?
C66 C67 H67 119.8 . . ?
C67 C68 C69 120.6(12) . . ?
C67 C68 H68 119.7 . . ?
C69 C68 H68 119.7 . . ?
O6 C69 C68 131.4(17) . . ?
O6 C69 C64 116(2) . . ?
C68 C69 C64 112.6(15) . . ?
C63 C70 O6 130.8(16) . . ?
C63 C70 C71 108.8(16) . . ?
O6 C70 C71 120.4(12) . . ?
C70 C71 C72 134.2(13) . . ?
C70 C71 C63 31.7(10) . . ?
C72 C71 C63 102.9(14) . . ?
C70 C71 H71 112.9 . . ?
C72 C71 H71 112.9 . . ?
C63 C71 H71 143.8 . . ?
C61 C72 C71 106.7(13) . . ?
C61 C72 H72 126.6 . . ?
C71 C72 H72 126.7 . . ?
C69 O6 C70 133.0(15) . . ?
O5 N20 C64 118.6(18) . . ?
O5 N20 C63 130(2) . . ?
C64 N20 C63 111.2(11) . . ?
H31C O31 H31D 104.5 . . ?
H31A O31A H31B 104.5 . . ?
H30A O30 H30B 104.5 . . ?
H32A O32 H32B 114.0 . . ?
H30C O30A H30D 104.5 . . ?
H34A O34 H34B 104.5 . . ?
 
loop_
 _geom_torsion_atom_site_label_1
 _geom_torsion_atom_site_label_2
 _geom_torsion_atom_site_label_3
 _geom_torsion_atom_site_label_4
 _geom_torsion
 _geom_torsion_site_symmetry_1
 _geom_torsion_site_symmetry_2
 _geom_torsion_site_symmetry_3
 _geom_torsion_site_symmetry_4
 _geom_torsion_publ_flag
C4 N1 C1 C2 -161.8(5) . . . . ?
C3 N1 C1 C2 79.6(6) . . . . ?
Pd1 N1 C1 C2 -38.7(6) . . . . ?
N1 C1 C2 N2 56.1(7) . . . . ?
C6 N2 C2 C1 72.9(6) . . . . ?
C5 N2 C2 C1 -166.1(5) . . . . ?
Pd1 N2 C2 C1 -42.6(6) . . . . ?
C15 N5 C13 C14 171.3(4) . . . . ?
C16 N5 C13 C14 -69.4(5) . . . . ?
Pd3 N5 C13 C14 45.4(4) . . . . ?
C18 N6 C14 C13 -84.2(5) . . . . ?
C17 N6 C14 C13 156.1(4) . . . . ?
Pd3 N6 C14 C13 35.4(4) . . . . ?
N5 C13 C14 N6 -55.4(5) . . . . ?
C20 N7 C19 N8 -0.4(5) . . . . ?
Pd1 N7 C19 N8 170.7(3) . . . . ?
C21 N8 C19 N7 0.8(5) . . . . ?
C28 N8 C19 N7 -176.6(4) . . . . ?
C19 N7 C20 C21 -0.3(6) . . . . ?
Pd1 N7 C20 C21 -171.1(3) . . . . ?
N7 C20 C21 N8 0.8(6) . . . . ?
C19 N8 C21 C20 -1.0(5) . . . . ?
C28 N8 C21 C20 176.4(4) . . . . ?
C23 N9 C22 N10 0.9(4) . . . . ?
Pd3 N9 C22 N10 -170.7(2) 2_666 . . . ?
C24 N10 C22 N9 -0.4(4) . . . . ?
C30 N10 C22 N9 -177.7(3) . . . . ?
C22 N9 C23 C24 -1.1(4) . . . . ?
Pd3 N9 C23 C24 169.9(3) 2_666 . . . ?
N9 C23 C24 N10 0.8(5) . . . . ?
C22 N10 C24 C23 -0.3(4) . . . . ?
C30 N10 C24 C23 177.0(4) . . . . ?
C26 N11 C25 N12 -1.2(5) . . . . ?
Pd2 N11 C25 N12 176.0(3) 2_666 . . . ?
C27 N12 C25 N11 0.4(5) . . . . ?
C32 N12 C25 N11 -176.9(3) . . . . ?
C25 N11 C26 C27 1.5(5) . . . . ?
Pd2 N11 C26 C27 -175.4(3) 2_666 . . . ?
N11 C26 C27 N12 -1.3(5) . . . . ?
C25 N12 C27 C26 0.6(5) . . . . ?
C32 N12 C27 C26 177.8(4) . . . . ?
C19 N8 C28 C29 -23.7(6) . . . . ?
C21 N8 C28 C29 159.4(4) . . . . ?
C19 N8 C28 C33 156.9(4) . . . . ?
C21 N8 C28 C33 -20.0(6) . . . . ?
C33 C28 C29 C30 -1.8(6) . . . . ?
N8 C28 C29 C30 178.9(3) . . . . ?
C28 C29 C30 C31 1.8(6) . . . . ?
C28 C29 C30 N10 -177.5(3) . . . . ?
C22 N10 C30 C31 37.1(5) . . . . ?
C24 N10 C30 C31 -139.7(4) . . . . ?
C22 N10 C30 C29 -143.6(4) . . . . ?
C24 N10 C30 C29 39.6(5) . . . . ?
C29 C30 C31 C32 -0.3(5) . . . . ?
N10 C30 C31 C32 179.0(3) . . . . ?
C30 C31 C32 C33 -1.4(6) . . . . ?
C30 C31 C32 N12 178.2(3) . . . . ?
C25 N12 C32 C33 138.8(4) . . . . ?
C27 N12 C32 C33 -38.0(6) . . . . ?
C25 N12 C32 C31 -40.8(5) . . . . ?
C27 N12 C32 C31 142.4(4) . . . . ?
C31 C32 C33 C28 1.4(6) . . . . ?
N12 C32 C33 C28 -178.2(3) . . . . ?
C29 C28 C33 C32 0.3(6) . . . . ?
N8 C28 C33 C32 179.6(3) . . . . ?
C35 N13 C34 N14 -0.5(5) . . . . ?
Pd1 N13 C34 N14 -162.4(3) . . . . ?
C36 N14 C34 N13 0.0(4) . . . . ?
C43 N14 C34 N13 177.2(3) . . . . ?
C34 N13 C35 C36 0.8(5) . . . . ?
Pd1 N13 C35 C36 163.6(3) . . . . ?
N13 C35 C36 N14 -0.8(5) . . . . ?
C34 N14 C36 C35 0.5(5) . . . . ?
C43 N14 C36 C35 -176.7(4) . . . . ?
C38 N15 C37 N16 -0.1(4) . . . . ?
Pd2 N15 C37 N16 -177.1(2) . . . . ?
C39 N16 C37 N15 -0.3(4) . . . . ?
C45 N16 C37 N15 -179.7(3) . . . . ?
C37 N15 C38 C39 0.4(5) . . . . ?
Pd2 N15 C38 C39 177.5(3) . . . . ?
N15 C38 C39 N16 -0.5(5) . . . . ?
C37 N16 C39 C38 0.5(4) . . . . ?
C45 N16 C39 C38 179.9(3) . . . . ?
C41 N18 C40 N17 0.3(4) . . . . ?
Pd3 N18 C40 N17 173.8(2) . . . . ?
C42 N17 C40 N18 0.1(4) . . . . ?
C47 N17 C40 N18 179.3(3) . . . . ?
C40 N18 C41 C42 -0.6(4) . . . . ?
Pd3 N18 C41 C42 -174.3(3) . . . . ?
N18 C41 C42 N17 0.7(4) . . . . ?
C40 N17 C42 C41 -0.5(4) . . . . ?
C47 N17 C42 C41 -179.7(3) . . . . ?
C34 N14 C43 C44 27.5(5) . . . . ?
C36 N14 C43 C44 -155.8(4) . . . . ?
C34 N14 C43 C48 -153.3(4) . . . . ?
C36 N14 C43 C48 23.5(5) . . . . ?
C48 C43 C44 C45 1.6(5) . . . . ?
N14 C43 C44 C45 -179.2(3) . . . . ?
C43 C44 C45 C46 -0.1(5) . . . . ?
C43 C44 C45 N16 -179.7(3) . . . . ?
C37 N16 C45 C46 -12.5(5) . . . . ?
C39 N16 C45 C46 168.1(3) . . . . ?
C37 N16 C45 C44 167.0(3) . . . . ?
C39 N16 C45 C44 -12.3(5) . . . . ?
C44 C45 C46 C47 -2.1(5) . . . . ?
N16 C45 C46 C47 177.5(3) . . . . ?
C45 C46 C47 C48 2.9(5) . . . . ?
C45 C46 C47 N17 -178.1(3) . . . . ?
C40 N17 C47 C46 14.3(5) . . . . ?
C42 N17 C47 C46 -166.6(3) . . . . ?
C40 N17 C47 C48 -166.7(3) . . . . ?
C42 N17 C47 C48 12.4(5) . . . . ?
C44 C43 C48 C47 -0.9(5) . . . . ?
N14 C43 C48 C47 179.9(3) . . . . ?
C46 C47 C48 C43 -1.4(5) . . . . ?
N17 C47 C48 C43 179.5(3) . . . . ?
C10 N3 C7 C8 -82.6(8) . . . . ?
C9 N3 C7 C8 156.0(6) . . . . ?
Pd2 N3 C7 C8 40.4(7) . . . . ?
N3 C7 C8 N4 -57.9(9) . . . . ?
C11 N4 C8 C7 161.5(7) . . . . ?
C12 N4 C8 C7 -79.8(7) . . . . ?
Pd2 N4 C8 C7 43.8(7) . . . . ?
C9 N3 C7A C8A 85.4(14) . . . . ?
C10A N3 C7A C8A -166.6(15) . . . . ?
Pd2 N3 C7A C8A -47.7(16) . . . . ?
N3 C7A C8A N4 61.0(18) . . . . ?
C11 N4 C8A C7A 88.7(15) . . . . ?
C12 N4 C8A C7A -155.8(15) . . . . ?
Pd2 N4 C8A C7A -43.4(16) . . . . ?
O1 N19 C49 C50 0.7(6) . . . . ?
C60 N19 C49 C50 -178.2(4) . . . . ?
O1 N19 C49 C54 -178.2(4) . . . . ?
C60 N19 C49 C54 2.8(6) . . . . ?
N19 C49 C50 C51 -177.6(4) . . . . ?
C54 C49 C50 C51 1.3(6) . . . . ?
C49 C50 C51 C52 1.4(7) . . . . ?
C50 C51 C52 O3 175.3(4) . . . . ?
C50 C51 C52 C53 -4.3(6) . . . . ?
O3 C52 C53 C54 -175.1(4) . . . . ?
C51 C52 C53 C54 4.6(6) . . . . ?
C52 C53 C54 O2 178.9(4) . . . . ?
C52 C53 C54 C49 -2.0(6) . . . . ?
C55 O2 C54 C53 -179.1(4) . . . . ?
C55 O2 C54 C49 1.7(5) . . . . ?
N19 C49 C54 C53 177.9(4) . . . . ?
C50 C49 C54 C53 -1.1(6) . . . . ?
N19 C49 C54 O2 -3.0(6) . . . . ?
C50 C49 C54 O2 178.0(4) . . . . ?
C54 O2 C55 C56 -179.3(3) . . . . ?
C54 O2 C55 C60 -0.3(5) . . . . ?
O2 C55 C56 C57 179.8(4) . . . . ?
C60 C55 C56 C57 0.9(6) . . . . ?
C55 C56 C57 O4 179.8(4) . . . . ?
C55 C56 C57 C58 0.4(6) . . . . ?
O4 C57 C58 C59 179.4(5) . . . . ?
C56 C57 C58 C59 -1.2(7) . . . . ?
C57 C58 C59 C60 0.8(7) . . . . ?
O1 N19 C60 C55 179.6(4) . . . . ?
C49 N19 C60 C55 -1.4(6) . . . . ?
O1 N19 C60 C59 -0.1(6) . . . . ?
C49 N19 C60 C59 178.9(4) . . . . ?
O2 C55 C60 N19 0.2(6) . . . . ?
C56 C55 C60 N19 179.0(4) . . . . ?
O2 C55 C60 C59 179.8(4) . . . . ?
C56 C55 C60 C59 -1.3(6) . . . . ?
C58 C59 C60 N19 -179.9(4) . . . . ?
C58 C59 C60 C55 0.4(6) . . . . ?
O7 C61 C62 C63 176.0(12) . . . . ?
C72 C61 C62 C63 -3.8(16) . . . . ?
C61 C62 C63 C70 -1(3) . . . . ?
C61 C62 C63 N20 179.6(12) . . . . ?
C61 C62 C63 C71 -1.9(13) . . . . ?
N20 C64 C65 C66 -171(2) . . . . ?
C69 C64 C65 C66 9.9(17) . . . . ?
C64 C65 C66 O8 168.5(12) . . . . ?
C64 C65 C66 C67 -20(2) . . . . ?
O8 C66 C67 C68 -171.2(13) . . . . ?
C65 C66 C67 C68 19(3) . . . . ?
C66 C67 C68 C69 -2.9(18) . . . . ?
C67 C68 C69 O6 175.2(19) . . . . ?
C67 C68 C69 C64 -3.7(18) . . . . ?
C65 C64 C69 O6 -179.9(15) . . . . ?
N20 C64 C69 O6 1(3) . . . . ?
C65 C64 C69 C68 -1(2) . . . . ?
N20 C64 C69 C68 -179.8(14) . . . . ?
C62 C63 C70 O6 179.3(15) . . . . ?
N20 C63 C70 O6 -1(3) . . . . ?
C71 C63 C70 O6 -180(3) . . . . ?
C62 C63 C70 C71 -1(3) . . . . ?
N20 C63 C70 C71 178.1(11) . . . . ?
C63 C70 C71 C72 10(2) . . . . ?
O6 C70 C71 C72 -170(2) . . . . ?
O6 C70 C71 C63 180(3) . . . . ?
O7 C61 C72 C71 -170.8(16) . . . . ?
C62 C61 C72 C71 9.0(17) . . . . ?
C70 C71 C72 C61 -14(2) . . . . ?
C63 C71 C72 C61 -8.7(16) . . . . ?
C68 C69 O6 C70 175.7(17) . . . . ?
C64 C69 O6 C70 -5(3) . . . . ?
C63 C70 O6 C69 6(3) . . . . ?
C71 C70 O6 C69 -173(2) . . . . ?
C65 C64 N20 O5 -1(3) . . . . ?
C69 C64 N20 O5 178.2(16) . . . . ?
C65 C64 N20 C63 -177.2(13) . . . . ?
C69 C64 N20 C63 1.9(19) . . . . ?
C70 C63 N20 O5 -178(2) . . . . ?
C62 C63 N20 O5 2(2) . . . . ?
C71 C63 N20 O5 -175(2) . . . . ?
C70 C63 N20 C64 -2(2) . . . . ?
C62 C63 N20 C64 177.5(14) . . . . ?
C71 C63 N20 C64 1(3) . . . . ?
 
_refine_diff_density_max    1.565
_refine_diff_density_min   -2.116
_refine_diff_density_rms    0.148

_shelx_res_file
;

    rk129.res created by SHELXL-2014/7

TITL rk129.res in P-1
REM Old TITL rk125a in P-1
REM SHELXT solution in P-1
REM R1 0.134, Rweak 0.006, Alpha 0.082, Orientation as input
REM Formula found by SHELXT: C77 N26 O19 Pd3
REM Green Blue plate
CELL 1.54184 15.83476 15.92493 17.972561 96.0127 96.5684 112.202
ZERR 1 0.000251 0.000267 0.000212 0.0012 0.0011 0.0015
LATT 1
SFAC C H N O Pd
UNIT 132 198 48 57 6

L.S. 32
PLAN -100
SIZE 0.068 0.045 0.018
TEMP -173
CONF
BOND $H
list 4
MORE -1
fmap 2 53
acta
WPDB -2
RIGU 0.001 0.001 C65 C66 C67 C68 C69 C64 C70 C63 C62 C61 C71 C72
OMIT 1 0 0
OMIT 0 0 1
REM DFIX 1.29 0.01 O7 C61
REM <olex2.extras>
REM <HklSrc "%./rk129.hkl">
REM </olex2.extras>

WGHT    0.107800    6.126200
EXTI    0.000717
FVAR       0.50426   0.51944   0.74929   0.67396   0.82990
PD1   5    0.211625    0.208015    0.906800    11.00000    0.03221    0.02520 =
         0.01831    0.01019    0.00153    0.00162
PD2   5    0.355263    0.006654    0.289831    11.00000    0.02793    0.02011 =
         0.02327    0.00600    0.00311    0.00827
PD3   5    0.052834    0.416868    0.241724    11.00000    0.02264    0.02268 =
         0.02317    0.01093    0.00205    0.00669
N1    3    0.275817    0.227923    1.017484    11.00000    0.06584    0.05077 =
         0.02578    0.01398   -0.00936    0.00512
N2    3    0.142266    0.073591    0.918785    11.00000    0.06261    0.02373 =
         0.03427    0.01227    0.01095    0.00179
N3    3    0.260944   -0.127482    0.277925    11.00000    0.03109    0.02435 =
         0.04652    0.00104    0.00548    0.00577
N4    3    0.394995   -0.035489    0.192004    11.00000    0.05091    0.04015 =
         0.02595    0.00707    0.00717    0.02054
N5    3   -0.088887    0.350505    0.219877    11.00000    0.02430    0.03731 =
         0.03130    0.01397    0.00040    0.00491
N6    3    0.038532    0.455437    0.135020    11.00000    0.03063    0.04108 =
         0.03020    0.01991    0.00190    0.01122
N7    3    0.282721    0.340573    0.896009    11.00000    0.03062    0.02816 =
         0.02998    0.01133    0.00706    0.00543
N8    3    0.378186    0.458192    0.854396    11.00000    0.02689    0.02470 =
         0.03753    0.00970    0.00928    0.00564
N9    3    0.806447    0.524920    0.746481    11.00000    0.02447    0.02075 =
         0.02233    0.00670    0.00337    0.00578
N10   3    0.667702    0.513112    0.760059    11.00000    0.02363    0.01765 =
         0.02682    0.00737    0.00428    0.00456
N11   3    0.557725    0.860424    0.706033    11.00000    0.03185    0.02541 =
         0.02783    0.01269    0.00571    0.01131
N12   3    0.512080    0.718970    0.727069    11.00000    0.02603    0.02304 =
         0.02708    0.01050    0.00325    0.00817
N13   3    0.147463    0.193662    0.799021    11.00000    0.02671    0.03256 =
         0.02152    0.00850    0.00323    0.00624
N14   3    0.131918    0.205379    0.678798    11.00000    0.02401    0.02796 =
         0.02075    0.00792    0.00158    0.00603
N15   3    0.317250    0.046462    0.386415    11.00000    0.03325    0.01990 =
         0.02380    0.00746    0.00455    0.00908
N16   3    0.261115    0.113448    0.468522    11.00000    0.02770    0.02032 =
         0.02092    0.00621    0.00069    0.00880
N17   3    0.104159    0.322586    0.443268    11.00000    0.02442    0.01894 =
         0.02002    0.00624    0.00206    0.00555
N18   3    0.064888    0.380646    0.346160    11.00000    0.02581    0.02125 =
         0.02545    0.00746    0.00351    0.00720
C1    1    0.252506    0.133360    1.037667    11.00000    0.10138    0.05958 =
         0.02642    0.02675    0.00143    0.02694
AFIX  23
H1A   2    0.294601    0.106768    1.018314    11.00000   -1.20000
H1B   2    0.260572    0.136955    1.093513    11.00000   -1.20000
AFIX   0
C2    1    0.155392    0.074136    1.003625    11.00000    0.09468    0.03875 =
         0.03744    0.02571    0.02076    0.01030
AFIX  23
H2A   2    0.112989    0.097704    1.026383    11.00000   -1.20000
H2B   2    0.140654    0.010771    1.014105    11.00000   -1.20000
AFIX   0
C3    1    0.238531    0.280698    1.067658    11.00000    0.11217    0.05561 =
         0.02029   -0.00428   -0.00169    0.01621
AFIX 137
H3A   2    0.253246    0.341853    1.053579    11.00000   -1.50000
H3B   2    0.266489    0.286866    1.120544    11.00000   -1.50000
H3C   2    0.171258    0.248195    1.061954    11.00000   -1.50000
AFIX   0
C4    1    0.377975    0.278057    1.028906    11.00000    0.06858    0.07017 =
         0.04831    0.01434   -0.03487   -0.00298
AFIX 137
H4A   2    0.404103    0.245055    0.995619    11.00000   -1.50000
H4B   2    0.404137    0.282064    1.081918    11.00000   -1.50000
H4C   2    0.393029    0.340101    1.016713    11.00000   -1.50000
AFIX   0
C5    1    0.041750    0.034092    0.887852    11.00000    0.05470    0.04034 =
         0.04882    0.00987    0.00793   -0.01551
AFIX 137
H5A   2    0.012932    0.073241    0.910034    11.00000   -1.50000
H5B   2    0.013095   -0.027744    0.900525    11.00000   -1.50000
H5C   2    0.032897    0.030715    0.832586    11.00000   -1.50000
AFIX   0
C6    1    0.187583    0.018938    0.881391    11.00000    0.08365    0.03283 =
         0.05973    0.00894    0.01296    0.01320
AFIX 137
H6A   2    0.179609    0.020498    0.826740    11.00000   -1.50000
H6B   2    0.159483   -0.044776    0.890135    11.00000   -1.50000
H6C   2    0.253710    0.044851    0.902499    11.00000   -1.50000
AFIX   0
C9    1    0.166066   -0.131507    0.272844    11.00000    0.02983    0.04080 =
         0.10450    0.02055    0.00110    0.00438
AFIX 137
H9A   2    0.156707   -0.108901    0.322790    11.00000   -1.50000
H9B   2    0.121864   -0.195184    0.256065    11.00000   -1.50000
H9C   2    0.156422   -0.093116    0.236292    11.00000   -1.50000
AFIX   0
C11   1    0.494525   -0.012676    0.201112    11.00000    0.06117    0.14374 =
         0.05310   -0.01306    0.00983    0.06020
AFIX 137
H11A  2    0.527673    0.053859    0.204590    11.00000   -1.50000
H11B  2    0.508262   -0.044349    0.157309    11.00000   -1.50000
H11C  2    0.514340   -0.032250    0.247540    11.00000   -1.50000
AFIX   0
C12   1    0.365764    0.002188    0.126855    11.00000    0.10140    0.07242 =
         0.02459    0.01633    0.01443    0.05118
AFIX 137
H12A  2    0.298819   -0.014542    0.120623    11.00000   -1.50000
H12B  2    0.381139   -0.023143    0.080701    11.00000   -1.50000
H12C  2    0.397925    0.069266    0.135981    11.00000   -1.50000
AFIX   0
C13   1   -0.120764    0.394729    0.159322    11.00000    0.02736    0.05369 =
         0.04783    0.02447   -0.00175    0.01283
AFIX  23
H13A  2   -0.116586    0.456083    0.181372    11.00000   -1.20000
H13B  2   -0.186050    0.356655    0.136702    11.00000   -1.20000
AFIX   0
C14   1   -0.060192    0.403994    0.099133    11.00000    0.03365    0.05375 =
         0.03295    0.02045   -0.00505    0.00888
AFIX  23
H14A  2   -0.069179    0.342308    0.073658    11.00000   -1.20000
H14B  2   -0.077365    0.437226    0.060444    11.00000   -1.20000
AFIX   0
C15   1   -0.139129    0.355055    0.284053    11.00000    0.02545    0.05543 =
         0.04265    0.01581    0.00817    0.01235
AFIX 137
H15A  2   -0.120090    0.325513    0.324162    11.00000   -1.50000
H15B  2   -0.205877    0.323185    0.266229    11.00000   -1.50000
H15C  2   -0.124582    0.419472    0.304125    11.00000   -1.50000
AFIX   0
C16   1   -0.109669    0.252187    0.191235    11.00000    0.04358    0.03407 =
         0.03927    0.00901   -0.00185    0.00243
AFIX 137
H16A  2   -0.072962    0.248681    0.151561    11.00000   -1.50000
H16B  2   -0.175636    0.220275    0.170220    11.00000   -1.50000
H16C  2   -0.094053    0.223049    0.233119    11.00000   -1.50000
AFIX   0
C17   1    0.096954    0.430244    0.085311    11.00000    0.04851    0.09301 =
         0.02235    0.01546    0.00355    0.03018
AFIX 137
H17A  2    0.161779    0.472462    0.101745    11.00000   -1.50000
H17B  2    0.076829    0.434433    0.032700    11.00000   -1.50000
H17C  2    0.090772    0.367227    0.088714    11.00000   -1.50000
AFIX   0
C18   1    0.061840    0.555639    0.142820    11.00000    0.05630    0.04492 =
         0.05878    0.03570   -0.00397    0.01199
AFIX 137
H18A  2    0.023483    0.571920    0.175964    11.00000   -1.50000
H18B  2    0.050152    0.572008    0.092722    11.00000   -1.50000
H18C  2    0.127292    0.589218    0.164928    11.00000   -1.50000
AFIX   0
C19   1    0.355448    0.369432    0.862342    11.00000    0.02586    0.02312 =
         0.02864    0.00835    0.00191    0.00245
AFIX  43
H19   2    0.387502    0.332994    0.845914    11.00000   -1.20000
AFIX   0
C20   1    0.256621    0.413229    0.911358    11.00000    0.04035    0.03517 =
         0.05175    0.01639    0.02273    0.01189
AFIX  43
H20   2    0.205790    0.411806    0.935378    11.00000   -1.20000
AFIX   0
C21   1    0.315848    0.486828    0.886326    11.00000    0.03808    0.03287 =
         0.05673    0.01243    0.02117    0.01301
AFIX  43
H21   2    0.314933    0.546412    0.889909    11.00000   -1.20000
AFIX   0
C22   1    0.756089    0.571427    0.762082    11.00000    0.02271    0.01837 =
         0.02258    0.00662   -0.00059    0.00411
AFIX  43
H22   2    0.778465    0.636509    0.773168    11.00000   -1.20000
AFIX   0
C23   1    0.748599    0.432038    0.732453    11.00000    0.02922    0.01766 =
         0.03573    0.00420    0.00378    0.00592
AFIX  43
H23   2    0.766556    0.382688    0.718891    11.00000   -1.20000
AFIX   0
C24   1    0.662422    0.424085    0.741440    11.00000    0.03189    0.01854 =
         0.03550    0.00231    0.00194    0.00349
AFIX  43
H24   2    0.608959    0.368741    0.736101    11.00000   -1.20000
AFIX   0
C25   1    0.585058    0.799173    0.732948    11.00000    0.02613    0.02129 =
         0.02871    0.01019    0.00381    0.00766
AFIX  43
H25   2    0.647009    0.810142    0.753401    11.00000   -1.20000
AFIX   0
C26   1    0.463775    0.817807    0.680430    11.00000    0.02874    0.02748 =
         0.03789    0.01275    0.00124    0.01002
AFIX  43
H26   2    0.426172    0.845413    0.657132    11.00000   -1.20000
AFIX   0
C27   1    0.433915    0.729892    0.694023    11.00000    0.02746    0.03193 =
         0.03458    0.00886   -0.00034    0.01035
AFIX  43
H27   2    0.372231    0.685015    0.683174    11.00000   -1.20000
AFIX   0
C28   1    0.450465    0.511249    0.816899    11.00000    0.02622    0.02197 =
         0.02687    0.00805    0.00490    0.00252
C29   1    0.524295    0.486426    0.809499    11.00000    0.02476    0.02069 =
         0.02867    0.00775    0.00299    0.00551
AFIX  43
H29   2    0.528299    0.435078    0.829819    11.00000   -1.20000
AFIX   0
C30   1    0.592532    0.538761    0.771464    11.00000    0.02439    0.01999 =
         0.02373    0.00471    0.00243    0.00553
C31   1    0.589459    0.615457    0.743228    11.00000    0.02590    0.01961 =
         0.02190    0.00572    0.00339    0.00357
AFIX  43
H31   2    0.636622    0.650784    0.717570    11.00000   -1.20000
AFIX   0
C32   1    0.515108    0.638964    0.753693    11.00000    0.02464    0.02032 =
         0.02419    0.00709   -0.00007    0.00554
C33   1    0.444964    0.587756    0.789322    11.00000    0.02568    0.02455 =
         0.02923    0.00862    0.00338    0.00853
AFIX  43
H33   2    0.394059    0.604282    0.794928    11.00000   -1.20000
AFIX   0
C34   1    0.182097    0.187866    0.736477    11.00000    0.02854    0.02884 =
         0.01748    0.00936    0.00302    0.00696
AFIX  43
H34   2    0.234594    0.173499    0.732482    11.00000   -1.20000
AFIX   0
C35   1    0.072792    0.216336    0.781815    11.00000    0.03686    0.06286 =
         0.02432    0.01667    0.01076    0.02578
AFIX  43
H35   2    0.034954    0.225772    0.816437    11.00000   -1.20000
AFIX   0
C36   1    0.062318    0.222932    0.707296    11.00000    0.03171    0.05458 =
         0.02738    0.01697    0.00962    0.02063
AFIX  43
H36   2    0.015743    0.237013    0.679847    11.00000   -1.20000
AFIX   0
C37   1    0.269044    0.097906    0.395034    11.00000    0.02970    0.02242 =
         0.02013    0.00723    0.00415    0.00787
AFIX  43
H37   2    0.243705    0.120586    0.355178    11.00000   -1.20000
AFIX   0
C38   1    0.341494    0.028210    0.457358    11.00000    0.04144    0.02768 =
         0.02841    0.01141    0.00494    0.01516
AFIX  43
H38   2    0.376798   -0.007085    0.468287    11.00000   -1.20000
AFIX   0
C39   1    0.307074    0.068446    0.508399    11.00000    0.03927    0.02897 =
         0.02455    0.00999    0.00089    0.01515
AFIX  43
H39   2    0.312934    0.066569    0.561334    11.00000   -1.20000
AFIX   0
C40   1    0.099165    0.321584    0.367499    11.00000    0.02693    0.02224 =
         0.01778    0.00693    0.00223    0.00812
AFIX  43
H40   2    0.117707    0.283730    0.334379    11.00000   -1.20000
AFIX   0
C41   1    0.047417    0.422023    0.410839    11.00000    0.04079    0.02939 =
         0.02438    0.00810    0.00777    0.01683
AFIX  43
H41   2    0.022973    0.468124    0.412684    11.00000   -1.20000
AFIX   0
C42   1    0.070738    0.386269    0.470956    11.00000    0.03280    0.02405 =
         0.02505    0.00615    0.00705    0.01169
AFIX  43
H42   2    0.065277    0.401777    0.522173    11.00000   -1.20000
AFIX   0
C43   1    0.149877    0.209499    0.602918    11.00000    0.02154    0.02318 =
         0.01321    0.00414    0.00125    0.00108
C44   1    0.196290    0.158983    0.573657    11.00000    0.02241    0.02179 =
         0.02132    0.00864    0.00096    0.00338
AFIX  43
H44   2    0.215613    0.121146    0.602935    11.00000   -1.20000
AFIX   0
C45   1    0.213838    0.165432    0.499558    11.00000    0.02264    0.01685 =
         0.01827    0.00190   -0.00009    0.00141
C46   1    0.185817    0.220395    0.456276    11.00000    0.02456    0.01983 =
         0.01970    0.00388    0.00165    0.00340
AFIX  43
H46   2    0.200053    0.225665    0.406597    11.00000   -1.20000
AFIX   0
C47   1    0.136609    0.267543    0.486870    11.00000    0.02225    0.01489 =
         0.01780    0.00521    0.00006    0.00170
C48   1    0.118780    0.263660    0.560897    11.00000    0.02466    0.02127 =
         0.02262    0.00629    0.00320    0.00331
AFIX  43
H48   2    0.086272    0.297121    0.582008    11.00000   -1.20000
AFIX   0
PART 5
C7    1    0.262122   -0.169926    0.197445    41.00000    0.04809    0.02424 =
         0.03838   -0.00396   -0.00748    0.00448
AFIX  23
H7A   2    0.235942   -0.237768    0.192561    41.00000   -1.20000
H7B   2    0.223514   -0.152444    0.159905    41.00000   -1.20000
AFIX   0
C8    1    0.357475   -0.137248    0.182233    41.00000    0.05659    0.03091 =
         0.03806   -0.00378    0.00879    0.01627
AFIX  23
H8A   2    0.358366   -0.162866    0.129844    41.00000   -1.20000
H8B   2    0.395673   -0.157354    0.217907    41.00000   -1.20000
AFIX   0
C10   1    0.282661   -0.177437    0.334525    41.00000    0.04117    0.01232 =
         0.05300    0.01289    0.01060    0.00320
AFIX 137
H10A  2    0.340407   -0.184361    0.327954    41.00000   -1.50000
H10B  2    0.232417   -0.238285    0.328837    41.00000   -1.50000
H10C  2    0.289907   -0.143592    0.385225    41.00000   -1.50000
AFIX   0
PART 6
C7A   1    0.293122   -0.185232    0.225644   -41.00000    0.03913
AFIX  23
H7AA  2    0.243940   -0.247407    0.208532   -41.00000   -1.20000
H7AB  2    0.348874   -0.191122    0.251360   -41.00000   -1.20000
AFIX   0
C8A   1    0.314846   -0.134099    0.159469   -41.00000    0.05389
AFIX  23
H8AA  2    0.259102   -0.127254    0.134863   -41.00000   -1.20000
H8AB  2    0.335620   -0.168184    0.121379   -41.00000   -1.20000
AFIX   0
C10A  1    0.261939   -0.168062    0.355804   -41.00000    0.04525
AFIX 137
H10D  2    0.325812   -0.155875    0.377735   -41.00000   -1.50000
H10E  2    0.225420   -0.234511    0.345783   -41.00000   -1.50000
H10F  2    0.235193   -0.138612    0.391511   -41.00000   -1.50000
AFIX   0

PART 0
O1    4    0.434386    0.402517    0.417112    11.00000    0.06386    0.06519 =
         0.03083    0.00237    0.01144    0.01461
O2    4    0.357848    0.395894    0.625163    11.00000    0.03497    0.03163 =
         0.03010    0.00805   -0.00378    0.00687
O3    4    0.222567    0.604253    0.577492    11.00000    0.05533    0.04030 =
         0.04530    0.01249    0.00385    0.01802
O4    4    0.498712    0.193836    0.678727    11.00000    0.04233    0.04481 =
         0.08852    0.01371   -0.00593    0.01700
N19   3    0.409562    0.401133    0.481770    11.00000    0.03675    0.03754 =
         0.02923    0.00109    0.00090   -0.00153
C49   1    0.359034    0.448549    0.503634    11.00000    0.03472    0.03121 =
         0.02815    0.00306   -0.00121   -0.00174
C50   1    0.330832    0.500926    0.454784    11.00000    0.04356    0.04140 =
         0.02420    0.00854   -0.00111   -0.00125
AFIX  43
H50   2    0.345678    0.500981    0.405044    11.00000   -1.20000
AFIX   0
C51   1    0.283266    0.550668    0.477808    11.00000    0.04971    0.03340 =
         0.03124    0.01024   -0.00152    0.00621
AFIX  43
H51   2    0.263900    0.584078    0.443657    11.00000   -1.20000
AFIX   0
C52   1    0.261091    0.553928    0.554476    11.00000    0.03745    0.02986 =
         0.03277    0.00739   -0.00334    0.00083
C53   1    0.286272    0.496993    0.601580    11.00000    0.04015    0.03135 =
         0.02854    0.00789   -0.00008    0.00606
AFIX  43
H53   2    0.269141    0.493584    0.650485    11.00000   -1.20000
AFIX   0
C54   1    0.333855    0.448442    0.577194    11.00000    0.03373    0.02549 =
         0.02595    0.00253   -0.00624   -0.00142
C55   1    0.406908    0.347321    0.602086    11.00000    0.03030    0.02324 =
         0.03150   -0.00124   -0.00358   -0.00062
C56   1    0.428130    0.295193    0.651699    11.00000    0.03093    0.03075 =
         0.04672    0.00301   -0.00716    0.00258
AFIX  43
H56   2    0.408367    0.294970    0.699661    11.00000   -1.20000
AFIX   0
C57   1    0.478299    0.242544    0.632694    11.00000    0.03336    0.03181 =
         0.06884    0.00513   -0.00315    0.00270
C58   1    0.506955    0.245898    0.559533    11.00000    0.03666    0.03274 =
         0.07913   -0.00421    0.00391    0.00543
AFIX  43
H58   2    0.542191    0.211851    0.545346    11.00000   -1.20000
AFIX   0
C59   1    0.484659    0.297178    0.509481    11.00000    0.03556    0.03880 =
         0.06168   -0.00467    0.00766    0.00274
AFIX  43
H59   2    0.503724    0.297613    0.461239    11.00000   -1.20000
AFIX   0
C60   1    0.433184    0.349233    0.530299    11.00000    0.03357    0.03017 =
         0.03726   -0.00038   -0.00189   -0.00385

O9    4    0.216843    0.223606    0.279627    11.00000    0.03421    0.02744 =
         0.03143    0.00445    0.00098    0.00886
O10   4    0.104125    0.190055    0.188809    11.00000    0.07167    0.05915 =
         0.07089    0.01158   -0.03531    0.01838
O11   4    0.173371    0.095814    0.203328    11.00000    0.08292    0.03662 =
         0.05113   -0.00815   -0.00172    0.02121
N21   3    0.163240    0.168274    0.223294    11.00000    0.03850    0.02781 =
         0.02536    0.00480   -0.00131    0.00644
O12   4   -0.067342    0.293910    0.600494    11.00000    0.05083    0.04733 =
         0.04311    0.00306    0.00417    0.02672
O13   4    0.044133    0.417061    0.656679    11.00000    0.05977    0.04414 =
         0.07577    0.00354    0.01235    0.00872
O14   4   -0.095296    0.393400    0.672790    11.00000    0.09263    0.03821 =
         0.14442    0.00101    0.07761    0.01779
N22   3   -0.040033    0.369685    0.645316    11.00000    0.04580    0.02979 =
         0.04925    0.01662    0.01823    0.01373
PART 1
O15   4    0.348255    0.717071    0.855521    10.50000    0.03746    0.03653 =
         0.07151    0.00165    0.02389    0.01729
O16   4    0.430949    0.697017    0.941131    10.50000    0.05485    0.04457 =
         0.06315    0.00547    0.00598    0.00284
O17   4    0.456535    0.832308    0.920322    10.50000    0.06946    0.04538 =
         0.09011    0.01640   -0.01810    0.01013
N23   3    0.404841    0.744682    0.899701    10.50000    0.01870    0.02643 =
         0.02023    0.00490    0.00476    0.01559
PART 0

O21   4    0.674149    0.442707    0.919827    11.00000    0.08227    0.12260 =
         0.07161    0.03827   -0.00469    0.04533
PART 1
O22   4    0.611346    0.303635    0.955183    10.50000    0.06824    0.08807 =
         0.08111    0.01766   -0.00986    0.00284
O23   4    0.759672    0.371406    0.980034    10.50000    0.07155    0.12849 =
         0.22325    0.10437   -0.04082   -0.00449
PART 2
O22A  4    0.665810    0.310485    0.907263    10.50000    0.14522    0.08525 =
         0.12201    0.01835    0.04631    0.05820
O23A  4    0.767691    0.411269    0.995503    10.50000    0.05240    0.10560 =
         0.03733    0.03317    0.01051    0.04725
PART 0
N25   3    0.692854    0.383974    0.948384    11.00000    0.11635    0.10336 =
         0.06322    0.00310   -0.00421    0.06753

O24   4    0.238040    0.794932    0.993789    11.00000    0.06330    0.08417 =
         0.07041    0.00827   -0.00060    0.01387
AFIX   3
H24A  2    0.238699    0.743457    1.005538    11.00000   -1.50000
H24B  2    0.185449    0.797774    0.999874    11.00000   -1.50000
AFIX   0

O25   4    0.504889    0.031003    0.608439    11.00000    0.05855    0.05981 =
         0.06750    0.01136   -0.00111    0.03575
AFIX   3
H25A  2    0.449129   -0.002967    0.584889    11.00000   -1.50000
H25B  2    0.502720    0.083635    0.623972    11.00000   -1.50000
AFIX   0

O26   4    0.280607   -0.069861    0.755409    11.00000    0.08083    0.05707 =
         0.10498    0.03826    0.03529    0.02043
AFIX   3
H26A  2    0.221280   -0.102362    0.747976    11.00000   -1.50000
H26B  2    0.285627   -0.015627    0.746702    11.00000   -1.50000
AFIX   0

O27   4    0.327272   -0.100620    0.594720    11.00000    0.06078    0.08468 =
         0.10836    0.06434    0.03052    0.04221
AFIX   3
H27A  2    0.291784   -0.087020    0.623079    11.00000   -1.50000
H27B  2    0.295158   -0.157478    0.573784    11.00000   -1.50000
AFIX   0

O28   4    0.339626   -0.086823    0.903100    11.00000    0.08706    0.08565 =
         0.10501    0.03792   -0.00873   -0.00981
AFIX   3
H28A  2    0.381655   -0.108911    0.912259    11.00000   -1.50000
REM H28B  2    0.3717     -0.04989     0.87546     11.00000   -1.50000
H28B  2    0.358157   -0.091279    0.949205    11.00000   -1.50000
AFIX   6
O29   4    0.423509    0.103426    0.945337    11.00000    0.09927    0.13392 =
         0.13504   -0.05546    0.01747    0.02590
H29A  2    0.430785    0.052841    0.950903    11.00000   -1.50000
H29B  2    0.457957    0.142482    0.985134    11.00000   -1.50000
AFIX   0
N24   3   -0.024069    0.224096    0.961642    11.00000    0.06761    0.06596 =
         0.03938    0.00113    0.00789    0.02785
PART 7
O18   4   -0.068631    0.253927    0.920884    51.00000    0.12611    0.10417 =
         0.06649    0.00597   -0.02852    0.06389
O19   4    0.057583    0.242537    0.960635    51.00000    0.07827    0.13161 =
         0.06202   -0.02062    0.01884    0.04056
O20   4   -0.062845    0.173311    1.003971    51.00000    0.20527    0.09612 =
         0.15180    0.06943    0.12853    0.06141
PART 8
O33   4   -0.094588    0.167141    0.933664   -51.00000    0.14418
O36   4   -0.017354    0.198228    1.025792   -51.00000    0.04013
O38   4    0.049170    0.281861    0.945337   -51.00000    0.04902

PART 0
PART -1
C61   1   -0.102172    0.123214    0.372953    10.50000    0.04251    0.02695 =
         0.03351    0.00316   -0.00305    0.00446
C62   1   -0.095647    0.103490    0.448580    10.50000    0.04006    0.02984 =
         0.03420    0.00445   -0.00202    0.00637
AFIX  43
H62   2   -0.124805    0.125616    0.484706    10.50000   -1.20000
AFIX   0
C63   1   -0.046412    0.051918    0.468128    10.50000    0.02885    0.01851 =
         0.03421    0.00116   -0.00518   -0.00482
C64   1   -0.000186   -0.018953    0.584695    10.50000    0.03991    0.02868 =
         0.04434    0.00212   -0.00096    0.00037
C65   1    0.002309   -0.041352    0.658495    10.50000    0.04803    0.03471 =
         0.04467    0.00417    0.00055    0.00469
AFIX  43
H65   2   -0.029933   -0.030831    0.697516    10.50000   -1.20000
AFIX   0
C66   1    0.069752   -0.086227    0.658248    10.50000    0.04548    0.03356 =
         0.04572    0.00312   -0.00135    0.00362
C67   1    0.104025   -0.128165    0.600759    10.50000    0.04677    0.03571 =
         0.04451    0.00414   -0.00252    0.00722
AFIX  43
H67   2    0.133077   -0.168416    0.613277    10.50000   -1.20000
AFIX   0
C68   1    0.094998   -0.110378    0.528070    10.50000    0.03996    0.03228 =
         0.04426    0.00268   -0.00360    0.00377
AFIX  43
H68   2    0.120362   -0.136184    0.491008    10.50000   -1.20000
AFIX   0
C69   1    0.048992   -0.054817    0.507919    10.50000    0.03381    0.02635 =
         0.04251    0.00161   -0.00398   -0.00206
C70   1   -0.007961    0.018045    0.436177    10.50000    0.03056    0.01984 =
         0.03564    0.00192   -0.00345   -0.00342
C71   1   -0.016014    0.032941    0.363196    10.50000    0.04089    0.02717 =
         0.03626    0.00347   -0.00151    0.00332
AFIX  43
H71   2    0.005821   -0.002715    0.330981    10.50000   -1.20000
AFIX   0
C72   1   -0.050836    0.091683    0.323218    10.50000    0.04905    0.03389 =
         0.03571    0.00515    0.00049    0.01028
AFIX  43
H72   2   -0.041559    0.106326    0.274089    10.50000   -1.20000
AFIX   0
O5    4   -0.082538    0.061550    0.609024    10.50000    0.06866    0.06695 =
         0.08154   -0.00005    0.00857    0.01231
O6    4    0.039647   -0.030926    0.458745    10.50000    0.03216    0.02674 =
         0.02909   -0.00296    0.00523    0.00950
N20   3   -0.047117    0.037008    0.564941    10.50000    0.03474    0.02682 =
         0.03257   -0.01487    0.00777    0.00622
O7    4   -0.152382    0.166679    0.352975    10.50000    0.06434    0.04168 =
         0.05267    0.01659   -0.00058    0.01566
O8    4    0.087057   -0.092441    0.726316    10.50000    0.07152    0.06109 =
         0.04848    0.01881    0.00120    0.02605

PART 3
AFIX   6
O31   4    0.229994    0.749504    0.505732    31.00000    0.11661    0.05206 =
         0.14311    0.04137   -0.06701    0.00483
H31C  2    0.213490    0.702803    0.529878    31.00000   -1.50000
H31D  2    0.188644    0.732212    0.464737    31.00000   -1.50000
AFIX   0

PART 4
O31A  4    0.240229    0.722177    0.475020   -31.00000    0.04551
AFIX   3
H31A  2    0.226739    0.690487    0.511699   -31.00000   -1.50000
H31B  2    0.187039    0.717467    0.451650   -31.00000   -1.50000
AFIX   6

PART 7
O30   4    0.479135    0.254854    0.834912    51.00000    0.06172    0.06581 =
         0.06960   -0.00940   -0.00052    0.02972
H30A  2    0.534128    0.279668    0.862206    51.00000   -1.50000
H30B  2    0.487433    0.231663    0.791662    51.00000   -1.50000
AFIX   0
O32   4    0.314446    0.090624    0.702275    51.00000    0.05606    0.04942 =
         0.05238    0.02514    0.01291    0.02844
AFIX   3
H32A  2    0.372394    0.120012    0.699020    51.00000   -1.50000
H32B  2    0.302750    0.040102    0.715553    51.00000   -1.50000
REM H32B  2    0.288072    0.128500    0.707709    51.00000   -1.50000
AFIX   0

PART 8
O30A  4    0.423580    0.213161    0.858750   -51.00000    0.06281
AFIX   3
H30C  2    0.424350    0.176611    0.891330   -51.00000   -1.50000
H30D  2    0.481640    0.246411    0.858890   -51.00000   -1.50000
AFIX   0

O34   4    0.353926    0.122263    0.730226   -51.00000    0.04272
AFIX   3
H34A  2    0.393579    0.096555    0.730837   -51.00000   -1.50000
H34B  2    0.375725    0.165536    0.769603   -51.00000   -1.50000
AFIX   0
HKLF 4

REM  rk129.res in P-1
REM R1 =  0.0561 for   15086 Fo > 4sig(Fo)  and  0.0607 for all   16706 data
REM   1270 parameters refined using     78 restraints

END

WGHT      0.1068      6.1835

REM Highest difference peak  1.565,  deepest hole -2.116,  1-sigma level  0.148
Q1    1   0.1030  0.3729  0.2413  11.00000  0.05    1.56
Q2    1   0.3155  0.0619  0.2976  11.00000  0.05    1.54
Q3    1   0.3985 -0.0410  0.2838  11.00000  0.05    1.52
Q4    1   0.2580  0.1607  0.9028  11.00000  0.05    1.49
Q5    1   0.0056  0.4582  0.2413  11.00000  0.05    1.47
Q6    1   0.1615  0.2467  0.9021  11.00000  0.05    1.44
Q7    1   0.6018  0.2253  1.1153  11.00000  0.05    1.15
Q8    1   0.1401  0.4761  0.2809  11.00000  0.05    1.06
Q9    1   0.2819  0.2603  0.9637  11.00000  0.05    1.05
Q10   1   0.1173  0.4603  0.3018  11.00000  0.05    1.01
Q11   1   0.4289  0.0583  0.3467  11.00000  0.05    0.99
Q12   1   0.5963  0.3660  0.9195  11.00000  0.05    0.99
Q13   1   0.4047  0.0989  0.3153  11.00000  0.05    0.96
Q14   1   0.0258  0.3756  0.1929  11.00000  0.05    0.93
Q15   1   0.0965  0.4190  0.3142  11.00000  0.05    0.88
Q16   1  -0.0171  0.3642  0.1822  11.00000  0.05    0.85
Q17   1   0.0932  0.3841  0.1419  11.00000  0.05    0.84
Q18   1   0.2818 -0.0455  0.2368  11.00000  0.05    0.82
Q19   1   0.1651  0.1135  0.8869  11.00000  0.05    0.81
Q20   1   0.2428  0.1985  0.9821  11.00000  0.05    0.81
Q21   1   0.2636  0.3001  0.9351  11.00000  0.05    0.81
Q22   1   0.4029  0.0491  0.2588  11.00000  0.05    0.79
Q23   1   0.1044  0.4647  0.2126  11.00000  0.05    0.79
Q24   1   0.3209 -0.0235  0.2345  11.00000  0.05    0.78
Q25   1   0.1291  0.1449  0.8676  11.00000  0.05    0.78
Q26   1   0.1060  0.5045  0.2703  11.00000  0.05    0.77
Q27   1   0.1624  0.2036  0.8352  11.00000  0.05    0.75
Q28   1   0.2992 -0.0939  0.2650  11.00000  0.05    0.74
Q29   1   0.5277  0.2156  1.1196  11.00000  0.05    0.74
Q30   1   0.3530  0.0648  0.3552  11.00000  0.05    0.73
Q31   1   0.2168  0.2602  0.9719  11.00000  0.05    0.71
Q32   1   0.0025  0.3188  0.2187  11.00000  0.05    0.71
Q33   1   0.0353  0.4382  0.1620  11.00000  0.05    0.70
Q34   1   0.3735 -0.0107  0.3630  11.00000  0.05    0.70
Q35   1   0.3685  0.0835  0.2581  11.00000  0.05    0.68
Q36   1   0.4881  0.1980  1.0448  11.00000  0.05    0.67
Q37   1   0.3789  0.3633  0.5570  11.00000  0.05    0.66
Q38   1   0.2073  0.1365  0.9407  11.00000  0.05    0.66
Q39   1   0.3433  0.0312  0.2189  11.00000  0.05    0.64
Q40   1   0.5845  0.1779  1.0450  11.00000  0.05    0.64
Q41   1  -0.0427 -0.0125  0.6734  11.00000  0.05    0.64
Q42   1   0.0102  0.3751  0.2656  11.00000  0.05    0.62
Q43   1   0.0437  0.3429  0.2757  11.00000  0.05    0.61
Q44   1   0.4980  0.0421  1.0043  11.00000  0.05    0.61
Q45   1   0.3064 -0.0387  0.3162  11.00000  0.05    0.58
Q46   1   0.3420 -0.0766  0.3141  11.00000  0.05    0.56
Q47   1   0.1666  0.1598  0.9373  11.00000  0.05    0.55
Q48   1   0.2578  0.0180  0.6775  11.00000  0.05    0.54
Q49   1   0.1934  0.2155  0.6167  11.00000  0.05    0.54
Q50   1   0.0611  0.4831  0.1959  11.00000  0.05    0.52
Q51   1   0.4226  0.0451  0.1392  11.00000  0.05    0.52
Q52   1   0.4879  0.1616  0.6331  11.00000  0.05    0.51
Q53   1   0.4652 -0.0658  0.1974  11.00000  0.05    0.50
Q54   1   0.4002  0.3270  0.5596  11.00000  0.05    0.49
Q55   1   0.3704 -0.0032  0.9218  11.00000  0.05    0.49
Q56   1   0.2160  0.1775  0.5529  11.00000  0.05    0.48
Q57   1   0.2972  0.2846  0.9062  11.00000  0.05    0.47
Q58   1   0.0215  0.4346  0.3389  11.00000  0.05    0.47
Q59   1   0.2551  0.1792  0.8173  11.00000  0.05    0.47
Q60   1   0.4190 -0.0415  0.9424  11.00000  0.05    0.45
Q61   1   0.2610  0.2490  0.8787  11.00000  0.05    0.44
Q62   1   0.2753  0.1633  0.9997  11.00000  0.05    0.43
Q63   1   0.1363  0.2326  0.5894  11.00000  0.05    0.42
Q64   1   0.3821  0.1733  0.8501  11.00000  0.05    0.42
Q65   1   0.1067 -0.1810  0.1815  11.00000  0.05    0.42
Q66   1   0.2394  0.6016  0.4779  11.00000  0.05    0.41
Q67   1   0.1613  0.0248  0.9560  11.00000  0.05    0.40
Q68   1   0.3436  0.3220  0.9608  11.00000  0.05    0.40
Q69   1   0.4743 -0.0989  0.2433  11.00000  0.05    0.39
Q70   1   0.1212 -0.0035  0.8403  11.00000  0.05    0.38
Q71   1   0.0282  0.4199  0.7096  11.00000  0.05    0.38
Q72   1   0.3415  0.1149  0.8406  11.00000  0.05    0.38
Q73   1   0.1029  0.0555  0.8768  11.00000  0.05    0.38
Q74   1   0.4767  0.2221  0.5995  11.00000  0.05    0.38
Q75   1   0.1946  0.0992  0.9842  11.00000  0.05    0.37
Q76   1   0.3073 -0.0768  0.8114  11.00000  0.05    0.37
Q77   1   0.4532  0.7533  0.7216  11.00000  0.05    0.37
Q78   1   0.2951  0.2797  1.0689  11.00000  0.05    0.37
Q79   1   0.6741  0.4605  0.7549  11.00000  0.05    0.36
Q80   1   0.3854  0.4715  0.4833  11.00000  0.05    0.36
Q81   1   0.1439  0.2308  0.8068  11.00000  0.05    0.36
Q82   1   0.0962  0.3577  0.4582  11.00000  0.05    0.36
Q83   1   0.1407  0.3384  0.1180  11.00000  0.05    0.36
Q84   1   0.4572  0.8254  0.6202  11.00000  0.05    0.36
Q85   1   0.2358  0.6600  0.5826  11.00000  0.05    0.36
Q86   1   0.2460  0.6578  0.4801  11.00000  0.05    0.36
Q87   1  -0.0429  0.0001  0.6280  11.00000  0.05    0.36
Q88   1   0.4427  0.8679  0.7161  11.00000  0.05    0.35
Q89   1   0.2447  0.1647  1.0171  11.00000  0.05    0.35
Q90   1   0.0815  0.2187  0.9001  11.00000  0.05    0.35
Q91   1   0.1413  0.2429  0.9975  11.00000  0.05    0.35
Q92   1   0.3334  0.0654  0.1406  11.00000  0.05    0.35
Q93   1   0.1428  0.3598  0.1815  11.00000  0.05    0.35
Q94   1   0.1386  0.3583  0.4237  11.00000  0.05    0.34
Q95   1   0.2807  0.1384  0.7200  11.00000  0.05    0.34
Q96   1   0.3626  0.4409  0.4214  11.00000  0.05    0.34
Q97   1   0.2540  0.6452  0.5561  11.00000  0.05    0.34
Q98   1   0.1172  0.4034  0.4133  11.00000  0.05    0.34
Q99   1   0.5417  0.6767  0.7349  11.00000  0.05    0.34
Q100  1   0.4262  0.7627  0.6225  11.00000  0.05    0.34
;
_shelx_res_checksum   41189

_shelx_hkl_file
;
   0   0  -1-0.38943 0.79460   3
   0   0  -2 2554.72 207.538   3
   0   0  -3 5.77865 7.00591   3
   0   0  -4 3373.53 278.244   3
   0   0   4 3430.08 276.752   2
   0   0   5 4851.05 386.216   2
   0   0   5 5117.94 387.730   3
   0   0  -5 4233.45 387.837   3
   0   0   6 9889.04 799.989   2
   0   0   7 10.8104 9.49007   3
   0   0   7 30.0849 7.43155   2
   0   0   8 655.496 57.4672   2
   0   0   8 726.313 60.8294   3
   0   0  -9 18.3108 13.2446   4
   0   0   9 19.7582 11.9247   3
   0   0   9 5.45714 7.16671   2
   0   0 -10 1480.22 149.957   3
   0   0 -10 1372.14 147.373   4
   0   0  10 1927.42 144.282   2
   0   0  10 2025.15 149.356   3
   0   0  11 1344.50 95.8568  20
   0   0  11 1292.49 95.1884  15
   0   0  12 392.760 28.6600  10
   0   0  12 388.096 28.4617  15
   0   0  13 226.014 18.8181  10
   0   0  13 167.735 19.4488  13
   0   0  13 226.146 18.8977  15
   0   0  14 20.6455 7.86529  10
   0   0  14 29.7939 34.4277  22
   0   0 -14 11.3583 5.88936  23
   0   0  14 21.3766 8.54584  15
   0   0  14 10.6411 9.30291  13
   0   0  15 887.100 70.4240  10
   0   0  15 983.251 87.4179  22
   0   0 -15 727.495 69.5082  23
   0   0  15 801.136 70.9356  13
   0   0  15 1109.98 71.1776  15
   0   0  16 526.084 46.1238  10
   0   0  16 533.574 46.3817   7
   0   0  16 434.721 65.3738  22
   0   0 -16 501.801 45.2510  23
   0   0  16 498.653 46.6809  13
   0   0  17 26.8270 10.2334   7
   0   0  17 26.1922 9.91909  13
   0   0  17 36.8159 11.8750  15
   0   0  18 288.038 25.6236   7
   0   0  18 332.645 25.9106  15
   0   0  18 239.082 24.8752  13
   0   0  19 875.049 65.6170   7
   0   0  19 872.090 65.5703  15
   0   0  19 672.163 65.0355  13
   0   0  20 651.390 53.2001   7
   0   0  20 633.043 52.9665  15
   0   0  21 1184.28 98.1106   7
   0   0  21 1230.94 98.2693   6
   0   0  22 5.84483 2.81221   7
   0   0  22 8.37265 3.28962   6
   1  -1  21 12.2335 5.17156   7
   1  -1  21 15.6490 6.59842   6
   1  -1  20 14.6062 6.80025   7
   1  -1  20 2.16982 6.08418  15
   1  -1  20 3.21615 4.70832  13
   1  -1  19 168.444 15.4688   7
   1  -1  19 126.496 14.4547  13
   1  -1  19 147.081 15.1313  15
   1  -1  18 6.34535 9.46506   7
   1  -1  18 14.2747 9.24507  15
   1  -1  18 17.4350 8.46365  13
   1  -1  17 194.482 20.4232  10
   1  -1  17 205.342 20.8185   7
   1  -1  17 204.464 21.0589  13
   1  -1  16 583.316 53.4568  10
   1  -1  16 588.922 53.3567   7
   1  -1  16 608.280 53.9796  13
   1  -1  15 733.113 63.5539  10
   1  -1  15 733.633 63.2957   7
   1  -1  15 672.268 63.8529  13
   1  -1  14 29.0413 8.62455  10
   1  -1  14 15.5284 8.39113   7
  -1   1 -14 24.1904 5.98343  23
   1  -1  14 34.2328 9.45711  15
   1  -1  14 12.8738 9.53982  13
   1  -1  13 1081.55 79.6629  10
   1  -1  13 1255.13 93.3871  22
  -1   1 -13 820.372 78.5634  23
   1  -1  13 1244.51 79.9061  15
   1  -1  13 845.758 79.7260  13
   1  -1  12 7.92236 6.86839  10
  -1   1 -12 8.90078 4.82803  23
   1  -1  12 34.8979 28.0751  22
   1  -1  12 10.5588 8.12772  13
   1  -1  12 6.57135 6.98233  15
   1  -1  11 737.477 57.8722  10
   1  -1  11 762.633 57.7309  15
  -1   1 -10 1552.97 150.976   3
   1  -1  10 1962.78 145.213   2
   1  -1  10 1980.20 149.756   3
  -1   1 -10 1337.89 148.100   4
  -1   1  -9 5945.48 543.306   3
   1  -1   9 7350.72 538.875   2
   1  -1   9 7337.69 542.553   3
  -1   1  -9 5275.70 541.334   4
   1  -1   8 5446.03 422.116   3
  -1   1  -8 4375.37 422.630   3
   1  -1   8 5368.30 419.270   2
   1  -1   7 4027.04 338.247   3
   1  -1   7 4194.73 336.097   2
   1  -1   6 69.6330 9.23732   2
   1  -1   6 91.8324 12.6519   3
   1  -1   5 220.036 18.6115   2
  -1   1  -5 168.649 19.4052   2
   1  -1   5 224.778 20.8411   3
   1  -1   4 3858.86 299.849   2
   1  -1   4 3858.12 300.990   3
  -1   1  -4 3406.59 300.129   2
   1  -1   3 4440.38 355.606   2
   1  -1   3 4743.46 356.468   3
  -1   1  -3 4005.48 356.360   3
  -1   1  -3 4383.26 355.776   2
  -1   1  -2 14146.1 1110.40   2
  -1   1  -2 13992.4 1110.85   3
  -1   1  -2 12994.5 1110.70   1
  -1   1  -1 45.7255 6.31931   1
  -1   1  -1 47.6988 4.79055   2
   1  -1   1 36.0211 4.86852   4
  -1   1   0 2274.04 69.6898   2
   1  -1   0 2363.55 68.6096   4
   1  -1  -1 17.1508 5.04188   3
  -1   1   1 15.4966 5.54238   1
   1  -1  -1 19.0628 3.69086   4
   1  -1  -2 5397.42 464.593   3
   1  -1  -2 5904.65 463.945   1
   1  -1  -2 5791.78 463.999   4
   1  -1  -3 1657.66 147.721   3
   1  -1  -3 1609.84 146.816   4
  -1   1   3 1801.30 146.262   1
   1  -1  -3 1976.98 146.158   1
   1  -1  -4 758.889 72.0097   3
   1  -1  -4 901.215 69.1346   1
  -1   1   4 816.859 69.5573   1
   1  -1  -4 797.140 71.0504   4
  -1   1   5 1315.83 103.560   1
   1  -1  -5 1301.87 103.037   1
   1  -1  -5 1171.16 105.691   4
   1  -1  -5 1042.48 106.520   3
   1  -1  -6 3527.64 295.001   3
   1  -1  -6 3786.69 293.850   4
  -1   1   6 3483.87 292.405   2
  -1   1   7 192.510 19.9035   3
   1  -1  -7 146.898 19.8242   4
   1  -1  -7 133.616 21.6202   3
  -1   1   7 141.126 17.2974   2
   1  -1  -8 3363.38 323.452   4
  -1   1   8 4450.99 325.243   3
  -1   1   8 4098.56 322.037   2
  -1   1   9 1589.41 136.565   2
  -1   1   9 1773.70 140.535   3
  -1   1  10 406.791 37.0521   2
  -1   1  10 402.438 41.3656   3
   1  -1 -11 6087.85 454.058  25
  -1   1  11 8778.33 455.369  20
  -1   1  11 7747.61 454.488  15
  -1   1  11 5956.13 454.628  13
   1  -1 -12 833.700 70.0832  25
  -1   1  12 1102.18 71.4189  20
  -1   1  12 854.886 70.8736  13
  -1   1  12 1094.90 70.6236  15
  -1   1  13 2783.63 145.770  15
  -1   1  13 2056.04 145.912  13
  -1   1  14 361.837 26.2488  15
  -1   1  14 269.512 26.5801  13
  -1   1  15 240.879 23.7887  13
  -1   1  15 292.685 23.3712  15
   1  -1 -16 50.8888 8.80583  23
  -1   1  16 82.1244 12.0501  13
  -1   1  16 88.0884 11.7450  15
  -1   1  17 4085.25 339.260   7
  -1   1  17 3391.12 348.083  22
  -1   1  17 3521.34 339.275  13
  -1   1  18 24.1557 10.5398   7
  -1   1  18 8.92286 10.5339  15
  -1   1  18 3.12779 7.66390  13
  -1   1  19 556.736 42.4294   7
  -1   1  19 648.088 42.5314  15
  -1   1  20 11.7873 7.82325   7
  -1   1  20 6.15042 6.22769  15
  -1   1  21 3.46640 5.74687   7
  -1   1  21 3.06885 6.05015   6
   2  -2  21 158.560 12.6498   6
   2  -2  21 111.954 11.1300   7
   2  -2  21 121.442 11.4988  11
   2  -2  20 0.79501 6.09218   7
   2  -2  20-5.90271 8.91649   6
   2  -2  20 3.60171 4.70569  13
   2  -2  19 409.456 35.4134   7
   2  -2  19 457.606 35.6675  15
   2  -2  19 386.559 35.3864  13
   2  -2  18 5.92580 8.52101   7
   2  -2  18 0.59005 8.23667  10
   2  -2  18-4.83107 8.65267  13
   2  -2  18 2.09352 8.54778  15
   2  -2  17 1649.06 133.031   7
   2  -2  17 1442.87 133.212  10
   2  -2  17 1834.73 133.621  15
   2  -2  17 1620.00 133.614  13
   2  -2  16 630.779 56.5986   7
   2  -2  16 643.636 57.3004  10
   2  -2  16 637.879 57.4182  13
   2  -2  15 522.774 45.0020  10
   2  -2  15 527.843 44.4488   7
   2  -2  15 630.579 45.6392  15
   2  -2  15 470.581 45.1451  13
   2  -2  14 72.6180 11.3753  10
   2  -2  14 53.1528 9.91971   7
   2  -2  14 30.2365 34.4775  22
   2  -2  14 74.3911 12.0937  15
   2  -2  14 56.8080 11.7050  13
   2  -2  13 2864.66 219.597  10
   2  -2  13 2502.93 218.866   7
   2  -2  13 2306.76 219.529  13
   2  -2  12 2652.65 205.435  10
   2  -2  12 2352.40 204.732   7
   2  -2  12 2184.10 205.381  13
   2  -2  11 2807.81 217.316  10
   2  -2  11 2151.69 222.679  22
   2  -2  11 2142.00 217.172  13
  -2   2 -10 37.4846 17.1669   3
  -2   2 -10 32.4113 15.7387   4
   2  -2  10 16.4339 12.4522   3
   2  -2  10 26.3977 8.97394   2
   2  -2   9 210.340 24.2390   3
  -2   2  -9 153.375 25.2217   3
   2  -2   9 219.994 20.8789   2
   2  -2   8 602.278 52.0286   3
  -2   2  -8 535.676 53.0175   3
   2  -2   8 567.927 49.1381   2
   2  -2   7 330.240 29.6525   3
   2  -2   7 326.846 27.2549   2
  -2   2  -7 239.182 27.8830   2
  -2   2  -7 290.634 30.7979   3
  -2   2  -6 5305.76 485.705   2
   2  -2   6 5881.69 485.331   1
  -2   2  -6 5442.39 487.194   3
   2  -2   6 6705.73 485.665   2
   2  -2   6 6677.12 487.232   3
   2  -2   5 1275.72 113.119   1
   2  -2   5 1436.55 113.771   3
  -2   2  -5 1281.54 112.662   2
   2  -2   5 1489.22 112.675   2
  -2   2  -4 528.966 51.2924   4
   2  -2   4 682.382 50.8781   2
   2  -2   4 581.334 51.8936   1
  -2   2  -4 603.237 50.6176   2
   2  -2   3 5509.91 403.448   2
   2  -2   3 4794.25 404.251   1
  -2   2  -3 4281.09 403.271   4
  -2   2  -3 4985.86 403.949   1
  -2   2  -3 5277.72 403.142   2
  -2   2  -2 1258.76 115.501   1
  -2   2  -2 1485.30 114.505   2
  -2   2  -1 1721.19 149.898   1
   2  -2   1 1823.14 148.410   4
  -2   2  -1 1893.48 148.950   2
  -2   2   0 1875.19 175.710   1
   2  -2   0 2306.62 174.123   4
  -2   2   0 2057.15 174.912   2
   2  -2  -1 4083.01 309.317   4
  -2   2   1 3540.58 310.610   1
  -2   2   1 3624.12 310.074   2
   2  -2  -2 3765.19 279.024   4
   2  -2  -2 3216.29 280.141   3
   2  -2  -2 3178.34 279.651   1
   2  -2  -3 5563.71 455.198   4
  -2   2   3 5484.19 455.753   1
   2  -2  -3 5530.58 456.702   3
   2  -2  -3 5854.01 455.633   1
   2  -2  -4 12298.6 927.563   4
   2  -2  -4 11703.3 926.968   1
   2  -2  -4 10550.0 928.674   3
  -2   2   4 11034.2 927.206   1
   2  -2  -5 5619.15 481.311   3
  -2   2   5 5748.38 478.860   1
   2  -2  -5 6066.23 478.418   1
   2  -2  -5 6037.74 479.775   4
   2  -2  -6 4834.67 413.976   3
  -2   2   6 4928.72 410.178   1
   2  -2  -6 5385.35 412.350   4
   2  -2  -6 5078.58 409.547   1
   2  -2  -7 5162.57 428.859   3
  -2   2   7 6311.16 428.762   3
   2  -2  -7 5653.23 426.912   4
   2  -2  -7 4948.85 422.669   1
   2  -2  -8 442.573 40.2752   4
  -2   2   8 391.210 38.2087   2
  -2   2   8 430.928 41.1763   3
   2  -2  -8 353.320 42.5090   3
  -2   2   9 5514.96 461.098   2
   2  -2  -9 5152.76 465.703   3
  -2   2   9 6458.60 465.087   3
   2  -2  -9 5601.73 463.062   4
  -2   2  10 9411.54 735.150   3
  -2   2  10 8790.85 730.836   2
  -2   2  11 194.885 17.2683   9
  -2   2  11 241.070 18.0993  20
   2  -2 -11 191.453 16.7053  25
  -2   2  11 152.485 17.2507  13
  -2   2  11 212.664 16.9011  15
   2  -2 -11 163.760 17.8860  11
  -2   2  12 266.053 21.0627   9
  -2   2  12 299.340 22.0004  20
   2  -2 -12 195.954 20.1452  25
   2  -2 -12 226.508 21.7858  11
  -2   2  12 210.285 20.9908  13
  -2   2  12 260.128 20.5587  15
  -2   2  13 1514.59 94.6528  20
   2  -2 -13 1111.51 93.2665  25
  -2   2  13 1122.84 94.0253  13
  -2   2  13 1444.81 93.8100  15
  -2   2  14 9.79513 19.0937   5
  -2   2  14 4.32464 7.78022  15
  -2   2  14-2.35319 8.33287  13
  -2   2  15 735.893 66.3529  13
  -2   2  15 1080.29 66.4438  15
  -2   2  16 136.251 16.7603  13
  -2   2  16 190.667 16.9083  15
   2  -2 -17 32.9690 7.15083  23
  -2   2  17 38.4625 41.7820  22
  -2   2  17 34.4711 9.38799  13
  -2   2  17 43.4424 10.6793  15
  -2   2  18 437.161 34.4572   7
  -2   2  18 328.384 55.8974  22
  -2   2  18 292.765 33.0212  13
  -2   2  19-8.40321 9.65809   7
  -2   2  19 8.25254 36.6704  22
  -2   2  19 27.8092 8.96197  15
  -2   2  20 62.3309 9.92460   7
  -2   2  20 70.7332 8.65524  15
  -2   2  21 132.116 12.7403   7
   3  -3  21 609.991 49.9683  11
   3  -3  20 116.129 10.6800   7
   3  -3  20 103.376 10.6397  13
   3  -3  19 439.657 34.0684   7
   3  -3  19 367.679 34.1700  10
   3  -3  19 387.716 34.2794  15
   3  -3  19 410.512 34.3074  13
   3  -3  18 53.5941 10.7880  10
   3  -3  18 52.5145 9.51312   7
   3  -3  18 76.2345 10.4568  15
   3  -3  18 60.9707 10.6175  13
   3  -3  17 61.9052 9.96754   7
   3  -3  17 44.8013 11.3218  10
   3  -3  17 64.3015 11.2213  15
   3  -3  17 65.6646 11.5132  13
   3  -3  16 352.245 32.8907   7
   3  -3  16 329.851 33.9688  10
   3  -3  16 386.020 34.1910  13
   3  -3  15 1771.69 148.667  10
   3  -3  15 1707.76 147.812   7
   3  -3  15 2075.85 148.799  15
   3  -3  15 1773.63 148.846  13
   3  -3  14 46.9406 8.67721   7
   3  -3  14 42.3005 11.2145  10
   3  -3  14 34.2043 10.8222  13
   3  -3  14 50.9109 10.6380  15
   3  -3  13 976.985 77.6857  10
   3  -3  13 879.166 76.6504   7
   3  -3  13 872.096 77.6888  13
   3  -3  12 7.03760 8.50312  10
   3  -3  12 7.53254 6.07452   7
   3  -3  12 14.1194 8.60539  15
   3  -3  12 8.02615 8.36311  13
   3  -3  11 278.083 24.0654  10
   3  -3  11 257.700 22.8539   7
   3  -3  11 215.130 23.9644  13
   3  -3  10 1211.69 97.5146  10
  -3   3 -10 861.248 101.678   4
   3  -3  10 978.388 97.4047  13
  -3   3  -9 109.035 19.9183   3
   3  -3   9 124.990 15.4667   2
  -3   3  -9 114.419 19.0599   4
  -3   3  -8 113.917 16.5481   4
   3  -3   8 87.6477 11.9408   1
  -3   3  -8 151.191 19.6567   3
   3  -3   8 122.654 14.6435   2
  -3   3  -8 103.223 15.2598   2
   3  -3   7 1111.25 83.6823   2
  -3   3  -7 926.514 83.4158   2
  -3   3  -7 995.147 84.8009   4
  -3   3  -7 1032.17 85.8550   3
   3  -3   7 913.006 83.0082   1
   3  -3   6 4154.22 311.795   2
  -3   3  -6 3781.80 311.296   2
  -3   3  -6 3861.33 312.989   3
   3  -3   6 3528.83 312.053   1
  -3   3  -6 3774.38 312.233   4
   3  -3   5 1559.02 142.651   1
  -3   3  -5 1717.87 141.947   4
   3  -3   5 1834.07 141.747   2
  -3   3  -5 1783.65 142.509   3
  -3   3  -5 1679.58 141.025   2
  -3   3  -4 93.4503 12.7582   4
   3  -3   4 120.121 17.0447   1
   3  -3   4 116.997 13.3150   2
  -3   3  -4 92.0022 11.9532   2
  -3   3  -4 116.197 13.6561   3
   3  -3   3 776.275 73.7196   1
  -3   3  -3 912.829 71.3673   2
   3  -3   3 864.627 72.3080   2
  -3   3  -3 842.695 71.3935   4
  -3   3  -3 838.296 73.2895   1
  -3   3  -2 566.943 45.4447   2
  -3   3  -2 509.427 47.8806   1
   3  -3   2 495.812 45.0423   4
  -3   3  -2 539.221 44.7251   4
  -3   3  -1 23.7430 8.43846   2
  -3   3  -1 33.1163 7.11657   4
   3  -3   1 30.3144 7.59202   4
  -3   3  -1 42.6621 13.1061   1
  -3   3   0 19298.3 1558.38   1
   3  -3   0 19719.4 1555.98   4
  -3   3   0 18933.0 1556.99   2
  -3   3   0 19000.9 1555.97   4
  -3   3   1 4099.41 338.357   2
   3  -3  -1 4515.83 337.156   4
  -3   3   1 3921.97 337.128   4
  -3   3   1 3952.60 339.465   1
   3  -3  -2 5070.52 415.468   3
   3  -3  -2 5446.65 413.539   4
   3  -3  -2 4557.34 414.936   1
   3  -3  -3 2065.29 152.796   4
   3  -3  -3 1695.25 153.736   1
  -3   3   3 1782.19 154.179   1
   3  -3  -3 1794.18 154.782   3
   3  -3  -4 70.6588 14.5549   1
   3  -3  -4 92.6460 13.2774   4
  -3   3   4 60.8833 14.7733   2
   3  -3  -4 42.7025 15.6921   3
  -3   3   4 99.8732 16.0388   1
   3  -3  -5 11353.6 860.946   4
  -3   3   5 10546.2 861.093   1
   3  -3  -5 10347.0 862.999   3
  -3   3   5 9703.81 861.288   2
   3  -3  -5 10938.6 860.471   1
   3  -3  -6 10487.9 798.391   4
  -3   3   6 9495.69 797.582   1
  -3   3   6 10160.3 800.276   3
   3  -3  -6 9157.76 800.521   3
   3  -3  -6 10411.4 797.018   1
  -3   3   6 8986.82 798.582   2
   3  -3  -7 2017.10 168.913   1
   3  -3  -7 2302.35 172.189   4
  -3   3   7 1815.93 171.639   2
   3  -3  -7 2055.38 174.890   3
  -3   3   7 2199.86 173.900   3
  -3   3   8 109.106 19.0046   3
  -3   3   8 76.2602 16.8026   2
   3  -3  -8 116.916 23.4470   3
   3  -3  -8 133.228 18.3218   4
   3  -3  -8 77.7626 11.2269   1
  -3   3   9 12.1244 11.8264   2
   3  -3  -9 27.3869 13.1113   4
   3  -3  -9 24.2186 19.2055   3
  -3   3   9 6.91265 13.9014   3
  -3   3   9 29.1039 13.3239   2
  -3   3  10 228.965 27.6970   2
  -3   3  10 178.984 27.2332   2
  -3   3  10 137.894 23.9607   5
  -3   3  10 293.157 22.3577   9
  -3   3  10 272.374 21.5149  15
  -3   3  11 1449.92 101.532   9
   3  -3 -11 1208.45 101.078  25
  -3   3  11 1631.59 101.929  20
  -3   3  11 1417.99 101.265  15
  -3   3  11 1141.31 101.281  13
   3  -3 -11 1116.29 101.611  11
  -3   3  12 1421.83 96.2911   9
  -3   3  12 653.562 97.1535   5
   3  -3 -12 1042.75 95.5852  25
  -3   3  12 1498.29 96.6651  20
  -3   3  12 1340.59 95.9493  15
  -3   3  12 1079.42 96.0204  13
   3  -3 -12 1085.65 96.4206  11
  -3   3  13-2.38098 18.1186   5
   3  -3 -13 5.43381 6.80987  25
  -3   3  13 25.9958 8.86437  20
  -3   3  13 2.13243 7.64058  13
   3  -3 -13 13.2482 10.0053  11
  -3   3  13 6.40367 6.90734  15
  -3   3  14-5.69904 19.9320   5
   3  -3 -14 13.5614 7.49877  25
  -3   3  14 13.0219 8.69036  13
  -3   3  14 19.2471 7.90516  15
  -3   3  15 297.300 22.2856  15
  -3   3  15 219.472 22.4362  13
  -3   3  16 156.899 17.6452  13
  -3   3  16 197.618 17.7403  15
  -3   3  17 93.4224 28.4320   5
  -3   3  17 378.167 51.9411  22
  -3   3  17 200.515 21.2312  13
  -3   3  17 297.770 22.1504  15
  -3   3  18 769.764 54.7552   7
  -3   3  18 887.848 77.0399  22
  -3   3  18 913.630 54.8587  15
  -3   3  19 295.640 23.6912  15
  -3   3  19 219.269 23.1735   7
  -3   3  20 435.745 36.4000   7
  -3   3  20 444.806 35.9940  15
  -3   3  21 835.747 68.3195   7
   4  -4  21 90.7477 8.55731  11
   4  -4  20-2.39891 6.04072  11
   4  -4  20 3.54431 4.51572  13
   4  -4  19 453.278 41.8049  10
   4  -4  19 510.669 41.8572  15
   4  -4  19 531.628 41.8546  13
   4  -4  18 6.84071 9.36491  10
   4  -4  18-7.63036 12.0555   6
   4  -4  18-4.02717 6.61601   7
   4  -4  18-0.27428 8.03478  15
   4  -4  18 2.02017 8.02888  13
   4  -4  17 1827.81 159.215  10
   4  -4  17 1919.88 158.484   7
   4  -4  17 2036.66 159.111  15
   4  -4  17 2021.40 159.273  13
   4  -4  16 252.026 24.0592  10
   4  -4  16 218.445 21.9095   7
   4  -4  16 273.596 23.4864  15
   4  -4  16 240.014 23.5498  13
   4  -4  15 21.5592 7.98994   7
   4  -4  15 26.7818 12.0159  10
   4  -4  15 7.65499 10.2248  13
   4  -4  15 30.5087 10.1618  15
   4  -4  14 556.411 48.1407  10
   4  -4  14 531.588 46.3945   7
   4  -4  14 596.908 47.5457  15
   4  -4  14 547.600 47.6474  13
   4  -4  13 103.882 11.8126   7
   4  -4  13 88.4814 14.3582  10
   4  -4  13 111.936 13.6860  13
   4  -4  13 125.904 13.6432  15
   4  -4  12 120.777 14.0359  10
   4  -4  12 91.3762 11.2261   7
   4  -4  12 93.9281 33.1554  22
   4  -4  12 122.029 13.1237  15
   4  -4  12 116.114 13.5452  13
   4  -4  11 32.9907 6.45161   7
   4  -4  11 40.2196 9.07680  13
   4  -4  11 48.3227 8.53736  15
   4  -4  10 610.785 48.9122  10
   4  -4  10 554.695 48.1074   8
   4  -4  10 664.674 48.7734  15
   4  -4  10 507.118 48.6526  13
   4  -4   9 21.2373 12.3023   2
  -4   4  -9 28.1489 15.3790   3
  -4   4  -9 56.3730 13.7160   4
   4  -4   9 38.1326 7.69975  10
   4  -4   9 31.7712 7.48292  13
  -4   4  -8 1434.83 115.428   4
   4  -4   8 1457.94 115.258   2
  -4   4  -8 1430.61 117.454   3
  -4   4  -8 1271.64 114.159   2
   4  -4   8 1271.97 113.680   1
   4  -4   7 349.507 35.2433   2
  -4   4  -7 333.821 33.7824   2
  -4   4  -7 395.610 37.2112   3
   4  -4   7 345.074 35.7010   1
  -4   4  -7 408.927 35.1942   4
   4  -4   6 1503.92 131.202   1
  -4   4  -6 1523.41 129.262   2
  -4   4  -6 1625.19 129.972   4
  -4   4  -6 1602.29 130.956   3
   4  -4   6 1534.82 130.359   2
  -4   4  -5 300.682 26.3959   4
  -4   4  -5 268.457 27.4843   3
   4  -4   5 278.162 30.1862   1
  -4   4  -5 276.977 25.8234   2
   4  -4   5 224.698 27.0680   2
  -4   4  -4 4194.52 333.994   3
   4  -4   4 4087.30 335.942   1
  -4   4  -4 4166.93 333.123   4
  -4   4  -4 4113.58 333.209   2
   4  -4   4 3857.92 334.276   2
   4  -4   3 934.343 75.6288   1
  -4   4  -3 903.386 72.2008   3
  -4   4  -3 854.603 71.0533   4
  -4   4  -3 848.063 74.6062   1
   4  -4   3 735.410 72.4971   2
  -4   4  -3 841.770 71.4662   2
   4  -4   2 4298.41 373.309   4
  -4   4  -2 4940.85 374.134   2
   4  -4   2 3903.65 374.534   2
  -4   4  -2 4574.02 376.343   1
  -4   4  -2 5109.07 373.315   4
   4  -4   1 2.61086 7.32950   4
  -4   4  -1 13.8884 8.45153   2
  -4   4  -1 7.09353 7.32318   4
  -4   4  -1 2.07529 13.2230   1
  -4   4   0 4.24946 14.8430   1
   4  -4   0 16.1227 7.80715   4
  -4   4   0 28.2438 8.13841   4
  -4   4   0 11.9465 10.6850   2
  -4   4   1 1627.50 136.721   4
  -4   4   1 1574.91 140.186   1
   4  -4  -1 1741.08 136.470   4
  -4   4   1 1627.88 138.151   2
   4  -4  -2 2208.84 161.881   4
  -4   4   2 1786.20 163.118   2
  -4   4   2 1906.42 162.099   4
   4  -4  -2 1869.79 164.198   1
  -4   4   3 121.040 20.0791   1
  -4   4   3 95.9412 16.5574   4
   4  -4  -3 104.674 18.7691   1
   4  -4  -3 126.837 15.1748   4
  -4   4   4 2669.61 232.456   2
   4  -4  -4 2852.26 234.225   3
  -4   4   4 2807.56 233.156   1
  -4   4   4 2635.44 231.727   4
   4  -4  -4 2557.91 232.114   1
   4  -4  -4 3314.16 231.491   4
   4  -4  -5 1193.08 100.717   1
   4  -4  -5 1289.11 99.9577   4
  -4   4   5 1131.43 101.535   2
   4  -4  -5 1086.26 103.125   3
  -4   4   5 1272.42 102.174   1
  -4   4   5 1068.37 100.692   4
   4  -4  -6 1547.87 138.722   3
  -4   4   6 1458.76 136.222   2
   4  -4  -6 1600.69 134.924   1
   4  -4  -6 1735.94 135.425   4
  -4   4   6 1673.15 136.259   1
   4  -4  -7 401.894 38.7640   1
   4  -4  -7 380.262 44.9535   3
  -4   4   7 411.233 40.0205   1
  -4   4   7 416.142 41.8846   2
   4  -4  -7 453.896 40.4557   4
  -4   4   8 301.235 34.9835   3
  -4   4   8 216.710 30.9642   2
   4  -4  -8 317.937 37.3582   3
   4  -4  -8 341.757 32.2173   4
  -4   4   9 368.875 32.2120   5
  -4   4   9 307.228 36.3966   2
  -4   4   9 360.972 30.3810  21
  -4   4  10 538.405 57.9516   2
  -4   4  10 490.487 52.8457   5
  -4   4  10 511.771 57.7123   2
   4  -4 -10 675.881 51.7328  25
   4  -4 -10 545.317 52.0480  11
  -4   4  11 5084.02 326.744   9
   4  -4 -11 4065.52 326.222  25
  -4   4  11 4023.02 326.349  13
   4  -4 -11 3660.84 326.623  11
  -4   4  11 4600.83 326.348  15
  -4   4  12 66.5941 11.1702   9
  -4   4  12 53.5118 18.5294   5
  -4   4  12 81.7772 10.3054  20
   4  -4 -12 56.6225 9.48209  25
  -4   4  12 79.1059 9.76811  13
   4  -4 -12 63.8411 11.5407  11
  -4   4  12 63.5776 9.37467  15
  -4   4  13 810.385 59.4389   9
   4  -4 -13 708.980 58.7970  25
  -4   4  13 829.271 59.5270  20
   4  -4 -13 694.735 59.8600  11
  -4   4  13 814.626 59.0790  15
  -4   4  13 588.333 58.9371  13
  -4   4  14 28.9282 22.2888   5
   4  -4 -14 50.2226 9.25536  25
  -4   4  14 58.1835 9.98027  13
  -4   4  14 55.4391 9.56336  15
   4  -4 -15 75.5751 11.0440  25
  -4   4  15 98.8525 11.8695  15
  -4   4  15 93.0001 11.9271  13
  -4   4  16 184.205 19.5023  13
  -4   4  16 257.171 19.8228  15
  -4   4  17 588.356 118.153   5
  -4   4  17 2056.73 117.395  15
  -4   4  18 49.4002 11.5124   7
   4  -4 -18 36.3899 7.12438  23
  -4   4  18 63.5029 9.81089  15
  -4   4  19 855.291 78.0349   7
  -4   4  19 638.686 88.4179  22
  -4   4  20 45.5437 8.13575   7
  -4   4  20 40.2518 6.64442  15
  -4   4  21 0.12075 5.01390   7
   5  -5  20 12.9869 6.89387   6
   5  -5  20 15.6135 5.66713  11
   5  -5  20 16.9488 4.29967  13
   5  -5  19 10.3739 7.81100  11
   5  -5  19 6.45458 8.97845   6
   5  -5  19 23.6460 6.40606  15
   5  -5  19 26.6447 6.21067  13
   5  -5  18 24.6254 9.82107  10
   5  -5  18 64.9997 11.9609   6
   5  -5  18 43.4331 9.07057  15
   5  -5  18 50.6458 9.09751  13
   5  -5  17 782.316 67.7276  10
   5  -5  17 841.192 67.9605   6
   5  -5  17 802.000 67.2920  15
   5  -5  17 808.692 67.3706  13
   5  -5  16 248.145 23.9741  10
   5  -5  16 228.686 24.0303   6
   5  -5  16 249.588 22.9200  15
   5  -5  16 221.805 22.8455  13
   5  -5  15 299.513 29.3584  10
   5  -5  15 311.825 28.4541  15
   5  -5  15 316.035 28.8525  13
   5  -5  14-5.43593 11.7783  10
   5  -5  14-4.69799 9.96210  15
   5  -5  14 8.38107 10.0091  13
   5  -5  13 1463.31 122.921  10
   5  -5  13 1518.60 122.494  15
   5  -5  13 1486.14 122.706  13
   5  -5  12 1033.97 88.6596   8
   5  -5  12 1067.61 89.5322  10
   5  -5  12 1136.37 89.2372  15
   5  -5  12 1091.94 89.4336  13
   5  -5  11 4372.73 371.332   8
   5  -5  11 4795.12 372.056  10
   5  -5  11 4835.10 371.739  15
   5  -5  11 4434.54 371.811  13
   5  -5  10 261.101 23.8468  10
   5  -5  10 265.676 22.8849   8
   5  -5  10 259.703 23.3164  15
   5  -5  10 242.231 23.5066  13
   5  -5   9 1471.11 114.357  10
   5  -5   9 1351.88 113.758   8
   5  -5   9 1460.44 114.055  15
  -5   5  -9 1139.68 117.684   4
   5  -5   8 3617.34 256.605  10
   5  -5   8 2536.74 259.675   1
   5  -5   8 2760.19 260.705   2
  -5   5  -8 2947.12 259.918   4
  -5   5  -8 2916.64 262.181   3
  -5   5  -7 68.1603 12.6038   4
   5  -5   7 35.4623 16.2403   1
  -5   5  -7 84.2123 14.9166   3
  -5   5  -7 57.2243 11.9986   2
   5  -5   7 59.9848 15.3575   2
  -5   5  -6 16505.1 1286.91   4
  -5   5  -6 15507.5 1286.70   2
  -5   5  -6 16628.9 1288.61   3
   5  -5   6 15314.4 1288.38   2
   5  -5   6 15448.6 1289.28   1
   5  -5   5 50.1278 17.8733   1
  -5   5  -5 55.1372 10.4530   2
   5  -5   5 43.8380 14.0968   2
  -5   5  -5 36.0536 11.9774   3
  -5   5  -5 58.4169 10.9098   4
  -5   5  -4 14.5649 7.99212   4
   5  -5   4 25.8025 16.3467   1
   5  -5   4-2.15570 13.2344   2
  -5   5  -4 15.6293 8.49140   2
  -5   5  -4 17.2708 10.1206   3
  -5   5  -3 1352.56 113.542   2
   5  -5   3 1186.31 114.934   2
  -5   5  -3 1424.69 117.037   1
  -5   5  -3 1412.94 112.849   4
   5  -5   3 1429.04 117.689   1
  -5   5  -2 892.095 74.3626   1
   5  -5   2 691.148 71.8036   2
   5  -5   2 769.376 69.6812   4
   5  -5   2 798.825 74.1180   1
  -5   5  -2 893.575 70.6150   2
  -5   5  -2 865.508 69.3803   4
  -5   5  -1 2225.86 185.756   1
  -5   5  -1 2276.12 181.490   4
  -5   5  -1 2260.03 182.805   2
   5  -5   1 2113.56 181.361   4
   5  -5   0 2251.94 172.446   4
  -5   5   0 2299.60 174.374   2
   5  -5   0 1623.10 174.214   2
  -5   5   0 1888.62 175.389   3
  -5   5   0 2196.83 172.578   4
  -5   5   0 2194.19 177.054   1
   5  -5  -1 63.5687 11.3048   4
  -5   5   1 65.7014 12.0928   4
  -5   5   1 49.5908 13.8742   2
  -5   5   1 19.6396 16.1788   3
   5  -5  -1 56.0485 16.8743   1
  -5   5   1 42.8551 17.2371   1
  -5   5   2 116.580 22.1744   3
   5  -5  -2 150.780 16.5711   4
   5  -5  -2 116.453 20.8748   1
  -5   5   2 146.805 19.2497   2
  -5   5   2 116.455 17.2145   4
   5  -5  -3 2401.41 202.659   1
  -5   5   3 2461.02 203.499   1
  -5   5   3 2358.82 200.571   4
   5  -5  -3 2923.62 200.173   4
   5  -5  -4 1511.96 147.567   1
   5  -5  -4 1968.69 146.029   4
  -5   5   4 1856.83 149.526   1
  -5   5   4 1714.16 147.880   2
  -5   5   4 1661.33 146.804   4
  -5   5   5 103.576 19.5909   4
   5  -5  -5 155.264 18.1876   4
   5  -5  -5 112.512 20.1679   1
  -5   5   5 126.492 20.8054   2
   5  -5  -5 133.096 24.1379   3
  -5   5   5 103.905 21.4130   1
   5  -5  -6 2.41972 13.9004   1
   5  -5  -6 7.76465 17.1636   3
  -5   5   6 30.7767 15.7027   2
   5  -5  -6 49.2363 12.9639   4
  -5   5   6 22.9226 14.8258   1
   5  -5  -7 64.1510 14.7246   4
   5  -5  -7 86.4711 21.6491   3
   5  -5  -7 60.2757 15.0311   1
  -5   5   7 45.4766 15.8871   2
  -5   5   8 21.7652 7.19339   9
  -5   5   8 8.37736 12.6564   2
   5  -5  -8 26.9601 13.7695   4
  -5   5   8 20.4831 6.62218  21
  -5   5   9 3432.24 230.402   9
  -5   5   9 2298.69 235.859   2
   5  -5  -9 2520.25 229.756   6
   5  -5  -9 2930.40 230.061  25
  -5   5   9 3350.20 230.079  21
   5  -5  -9 2301.35 230.009  11
   5  -5 -10 1235.75 101.714   6
   5  -5 -10 1272.35 101.879  25
  -5   5  10 1426.18 101.918  21
   5  -5 -10 1066.40 102.036  11
  -5   5  10 1211.97 101.658  13
   5  -5 -11 387.451 31.5562  25
   5  -5 -11 346.113 32.1971  11
  -5   5  11 351.842 31.1401  13
  -5   5  12 99.9899 20.9033   5
   5  -5 -12 108.839 13.1415  25
  -5   5  12 114.819 12.5577  13
  -5   5  12 119.995 12.8711  15
   5  -5 -12 100.482 14.3540  11
  -5   5  13 1297.55 88.0114   9
   5  -5 -13 1006.97 87.1615  25
  -5   5  13 1253.00 87.5118  15
   5  -5 -13 1025.17 88.0066  11
  -5   5  13 1006.75 87.3337  13
  -5   5  14 68.4053 24.9909   5
   5  -5 -14 119.882 13.9878  25
  -5   5  14 111.114 13.9235  13
   5  -5 -14 123.775 16.0171  11
  -5   5  14 165.685 14.3798  15
   5  -5 -15 1864.67 147.583  25
  -5   5  15 1791.05 147.881  13
  -5   5  16 63.3897 24.3294   5
   5  -5 -16 67.4677 10.6129  25
  -5   5  16 94.7343 11.2605  15
  -5   5  17 51.6281 24.6884   5
  -5   5  17 122.258 13.0887  15
  -5   5  18 68.2521 22.6134   5
  -5   5  18 139.409 13.7449  15
  -5   5  19 98.0178 13.0502   7
  -5   5  19 121.262 12.4011  15
  -5   5  20 54.9143 8.03071   7
  -5   5  20 43.8717 27.3801  22
  -5   5  21 66.2015 7.00183   7
   6  -6  20 21.6238 5.85652   6
   6  -6  20 27.3764 4.93027  11
   6  -6  20 20.4261 3.60600  13
   6  -6  19 657.802 50.7710   6
   6  -6  19 593.557 50.4773  11
   6  -6  19 589.973 50.2486  13
   6  -6  18 12.4143 8.65925  11
   6  -6  18 16.2707 10.0499   6
   6  -6  18 21.6570 7.63086  15
   6  -6  18 19.7031 7.31545  13
   6  -6  17 419.268 39.7659  10
   6  -6  17 396.990 39.1179  15
   6  -6  17 488.889 39.2979  13
   6  -6  16 1521.23 128.432  10
   6  -6  16 1629.43 128.326   6
   6  -6  16 1446.58 127.972  15
   6  -6  16 1668.89 128.212  13
   6  -6  15 2339.66 191.876  10
   6  -6  15 2368.10 191.481   6
   6  -6  15 2296.42 191.453  15
   6  -6  15 2387.52 191.581  13
   6  -6  14 1019.52 84.2004  10
   6  -6  14 953.785 83.4921   6
   6  -6  14 1013.02 83.5348  15
   6  -6  14 1039.15 83.6847  13
   6  -6  13 836.967 65.7220  10
   6  -6  13 700.416 64.2156   8
   6  -6  13 822.541 64.9521   6
   6  -6  13 747.682 64.8609  15
   6  -6  13 801.005 65.1402  13
   6  -6  12 46.0191 12.4796  10
   6  -6  12 45.0175 9.63869   8
   6  -6  12 47.6321 10.6481   6
   6  -6  12 36.0537 10.5278  15
   6  -6  12 43.3122 10.5847  13
   6  -6  11 74.3723 12.5851  10
   6  -6  11 89.5807 10.9859   8
   6  -6  11 76.7821 11.5326  15
   6  -6  11 60.3065 11.1471   6
   6  -6  10 1217.20 100.985   8
   6  -6  10 1316.34 101.669  10
   6  -6  10 1300.75 101.364  15
   6  -6  10 1134.27 100.869   6
   6  -6   9 674.923 55.4116  10
   6  -6   9 670.380 54.8803   8
   6  -6   9 601.905 54.6788   6
   6  -6   9 701.766 55.1415  15
   6  -6   8 679.519 52.8101  10
   6  -6   8 639.469 52.2780   8
   6  -6   8 559.555 58.2498   2
  -6   6  -8 548.250 56.1533   4
   6  -6   8 582.192 52.0276   6
   6  -6   8 678.242 52.5119  15
   6  -6   8 621.677 52.3663  13
   6  -6   7 29.9231 7.56568  10
   6  -6   7 4.65231 15.1109   2
  -6   6  -7 15.2512 10.2660   4
   6  -6   7 28.8310 6.47624   6
   6  -6   7 4.76464 16.3958   1
  -6   6  -7 35.3101 13.4372   3
   6  -6   7 20.3607 7.02595  15
   6  -6   7 20.5332 6.01332  13
  -6   6  -6 1217.50 98.0451   4
   6  -6   6 1231.44 102.842   1
  -6   6  -6 1147.16 99.9263   3
  -6   6  -6 1056.27 97.9380   2
   6  -6   6 1166.72 101.279   2
   6  -6   5 1334.89 110.585   1
  -6   6  -5 1385.28 105.517   4
  -6   6  -5 1224.94 106.878   3
   6  -6   5 1022.57 107.584   2
  -6   6  -5 1254.72 105.788   2
  -6   6  -4 315.187 31.4047   2
  -6   6  -4 340.014 32.9192   3
  -6   6  -4 331.212 30.7809   4
   6  -6   4 327.534 37.1620   1
   6  -6   4 295.167 34.7459   2
  -6   6  -3 29.8775 10.6615   2
   6  -6   3 19.9213 17.3263   1
   6  -6   3 32.5101 15.5573   2
  -6   6  -3 17.1580 9.88757   4
  -6   6  -2 671.491 54.1473   4
   6  -6   2 562.637 54.0485   4
  -6   6  -2 709.996 55.8365   2
  -6   6  -2 671.570 60.1286   1
   6  -6   2 465.861 56.7768   2
   6  -6   2 636.431 60.2997   1
   6  -6   1 456.349 42.4330   4
  -6   6  -1 474.784 47.8409   3
  -6   6  -1 459.975 42.5452   4
  -6   6  -1 518.615 44.4545   2
  -6   6  -1 484.262 48.7816   1
   6  -6   0 7164.45 583.773   4
  -6   6   0 7496.55 584.256   4
  -6   6   0 7725.19 586.033   2
  -6   6   0 7565.79 589.202   1
  -6   6   0 5944.66 586.951   3
   6  -6   0 7056.53 588.302   1
  -6   6   1 26.2347 18.5193   3
  -6   6   1 44.4621 19.8214   1
   6  -6  -1 45.0177 17.0812   1
   6  -6  -1 30.1308 9.69229   4
  -6   6   1 36.3919 11.7614   4
  -6   6   1 33.5557 12.8961   2
   6  -6  -2 4377.49 323.411   4
  -6   6   2 3963.02 324.027   4
  -6   6   2 3095.03 326.203   3
   6  -6  -2 3914.89 327.231   1
  -6   6   2 4122.03 325.620   2
   6  -6  -3 698.711 65.0034   1
   6  -6  -3 746.453 60.6328   4
  -6   6   3 665.949 61.7885   4
  -6   6   3 708.947 66.5141   1
  -6   6   3 573.852 65.0265   3
  -6   6   4 1925.66 167.639   4
  -6   6   4 2124.96 169.160   2
   6  -6  -4 1904.62 169.295   1
   6  -6  -4 2306.15 166.899   4
  -6   6   4 2041.85 170.959   1
  -6   6   4 1553.35 169.692   3
  -6   6   5 9329.74 884.231   3
   6  -6  -5 12779.9 881.351   4
   6  -6  -5 10264.8 882.648   1
  -6   6   5 10913.3 883.056   2
  -6   6   5 11362.6 884.629   1
  -6   6   5 9973.94 881.831   4
   6  -6  -6 4753.96 341.714   4
   6  -6  -6 3742.76 342.062   1
  -6   6   6 4105.15 343.285   2
  -6   6   6 4371.25 344.397   1
  -6   6   6 3657.32 344.917   3
  -6   6   7 412.207 35.7241   9
  -6   6   7 335.579 42.1240   2
   6  -6  -7 378.139 41.1616   4
  -6   6   7 440.372 36.0449   5
  -6   6   7 442.287 35.4529  21
   6  -6  -7 410.655 35.5803  25
  -6   6   8 1420.90 97.6650   9
   6  -6  -8 1011.05 96.9294   6
  -6   6   8 1434.85 98.1034   5
  -6   6   8 1343.95 97.2813  21
   6  -6  -8 1219.68 97.3973  25
   6  -6  -8 930.880 97.1429  11
  -6   6   9 27.6551 8.41667   9
   6  -6  -9 26.0284 7.20515   6
  -6   6   9 34.4315 8.02633  21
   6  -6  -9 17.1101 8.07312  25
  -6   6   9 8.47603 5.97194  13
   6  -6  -9 27.9485 8.48284  11
  -6   6  10 36.9094 6.14628   8
  -6   6  10 36.4255 9.50568   9
   6  -6 -10 21.7652 7.70426   6
  -6   6  10 32.4354 8.84715  21
   6  -6 -10 25.2515 8.69476  25
   6  -6 -10 23.4823 9.25327  11
  -6   6  10 14.5911 6.27249  13
  -6   6  11 2385.58 159.606   9
  -6   6  11 2122.20 158.590   8
   6  -6 -11 1952.71 159.099  25
  -6   6  11 1785.17 158.784  13
   6  -6 -11 1560.54 159.168  11
   6  -6 -12 48.0552 10.4084  25
  -6   6  12 56.6653 9.27031  13
   6  -6 -12 57.0103 12.0179  11
   6  -6 -13 5.18019 8.72692  25
  -6   6  13 12.7234 7.27636  13
  -6   6  13 12.9650 8.20675  15
   6  -6 -13 4.20765 10.4433  11
   6  -6 -14 632.827 53.1396  25
  -6   6  14 788.323 53.4282  15
  -6   6  14 572.604 52.9483  13
   6  -6 -14 639.654 54.0176  11
  -6   6  15 4.73108 23.5658   5
   6  -6 -15 5.54212 8.20217  25
  -6   6  15 8.48497 8.35637  15
   6  -6 -16 285.423 26.1931  25
  -6   6  16 358.024 26.6344  15
  -6   6  17-7.37445 20.8692   5
  -6   6  17 6.25249 7.70185  15
  -6   6  18 48.6968 19.0845   5
  -6   6  18 57.5652 8.71771  15
  -6   6  19 28.2694 6.64908  15
   7  -7  19 715.863 57.0442   6
   7  -7  19 722.208 56.9088  11
   7  -7  19 654.013 56.7020  13
   7  -7  18 114.366 12.0354   6
   7  -7  18 81.7787 10.3085  15
   7  -7  18 94.1966 10.6113  13
   7  -7  17 1716.07 127.016   6
   7  -7  17 1318.94 126.570  15
   7  -7  17 1688.89 126.840  13
   7  -7  16 280.405 27.3895  10
   7  -7  16 316.081 27.3851   6
   7  -7  16 264.026 26.3931  15
   7  -7  16 303.731 26.4893  13
   7  -7  15 36.3131 12.9942  10
   7  -7  15 37.4487 12.4228   6
   7  -7  15 26.4192 10.5546  15
   7  -7  15 47.3110 10.7338  13
   7  -7  14 133.145 14.2207   8
   7  -7  14 138.269 17.7381  10
   7  -7  14 136.954 16.2923   6
   7  -7  14 118.366 15.6620  15
   7  -7  14 102.002 12.5252  25
   7  -7  14 143.798 15.5094  13
   7  -7  13 84.4239 15.0566  10
   7  -7  13 108.089 12.6809   8
   7  -7  13 96.0177 13.7099  15
   7  -7  13 74.8683 10.5236  25
   7  -7  13 96.4257 13.9950   6
   7  -7  12 136.053 15.5484   8
   7  -7  12 144.225 17.7205  10
   7  -7  12 125.164 13.5398  25
   7  -7  12 125.467 15.8116  15
   7  -7  12 140.772 15.9580   6
   7  -7  11 21.2338 9.48486   8
   7  -7  11 42.3192 11.9706  10
   7  -7  11 14.7504 9.76759  15
   7  -7  11 18.7775 9.73323   6
   7  -7  10 592.142 50.1176   8
   7  -7  10 589.643 50.7417  10
   7  -7  10 583.433 49.9827   6
   7  -7  10 606.688 50.4899  15
   7  -7   9 1072.49 88.8423   8
   7  -7   9 1112.23 89.2993  10
   7  -7   9 1048.02 88.5802   6
   7  -7   9 1098.26 89.0727  15
   7  -7   9 1070.37 88.8527  13
   7  -7   8 541.664 46.7017   8
   7  -7   8 594.451 47.1225  10
   7  -7   8 518.536 46.3254   6
   7  -7   8 541.170 46.0138  25
   7  -7   8 544.830 46.8271  15
   7  -7   8 596.387 46.6379  13
   7  -7   7 806.725 68.4532  11
   7  -7   7 866.414 68.8865   8
   7  -7   7 809.625 68.4784   6
   7  -7   7 825.248 68.9717  15
   7  -7   7 833.238 68.3091  25
   7  -7   7 854.828 68.6700  13
   7  -7   6 67.2934 9.57312   8
   7  -7   6 61.0863 8.14382  11
   7  -7   6 72.8209 18.0783   2
  -7   7  -6 47.9527 12.5343   4
   7  -7   6 27.6976 19.3125   1
   7  -7   6 59.2086 8.47467   6
   7  -7   6 58.0990 9.43377  15
   7  -7   6 65.9005 8.11536  25
   7  -7   6 69.5060 8.33112  13
   7  -7   5 174.024 15.9679   8
   7  -7   5 159.293 15.0096  11
   7  -7   5 188.261 16.0779  10
  -7   7  -5 100.232 19.0077   2
   7  -7   5 115.621 23.4279   2
   7  -7   5 122.115 26.1862   1
  -7   7  -5 127.434 19.0040   4
  -7   7  -5 124.054 20.3676   3
   7  -7   5 174.843 15.9904  15
   7  -7   5 186.829 15.2003  13
   7  -7   4 1477.49 121.480   1
  -7   7  -4 1405.16 115.822   2
  -7   7  -4 1352.45 114.340   4
  -7   7  -4 1389.06 116.566   3
   7  -7   4 1192.86 118.408   2
  -7   7  -3 140.923 19.0499   2
   7  -7   3 132.302 26.0002   1
  -7   7  -3 151.502 18.0292   4
   7  -7   3 120.332 23.6111   2
  -7   7  -2 2466.85 193.370   4
   7  -7   2 2390.57 199.489   1
  -7   7  -2 2560.79 195.172   2
   7  -7   2 2047.33 193.153   4
  -7   7  -1 72.5108 14.6081   2
  -7   7  -1 45.8460 19.1980   3
  -7   7  -1 70.6414 21.3750   1
   7  -7   1 45.0440 12.3375   4
  -7   7  -1 46.9434 12.5129   4
  -7   7   0 2437.68 202.005   4
  -7   7   0 1967.25 205.568   3
  -7   7   0 2621.00 208.519   1
   7  -7   0 2492.25 201.689   4
  -7   7   0 2689.28 204.324   2
   7  -7   0 2405.98 207.229   1
  -7   7   1 718.258 73.0149   1
  -7   7   1 763.618 67.5152   4
  -7   7   1 736.817 72.5683   3
  -7   7   1 844.008 69.6816   2
   7  -7  -1 701.470 71.6335   1
   7  -7  -1 768.621 66.4095   4
   7  -7  -2 2144.48 162.639   4
  -7   7   2 1652.24 166.918   3
   7  -7  -2 1822.07 166.967   1
  -7   7   2 1887.98 163.336   4
  -7   7   2 2089.25 165.235   2
   7  -7  -3 1583.51 116.373   4
  -7   7   3 1324.54 117.423   4
  -7   7   3 1377.72 122.139   1
   7  -7  -3 1300.12 120.401   1
  -7   7   3 1126.85 120.407   3
  -7   7   4 904.456 101.007   3
  -7   7   4 1039.43 97.9924   4
  -7   7   4 1203.89 102.713   1
  -7   7   4 1140.14 99.1504   2
   7  -7  -4 1215.57 96.6030   4
   7  -7  -4 1175.34 101.026   1
  -7   7   5 162.590 29.0304   4
  -7   7   5 187.581 33.6345   3
  -7   7   5 302.040 22.1648   5
   7  -7  -5 194.779 30.7318   1
   7  -7  -5 226.240 27.0907   4
  -7   7   5 270.064 33.1528   1
   7  -7  -5 229.265 21.6579  25
  -7   7   5 241.394 21.6897  21
  -7   7   6 607.178 46.0626   9
  -7   7   6 597.988 46.2582   5
   7  -7  -6 453.510 53.2848   1
  -7   7   6 567.086 45.7744  21
   7  -7  -6 525.223 45.9091  25
   7  -7  -6 482.928 45.6287  11
  -7   7   7 1160.26 88.1913   9
  -7   7   7 1178.54 88.5854   5
   7  -7  -7 1064.79 88.1134  25
  -7   7   7 1167.74 87.9723  21
   7  -7  -7 860.024 87.7936  11
  -7   7   8 42.9416 9.73716   9
  -7   7   8 28.2306 11.2246   5
  -7   7   8 59.7433 9.21097  21
   7  -7  -8 53.2729 9.43519  25
   7  -7  -8 50.8042 9.45605  11
  -7   7   9 523.711 38.5945   9
  -7   7   9 507.334 39.6111   5
   7  -7  -9 349.799 37.5002   6
   7  -7  -9 439.217 38.2813  25
  -7   7   9 556.907 38.2667  21
  -7   7   9 447.862 37.5756  13
   7  -7  -9 367.344 38.0339  11
  -7   7  10 9.47569 9.64688   9
  -7   7  10 22.1959 6.40296   8
  -7   7  10 15.1525 14.2889   5
   7  -7 -10 11.9965 7.67077   6
   7  -7 -10 12.1845 9.22687  25
  -7   7  10 16.0830 9.58479  21
   7  -7 -10 19.3608 9.64134  11
  -7   7  10 2.49651 6.22882  13
  -7   7  11 984.675 67.1011   9
  -7   7  11 856.278 65.7663   8
   7  -7 -11 817.656 66.6145  25
   7  -7 -11 622.285 66.5468  11
  -7   7  11 735.034 65.9613  13
  -7   7  12 8.40452 11.2358   9
  -7   7  12 25.4115 6.41777   8
   7  -7 -12 20.5769 10.0206  25
  -7   7  12 17.1011 7.06504  13
   7  -7 -12 8.75449 10.3730  11
   7  -7 -13 42.9021 10.5695  25
  -7   7  13 43.7092 9.84452  15
   7  -7 -13 31.5104 11.3377  11
  -7   7  13 36.3064 8.31146  13
   7  -7 -14 8.08279 9.11330  25
  -7   7  14-11.3593 8.58414  15
   7  -7 -14 4.37761 10.2553  11
  -7   7  15-1.97297 24.6990   5
   7  -7 -15 16.1878 8.49803  25
  -7   7  15 9.27633 8.08989  15
   7  -7 -16 222.981 22.1115  25
  -7   7  16 302.325 22.5832  15
  -7   7  17 149.005 35.3409   5
  -7   7  17 408.102 30.5027  15
  -7   7  18 11.2741 7.37989   7
  -7   7  18 7.52602 16.7505   5
  -7   7  18 22.6393 34.6284  22
  -7   7  18 10.0246 6.11422  15
  -7   7  19 387.303 33.0488   7
  -7   7  19 402.209 32.9352  15
  -7   7  20 13.1819 3.70881   7
   8  -8  19 5.05169 4.30384   6
   8  -8  19 3.77921 3.77227  11
   8  -8  19 3.82010 3.14596  13
   8  -8  18 85.1051 10.3388   6
   8  -8  18 95.0457 9.65924  13
   8  -8  17 315.684 24.1943   6
   8  -8  17 303.753 23.7082  13
   8  -8  16 139.126 14.9014   6
   8  -8  16 95.1600 13.5807  15
   8  -8  16 133.169 13.7927  13
   8  -8  15 124.010 15.3292  11
   8  -8  15 124.216 15.3351   6
   8  -8  15 99.1990 14.6087  15
   8  -8  15 127.893 14.4498  13
   8  -8  14 156.262 17.1543  11
   8  -8  14 139.565 15.4458   8
   8  -8  14 144.529 18.7707  10
   8  -8  14 150.007 17.1868  15
   8  -8  14 150.143 17.3822   6
   8  -8  13 41.4259 10.3486   8
   8  -8  13 37.4825 13.6089  10
   8  -8  13 42.7056 11.3229  11
   8  -8  13 50.9404 7.83074  25
   8  -8  13 26.8427 11.4009  15
   8  -8  13 32.8068 11.5364   6
   8  -8  12 1310.37 96.9990  10
   8  -8  12 1163.57 95.9615  11
   8  -8  12 1080.32 95.8065   8
   8  -8  12 1234.41 96.0677   6
   8  -8  12 1155.44 95.2082  25
   8  -8  12 1084.13 96.3085  15
   8  -8  11 182.615 18.4904  11
   8  -8  11 189.224 18.8710   8
   8  -8  11 187.542 20.0205  10
   8  -8  11 174.927 18.6686   6
   8  -8  11 181.992 16.9993  25
   8  -8  11 155.718 19.2429  15
   8  -8  11 166.782 18.6830  13
   8  -8  10 21.9844 11.6657  10
   8  -8  10-4.49593 9.16134  11
   8  -8  10 17.5142 10.0799   8
   8  -8  10 10.4445 9.22568   6
   8  -8  10 6.60839 6.81372  25
   8  -8  10 6.21479 10.3666  15
   8  -8  10 15.4187 8.52884  13
   8  -8   9 299.200 27.3624  11
   8  -8   9 303.578 28.0218   8
   8  -8   9 324.445 28.8314  10
   8  -8   9 276.686 27.3312   6
   8  -8   9 306.106 26.7502  25
   8  -8   9 303.683 28.2384  15
   8  -8   9 336.770 27.6053  13
   8  -8   8 2592.89 203.756   8
   8  -8   8 2459.85 203.465  11
   8  -8   8 2411.04 203.381   6
   8  -8   8 2444.30 203.916  15
   8  -8   8 2494.14 203.199  25
   8  -8   8 2640.12 203.701  13
   8  -8   7 62.6719 9.70431  11
   8  -8   7 71.3771 11.4720   8
   8  -8   7 72.7230 9.92709   6
   8  -8   7 69.8275 11.1678  15
   8  -8   7 71.6932 9.25646  25
   8  -8   7 83.4884 9.85505  13
   8  -8   6 6619.52 501.581  10
   8  -8   6 6333.95 501.384   8
   8  -8   6 6025.36 501.085  11
   8  -8   6 5835.52 500.948   6
   8  -8   6 6368.91 500.993  25
   8  -8   6 5937.77 501.491  15
   8  -8   6 6377.49 501.241  13
   8  -8   5 777.547 64.9928  11
   8  -8   5 865.514 65.6013   8
   8  -8   5 767.603 64.8857   6
   8  -8   5 776.407 64.9007  25
   8  -8   5 774.836 65.5977  15
  -8   8  -5 720.346 65.7932  14
   8  -8   5 839.381 65.1562  13
   8  -8   4 2044.78 159.158   8
   8  -8   4 1956.08 158.771  11
   8  -8   4 1773.15 158.572   6
   8  -8   4 2094.96 158.795  25
   8  -8   4 1915.02 159.276  15
  -8   8  -4 1801.65 159.456  14
   8  -8   4 2104.33 158.948  13
   8  -8   3 268.178 22.4830   8
   8  -8   3 257.690 21.7057  11
   8  -8   3 228.243 21.4764   6
  -8   8  -3 188.037 25.8531   4
   8  -8   3 232.682 22.6053  15
   8  -8   3 273.860 21.8946  25
  -8   8  -3 230.696 23.5759  14
   8  -8   3 265.162 21.8718  13
   8  -8   2 438.124 35.0694   8
   8  -8   2 434.542 34.4679  11
  -8   8  -2 274.234 43.6949   3
  -8   8  -2 337.836 38.5765   4
   8  -8   2 392.825 35.1522  15
   8  -8   2 430.226 34.6295  25
   8  -8   2 416.568 34.4993  13
  -8   8  -2 363.027 35.9090  14
   8  -8   1 202.679 18.5763   8
  -8   8  -1 168.396 23.2293   4
   8  -8   1 214.244 18.8998  15
   8  -8   1 224.273 18.2637  25
   8  -8   1 197.194 17.8100  13
  -8   8  -1 184.365 20.3481  14
   8  -8   1 201.195 17.7826  11
  -8   8   0 1253.96 139.692   3
  -8   8   0 1447.77 135.201   4
   8  -8   0 1734.44 130.997  25
   8  -8   0 1742.97 131.476  15
   8  -8   0 1634.56 130.787  11
  -8   8   0 1327.03 131.724  14
  -8   8   1 41.2590 21.4577   3
  -8   8   1 78.7048 15.5096   4
   8  -8  -1 69.6688 8.75520  25
  -8   8   1 59.7420 11.7964  14
  -8   8   2 251.972 31.9254   4
  -8   8   2 354.177 25.8566   5
  -8   8   2 281.733 25.7371  21
  -8   8   2 218.689 27.4120  14
   8  -8  -2 304.834 25.4096  11
  -8   8   3 55.5480 17.8536   4
  -8   8   3 87.6679 10.5422   5
  -8   8   3 85.7764 10.2636  21
   8  -8  -3 84.8722 9.29124  11
  -8   8   4 389.240 30.7394   5
   8  -8  -4 379.147 30.7534  25
  -8   8   4 352.296 30.4700  21
   8  -8  -4 339.624 30.1531  11
  -8   8   5 154.101 14.2685   9
  -8   8   5 164.909 14.8338   5
  -8   8   5 118.972 14.2008  21
   8  -8  -5 132.898 14.2460  25
   8  -8  -5 123.823 13.5475  11
  -8   8   6 22.2890 7.96124   9
  -8   8   6 11.2728 9.37143   5
   8  -8  -6 17.1830 7.86226  25
   8  -8  -6 12.4220 7.29435  11
  -8   8   7 287.792 23.5108   9
  -8   8   7 295.311 24.4600   5
   8  -8  -7 224.153 23.2570  25
  -8   8   7 273.611 23.0946  21
   8  -8  -7 205.076 22.7923  11
  -8   8   8-0.29647 8.97018   9
  -8   8   8-12.6679 12.4707   5
   8  -8  -8-5.87187 9.05464  25
  -8   8   8 2.90410 8.60416  21
   8  -8  -8-1.70816 7.91937  11
  -8   8   9 902.880 65.4657   9
  -8   8   9 865.205 66.5766   5
   8  -8  -9 745.100 65.2589  25
  -8   8   9 859.913 65.1867  21
  -8   8  10 11.3644 10.1419   9
  -8   8  10 8.19897 6.53677   8
  -8   8  10 27.1038 15.7681   5
  -8   8  10 15.5749 9.77636  21
   8  -8 -10 10.6940 9.87357  25
   8  -8 -10 13.3506 9.70701  11
  -8   8  10 18.6949 6.80767  13
  -8   8  11 90.9345 13.2508   9
  -8   8  11 73.5612 9.26155   8
  -8   8  11 65.7642 20.0760   5
   8  -8 -11 72.9811 12.1268  25
   8  -8 -11 62.0128 12.2549  11
  -8   8  11 47.5297 8.77023  13
  -8   8  12 250.007 19.6818   8
  -8   8  12 206.598 29.7661   5
   8  -8 -12 200.635 21.3027  25
   8  -8 -12 184.601 21.5803  11
  -8   8  12 169.227 19.6855  13
   8  -8 -13 315.247 28.1772  25
   8  -8 -13 257.817 28.3002  11
  -8   8  13 352.346 28.0468  15
   8  -8 -14 8.11957 8.99179  25
  -8   8  14-2.29365 8.38965  15
   8  -8 -15 911.922 84.8390  25
  -8   8  15 1180.23 85.1670  15
  -8   8  16-3.83485 22.2264   5
   8  -8 -16 13.5570 7.36514  25
  -8   8  16 14.9027 7.27291  15
  -8   8  17 88.5825 21.6611   5
  -8   8  17 133.524 12.7786  15
  -8   8  18 269.447 21.1106   7
  -8   8  18 242.044 20.8783  15
  -8   8  19 30.1613 4.77433   7
  -8   8  19 52.4300 20.5733  22
   9  -9  18 5.73504 4.51829   6
   9  -9  18 8.70051 4.02098  13
   9  -9  17 8.32374 6.44845   6
   9  -9  17 16.1099 5.98305  13
   9  -9  16 858.192 61.6357  11
   9  -9  16 777.613 61.5108   6
   9  -9  16 823.342 61.5533  13
   9  -9  15 1144.80 84.5640  11
   9  -9  15 881.840 84.3513  15
   9  -9  15 1065.22 84.4398   6
   9  -9  14 541.485 39.3842  11
   9  -9  14 368.952 38.0173   8
   9  -9  14 414.910 39.1526  15
   9  -9  14 550.188 39.2490   6
   9  -9  13 665.165 61.2302   8
   9  -9  13 863.617 62.0312  11
   9  -9  13 811.250 61.8177   6
   9  -9  13 699.617 60.5697  25
   9  -9  13 712.286 62.0861  15
   9  -9  12 9.58560 9.64091   8
   9  -9  12 12.7009 10.5705  11
   9  -9  12 2.70612 10.2141   6
   9  -9  12 12.3559 6.73453  25
   9  -9  12-1.96042 11.0076  15
   9  -9  12 4.14892 9.99015  13
   9  -9  11 27.3766 10.6652   8
   9  -9  11 6.91096 9.82477  11
   9  -9  11 8.17564 9.84945   6
   9  -9  11 12.5513 11.2519  15
   9  -9  11 12.5777 7.12916  25
   9  -9  11 23.4685 9.74751  13
   9  -9  10 1246.59 101.607   8
   9  -9  10 1242.82 101.455  11
   9  -9  10 1201.74 101.291   6
   9  -9  10 1190.00 101.951  15
   9  -9  10 1206.55 100.868  25
   9  -9  10 1314.97 101.624  13
   9  -9   9 164.636 18.7914  11
   9  -9   9 198.402 19.8655   8
   9  -9   9 183.953 18.8703   6
   9  -9   9 174.949 20.2414  15
   9  -9   9 190.148 17.9731  25
   9  -9   9 223.663 19.2878  13
   9  -9   8 1017.22 81.3026   8
   9  -9   8 942.405 80.7580  11
   9  -9   8 935.705 80.6175   6
   9  -9   8 997.052 80.5076  25
   9  -9   8 935.389 81.4280  15
   9  -9   8 1044.81 81.0202  13
   9  -9   7 636.974 52.3516   8
   9  -9   7 620.473 51.7457  11
   9  -9   7 587.139 51.5178   6
   9  -9   7 587.615 52.4805  15
   9  -9   7 632.178 51.4523  25
   9  -9   7 629.471 51.8248  13
   9  -9   6 7.56140 7.42148  11
   9  -9   6-14.4325 10.1250   8
   9  -9   6-1.20396 7.11837   6
   9  -9   6-8.78303 6.95690  25
   9  -9   6 5.18683 9.46578  15
   9  -9   6-5.25190 6.75091  13
   9  -9   5 476.964 39.3307  11
   9  -9   5 510.902 40.2080   8
   9  -9   5 459.052 39.1761   6
   9  -9   5 478.259 40.4199  15
   9  -9   5 482.511 39.2693  25
   9  -9   5 475.016 39.4239  13
  -9   9  -5 342.034 40.4912  14
   9  -9   4 439.845 34.8952   8
   9  -9   4 390.220 33.9245  11
   9  -9   4 369.835 33.7262   6
   9  -9   4 423.530 35.0847  15
   9  -9   4 421.320 34.0137  25
   9  -9   4 429.320 34.0818  13
  -9   9  -4 303.806 35.4727  14
   9  -9   3-1.60776 6.14364  11
   9  -9   3-9.38340 8.23937   8
   9  -9   3 5.48953 5.76063   6
   9  -9   3 1.40830 6.57567  25
   9  -9   3-1.35784 8.47641  15
  -9   9  -3 3.10297 11.4028  14
   9  -9   3 1.50326 6.02105  13
   9  -9   2 91.2470 9.91164  11
   9  -9   2 66.5518 10.9921   8
   9  -9   2 80.0959 9.54033   6
  -9   9  -2 90.9424 10.0685   5
   9  -9   2 99.9734 11.8358  15
   9  -9   2 87.8945 10.3382  25
  -9   9  -2 74.1853 14.5887  14
   9  -9   2 87.7496 9.84964  13
   9  -9   1 618.362 53.1425   6
  -9   9  -1 737.158 53.4770   5
   9  -9   1 650.238 54.1853  15
   9  -9   1 686.234 53.6404  25
   9  -9   1 617.085 53.3475  13
   9  -9   1 632.872 53.3342  11
  -9   9  -1 515.034 55.0269  14
  -9   9   0 715.536 53.0657   5
   9  -9   0 580.435 52.6662   6
   9  -9   0 661.168 53.8313  15
   9  -9   0 671.240 53.2568  25
  -9   9   0 505.402 54.6652  14
   9  -9   0 660.152 52.9581  11
   9  -9  -1 84.2091 9.44654  11
  -9   9   1 54.9113 10.2478  21
   9  -9  -1 80.0211 10.5786  25
  -9   9   1 49.2363 13.8056  14
  -9   9   2 148.392 14.8535   5
  -9   9   2 152.942 14.6457  21
  -9   9   2 111.317 18.1064  14
   9  -9  -2 145.743 13.9300  11
  -9   9   3 652.604 46.8712   5
  -9   9   3 552.794 46.5364  21
   9  -9  -3 548.820 46.3375  11
  -9   9   4 586.013 42.4837   5
  -9   9   4 474.621 41.8850  21
   9  -9  -4 462.660 42.2154  25
   9  -9  -4 480.365 41.7423  11
  -9   9   5 2971.65 252.719   9
  -9   9   5 3430.34 253.211   5
  -9   9   5 3325.23 252.861  21
   9  -9  -5 3135.71 253.132  25
   9  -9  -5 2827.91 252.751  11
  -9   9   6 858.536 70.8233   9
  -9   9   6 1044.84 71.8736   5
   9  -9  -6 792.630 71.1015  25
  -9   9   6 914.152 70.8856  21
   9  -9  -6 740.007 70.7150  11
  -9   9   7 684.290 57.0951   9
  -9   9   7 786.527 58.1041   5
  -9   9   7 770.544 57.1727  21
   9  -9  -7 684.835 57.3713  25
   9  -9  -7 544.568 56.7438  11
  -9   9   8 349.813 26.5509   9
  -9   9   8 336.349 28.3909   5
  -9   9   8 308.775 26.2006  21
   9  -9  -8 218.672 26.3454  25
   9  -9  -8 238.171 25.8698  11
  -9   9   9 392.179 29.9636   9
  -9   9   9 378.079 32.6662   5
  -9   9   9 378.434 29.8529  21
   9  -9  -9 343.007 30.0750  25
   9  -9  -9 252.790 29.3563  11
  -9   9   9 292.119 28.2936  13
  -9   9  10 19.7806 7.52781   8
  -9   9  10 44.8109 11.1351   9
  -9   9  10 14.1303 16.7908   5
  -9   9  10 14.6730 11.1439  21
   9  -9 -10 16.8602 10.8732  25
   9  -9 -10 13.5760 9.93118  11
  -9   9  10 38.4013 7.27147  13
  -9   9  11 1721.61 129.066   8
  -9   9  11 1534.48 131.618   5
   9  -9 -11 1693.53 129.901  25
   9  -9 -11 1274.02 129.563  11
  -9   9  11 1325.91 128.922  13
  -9   9  12 11.5200 6.22325   8
  -9   9  12 12.3880 22.0595   5
   9  -9 -12 0.33082 10.2752  25
   9  -9 -12 1.14536 9.57997  11
   9  -9 -13 396.017 34.4153  25
  -9   9  13 422.833 34.1068  15
   9  -9 -14 6.15038 8.87177  25
  -9   9  14 2.88140 8.27797  15
   9  -9 -15 1.79147 7.69230  25
  -9   9  15 12.9294 7.19442  15
   9  -9 -16 173.180 17.5236  25
  -9   9  16 210.935 17.5857  15
  -9   9  17 200.446 16.3345   7
  -9   9  17 172.781 16.0592  15
  -9   9  18 4.87687 3.53739   7
  -9   9  18 17.1495 21.5822  22
  -9   9  18 1.33735 3.29204  15
  10 -10  17 1074.99 85.7757   6
  10 -10  17 983.885 85.8153  13
  10 -10  17 1110.70 85.8809  11
  10 -10  16 19.9282 6.27717  11
  10 -10  16 15.2326 6.13689   6
  10 -10  16 15.6354 5.49703  15
  10 -10  15 361.852 25.8104  11
  10 -10  15 357.633 25.6768   6
  10 -10  15 260.388 25.5134  15
  10 -10  15 234.960 24.7659  12
  10 -10  14 74.3342 10.6706  11
  10 -10  14 63.2175 10.3272   6
  10 -10  14 51.4537 10.9633  15
  10 -10  13 474.186 36.5867  11
  10 -10  13 437.683 36.1432   6
  10 -10  13 401.223 36.7184  15
  10 -10  13 492.412 36.7133  13
  10 -10  12 275.374 30.9329   8
  10 -10  12 375.223 31.5818  11
  10 -10  12 347.865 31.2357   6
  10 -10  12 359.710 30.0332  25
  10 -10  12 371.699 31.9942  15
  10 -10  12 399.999 31.8132  13
  10 -10  11 686.798 57.3577  11
  10 -10  11 628.587 57.2487   8
  10 -10  11 687.229 57.1286   6
  10 -10  11 661.287 57.8934  15
  10 -10  11 668.874 56.4721  25
  10 -10  11 769.783 57.6607  13
  10 -10  10 43.8964 11.8366   8
  10 -10  10 52.1489 11.2344  11
  10 -10  10 37.9347 10.7236   6
  10 -10  10 66.0421 9.15227  25
  10 -10  10 61.6845 12.8181  15
  10 -10  10 54.6236 11.0823  13
  10 -10   9 204.620 19.4945  11
  10 -10   9 190.181 20.4108   8
  10 -10   9 191.931 19.1059   6
  10 -10   9 188.055 20.9009  15
  10 -10   9 189.940 18.4246  25
  10 -10   9 200.684 19.6563  13
  10 -10   8-11.9057 11.6655   8
  10 -10   8 14.1256 9.13743  11
  10 -10   8 23.1237 8.90735   6
  10 -10   8 1.24267 11.4594  15
  10 -10   8 13.7487 7.76686  25
  10 -10   8 7.97206 8.96558  13
  10 -10   7 143.664 18.3222   8
  10 -10   7 165.825 16.6823  11
  10 -10   7 149.756 16.3281   6
  10 -10   7 173.147 16.4446  25
  10 -10   7 157.167 18.6598  15
  10 -10   7 174.701 16.9282  13
  10 -10   6 50.3196 9.15682  11
  10 -10   6 20.0784 11.5324   8
  10 -10   6 30.4731 8.37132   6
  10 -10   6 33.5466 11.6981  15
  10 -10   6 48.3010 8.79396  25
 -10  10  -6 13.7632 12.9178  14
  10 -10   6 28.7415 8.53568  13
  10 -10   5 2293.93 169.055   8
  10 -10   5 2139.10 168.503  11
  10 -10   5 1979.42 168.200   6
  10 -10   5 2077.51 169.242  15
  10 -10   5 2249.64 168.514  25
 -10  10  -5 1525.20 169.268  14
  10 -10   5 2128.03 168.574  13
  10 -10   4 386.249 32.2740   8
  10 -10   4 309.710 30.8246   6
  10 -10   4 430.825 31.4763  25
  10 -10   4 383.318 32.7165  15
 -10  10  -4 264.845 33.5365  14
  10 -10   4 364.397 31.2379  13
  10 -10   4 363.807 31.1329  11
  10 -10   3 670.453 58.1431   6
  10 -10   3 746.871 59.5694  15
  10 -10   3 766.363 58.6773  25
 -10  10  -3 509.750 60.1563  14
  10 -10   3 717.207 58.5166  13
  10 -10   3 742.570 58.4684  11
  10 -10   2 659.020 59.7243   6
 -10  10  -2 811.452 60.0237   5
  10 -10   2 800.566 61.2229  15
  10 -10   2 754.416 60.3171  25
  10 -10   2 770.090 60.0662  11
  10 -10   2 688.043 60.0567  13
  10 -10   1 102.413 11.6831  11
  10 -10   1 106.116 11.3788   6
 -10  10  -1 127.438 12.2725   5
  10 -10   1 97.8311 12.6531  25
  10 -10   1 111.308 13.9608  15
 -10  10  -1 76.5419 17.2929  14
 -10  10   0 767.978 56.5921   5
  10 -10   0 612.377 56.1106   6
  10 -10   0 750.891 56.9004  25
 -10  10   0 660.068 56.4831  21
 -10  10   0 517.686 58.6027  14
  10 -10   0 712.276 56.4470  11
 -10  10   1 310.164 24.8564   5
  10 -10  -1 302.881 25.1899  25
 -10  10   1 260.963 24.6753  21
  10 -10  -1 272.886 24.3252  11
 -10  10   2 1330.37 97.7024   5
 -10  10   2 1226.55 97.5162  21
  10 -10  -2 1194.69 97.4396  11
 -10  10   3 2536.22 187.239   5
 -10  10   3 2235.14 186.907  21
  10 -10  -3 2171.56 186.906  11
 -10  10   4 1485.02 112.359   5
 -10  10   4 1380.12 111.965  21
  10 -10  -4 1265.69 111.889  11
 -10  10   5 117.628 15.4930   5
  10 -10  -5 133.823 14.7738  25
 -10  10   5 151.206 14.4840  21
  10 -10  -5 92.9642 13.3324  11
 -10  10   6 108.017 12.9477   9
 -10  10   6 112.828 15.7924   5
 -10  10   6 123.520 13.9138  21
  10 -10  -6 99.4798 14.4428  25
  10 -10  -6 105.365 13.0713  11
 -10  10   7 799.539 65.2603   9
 -10  10   7 919.105 66.9519   5
  10 -10  -7 749.675 65.7687  25
 -10  10   7 903.214 65.5655  21
 -10  10   8 53.5110 10.8851   9
 -10  10   8 73.9357 15.9232   5
  10 -10  -8 27.8352 11.9561  25
 -10  10   8 53.3717 11.6366  21
  10 -10  -8 48.9395 10.3285  11
 -10  10   9 408.635 31.6151   9
 -10  10   9 351.477 34.2567   5
 -10  10   9 415.287 31.8439  21
  10 -10  -9 423.431 32.4763  25
  10 -10  -9 263.231 31.2006  11
 -10  10   9 311.887 30.2415  13
 -10  10  10 3.69759 6.95851   8
 -10  10  10 18.6887 18.4630   5
  10 -10 -10 2.84367 11.1642  25
 -10  10  10-0.87568 10.9723  21
 -10  10  10 7.99685 6.11041  13
  10 -10 -10-9.10672 9.76414  11
 -10  10  11 14.4978 6.79485   8
  10 -10 -11 3.02472 10.7097  25
 -10  10  11-0.54726 20.7129   5
 -10  10  12 30.4945 6.57152   8
 -10  10  12 3.42018 23.4305   5
  10 -10 -12 21.8892 10.4784  25
 -10  10  13-21.6728 23.3456   5
  10 -10 -13-8.18444 9.43335  25
 -10  10  13 11.1234 8.12917  15
 -10  10  14 8.71626 21.2318   5
  10 -10 -14 20.3865 8.26369  25
 -10  10  14 15.2580 7.34495  15
  10 -10 -15-3.88220 6.83171  25
 -10  10  15 5.37495 6.32711  15
 -10  10  16 208.120 15.7822   7
  10 -10 -16 150.758 15.9384  25
 -10  10  16 174.283 15.9370  15
 -10  10  17 54.0606 5.96050   7
 -10  10  17 73.1957 6.50656  15
  11 -11  16 104.193 10.0833   6
  11 -11  16 122.460 10.4728  11
  11 -11  15 159.792 11.5845   6
  11 -11  15 111.355 11.3129  15
  11 -11  15 178.450 11.9695  11
  11 -11  15 79.8253 10.5638  12
  11 -11  14 94.6029 10.1128  11
  11 -11  14 86.2332 9.63576   6
  11 -11  14 83.0473 10.2431  15
  11 -11  14 81.5289 10.1314  13
  11 -11  14 50.5096 9.31328  12
  11 -11  13 68.1867 9.72112  11
  11 -11  13 49.8625 9.07260   6
  11 -11  13 40.4656 9.84685  15
  11 -11  13 61.1998 9.82695  13
  11 -11  12 558.622 45.1911  11
  11 -11  12 514.663 44.7541   6
  11 -11  12 463.721 45.3037  15
  11 -11  12 602.199 45.4136  13
  11 -11  11 470.748 36.0899  11
  11 -11  11 476.219 35.6855   6
  11 -11  11 348.625 34.6850  25
  11 -11  11 381.220 36.5422  15
  11 -11  11 444.304 36.1777  13
  11 -11  10 5.16486 9.45497  11
  11 -11  10-0.24975 8.59672   6
  11 -11  10-9.81127 11.3223  15
  11 -11  10 1.78948 6.87268  25
  11 -11  10-7.25746 9.52900  13
  11 -11   9 51.9890 10.7871  11
  11 -11   9 41.1942 9.56374   6
  11 -11   9 50.0684 12.6118  15
  11 -11   9 53.4651 8.91629  25
  11 -11   9 46.7571 10.9264  13
  11 -11   8 393.525 34.9901   6
  11 -11   8 378.055 34.8886  25
  11 -11   8 410.096 36.7044  15
  11 -11   8 428.927 35.6339  13
  11 -11   8 432.281 35.4834  11
  11 -11   7 189.099 17.6219   6
  11 -11   7 165.360 19.9720  15
  11 -11   7 163.602 17.4918  25
  11 -11   7 175.666 17.9471  13
  11 -11   7 188.638 18.1423  11
  11 -11   6 2318.75 190.952   6
  11 -11   6 2530.22 191.199  25
  11 -11   6 2461.78 192.119  15
  11 -11   6 2533.02 191.296  11
  11 -11   6 2620.95 191.484  13
  11 -11   5 266.949 23.4890   6
  11 -11   5 291.332 26.0144  15
  11 -11   5 237.432 24.0520  25
  11 -11   5 307.407 24.2388  11
  11 -11   5 246.114 23.9397  13
 -11  11  -5 192.853 27.0411  14
  11 -11   4 840.006 69.0095   6
  11 -11   4 884.665 69.5085  25
  11 -11   4 898.545 70.5292  15
  11 -11   4 916.873 69.3775  11
 -11  11  -4 644.534 71.0538  14
  11 -11   4 769.444 69.2453  13
  11 -11   3-1.38861 7.95147  11
  11 -11   3 17.3385 7.18082   6
  11 -11   3 9.51152 11.6729  15
  11 -11   3 3.25224 9.00199  25
  11 -11   3 0.91755 7.87353  13
 -11  11  -3-13.7208 15.3889  14
  11 -11   2 426.915 36.9377   6
 -11  11  -2 479.749 37.3602   5
  11 -11   2 459.356 37.8987  25
 -11  11  -2 394.132 37.2166  21
  11 -11   2 474.435 37.5022  11
 -11  11  -2 329.788 40.5166  14
 -11  11  -1 1227.07 89.8567   5
  11 -11   1 1030.18 89.4492   6
  11 -11   1 1207.58 90.2252  25
 -11  11  -1 1068.05 89.7094  21
  11 -11   1 1119.98 89.8431  11
 -11  11   0 812.552 60.3784   5
  11 -11   0 751.338 60.6774  25
 -11  11   0 702.016 60.1718  21
  11 -11   0 724.730 60.2390  11
 -11  11   1 13.8910 8.96608   5
 -11  11   1-2.27309 8.81149  21
  11 -11  -1 0.97271 10.0986  25
  11 -11  -1 5.29178 7.37320  11
 -11  11   2 423.598 32.8532   5
 -11  11   2 348.909 32.4261  21
  11 -11  -2 350.478 32.1692  11
 -11  11   3 20.4569 10.2728   5
 -11  11   3 18.9799 9.38118  21
  11 -11  -3 5.04048 7.78458  11
 -11  11   4 7.78004 11.6532   5
 -11  11   4 16.1500 9.35095  21
  11 -11  -4 2.16124 7.96807  11
 -11  11   5 332.928 29.7601   5
  11 -11  -5 320.345 29.3916  25
 -11  11   5 363.748 28.6022  21
  11 -11  -5 260.676 28.1128  11
 -11  11   6 305.601 27.4780   9
 -11  11   6 363.686 30.7155   5
 -11  11   6 331.184 28.3937  21
  11 -11  -6 300.953 29.2914  25
  11 -11  -6 287.914 28.0572  11
 -11  11   7 4.40889 14.8693   5
 -11  11   7 8.96193 10.2624  21
  11 -11  -7-2.19893 11.5909  25
  11 -11  -7 13.1240 9.08991  11
 -11  11   8 195.580 21.0398   5
  11 -11  -8 124.212 16.8021  25
 -11  11   8 162.412 16.0698  21
  11 -11  -8 93.0172 14.8677  11
 -11  11   9 537.874 42.8135   5
  11 -11  -9 534.806 40.1520  25
 -11  11   9 538.604 39.6509  21
 -11  11   9 396.672 38.0984  13
  11 -11  -9 395.389 39.1276  11
 -11  11  10 276.121 23.7838   8
  11 -11 -10 263.613 25.6285  25
 -11  11  10 242.659 30.3490   5
 -11  11  11 521.463 41.7340   8
  11 -11 -11 501.024 43.0836  25
 -11  11  11 378.315 47.2197   5
 -11  11  12 50.0048 6.57356   8
  11 -11 -12 30.8621 10.0372  25
  11 -11 -13 362.285 31.8798  25
 -11  11  13 417.227 31.7756  15
  11 -11 -14 150.692 14.9116  25
 -11  11  14 171.741 14.6809  15
  11 -11 -15 273.234 23.6041  25
 -11  11  15 316.234 23.6106  15
 -11  11  16 28.9260 19.1610  22
 -11  11  16 3.82046 3.26294  15
  12 -12  14 253.595 21.6883   6
  12 -12  14 224.829 21.7836  12
  12 -12  13 405.521 33.8028   6
  12 -12  13 457.007 34.2232  11
  12 -12  13 344.154 34.1368  12
  12 -12  13 419.586 34.2788  13
  12 -12  12 109.079 11.5302  11
  12 -12  12 97.2693 10.8412   6
  12 -12  12 72.4880 11.8987  15
  12 -12  12 114.239 11.6134  13
  12 -12  11 0.90178 8.01730  11
  12 -12  11 8.89438 6.90362   6
  12 -12  11 1.42444 9.17708  15
  12 -12  11-6.07201 8.14717  13
  12 -12  10 1426.73 116.951   6
  12 -12  10 1443.56 117.776  15
  12 -12  10 1261.51 116.682  25
  12 -12  10 1643.89 117.424  11
  12 -12  10 1551.28 117.525  13
  12 -12   9 32.9468 9.52358  11
  12 -12   9 41.4257 8.36913   6
  12 -12   9 37.7689 11.5919  15
  12 -12   9 25.3409 7.94381  25
  12 -12   9 33.6760 9.99263  13
  12 -12   8 1260.52 109.949   6
  12 -12   8 1373.75 111.158  15
  12 -12   8 1296.10 110.040  25
  12 -12   8 1417.70 110.537  13
  12 -12   8 1441.41 110.412  11
  12 -12   7 162.923 16.4890   6
  12 -12   7 154.180 16.8558  25
  12 -12   7 177.342 19.3930  15
  12 -12   7 186.062 17.4355  11
  12 -12   7 172.313 17.4258  13
  12 -12   6 189.201 18.9105   6
  12 -12   6 229.222 19.6392  25
  12 -12   6 202.257 21.6801  15
  12 -12   6 178.044 19.5547  13
  12 -12   6 215.269 19.7791  11
  12 -12   5 130.073 13.0347  11
  12 -12   5 93.3990 11.8630   6
  12 -12   5 96.9586 12.9120  25
  12 -12   5 101.217 15.6106  15
  12 -12   5 84.5296 12.4357  13
  12 -12   4 1699.59 141.553   6
  12 -12   4 1811.33 142.065  25
 -12  12  -4 1571.56 141.515  21
  12 -12   4 1956.04 142.049  11
  12 -12   3 34.9041 9.52560  11
  12 -12   3 44.7435 8.41383   6
 -12  12  -3 31.8486 9.24564  21
  12 -12   3 39.5090 10.6190  25
 -12  12  -2 842.678 65.5711   5
  12 -12   2 688.689 65.1769   6
 -12  12  -2 793.108 65.6003  21
  12 -12   2 868.023 66.2085  25
  12 -12   2 815.391 65.7649  11
  12 -12   1 215.984 22.6399  25
 -12  12  -1 207.101 21.9123  21
  12 -12   1 226.976 21.8445  11
 -12  12   0 27.7557 9.55129   5
  12 -12   0 18.4977 10.4858  25
 -12  12   0 11.9238 9.07726  21
  12 -12   0 20.0770 8.43138  11
 -12  12   1 539.841 41.0950   5
 -12  12   1 460.171 40.5335  21
  12 -12  -1 463.089 41.2755  25
  12 -12  -1 447.642 40.5013  11
 -12  12   2 50.3246 11.5439   5
 -12  12   2 34.6509 10.0080  21
  12 -12  -2 62.3544 12.3817  25
  12 -12  -2 39.2777 9.20270  11
 -12  12   3 1.25617 11.2410   5
 -12  12   3 12.5877 9.17149  21
  12 -12  -3-3.08169 8.46004  11
 -12  12   4 62.1070 12.9230   5
 -12  12   4 47.7874 10.4507  21
  12 -12  -4 28.8725 9.49097  11
 -12  12   5 2132.27 147.511   5
 -12  12   5 1914.88 146.469  21
 -12  12   6 24.1470 14.4921   5
 -12  12   6 38.4902 10.5005  21
  12 -12  -6 32.9477 12.4587  25
  12 -12  -6 38.5320 9.50055  11
 -12  12   7 116.455 17.4187   5
  12 -12  -7 86.5858 14.7828  25
 -12  12   7 113.065 13.2835  21
  12 -12  -7 72.2942 12.4975  11
 -12  12   8 259.925 23.6305   5
 -12  12   8 231.109 19.3745  21
  12 -12  -8 222.964 20.5056  25
 -12  12   8 172.230 17.0659  13
  12 -12  -8 143.448 18.5343  11
 -12  12   9 99.4547 11.1402   8
 -12  12   9 97.6104 13.2992  21
  12 -12  -9 96.3416 14.3364  25
 -12  12   9 101.028 20.3046   5
 -12  12  10 16.0798 6.40176   8
  12 -12 -10 20.4083 10.2550  25
 -12  12  10 1.33519 17.7540   5
 -12  12  11 728.531 58.7086   8
  12 -12 -11 775.395 59.7536  25
  12 -12 -12 29.2551 8.40511  25
 -12  12  12 34.3873 7.35728  15
  12 -12 -13 225.303 20.0473  25
 -12  12  13 240.837 19.7831  15
 -12  12  14 14.9860 12.8391   5
  12 -12 -14 0.76651 4.87179  25
 -12  12  14 6.58255 4.45660  15
 -12  12  15 32.2945 10.2893   5
  12 -12 -15 32.6371 4.64439  25
 -12  12  15 42.8181 4.37314  15
  13 -13  13 23.9046 4.76348  11
  13 -13  13 22.2423 4.87953  12
  13 -13  12 549.781 50.0866   6
  13 -13  12 625.553 50.7403  12
  13 -13  11 638.775 56.1848   6
  13 -13  11 767.668 56.6885  11
  13 -13  10 148.153 15.0831   6
  13 -13  10 198.725 16.1299  11
  13 -13   9 18.5940 7.61935  11
  13 -13   9 12.5802 5.98584  25
  13 -13   9 18.6588 6.42308   6
  13 -13   8 14.9383 7.91332  11
  13 -13   8 17.2877 7.15583  25
  13 -13   8 10.3202 6.41442   6
  13 -13   7 19.0142 8.34565  11
  13 -13   7 13.6138 6.66077   6
  13 -13   7 19.4082 7.75763  25
  13 -13   6 396.167 35.5369   6
  13 -13   6 395.787 36.0405  25
  13 -13   6 490.422 36.3316  11
  13 -13   5 329.486 29.2454   6
  13 -13   5 318.512 29.9935  25
  13 -13   5 381.720 30.1008  11
  13 -13   4 78.0960 11.1450  11
  13 -13   4 80.9454 11.8305  25
  13 -13   3 70.1282 10.6270  11
  13 -13   3 56.9139 11.5583  25
 -13  13  -3 68.8541 9.82227  21
 -13  13  -2 191.293 18.2486  21
  13 -13   2 185.113 19.4023  25
  13 -13   2 198.511 18.6343  11
 -13  13  -1 34.0865 9.17891   5
  13 -13   1 32.7551 10.5043  25
 -13  13  -1 29.6184 8.68924  21
  13 -13   1 30.6025 8.85579  11
 -13  13   0 55.6611 10.2548   5
 -13  13   0 30.4506 9.12529  21
  13 -13   0 47.6673 11.1808  25
  13 -13   0 35.5349 9.14215  11
 -13  13   1 206.093 18.8086   5
 -13  13   1 175.977 17.8082  21
  13 -13  -1 167.563 19.2330  25
  13 -13  -1 178.396 18.0327  11
 -13  13   2 425.413 33.0261   5
  13 -13  -2 363.646 33.0419  25
 -13  13   2 360.520 32.0090  21
  13 -13  -2 337.631 32.0037  11
 -13  13   3 470.020 39.0483   5
 -13  13   3 497.063 38.1869  21
  13 -13  -3 378.932 38.0275  11
 -13  13   4 368.940 31.5692   5
 -13  13   4 366.239 30.0899  21
  13 -13  -4 302.023 29.8800  11
 -13  13   5 39.8714 13.6953   5
 -13  13   5 16.1539 9.39392  21
  13 -13  -5 34.4051 8.66968  11
 -13  13   6 49.8155 14.2745   5
 -13  13   6 29.8090 9.23740  21
  13 -13  -6 12.9265 11.7728  25
  13 -13  -6 24.5191 8.37751  11
  13 -13  -7 547.400 46.1330  25
 -13  13   7 545.843 45.2546  21
 -13  13   7 502.952 47.0551   5
 -13  13   8-16.2479 8.75247  21
  13 -13  -8-6.13288 10.4113  25
 -13  13   8 3.50484 15.5755   5
 -13  13   9 717.630 56.6604   8
  13 -13  -9 730.336 57.5612  25
 -13  13  10 35.3547 5.87543   8
 -13  13  10 29.5630 16.0336   5
  13 -13 -10 28.5975 8.81961  25
 -13  13  11 31.6433 16.1353   5
  13 -13 -11 63.9383 9.28033  25
 -13  13  11 64.5270 8.26519  15
  13 -13 -12 2.07650 5.80212  25
 -13  13  12 8.14137 4.90815  15
 -13  13  13 50.4097 13.2531   5
  13 -13 -13 78.7782 8.12689  25
 -13  13  13 83.5152 7.79042  15
  14 -14  11 24.9523 4.55115  11
  14 -14  10 14.7342 5.22092  11
  14 -14  10 14.9102 6.59245  12
  14 -14   9-2.34371 5.67127  11
  14 -14   9 7.27861 7.48038  12
  14 -14   8 30.0534 6.80615  11
  14 -14   8 18.4420 4.89158  25
  14 -14   7 12.4593 7.01069  11
  14 -14   7 28.7410 6.29825  25
  14 -14   6 273.041 25.9819  25
  14 -14   6 332.653 26.3010  11
  14 -14   5 2.76213 7.44007  25
  14 -14   5 10.1705 7.00347  11
  14 -14   4 438.699 37.6470  25
  14 -14   4 445.359 37.4655  11
  14 -14   3 141.357 15.1973  25
  14 -14   3 140.391 14.5427  11
  14 -14   2 839.381 70.2295  25
  14 -14   2 854.954 70.0013  11
  14 -14   1 728.556 55.0041  25
  14 -14   1 727.861 54.5504  11
  14 -14   1 556.109 54.0496  12
  14 -14   0 1648.16 131.184  25
 -14  14   0 1609.06 130.496  21
  14 -14   0 1561.88 130.835  11
 -14  14   1 198.568 18.7624   5
  14 -14  -1 196.161 19.1656  25
 -14  14   1 198.900 17.5155  21
  14 -14  -1 153.424 17.7101  11
 -14  14   2 594.452 45.5082   5
  14 -14  -2 534.173 45.4172  25
 -14  14   2 553.130 44.4137  21
  14 -14  -2 463.477 44.5654  11
 -14  14   3 223.357 19.5149   5
  14 -14  -3 174.401 19.0904  25
 -14  14   3 201.405 17.5517  21
  14 -14  -3 153.463 17.4367  11
 -14  14   4 5.67904 7.31280  21
  14 -14  -4 17.4411 7.25722  11
 -14  14   5 437.375 36.1452  21
 -14  14   5 407.505 37.6907   5
 -14  14   6 212.131 19.6293  21
 -14  14   6 228.265 22.6600   5
  14 -14  -7 95.5121 11.6798  25
 -14  14   7 59.7945 14.6668   5
 -14  14   8 4.09120 5.13281   8
  14 -14  -8 9.58023 7.84730  25
 -14  14   9 5.47669 4.27677   8
  14 -14  -9 1.62226 6.83060  25
  14 -14 -10 105.064 9.99562  25
 -14  14  10 91.2922 9.38730  15
 -14  14  11 3.63511 9.68197   5
  14 -14 -11 7.54906 4.48383  25
 -14  14  11-4.22468 3.87208  15
  15 -15   8 272.824 22.2263  12
  15 -15   8 251.540 21.8113  11
  15 -15   7 117.956 11.5755  11
  15 -15   7 135.622 12.3011  12
  15 -15   6 195.370 13.4381  11
  15 -15   6 173.356 13.9895  12
  15 -15   5 147.814 14.7701  25
  15 -15   5 168.280 15.4908  12
  15 -15   5 183.697 15.1481  11
  15 -15   4 488.546 42.3695  25
  15 -15   4 514.095 42.4691  12
  15 -15   4 526.980 42.3433  11
  15 -15   3 132.460 12.5570  25
  15 -15   3 103.297 11.8341  12
  15 -15   3 123.555 11.9323  11
  15 -15   2 536.424 42.6678  25
  15 -15   2 530.965 42.4476  11
  15 -15   2 475.098 42.1413  12
  15 -15   1 26.8313 7.91086  25
  15 -15   1 9.59551 6.41026  11
  15 -15   0 107.528 11.7796  25
  15 -15   0 87.4138 10.4658  11
  15 -15  -1 282.256 23.1774  25
  15 -15  -1 239.713 22.1727  11
  15 -15  -2-7.09000 8.18926  25
  15 -15  -3 66.9984 10.0773  25
 -15  15   3 61.8543 10.5673   5
 -15  15   4-4.59294 5.12232  21
 -15  15   4 9.47486 9.35238   5
 -15  15   5 99.9240 13.2289   5
 -15  15   6 66.3937 7.53022   8
 -15  15   7 20.3652 4.27336   8
 -15  15   7 10.5603 9.72841   5
 -15  15   8 6.72755 2.82627   8
 -15  15   8 7.22750 8.43714   5
  15 -15  -8 2.32069 4.97432  25
 -15  15   9 17.5679 7.19604   5
  15 -15  -9 30.5955 4.58764  25
 -15  15   9 18.0870 3.97826  15
  16 -16   3 5.12719 2.96038  25
  16 -16   2 6.51443 4.05397  25
  16 -16   1 4.38771 4.42262  25
  16 -16   0 10.1240 5.00768  25
  16 -16  -1 165.745 14.8795  25
  16 -16  -2 23.6425 5.57470  25
  16 -16  -3 201.344 17.5287  25
 -16  16   4 71.7490 7.78764   8
  16 -16  -4 102.218 8.64134  25
 -16  16   5 68.1364 7.34224   8
  16 -16  -5 110.070 8.17585  25
 -16  15   6 118.797 12.1236   8
  16 -15  -6 196.566 13.1748  25
  16 -15  -5 37.4650 6.60549  25
  16 -15  -4 343.512 29.0534  25
  16 -15  -3-2.21560 6.08461  25
  16 -15  -2 87.6412 8.72577  25
  16 -15  -2 50.6904 7.65115  11
  16 -15  -1 192.721 15.4464  25
  16 -15  -1 142.967 14.7919  11
  16 -15   0 273.909 23.0634  25
  16 -15   0 260.352 22.8671  11
  16 -15   1 336.124 28.3809  25
  16 -15   2 460.016 38.0522  25
  16 -15   3 49.5173 6.52086  25
  16 -15   3 60.2999 6.85214  12
  16 -15   3 70.4948 7.59972  11
  16 -15   4 21.4505 5.24528  11
  16 -15   4 15.6130 4.97569  12
  16 -15   5 90.6486 8.98469  11
  16 -15   5 88.2604 8.96799  12
  16 -15   6 69.4572 7.40851  12
  16 -15   6 67.2240 7.19472  11
  16 -15   7 145.760 12.0220  12
  16 -15   7 128.543 11.7879  11
  15 -14 -10 249.490 17.6677  25
 -15  14  10 207.141 17.2693  15
  15 -14  -9-7.81399 5.84769  25
 -15  14   9 29.2250 10.1370   5
 -15  14   8 374.934 30.9622   8
 -15  14   7 26.0654 11.8005   5
 -15  14   7 41.7409 5.89722   8
 -15  14   6 375.287 33.4870   5
 -15  14   5 34.8518 11.4358   5
  15 -14  -5 22.8010 8.92929  25
  15 -14  -5 20.7421 7.08237  11
 -15  14   4 200.796 21.7679   5
  15 -14  -4 207.246 20.3443  11
  15 -14  -3 192.111 17.8127  25
  15 -14  -3 167.688 16.9266  11
  15 -14  -2 509.240 40.7815  25
  15 -14  -2 453.474 40.3503  11
  15 -14  -1-0.97220 8.56378  25
  15 -14  -1-5.57975 7.49106  11
  15 -14   0 191.206 19.0245  25
  15 -14   0 205.480 18.7142  11
  15 -14   1 21.2437 8.36831  25
  15 -14   1 28.7599 7.78597  11
  15 -14   1 8.78588 6.39138  12
  15 -14   2 5.83680 7.70537  25
  15 -14   2-0.87990 6.93185  11
  15 -14   2-5.22128 6.75351  12
  15 -14   3 248.335 23.4072  25
  15 -14   3 246.102 23.4519  12
  15 -14   3 301.498 23.5670  11
  15 -14   4 28.1711 7.08634  25
  15 -14   4 27.6087 7.50113  11
  15 -14   4 22.9274 8.25039  12
  15 -14   5 38.5084 6.94042  25
  15 -14   5 30.2155 8.74210  12
  15 -14   6 22.5754 6.58891  11
  15 -14   6 22.4825 7.84006  12
  15 -14   7 121.487 13.3735  12
  15 -14   7 134.173 12.5925  11
  15 -14   8 42.0097 6.67644  11
  15 -14   8 51.1886 7.98643  12
  15 -14   9 25.9910 4.99427  11
  15 -14   9 20.0444 6.04670  12
  15 -14  10 29.5831 5.35344  12
  15 -14  10 37.1000 4.69638  11
  14 -13 -12 189.743 14.9244  25
 -14  13  12 167.650 14.4555  15
 -14  13  11 10.5412 12.3885   5
  14 -13 -11 16.1441 6.40448  25
 -14  13  11 21.0347 5.24008  15
  14 -13 -10 313.954 24.1452  25
 -14  13  10 174.267 26.8580   5
 -14  13   9 119.310 11.2479   8
  14 -13  -9 131.168 13.5516  25
 -14  13   9 92.4403 18.1464   5
 -14  13   8 23.6792 15.3521   5
 -14  13   8 70.1956 8.08646   8
 -14  13   7 60.0167 14.4784   5
 -14  13   7 47.1825 6.86368  13
  14 -13  -7 52.6552 9.34133  11
 -14  13   6 324.876 28.5684   5
 -14  13   6 332.042 25.7875  21
 -14  13   5 17.0042 12.4989   5
 -14  13   5 1.16214 7.83065  21
  14 -13  -5 12.7172 8.11559  11
 -14  13   4 244.633 21.5914   5
 -14  13   4 198.237 18.9124  21
  14 -13  -4 204.341 20.6192  25
  14 -13  -4 185.516 19.3377  11
 -14  13   3 141.214 14.3475  21
  14 -13  -3 139.294 16.5412  25
  14 -13  -3 110.621 15.0475  11
 -14  13   2 175.482 17.7419   5
  14 -13  -2 154.367 17.7182  25
 -14  13   2 169.923 15.8901  21
  14 -13  -2 148.937 16.7635  11
  14 -13  -1-3.02371 9.90945  25
  14 -13  -1 1.11870 8.49605  11
  14 -13   0 64.1828 11.3618  25
  14 -13   0 58.7636 10.1831  11
  14 -13   0 50.6727 9.05522  12
  14 -13   1 75.8713 11.1997  25
  14 -13   1 54.9971 9.96882  12
  14 -13   1 56.5459 10.3221  11
  14 -13   2-8.76705 6.99503   6
  14 -13   2-2.21024 8.74912  25
  14 -13   2 7.73217 8.50895  11
  14 -13   3 947.083 82.2853   6
  14 -13   3 986.660 82.7622  25
  14 -13   3 1114.42 82.9144  11
  14 -13   4 289.013 26.9005   6
  14 -13   4 319.631 27.5636  25
  14 -13   4 337.709 27.7581  11
  14 -13   5 546.692 47.3821   6
  14 -13   5 540.270 47.6610  25
  14 -13   5 647.738 48.1135  11
  14 -13   6 163.490 15.0519   6
  14 -13   6 132.316 15.0088  25
  14 -13   6 179.958 15.9960  11
  14 -13   7 216.743 19.2495   6
  14 -13   7 194.777 19.0776  25
  14 -13   7 248.859 20.1511  11
  14 -13   8 74.3404 9.54317   6
  14 -13   8 95.4638 10.5662  11
  14 -13   9 877.203 76.9775   6
  14 -13   9 928.041 77.7131  12
  14 -13   9 1064.47 77.4756  11
  14 -13  10 7.32097 4.91728   6
  14 -13  10 0.16349 5.98804  11
  14 -13  11 561.153 50.0608   6
  14 -13  11 724.545 50.5946  11
  14 -13  12 4.01606 3.91884  11
  14 -13  12 2.02887 4.17885  12
  13 -12 -14 189.232 15.1598  25
 -13  12  14 175.609 14.7218  15
  13 -12 -13 152.801 13.9266  25
 -13  12  13 158.892 13.4158  15
 -13  12  12 38.2159 16.8834   5
  13 -12 -12 60.5692 9.10363  25
 -13  12  12 65.5370 8.04323  15
  13 -12 -11 26.2654 8.72950  25
 -13  12  11 8.87428 16.8105   5
 -13  12  10 73.3767 8.46804   8
 -13  12  10 49.8116 19.3449   5
  13 -12 -10 87.4888 12.0649  25
 -13  12   9 16.9125 6.17528   8
 -13  12   9-8.51448 17.0441   5
  13 -12  -9-3.73142 10.6837  25
  13 -12  -9 15.5778 8.38657  11
 -13  12   9 14.8912 5.27477  13
 -13  12   8 76.3000 17.9176   5
 -13  12   8 77.8152 11.4545  21
  13 -12  -8 88.2446 13.9002  25
  13 -12  -8 80.2091 11.8105  11
 -13  12   8 83.4295 9.53057  13
 -13  12   7 273.489 24.5661  21
  13 -12  -7 236.785 24.7249  11
 -13  12   6 364.863 31.2615   5
 -13  12   6 341.749 28.6406  21
  13 -12  -6 280.041 28.7236  11
 -13  12   5 265.137 25.2969  21
  13 -12  -5 257.745 25.5846  11
 -13  12   4 543.237 41.6417   5
  13 -12  -4 419.010 41.1998  25
 -13  12   4 491.727 40.2775  21
  13 -12  -4 442.785 40.5932  11
 -13  12   3 18.4655 11.2138   5
  13 -12  -3 15.8440 11.1099  25
 -13  12   3 40.3506 9.04098  21
  13 -12  -3 19.3736 9.16321  11
 -13  12   2-7.93845 10.3632   5
 -13  12   2 6.24487 8.18297  21
  13 -12  -2-0.33827 10.4992  25
  13 -12  -2-0.31101 8.95200  11
 -13  12   1 808.656 59.2318   5
  13 -12  -1 644.961 58.4481   6
  13 -12  -1 714.479 59.4626  25
 -13  12   1 695.045 58.5977  21
  13 -12  -1 700.908 59.0804  11
  13 -12   0 356.854 34.9755   6
 -13  12   0 405.245 35.1469  21
  13 -12   0 465.655 36.2530  25
  13 -12   0 448.924 35.8011  11
  13 -12   1 1449.02 129.234   6
  13 -12   1 1618.01 129.869  25
  13 -12   1 1750.42 129.795  11
  13 -12   2 600.201 52.4475   6
  13 -12   2 631.405 53.0645  25
  13 -12   2 665.778 53.0284  11
  13 -12   3 129.773 14.0731  11
  13 -12   3 134.085 14.4098  25
  13 -12   3 101.981 13.2956   6
  13 -12   4 83.9330 11.2927  11
  13 -12   4 86.5858 10.5562   6
  13 -12   4 46.4787 10.7914  25
  13 -12   5 479.685 42.8176   6
  13 -12   5 513.198 43.1078  25
  13 -12   5 538.132 43.3474  11
  13 -12   6 29.1700 9.86945  11
  13 -12   6 40.7380 8.76180   6
  13 -12   6 45.7471 9.07044  25
  13 -12   6 47.4158 12.9833  15
  13 -12   7 1080.58 88.2022   6
  13 -12   7 946.620 88.0084  25
  13 -12   7 1152.42 89.4805  15
  13 -12   7 1213.58 88.6631  11
  13 -12   8 86.4903 11.4542  11
  13 -12   8 86.4245 10.5637   6
  13 -12   8 68.9345 13.3703  15
  13 -12   8 66.8720 9.43801  25
  13 -12   9 95.4216 11.8037  11
  13 -12   9 100.458 10.8162   6
  13 -12   9 81.1947 13.2085  15
  13 -12   9 73.8397 11.8377  13
  13 -12  10 41.1468 8.45100  11
  13 -12  10 18.4443 7.30509   6
  13 -12  10 43.3987 9.98303  15
  13 -12  10 3.45154 8.12100  13
  13 -12  11 92.1011 10.0811  11
  13 -12  11 75.2270 9.31018   6
  13 -12  11 55.6539 10.9325  15
  13 -12  12 3.87015 5.26953   6
  13 -12  12-0.33671 6.11041  11
  13 -12  12 4.65307 6.98828  12
  13 -12  13 212.014 18.6716   6
  13 -12  13 201.478 18.9399  12
  13 -12  13 251.357 19.1274  11
 -12  11  16 13.3738 9.36412   5
 -12  11  16 43.1599 14.5621  22
 -12  11  15-2.46507 12.9078   5
  12 -11 -15 0.49569 4.79880  25
 -12  11  15 13.5054 3.84610  15
 -12  11  14 6.07758 15.9337   5
  12 -11 -14 25.4429 6.94497  25
 -12  11  14 22.7319 5.59638  15
 -12  11  13 88.7706 20.7041   5
  12 -11 -13 114.308 12.5146  25
 -12  11  13 110.598 11.4755  15
 -12  11  12-33.2586 20.3894   5
  12 -11 -12 24.2300 9.14938  25
 -12  11  11 44.6046 6.68165   8
  12 -11 -11 63.8398 11.2817  25
  12 -11 -11 37.6391 9.58700  11
 -12  11  10-5.75356 6.27737   8
 -12  11  10-2.90510 18.8422   5
  12 -11 -10 13.7474 11.2355  25
 -12  11  10 2.06669 5.61206  13
  12 -11 -10 11.4084 9.57667  11
 -12  11   9 90.8794 19.8493   5
 -12  11   9 100.222 13.2552  21
  12 -11  -9 126.108 14.9233  25
 -12  11   9 92.0303 10.8324  13
  12 -11  -9 82.1121 13.3631  11
 -12  11   8 662.320 58.1065   5
 -12  11   8 731.952 55.9858  21
  12 -11  -8 741.300 56.7950  25
  12 -11  -8 547.585 55.9557  11
 -12  11   7 85.9809 16.7591   5
 -12  11   7 82.4335 11.8982  21
  12 -11  -7 43.6128 13.4135  25
  12 -11  -7 60.4007 11.4951  11
 -12  11   6 204.455 23.4234   5
 -12  11   6 238.892 20.8654  21
  12 -11  -6 193.013 20.9439  11
 -12  11   5 25.3204 13.2512   5
 -12  11   5 44.0947 9.78827  21
  12 -11  -5 12.4089 9.60257  11
  12 -11  -4 744.636 66.6221   6
 -12  11   4 929.507 67.9858   5
 -12  11   4 822.541 66.9277  21
  12 -11  -4 780.416 67.2011  11
 -12  11   3 1205.95 87.3892   5
  12 -11  -3 950.498 86.4375   6
 -12  11   3 1097.68 86.7275  21
  12 -11  -3 1081.07 87.3797  25
  12 -11  -3 997.089 86.9181  11
 -12  11   2 2257.71 166.898   5
  12 -11  -2 1878.73 166.314   6
 -12  11   2 2054.16 166.463  21
  12 -11  -2 2074.70 167.042  25
  12 -11  -2 2035.39 166.764  11
 -12  11   1 82.1432 11.4302   5
  12 -11  -1 65.4818 9.96831   6
  12 -11  -1 70.1114 11.9496  25
 -12  11   1 55.7548 10.3633  21
  12 -11  -1 65.7162 10.7197  11
  12 -11   0 839.163 77.1766   6
 -12  11   0 1037.38 77.5751   5
  12 -11   0 947.513 77.8809  25
 -12  11   0 906.926 77.2339  21
  12 -11   0 998.135 77.6871  11
  12 -11   1 171.525 16.1431   6
  12 -11   1 147.277 17.1452  25
 -12  11  -1 143.968 16.0661  21
  12 -11   1 175.533 16.6514  11
  12 -11   2 190.247 20.0288   6
  12 -11   2 240.663 21.2857  25
  12 -11   2 229.291 20.7145  11
  12 -11   3 1185.64 102.938   6
  12 -11   3 1324.11 104.351  15
  12 -11   3 1286.40 103.337  25
  12 -11   3 1274.84 103.248  11
  12 -11   4 564.705 50.5807   6
  12 -11   4 607.715 50.9193  25
  12 -11   4 630.055 52.3885  15
  12 -11   4 618.378 50.9599  11
  12 -11   4 616.652 51.1084  13
  12 -11   5 792.639 67.6713   6
  12 -11   5 848.178 69.1826  15
  12 -11   5 772.184 67.7424  25
  12 -11   5 804.507 68.1238  13
  12 -11   5 891.473 68.0615  11
  12 -11   6 943.317 80.1592   6
  12 -11   6 945.036 80.1528  25
  12 -11   6 935.245 81.2993  15
  12 -11   6 982.840 80.6097  13
  12 -11   6 1058.19 80.5406  11
  12 -11   7 55.1412 10.8546  11
  12 -11   7 44.9488 10.1565   6
  12 -11   7 69.7076 13.8643  15
  12 -11   7 57.4021 9.46754  25
  12 -11   7 70.7866 10.9948  13
  12 -11   8 220.738 20.4996   6
  12 -11   8 192.248 19.7032  25
  12 -11   8 201.466 22.4753  15
  12 -11   8 216.293 20.9913  13
  12 -11   8 253.873 21.2362  11
  12 -11   9 12.3811 9.60237  11
  12 -11   9 20.5296 8.80663   6
  12 -11   9 18.6059 11.9595  15
  12 -11   9 16.2831 6.94159  25
  12 -11   9 8.44843 9.71306  13
  12 -11  10 18.1762 9.41088  11
  12 -11  10 11.7470 8.69693   6
  12 -11  10 43.1955 11.8151  15
  12 -11  10 7.72351 9.54074  13
  12 -11  11 230.158 22.6296   6
  12 -11  11 254.211 23.9279  15
  12 -11  11 249.860 23.2012  13
  12 -11  11 266.406 23.0807  11
  12 -11  12 410.320 33.4225   6
  12 -11  12 364.535 34.1640  15
  12 -11  12 426.519 33.7170  11
  12 -11  12 355.818 33.6550  13
  12 -11  13 713.533 54.0638   6
  12 -11  13 597.206 54.3431  15
  12 -11  13 572.783 54.0683  12
  12 -11  13 732.722 54.2677  11
  12 -11  14 18.5774 6.11260  11
  12 -11  14 17.4651 5.85027   6
  12 -11  14 16.8826 6.51697  15
  12 -11  14 20.4087 5.52101  12
  12 -11  15 34.4919 4.94640   6
  12 -11  15 26.2250 5.36022  11
 -11  10  17 72.5205 18.5195  22
 -11  10  16 48.4020 15.8381   5
 -11  10  16 80.9128 7.61315   7
  11 -10 -16 68.8827 8.45643  25
 -11  10  16 76.5682 7.68398  15
 -11  10  15 45.0022 18.5494   5
  11 -10 -15 76.9492 9.49819  25
 -11  10  15 78.9606 8.58564  15
 -11  10  14 1.94457 19.4439   5
  11 -10 -14 16.6448 8.08665  25
 -11  10  14 6.68351 6.37491  15
 -11  10  13-10.5167 21.7965   5
  11 -10 -13 1.29681 9.03293  25
 -11  10  13 7.68039 7.09640  15
 -11  10  12 339.939 48.6525   5
  11 -10 -12 476.852 44.1516  11
 -11  10  11 5.60092 5.79301   8
  11 -10 -11 2.28374 11.2025  25
  11 -10 -11 17.7027 9.87021  11
 -11  10  11 8.43931 6.37452  13
 -11  10  10 671.279 51.0851   8
 -11  10  10 544.879 55.0128   5
  11 -10 -10 702.659 52.6089  25
  11 -10 -10 559.286 52.1855  11
 -11  10  10 560.159 51.1191  13
 -11  10   9 65.3963 18.2435   5
 -11  10   9 67.7790 12.0705  21
  11 -10  -9 54.4657 12.9683  25
  11 -10  -9 51.1484 11.7201  11
 -11  10   9 58.8129 9.07269  13
 -11  10   8 179.683 21.4995   5
 -11  10   8 158.515 16.9497  21
  11 -10  -8 163.204 18.1275  25
  11 -10  -8 124.963 16.8248  11
 -11  10   7 35.4937 14.4377   5
  11 -10  -7 31.0236 8.78675   6
 -11  10   7 53.1937 10.7954  21
  11 -10  -7 18.4065 11.8926  25
  11 -10  -7 53.1445 10.5059  11
 -11  10   6 1625.92 113.734   5
  11 -10  -6 1205.96 112.196   6
 -11  10   6 1573.22 112.673  21
  11 -10  -6 1238.78 112.661  11
 -11  10   5 245.766 21.9942   5
  11 -10  -5 189.974 19.5337   6
 -11  10   5 222.562 20.2828  21
  11 -10  -5 199.516 20.1854  11
  11 -10  -4 1011.24 92.7230   6
 -11  10   4 1278.09 93.6765   5
 -11  10   4 1198.93 93.0470  21
  11 -10  -4 1107.03 93.1709  11
 -11  10   3 177.727 16.5371   5
  11 -10  -3 139.854 14.5552   6
  11 -10  -3 134.293 16.3517  25
 -11  10   3 139.052 15.2518  21
  11 -10  -3 138.623 15.1222  11
  11 -10  -2 296.492 28.2245   6
 -11  10   2 369.420 29.0250   5
 -11  10   2 325.212 28.6166  21
  11 -10  -2 321.667 29.2943  25
  11 -10  -2 326.182 28.6279  11
  11 -10  -1 233.285 23.9733   6
 -11  10   1 302.463 24.7080   5
  11 -10  -1 296.644 25.2189  25
 -11  10   1 278.542 24.4186  21
  11 -10  -1 267.746 24.4261  11
  11 -10   0 96.0185 11.4563  11
 -11  10   0 94.0286 11.5123   5
  11 -10   0 87.0591 10.9373   6
  11 -10   0 97.2066 12.3146  25
 -11  10   0 91.2458 11.5655  21
  11 -10   1 109.349 11.8173  11
  11 -10   1 80.3029 11.0819   6
  11 -10   1 94.1106 14.1161  15
 -11  10  -1 95.2958 11.6453  21
  11 -10   1 119.317 12.6967  25
 -11  10  -1 80.0862 17.8657  14
  11 -10   2 32.1639 8.62997  11
  11 -10   2 45.4607 8.25973   6
  11 -10   2 25.0775 9.06467  25
  11 -10   2 37.1658 11.3193  15
 -11  10  -2 35.3197 15.4714  14
  11 -10   3 836.847 71.9628   6
  11 -10   3 910.406 73.2199  15
  11 -10   3 978.668 72.4119  25
  11 -10   3 897.450 72.2362  11
  11 -10   3 907.550 72.3693  13
  11 -10   4 16.6585 11.3313   8
  11 -10   4 28.3622 8.57937  11
  11 -10   4 28.9534 8.24752   6
  11 -10   4 19.9219 11.1851  15
  11 -10   4 32.2182 8.50268  25
  11 -10   4 26.9320 8.40591  13
 -11  10  -4 14.5102 13.6728  14
  11 -10   5 8.44852 11.6252   8
  11 -10   5 25.2963 8.90071  11
  11 -10   5 26.9358 8.59914   6
  11 -10   5 29.1646 8.62546  25
  11 -10   5 28.0580 11.7667  15
  11 -10   5 38.7559 8.79822  13
 -11  10  -5 15.5323 13.5272  14
  11 -10   6 417.053 34.7013   8
  11 -10   6 380.022 33.1757   6
  11 -10   6 349.760 34.7007  15
  11 -10   6 341.579 32.8407  25
  11 -10   6 420.563 33.5264  11
  11 -10   6 395.009 33.5231  13
  11 -10   7 128.362 13.7179  11
  11 -10   7 102.471 15.8044   8
  11 -10   7 99.1925 13.4504   6
  11 -10   7 121.120 12.8276  25
  11 -10   7 73.5222 15.6765  15
  11 -10   7 115.388 13.7720  13
  11 -10   8 130.622 16.2288   8
  11 -10   8 153.261 14.3355  11
  11 -10   8 120.659 14.2789   6
  11 -10   8 108.908 16.2411  15
  11 -10   8 81.3572 12.5705  25
  11 -10   8 125.627 14.3696  13
  11 -10   9 1211.99 98.3032   8
  11 -10   9 1241.06 97.9790  11
  11 -10   9 1154.02 97.7278   6
  11 -10   9 1122.55 97.2636  25
  11 -10   9 1160.89 98.6218  15
  11 -10   9 1292.30 98.1939  13
  11 -10  10-17.5860 11.2461   8
  11 -10  10 3.63486 9.94491  11
  11 -10  10 6.29143 9.31865   6
  11 -10  10 2.75509 6.33119  25
  11 -10  10-4.37890 11.6507  15
  11 -10  10-2.95903 9.47697  13
  11 -10  11 1481.94 134.283   8
  11 -10  11 1783.04 134.435  11
  11 -10  11 1683.75 134.189   6
  11 -10  11 1519.90 134.759  15
  11 -10  11 1737.83 134.504  13
  11 -10  12 134.519 17.1573   8
  11 -10  12 190.238 17.9848  11
  11 -10  12 178.229 18.6011  15
  11 -10  12 180.882 17.5397   6
  11 -10  13 110.066 12.2115  11
  11 -10  13 85.9265 11.7365   6
  11 -10  13 68.3785 12.5754  15
  11 -10  14 966.279 70.6686   6
  11 -10  14 814.026 70.8243  15
  11 -10  14 1022.63 70.7997  11
  11 -10  14 702.749 70.2350  12
  11 -10  15 943.247 58.4622   6
  11 -10  15 1012.70 58.6621  11
  11 -10  15 915.920 58.5920  13
  11 -10  16 55.1779 6.07505   6
  11 -10  16 30.4712 5.28902  15
  11 -10  16 30.5623 5.78134  13
 -10   9  18 7.39914 3.01053   7
  10  -9 -18 1.34024 2.51278  23
 -10   9  17 216.158 15.9305   7
 -10   9  17 147.670 15.4862  15
  10  -9 -16 221.042 20.7821  25
 -10   9  16 245.347 20.4281  15
 -10   9  15 46.0760 22.5030   5
  10  -9 -15 61.5949 9.64763  25
 -10   9  15 60.2575 8.60691  15
  10  -9 -14 619.817 51.8211  25
  10  -9 -14 576.836 51.8275  11
 -10   9  14 713.449 51.6107  15
  10  -9 -13 421.021 33.8974  25
 -10   9  13 413.821 33.1879  15
  10  -9 -13 338.026 33.8030  11
 -10   9  12 259.949 33.3864   5
  10  -9 -12 289.644 25.7633  25
 -10   9  12 273.995 24.1642  13
  10  -9 -12 251.836 25.6620  11
 -10   9  11 161.609 14.5908   8
 -10   9  11 120.457 24.2019   5
  10  -9 -11 167.958 15.6509   6
  10  -9 -11 155.713 17.7605  25
 -10   9  11 139.929 15.0362  13
  10  -9 -11 127.346 17.1572  11
 -10   9  10 267.652 23.0991   8
 -10   9  10 244.802 29.3307   5
  10  -9 -10 244.802 23.6473   6
 -10   9  10 294.738 24.8309  21
  10  -9 -10 269.430 25.3155  25
  10  -9 -10 227.599 25.0338  11
 -10   9  10 258.113 23.4359  13
  10  -9  -9 157.398 17.2270   6
 -10   9   9 232.028 23.2238   5
 -10   9   9 204.010 18.7594  21
  10  -9  -9 182.882 19.1442  25
  10  -9  -9 143.471 18.4478  11
 -10   9   8 1039.39 76.3330   9
  10  -9  -8 816.746 75.7069   6
 -10   9   8 1027.11 77.7739   5
  10  -9  -8 898.575 76.5744  25
 -10   9   8 1038.67 76.3344  21
  10  -9  -8 778.760 76.2490  11
 -10   9   7 34.5318 9.36318   9
 -10   9   7 21.0241 13.8463   5
  10  -9  -7 23.3534 8.35968   6
  10  -9  -7 25.5071 10.7636  25
 -10   9   7 59.0525 10.0708  21
  10  -9  -7 33.6830 9.87016  11
 -10   9   6 113.066 13.6996   9
 -10   9   6 152.649 16.6415   5
  10  -9  -6 122.050 13.3957   6
 -10   9   6 136.651 14.2841  21
  10  -9  -6 110.985 15.0303  25
  10  -9  -6 120.767 14.1609  11
 -10   9   5 14.9226 10.6259   5
  10  -9  -5 31.1714 7.63269   6
 -10   9   5 36.3891 8.84211  21
  10  -9  -5 12.8525 8.18045  11
  10  -9  -4 179.110 17.6522   6
 -10   9   4 218.841 19.3685   5
 -10   9   4 195.074 18.3000  21
  10  -9  -4 181.210 18.0659  11
 -10   9   3 499.751 38.6853   5
  10  -9  -3 401.704 37.8487   6
 -10   9   3 452.603 38.1631  21
  10  -9  -3 492.039 38.9029  25
  10  -9  -3 438.473 38.1819  11
  10  -9  -2 99.5031 12.1240   6
 -10   9   2 136.429 13.2635   5
 -10   9   2 129.214 12.9016  21
  10  -9  -2 96.3178 13.3234  25
  10  -9  -2 124.050 12.4727  11
 -10   9   1 144.045 13.5984   5
  10  -9  -1 102.106 12.8778   6
 -10   9   1 140.384 13.5098  21
  10  -9  -1 137.815 14.0227  25
 -10   9   1 97.9703 17.7578  14
  10  -9  -1 138.657 13.2270  11
 -10   9   0 384.790 31.1889   5
  10  -9   0 324.795 30.8510   6
 -10   9   0 363.790 31.0969  21
  10  -9   0 431.888 31.6701  25
  10  -9   0 391.342 32.2578  15
  10  -9   0 363.410 31.0937  11
  10  -9   1 1256.21 102.119   6
  10  -9   1 1307.64 103.016  15
  10  -9   1 1317.27 102.421  25
  10  -9   1 1189.13 102.269  13
  10  -9   1 1330.15 102.324  11
 -10   9  -1 1003.52 103.685  14
  10  -9   2 1376.30 102.256   8
  10  -9   2 1196.03 101.518   6
  10  -9   2 1260.12 102.418  15
  10  -9   2 1314.19 101.813  25
 -10   9  -2 955.812 103.008  14
  10  -9   2 1298.31 101.731  11
  10  -9   2 1215.42 101.776  13
  10  -9   3 780.013 60.3018   8
  10  -9   3 707.452 59.4718   6
  10  -9   3 723.754 60.5086  15
  10  -9   3 777.643 59.7088  25
  10  -9   3 729.470 59.6139  11
  10  -9   3 732.624 59.7743  13
 -10   9  -3 504.763 61.0267  14
  10  -9   4 2.87703 7.00848  11
  10  -9   4-5.12115 10.0760   8
  10  -9   4 5.65262 7.10256   6
  10  -9   4 13.4215 7.05754  25
  10  -9   4 5.95511 9.78677  15
 -10   9  -4 13.6029 12.3389  14
  10  -9   4-2.86100 6.81913  13
  10  -9   5 4097.69 315.759  11
  10  -9   5 4258.32 316.170   8
  10  -9   5 3872.48 315.568   6
  10  -9   5 3965.87 315.580  25
  10  -9   5 3880.58 316.284  15
 -10   9  -5 2846.19 316.229  14
  10  -9   5 4204.50 315.898  13
  10  -9   6 63.6102 10.1197  11
  10  -9   6 66.6735 12.5051   8
  10  -9   6 69.2185 10.2369   6
  10  -9   6 56.6370 12.1410  15
  10  -9   6 53.9192 9.30914  25
  10  -9   6 62.6690 10.0575  13
  10  -9   7 4944.31 405.695  11
  10  -9   7 5206.04 406.072   8
  10  -9   7 4738.23 405.510   6
  10  -9   7 5020.68 405.441  25
  10  -9   7 4781.41 406.197  15
  10  -9   7 5432.72 405.927  13
  10  -9   8 394.400 37.9484   8
  10  -9   8 430.140 37.2863  11
  10  -9   8 401.735 37.1094   6
  10  -9   8 430.094 38.4611  15
  10  -9   8 459.876 36.6826  25
  10  -9   8 448.321 37.3430  13
  10  -9   9 1245.90 101.673  11
  10  -9   9 1234.88 102.008   8
  10  -9   9 1197.57 101.534   6
  10  -9   9 1238.59 101.057  25
  10  -9   9 1201.31 102.349  15
  10  -9   9 1286.51 101.826  13
  10  -9  10 7.40797 9.69189  11
  10  -9  10 2.76219 11.3257   8
  10  -9  10-3.28416 9.99880   6
  10  -9  10 11.6970 6.62789  25
  10  -9  10-2.07630 11.6339  15
  10  -9  10 0.68936 9.20234  13
  10  -9  11 158.857 18.7360   8
  10  -9  11 187.499 18.7220  11
  10  -9  11 172.639 19.6776  15
  10  -9  11 174.854 18.5879   6
  10  -9  12 14.4750 10.3816  11
  10  -9  12 9.13143 10.0546   8
  10  -9  12 8.07935 11.5289  15
  10  -9  12-1.43891 10.5386   6
  10  -9  13 2275.03 204.235   8
  10  -9  13 2776.70 204.661  11
  10  -9  13 2424.08 204.799  15
  10  -9  13 2638.18 204.506   6
  10  -9  14 96.1010 13.0555   8
  10  -9  14 144.505 14.4400  11
  10  -9  14 137.561 14.7678   6
  10  -9  14 132.026 14.9957  15
  10  -9  15-2.08804 8.11282   6
  10  -9  15 10.5008 8.31987  15
  10  -9  15 5.04598 5.53869  12
  10  -9  15 1.85744 7.17813  13
  10  -9  16 10.6684 7.09109   6
  10  -9  16-3.25001 6.91925  15
  10  -9  16 18.2959 6.12644  13
  10  -9  17 1.12564 5.17860   6
  10  -9  17 0.87273 3.95198  15
  10  -9  17 6.11639 4.53972  13
  -9   8  19 27.4915 4.08802   7
  -9   8  19 19.1474 17.6135  22
  -9   8  18 482.474 35.9141   7
  -9   8  18 727.065 49.4579  22
  -9   8  17 913.934 50.7031  22
  -9   8  17 280.389 25.4823  15
   9  -8 -16 186.294 19.0899  25
  -9   8  16 224.706 18.7930  15
   9  -8 -15 242.988 24.1487  25
  -9   8  15 284.490 23.7170  15
  -9   8  14 1.91470 24.3607   5
   9  -8 -14 7.91254 9.64287  25
  -9   8  14 10.7271 7.86797  15
  -9   8  14-4.12504 6.58343  13
   9  -8 -14 5.17032 9.99468  11
   9  -8 -13 55.8718 11.1234  25
  -9   8  13 26.4313 7.78316  13
  -9   8  13 37.7296 9.17474  15
   9  -8 -13 31.6770 11.2971  11
   9  -8 -12 235.154 21.6041  25
  -9   8  12 220.630 19.9584  13
   9  -8 -12 194.595 21.8906  11
   9  -8 -11 18.5735 8.71494   6
  -9   8  11 5.78066 20.1287   5
   9  -8 -11 17.7638 10.5189  25
   9  -8 -11 2.13811 10.8744  11
  -9   8  11 10.5832 7.24818  13
  -9   8  10 50.1199 10.9756   9
  -9   8  10 36.7150 17.3039   5
   9  -8 -10 27.8291 8.78965   6
  -9   8  10 25.5598 10.8025  21
   9  -8 -10 9.68091 10.7694  25
   9  -8 -10 25.0155 10.6874  11
  -9   8  10 32.5667 7.82635  13
  -9   8   9 196.678 16.9261   9
   9  -8  -9 126.994 15.3088   6
  -9   8   9 175.736 19.9701   5
   9  -8  -9 130.547 16.6230  25
  -9   8   9 164.774 16.5740  21
   9  -8  -9 123.823 16.4688  11
  -9   8   8 458.404 34.4853   9
   9  -8  -8 327.350 33.5424   6
  -9   8   8 459.591 36.3425   5
   9  -8  -8 378.409 34.5063  25
  -9   8   8 460.137 34.3625  21
   9  -8  -8 327.999 34.2277  11
  -9   8   7 110.343 12.1057   9
  -9   8   7 71.8401 14.5311   5
   9  -8  -7 81.1862 11.2109   6
  -9   8   7 123.882 12.3803  21
   9  -8  -7 83.5825 12.6621  25
   9  -8  -7 83.0647 11.6772  11
  -9   8   6 517.134 42.8273   9
  -9   8   6 559.325 43.7922   5
   9  -8  -6 444.271 42.3871   6
  -9   8   6 587.176 42.9276  21
   9  -8  -6 519.193 43.2624  25
   9  -8  -6 454.056 42.7562  11
  -9   8   5 58.5776 9.34257   9
   9  -8  -5 73.7300 9.11172   6
  -9   8   5 73.1129 11.4958   5
  -9   8   5 67.5302 9.77841  21
   9  -8  -5 63.1025 9.25154  11
   9  -8  -4 1327.70 119.692   6
  -9   8   4 1670.63 120.276   5
  -9   8   4 1531.30 119.924  21
   9  -8  -4 1423.78 119.927  11
   9  -8  -3 1433.76 130.154   6
  -9   8   3 1752.45 130.576   5
  -9   8   3 1625.02 130.351  21
   9  -8  -3 1651.14 130.662  25
   9  -8  -3 1607.97 130.406  11
  -9   8   2 3271.20 325.249   4
   9  -8  -2 3685.04 319.760   6
  -9   8   2 4556.37 320.072   5
  -9   8   2 3963.96 319.863  21
   9  -8  -2 4273.63 320.208  25
  -9   8   2 2979.34 320.794  14
   9  -8  -2 4129.72 319.985  11
  -9   8   1 825.452 60.9502   5
   9  -8  -1 663.933 60.6708   6
  -9   8   1 614.687 66.6215   4
   9  -8  -1 805.143 61.2043  25
  -9   8   1 707.649 60.8358  21
   9  -8  -1 833.663 61.6979  15
  -9   8   1 580.165 62.3804  14
   9  -8  -1 759.788 60.9211  11
   9  -8   0 1771.89 153.262   6
  -9   8   0 2057.48 153.414   5
  -9   8   0 1674.87 158.405   4
   9  -8   0 2099.88 153.670  25
   9  -8   0 1951.33 154.075  15
  -9   8   0 1490.09 154.472  14
   9  -8   0 1813.01 153.468  13
   9  -8   0 1951.77 153.449  11
   9  -8   1 865.941 66.1378   8
  -9   8  -1 707.342 70.7365   4
   9  -8   1 772.184 65.5029   6
   9  -8   1 830.280 65.7998  25
   9  -8   1 833.378 65.6773  11
   9  -8   1 804.009 65.7251  13
  -9   8  -1 643.843 67.0783  14
   9  -8   2 214.965 18.9412   8
   9  -8   2 176.158 17.7765   6
   9  -8   2 229.942 18.3025  25
   9  -8   2 199.394 19.1561  15
  -9   8  -2 152.357 20.7355  14
   9  -8   2 209.110 18.1443  13
   9  -8   2 195.248 17.9854  11
   9  -8   3 3666.16 285.034  11
   9  -8   3 3696.94 285.348   8
   9  -8   3 3430.29 284.853   6
   9  -8   3 3467.88 285.486  15
   9  -8   3 3746.63 285.024  25
   9  -8   3 3637.23 285.117  13
  -9   8  -3 2765.25 285.684  14
   9  -8   4 1048.71 84.8001  11
   9  -8   4 1072.71 85.2276   8
   9  -8   4 970.340 84.6520   6
   9  -8   4 1127.29 84.7948  25
   9  -8   4 1046.26 85.4177  15
   9  -8   4 1072.38 84.8813  13
  -9   8  -4 842.425 85.7541  14
   9  -8   5 944.346 74.5867  11
   9  -8   5 872.844 74.9564   8
   9  -8   5 856.741 74.4240   6
   9  -8   5 964.339 74.4300  25
   9  -8   5 826.894 75.0676  15
   9  -8   5 939.832 74.6721  13
   9  -8   6 157.921 18.3911   8
   9  -8   6 172.084 18.0327  10
   9  -8   6 183.266 17.1458  11
   9  -8   6 157.551 17.2030   6
   9  -8   6 180.686 18.4703  15
   9  -8   6 196.047 16.8511  25
   9  -8   6 198.965 17.3286  13
   9  -8   7 230.524 21.0857  10
   9  -8   7 204.537 21.0903   8
   9  -8   7 221.120 19.9258  11
   9  -8   7 240.436 20.1156   6
   9  -8   7 168.425 20.9193  15
   9  -8   7 207.329 19.2078  25
   9  -8   7 200.361 19.9945  13
   9  -8   8 203.368 21.5938  10
   9  -8   8 216.197 20.3923  11
   9  -8   8 233.262 21.6082   8
   9  -8   8 220.430 20.4688   6
   9  -8   8 213.596 19.4819  25
   9  -8   8 190.262 21.5207  15
   9  -8   8 216.111 20.2982  13
   9  -8   9 542.513 48.7979   8
   9  -8   9 552.367 48.2433  11
   9  -8   9 538.725 48.2512   6
   9  -8   9 606.383 47.6377  25
   9  -8   9 533.035 49.0150  15
   9  -8   9 621.713 48.5840  13
   9  -8  10 10.5298 9.50686  11
   9  -8  10 26.2741 11.0871   8
   9  -8  10 23.5921 6.87486  25
   9  -8  10 11.4329 10.8755  15
   9  -8  10 12.6953 9.91743   6
   9  -8  11 302.885 28.1533  10
   9  -8  11 278.329 27.0359   8
   9  -8  11 310.614 26.8099  11
   9  -8  11 257.843 27.3007  15
   9  -8  11 273.986 24.9418  25
   9  -8  11 308.031 26.9228   6
   9  -8  12 35.0387 10.8312   8
   9  -8  12 36.7834 13.2568  10
   9  -8  12 11.0363 10.5776  11
   9  -8  12 26.2740 11.7685  15
   9  -8  12 25.1835 11.4214   6
   9  -8  13 412.607 38.3602   8
   9  -8  13 496.259 40.0283  10
   9  -8  13 458.562 38.9386   6
   9  -8  13 424.881 39.2798  15
   9  -8  14 18.0453 8.86834   8
   9  -8  14 27.1084 11.2456   6
   9  -8  14-10.6373 11.6129  15
   9  -8  14 6.51352 9.20275  13
   9  -8  15 103.016 11.8723   8
   9  -8  15 164.740 14.5007   6
   9  -8  15 119.895 14.2402  15
   9  -8  15 77.3217 11.2574  12
   9  -8  15 136.410 13.3020  13
   9  -8  16 368.135 28.6162   6
   9  -8  16 337.959 28.0123  13
   9  -8  17 123.712 11.3884   6
   9  -8  17 78.2721 10.5367  15
   9  -8  17 94.3716 10.3328  13
   9  -8  18 672.819 49.3048   6
   9  -8  18 644.180 49.1637  11
   9  -8  18 519.711 48.9329  13
  -8   7  19 134.065 9.76054   7
   8  -7 -19 73.3968 8.19446  23
  -8   7  19 119.361 27.1354  22
  -8   7  18 32.5585 18.4030   5
  -8   7  18 89.2910 9.18669  15
  -8   7  17 8.57825 6.37803  15
   8  -7 -16 37.5457 8.97303  25
  -8   7  16 42.6181 8.06940  15
   8  -7 -15 240.034 22.8822  25
  -8   7  15 212.266 22.0755  13
  -8   7  15 290.812 22.5331  15
   8  -7 -15 244.698 23.8874  11
   8  -7 -14 83.1113 12.3831  25
  -8   7  14 97.7575 11.3965  15
   8  -7 -14 59.1510 13.3484  11
  -8   7  14 84.4948 11.0799  13
  -8   7  13-26.1431 24.2218   5
   8  -7 -13-5.25652 10.0509  25
  -8   7  13-6.52882 8.54626  15
  -8   7  13 4.64497 7.62049  13
   8  -7 -13-7.38020 11.7162  11
  -8   7  12 2204.46 225.815   5
   8  -7 -12 3168.73 224.732  25
   8  -7 -12 2582.52 224.904  11
  -8   7  12 2856.17 224.348  13
  -8   7  11 133.109 14.6843   9
  -8   7  11 140.440 21.2877   5
   8  -7 -11 101.009 12.5818   6
   8  -7 -11 86.1964 13.7311  25
  -8   7  11 102.993 11.9939  13
   8  -7 -11 78.0941 14.0832  11
  -8   7  10 886.581 59.7217   9
  -8   7  10 708.226 58.2378   8
   8  -7 -10 638.010 58.6991   6
  -8   7  10 657.950 61.1181   5
   8  -7 -10 704.291 59.3081  25
  -8   7  10 822.559 59.2632  21
  -8   7  10 695.057 58.6964  13
   8  -7 -10 560.484 59.2223  11
  -8   7   9 98.1162 12.2704   9
   8  -7  -9 70.4330 10.7062   6
  -8   7   9 90.5149 15.5246   5
   8  -7  -9 95.4240 12.0955  25
  -8   7   9 73.1902 11.5740  21
   8  -7  -9 68.7033 11.8389  11
  -8   7   8 25.2385 8.67714   9
   8  -7  -8 9.45973 7.29261   6
  -8   7   8 32.6497 11.7041   5
  -8   7   8 23.1053 8.56151  21
   8  -7  -8 4.67536 8.51747  25
   8  -7  -8 8.64724 8.12990  11
  -8   7   7 574.534 43.4846   9
  -8   7   7 588.597 44.3308   5
   8  -7  -7 425.646 42.7675   6
   8  -7  -7 526.366 43.4351  25
  -8   7   7 567.849 43.2091  21
   8  -7  -7 453.196 43.1464  11
  -8   7   6 2951.39 226.836   9
  -8   7   6 3096.97 227.138   5
   8  -7  -6 2409.09 226.420   6
   8  -7  -6 2799.86 226.913  25
  -8   7   6 3074.80 226.706  21
   8  -7  -6 2633.64 226.745  11
  -8   7   5 1205.88 93.6434   9
  -8   7   5 1321.68 93.9773   5
   8  -7  -5 1011.08 93.2767   6
  -8   7   5 1186.55 93.5339  21
   8  -7  -5 1078.41 93.4885  11
  -8   7   4 3224.10 310.701   4
   8  -7  -4 3752.51 309.890   4
  -8   7   4 4092.88 304.941   5
   8  -7  -4 3568.00 304.753  11
  -8   7   3 217.591 34.9707   3
   8  -7  -3 241.696 33.7736   1
  -8   7   3 222.862 28.9346   4
   8  -7  -3 277.697 27.9235   4
  -8   7   3 235.036 34.7587   1
   8  -7  -3 279.342 22.2507  25
  -8   7   3 202.712 23.7721  14
   8  -7  -2 21.0375 18.3653   1
   8  -7  -2 30.7411 12.0102   4
  -8   7   2 35.2901 14.4866   4
  -8   7   2 16.4538 19.5136   3
  -8   7   2 41.7897 15.9312   2
  -8   7   1 159.440 21.2399   4
  -8   7   1 154.300 28.4263   3
   8  -7  -1 178.152 20.8019   4
  -8   7   1 146.731 22.4980   2
  -8   7   1 179.131 28.8443   1
   8  -7  -1 120.232 25.5808   1
  -8   7   0 295.487 29.7196   4
  -8   7   0 243.316 35.0558   3
  -8   7   0 249.931 30.4463   2
  -8   7   0 255.836 36.8195   1
   8  -7   0 306.441 29.5790   4
   8  -7   1 2007.16 185.209   1
  -8   7  -1 1981.22 185.104   3
  -8   7  -1 2243.71 181.615   2
  -8   7  -1 2205.15 186.433   1
  -8   7  -1 2282.93 180.281   4
   8  -7   1 2143.44 180.341   4
   8  -7   2 43.1297 7.35532   8
  -8   7  -2 30.7916 20.8460   1
   8  -7   2 6.49127 18.8430   1
  -8   7  -2 14.0563 10.5271   4
   8  -7   2 7.15841 12.0684   4
  -8   7  -2 18.9214 11.9855   2
   8  -7   2 29.0047 6.97082  15
   8  -7   3 330.144 26.6833  11
   8  -7   3 304.652 27.1403   8
  -8   7  -3 272.962 30.9366   4
  -8   7  -3 257.203 31.6126   2
   8  -7   3 254.900 37.9551   1
  -8   7  -3 244.423 37.6457   1
  -8   7  -3 280.735 32.7429   3
   8  -7   3 313.791 27.3330  15
   8  -7   3 341.183 26.7775  13
   8  -7   4 554.959 45.3799   8
   8  -7   4 532.010 45.3034  10
   8  -7   4 544.547 44.9098  11
  -8   7  -4 502.432 49.1307   4
   8  -7   4 496.755 44.8267   6
   8  -7   4 436.028 55.1152   1
  -8   7  -4 472.671 49.5712   2
   8  -7   4 555.792 45.5494  15
   8  -7   4 612.498 45.1207  13
   8  -7   5 382.535 32.7336  10
   8  -7   5 389.484 32.8217   8
   8  -7   5 372.954 32.1614  11
  -8   7  -5 274.111 36.1194   4
   8  -7   5 381.974 32.1933   6
   8  -7   5 398.186 31.9790  25
   8  -7   5 357.411 32.7298  15
   8  -7   5 363.522 32.3901  24
   8  -7   5 409.667 32.2950  13
   8  -7   6 441.219 38.7210  11
   8  -7   6 452.785 39.3743  10
   8  -7   6 460.058 39.2548   8
   8  -7   6 431.966 38.6930   6
   8  -7   6 491.220 38.5618  25
   8  -7   6 426.106 39.3251  15
   8  -7   6 504.995 38.9038  13
   8  -7   7 34.3658 9.31965   8
   8  -7   7 25.1620 9.23915  10
   8  -7   7 22.9374 7.35086  11
   8  -7   7 52.5743 8.39963   6
   8  -7   7 23.7712 8.90763  15
   8  -7   7 20.5551 6.44441  25
   8  -7   7 27.5256 7.00822  13
   8  -7   8 594.052 51.6708  11
   8  -7   8 646.266 52.1762   8
   8  -7   8 571.543 51.6441   6
   8  -7   8 612.040 52.3135  15
   8  -7   8 655.698 51.3177  25
   8  -7   8 619.631 51.8769  13
   8  -7   9 2293.06 184.440   8
   8  -7   9 2187.42 184.172  11
   8  -7   9 2290.61 184.660  15
   8  -7   9 2332.55 183.778  25
   8  -7   9 2193.76 184.159   6
   8  -7  10 118.544 14.9814  10
   8  -7  10 105.914 13.9961   8
   8  -7  10 96.3973 13.1010  11
   8  -7  10 109.661 14.5129  15
   8  -7  10 102.465 11.6027  25
   8  -7  10 126.987 13.8580   6
   8  -7  11 744.215 67.3516  11
   8  -7  11 785.278 67.5272   8
   8  -7  11 849.203 68.3847  10
   8  -7  11 829.285 67.5560   6
   8  -7  11 822.845 67.9896  15
   8  -7  11 821.795 66.5668  25
   8  -7  12 32.6367 11.0527   8
   8  -7  12 20.0411 13.5125  10
   8  -7  12 13.5326 11.1599   6
   8  -7  12 8.76604 11.4805  15
   8  -7  12 23.5107 10.1777  13
   8  -7  13 257.319 25.5682  10
   8  -7  13 235.784 23.8249   8
   8  -7  13 261.245 24.6547   6
   8  -7  13 226.156 24.4753  15
   8  -7  13 265.969 23.9686  13
   8  -7  14 1589.64 150.184   8
   8  -7  14 1927.91 151.318  10
   8  -7  14 1936.50 150.780   6
   8  -7  14 1760.27 150.880  15
   8  -7  14 2133.74 150.920  13
   8  -7  15 964.106 90.8339   8
   8  -7  15 1138.24 92.1712  10
   8  -7  15 1221.65 91.8629   6
   8  -7  15 1025.70 91.6468  15
   8  -7  15 1295.47 91.6236  13
   8  -7  16 893.897 71.0223  10
   8  -7  16 961.439 70.7646   6
   8  -7  16 706.754 70.3619  15
   8  -7  16 866.259 70.2906  13
   8  -7  17 591.950 47.8419  11
   8  -7  17 640.763 48.1784   6
   8  -7  17 474.344 47.7026  15
   8  -7  17 594.930 47.6140  13
   8  -7  18 246.946 19.4982  11
   8  -7  18 255.637 19.8613   6
   8  -7  18 172.626 19.0839  15
   8  -7  18 216.274 18.9647  13
   8  -7  19 30.1981 5.37379   6
   8  -7  19 33.2495 4.60141  11
   8  -7  19 14.0625 3.22469  13
  -7   6  20-2.56468 22.1468  22
   7  -6 -19 104.464 10.1902  23
  -7   6  19 253.391 34.1282  22
  -7   6  18 20.2635 21.4501   5
  -7   6  18 129.262 12.3095  15
  -7   6  17 36.9180 23.2845   5
  -7   6  17 83.7299 10.0639  15
   7  -6 -16 21.7766 8.36043  25
  -7   6  16 17.2554 7.68426  13
  -7   6  16 6.12389 7.53287  15
   7  -6 -15 88.4710 11.6324  25
  -7   6  15 91.2665 10.8312  15
   7  -6 -15 83.2608 13.4573  11
  -7   6  15 52.8575 10.6016  13
   7  -6 -14 1915.85 153.421  25
   7  -6 -14 1699.33 154.025  11
  -7   6  14 1649.26 153.341  13
   7  -6 -13 33.4843 9.88285  25
   7  -6 -13 13.6917 11.3952  11
  -7   6  13 15.1718 8.01282  13
  -7   6  13 30.2183 8.44970  15
  -7   6  12 20.0107 10.7683   9
   7  -6 -12 21.5636 9.56527  25
   7  -6 -12 22.4376 10.9884  11
  -7   6  12 12.2059 7.51641  13
  -7   6  11 320.863 24.3574   9
   7  -6 -11 235.335 23.1280   6
  -7   6  11 226.645 28.0940   5
   7  -6 -11 244.497 23.4741  25
  -7   6  11 249.165 22.7059  13
   7  -6 -11 215.344 24.1045  11
  -7   6  10 1095.14 75.3353   9
   7  -6 -10 858.513 74.5970   6
  -7   6  10 815.643 76.1518   5
  -7   6  10 1011.32 74.8664  21
   7  -6 -10 936.550 74.9674  25
   7  -6 -10 732.213 74.9852  11
  -7   6  10 884.017 74.5966  13
  -7   6   9 559.995 39.9372   9
  -7   6   9 486.432 40.9040   5
   7  -6  -9 412.165 39.1766   6
  -7   6   9 523.516 39.5351  21
   7  -6  -9 444.740 39.5692  25
   7  -6  -9 387.593 39.6506  11
  -7   6   8 2119.21 148.043   9
  -7   6   8 2000.29 148.312   5
   7  -6  -8 1489.45 147.327   6
  -7   6   8 2153.71 147.772  21
   7  -6  -8 1892.64 147.862  25
   7  -6  -8 1488.12 147.642  11
  -7   6   7 191.850 17.4242   9
   7  -6  -7 143.953 16.4569   6
  -7   6   7 175.764 26.6016   1
  -7   6   7 196.822 18.1715   5
   7  -6  -7 184.104 17.0152  25
  -7   6   7 225.018 17.1123  21
   7  -6  -7 152.615 16.7664  11
  -7   6   6 363.071 47.5766   2
  -7   6   6 390.464 47.8490   4
   7  -6  -6 487.849 46.4433   4
  -7   6   6 592.488 40.9117   5
  -7   6   6 468.257 49.9633   1
   7  -6  -6 424.764 47.8857   1
   7  -6  -6 440.533 40.2846  25
  -7   6   5 290.601 32.1589   4
  -7   6   5 261.898 32.7054   2
  -7   6   5 240.263 36.0499   3
  -7   6   5 270.366 33.8621   1
   7  -6  -5 310.664 30.3115   4
   7  -6  -5 216.086 31.9030   1
  -7   6   4 1099.07 98.1152   4
   7  -6  -4 1126.33 100.427   1
  -7   6   4 1181.40 102.256   1
  -7   6   4 887.210 100.595   3
   7  -6  -4 1265.85 97.2307   4
  -7   6   3 807.112 88.5572   3
   7  -6  -3 1103.83 84.4994   4
  -7   6   3 954.073 85.1344   4
   7  -6  -3 938.729 88.1613   1
  -7   6   3 1010.52 90.4005   1
  -7   6   3 948.748 86.4879   2
  -7   6   2 1245.80 127.593   3
  -7   6   2 1431.24 125.898   2
   7  -6  -2 1456.38 128.016   1
   7  -6  -2 1632.46 123.898   4
  -7   6   2 1469.91 124.295   4
  -7   6   1 133.400 19.9537   2
  -7   6   1 119.816 16.7048   4
  -7   6   1 104.092 23.7177   1
  -7   6   1 46.6927 21.0399   3
   7  -6  -1 76.0760 21.6863   1
   7  -6  -1 113.229 15.4505   4
  -7   6   0 354.884 34.1680   2
   7  -6   0 323.834 37.9251   1
   7  -6   0 319.947 32.0415   4
  -7   6   0 253.835 36.8918   3
  -7   6   0 340.836 32.4384   4
  -7   6   0 356.136 39.4143   1
  -7   6  -1 1735.69 139.432   2
  -7   6  -1 1640.67 143.286   1
  -7   6  -1 1664.92 137.788   4
   7  -6   1 1579.49 137.953   4
  -7   6  -2 2017.40 157.686   2
   7  -6   2 1849.44 161.287   1
  -7   6  -2 1951.95 156.345   4
  -7   6  -2 1967.42 161.965   1
   7  -6   2 1676.01 156.494   4
  -7   6  -3 28.7350 18.5213   1
   7  -6   3 29.1892 18.1084   1
  -7   6  -3 29.6262 10.3827   2
  -7   6  -3 15.3039 9.97228   4
  -7   6  -4 135.669 16.5414   2
  -7   6  -4 105.326 17.4431   3
   7  -6   4 119.958 22.9519   1
  -7   6  -4 117.292 16.0774   4
  -7   6  -4 122.735 22.6380   1
   7  -6   4 50.4676 19.2903   2
  -7   6  -5 2243.56 180.840   4
  -7   6  -5 2180.61 182.764   3
   7  -6   5 1980.19 183.643   2
   7  -6   5 2327.51 185.855   1
  -7   6  -5 2166.89 180.792   2
   7  -6   6 242.626 35.2768   2
  -7   6  -6 317.906 32.3745   4
   7  -6   6 315.189 27.7567   6
   7  -6   6 231.721 35.8176   1
   7  -6   6 320.180 28.0612   8
   7  -6   6 365.782 28.4643  10
   7  -6   6 308.843 27.6406  11
   7  -6   6 353.233 27.9227  13
   7  -6   7 6512.41 507.230   8
   7  -6   7 6559.68 507.364  15
  -7   6  -7 5752.93 511.043   4
   7  -6   7 6252.48 507.002   6
   7  -6   7 4693.23 512.316   2
   7  -6   8 4.30112 7.56233   8
   7  -6   8 14.0686 7.74593  15
   7  -6   8 11.4925 7.24944   6
   7  -6   9 853.839 71.0992  10
   7  -6   9 864.810 70.6561   8
   7  -6   9 787.320 70.4066   6
   7  -6   9 924.084 71.0133  15
   7  -6  10 553.030 46.5750  10
   7  -6  10 578.363 45.8075   8
   7  -6  10 519.618 45.6167   6
   7  -6  10 535.849 46.0126  15
   7  -6  10 509.645 45.7983  13
   7  -6  11 821.574 68.1107  10
   7  -6  11 769.543 67.2895   8
   7  -6  11 788.087 67.3587   6
   7  -6  11 826.396 67.8089  15
   7  -6  11 847.747 67.6526  13
   7  -6  12 2965.21 271.471   8
   7  -6  12 3431.56 272.311  10
   7  -6  12 3531.03 271.777   6
   7  -6  12 3312.28 271.991  15
   7  -6  12 3597.83 271.981  13
   7  -6  13 1629.36 127.375  10
   7  -6  13 1423.54 126.348   8
   7  -6  13 1621.92 126.844   6
   7  -6  13 1542.35 126.973  15
   7  -6  13 1548.21 126.800  13
   7  -6  14 12.4409 9.32849   8
   7  -6  14 2.53310 12.4647  10
   7  -6  14 9.52971 12.1394   6
   7  -6  14 6.14944 10.8267  15
   7  -6  14 9.19450 9.59073  13
   7  -6  15 72.6664 14.7101  10
   7  -6  15 61.0220 11.0497   8
   7  -6  15 58.8209 12.6391  11
   7  -6  15 70.6704 14.1278   6
   7  -6  15 78.0748 12.8733  15
   7  -6  15 99.8171 12.0154  13
   7  -6  16 40.7933 12.4271  10
   7  -6  16 24.4877 10.4384  11
   7  -6  16 14.4250 12.4005   6
   7  -6  16 28.5351 10.4944  15
   7  -6  16 34.7793 9.15845  13
   7  -6  17 22.1054 9.08705  11
   7  -6  17 18.4824 10.4126  10
   7  -6  17 28.3171 10.7435   6
   7  -6  17 14.8706 9.02902  15
   7  -6  17 26.0848 7.76314  13
   7  -6  18 478.518 38.7738  11
   7  -6  18 491.927 39.1743   6
   7  -6  18 397.295 38.6637  15
   7  -6  18 479.158 38.5171  13
   7  -6  19 148.536 12.0543  11
   7  -6  19 159.342 12.8829   6
   7  -6  19 114.096 11.6600  15
   7  -6  19 106.656 11.2937  13
  -6   5  20-4.92612 6.17723   7
  -6   5  19 29.6741 8.54387   7
   6  -5 -19 23.8870 5.64743  23
  -6   5  18 336.404 71.8393   5
  -6   5  18 986.145 69.4105  15
  -6   5  17 667.700 44.7031  15
  -6   5  17 452.809 44.3286  13
   6  -5 -16 416.568 38.5654  25
  -6   5  16 438.603 38.8885  13
   6  -5 -15 307.626 27.4122  25
  -6   5  15 280.452 27.4425  13
  -6   5  15 359.617 27.2323  15
   6  -5 -14 5.76097 8.82022  25
  -6   5  14 18.5460 8.71828  13
  -6   5  14 11.4969 7.76331  15
   6  -5 -14 8.01923 11.1623  11
   6  -5 -13 30.0201 9.50800  25
   6  -5 -13 16.2004 11.3032  11
  -6   5  13 21.5225 7.66825  15
  -6   5  13 21.3160 8.52919  13
   6  -5 -12 3696.37 281.811  25
  -6   5  12 3530.44 281.792  13
   6  -5 -12 3133.32 282.135  11
   6  -5 -11 40.3347 9.15603   6
   6  -5 -11 31.7162 9.13446  25
  -6   5  11 44.7926 8.18684  13
   6  -5 -11 43.9575 10.5721  11
  -6   5  10 144.483 13.7244   9
  -6   5  10 99.8129 17.3568   5
   6  -5 -10 95.7908 12.5136   6
  -6   5  10 142.273 13.1122  21
   6  -5 -10 112.632 12.9531  25
   6  -5 -10 100.972 13.6797  11
  -6   5  10 103.584 11.8787  13
  -6   5   9 95.1762 11.1819   9
   6  -5  -9 76.1272 10.2504   6
   6  -5  -9 91.8549 10.9772  25
  -6   5   9 94.4244 10.7053  21
  -6   5   9 94.6857 9.84771  13
   6  -5  -9 65.3151 10.9641  11
  -6   5   8 67.9268 9.30027   9
  -6   5   8 32.1121 15.1955   1
  -6   5   8 64.5119 17.5087   2
  -6   5   8 89.5427 11.3421   5
   6  -5  -8 53.6320 8.75892  25
   6  -5  -7 496.571 48.4081   1
  -6   5   7 406.685 49.3906   2
  -6   5   7 537.655 50.3752   1
   6  -5  -7 565.830 48.7100   4
  -6   5   6 555.129 52.2176   1
  -6   5   6 451.603 50.5188   4
  -6   5   6 456.844 51.4203   2
   6  -5  -6 477.217 49.8877   1
   6  -5  -5 123.276 20.4820   1
  -6   5   5 99.3938 20.1988   2
  -6   5   5 156.829 21.2975   4
   6  -5  -5 139.491 18.2644   4
  -6   5   4 403.045 37.7274   4
   6  -5  -4 352.991 39.3204   1
   6  -5  -4 373.572 35.7965   4
  -6   5   4 336.893 40.7869   1
   6  -5  -3 2953.48 257.736   1
   6  -5  -3 3402.63 255.175   4
  -6   5   3 2988.26 257.076   2
  -6   5   3 3091.70 258.909   1
  -6   5   3 2982.55 255.531   4
   6  -5  -2 4099.99 378.612   1
  -6   5   2 4500.41 377.854   2
   6  -5  -2 5059.06 376.251   4
  -6   5   2 4565.46 376.422   4
   6  -5  -1 628.866 53.8996   4
   6  -5  -1 528.234 57.2554   1
  -6   5   1 597.401 59.0916   1
  -6   5   1 620.362 56.0314   2
  -6   5   1 649.794 54.3920   4
  -6   5   0 352.769 34.3703   4
   6  -5   0 415.465 35.0179   4
  -6   5   0 424.902 37.0765   2
  -6   5   0 276.248 38.3376   3
  -6   5   0 386.638 40.9745   1
   6  -5   0 352.318 39.7854   1
  -6   5  -1 1601.81 135.139   4
  -6   5  -1 1761.63 136.873   2
  -6   5  -1 1627.78 139.855   1
   6  -5   1 1567.09 135.452   4
  -6   5  -2 23.9542 16.8880   1
   6  -5   2 17.9674 14.7602   2
   6  -5   2 23.8099 11.0922   4
  -6   5  -2 12.7976 9.98887   2
  -6   5  -2 16.4655 8.94259   4
   6  -5   2 23.8263 17.0030   1
  -6   5  -3 13458.2 1039.29   4
   6  -5   3 12932.5 1043.21   1
   6  -5   3 10981.7 1041.15   2
  -6   5  -3 13043.5 1039.61   2
  -6   5  -3 13601.8 1043.30   1
   6  -5   4 31.2953 17.5333   1
   6  -5   4 55.3953 16.4090   2
  -6   5  -4 25.3148 9.39320   2
  -6   5  -4 26.4860 9.60860   4
  -6   5  -4 46.7741 12.3954   3
  -6   5  -4 56.7444 17.3121   1
  -6   5  -5 1726.73 133.039   4
  -6   5  -5 1553.14 132.230   2
   6  -5   5 1543.46 136.093   1
  -6   5  -5 1646.54 134.488   3
   6  -5   5 1439.05 134.906   2
  -6   5  -6 15.3717 9.21572   2
  -6   5  -6 35.0122 10.9131   4
   6  -5   6 9.32197 13.7304   2
  -6   5  -6 33.7650 12.3223   3
   6  -5   6 16.9976 15.2189   1
   6  -5   7 264.527 21.7442   6
   6  -5   7 216.575 28.4851   2
  -6   5  -7 197.698 28.0339   3
  -6   5  -7 245.185 26.6346   4
   6  -5   7 239.668 29.0475   1
   6  -5   8 1242.77 98.6607   8
   6  -5   8 1286.72 99.0829  10
  -6   5  -8 1089.90 102.901   4
   6  -5   8 1062.97 98.3979   6
   6  -5   8 1322.92 98.8989  15
   6  -5   8 1207.63 98.8052  13
   6  -5   9 1939.15 154.976  10
   6  -5   9 1832.41 154.478   8
   6  -5   9 1956.15 154.739  15
   6  -5   9 1880.27 154.745  13
   6  -5  10 292.858 26.2428   8
   6  -5  10 312.879 27.1205  10
   6  -5  10 300.754 26.5507  15
   6  -5  10 278.616 26.4421  13
   6  -5  11 173.879 18.1011  10
   6  -5  11 156.445 16.6350   8
   6  -5  11 177.964 17.3288  15
   6  -5  11 159.243 17.2592  13
   6  -5  12 24.9722 8.82711   8
   6  -5  12 5.66922 11.2411  10
   6  -5  12 7.05638 10.2080   6
   6  -5  12 34.2160 6.97102   7
   6  -5  12 17.0913 9.78807  15
   6  -5  12 32.0676 9.71456  13
   6  -5  13 356.131 33.9141   8
   6  -5  13 390.903 33.2578   7
   6  -5  13 412.413 35.6525  10
   6  -5  13 383.122 34.5875   6
   6  -5  13 416.008 34.9266  15
   6  -5  13 393.463 34.6730  13
   6  -5  14 15.3109 9.02428   8
   6  -5  14 16.9839 12.7347  10
   6  -5  14 17.6479 7.41358   7
   6  -5  14 15.6145 11.9439   6
   6  -5  14 1.50988 10.5292  15
   6  -5  14 9.56457 9.80690  13
   6  -5  15 39.0969 8.97891   8
   6  -5  15 15.7253 7.34947   7
   6  -5  15 16.9083 13.1044  10
   6  -5  15 38.7758 12.7151   6
   6  -5  15 24.0626 10.9893  15
   6  -5  15 19.3746 9.81843  13
   6  -5  16 90.3765 14.5185  10
   6  -5  16 77.9192 15.2513   6
   6  -5  16 87.2296 13.1250  15
   6  -5  16 79.8798 11.9431  13
   6  -5  17 27.6086 11.2761  10
   6  -5  17 10.4514 9.71882  11
   6  -5  17 4.67498 11.8171   6
   6  -5  17 17.6942 9.43049  15
   6  -5  17 25.4582 8.38641  13
   6  -5  18 1366.68 107.626  11
   6  -5  18 1270.23 107.813  10
   6  -5  18 1467.21 107.956   6
   6  -5  18 1210.13 107.552  15
   6  -5  18 1295.00 107.402  13
   6  -5  19 391.305 31.4145  11
   6  -5  19 432.793 32.0567   6
   6  -5  19 336.010 31.3050  15
   6  -5  19 354.076 30.9577  13
   6  -5  20 122.330 11.0895  11
  -5   4  21 119.054 11.2609   7
  -5   4  20 685.691 56.6255   7
  -5   4  19 1512.76 103.585   7
  -5   4  19 1726.15 103.601  15
  -5   4  18 4.54779 6.71324  13
  -5   4  18 10.5703 7.39533  15
  -5   4  17 36.7426 9.28979  13
  -5   4  17 61.6055 9.30362  15
  -5   4  16 196.124 20.8630  13
  -5   4  16 260.584 20.6392  15
   5  -4 -15 127.130 14.9391  25
  -5   4  15 134.431 15.4180  13
  -5   4  15 159.463 14.6722  15
   5  -4 -14 852.291 72.4393  25
  -5   4  14 833.880 72.8776  13
  -5   4  14 1091.98 72.6776  15
   5  -4 -14 936.031 73.7473  11
   5  -4 -13 282.206 24.2025  25
   5  -4 -13 243.027 25.5353  11
  -5   4  13 241.764 24.2136  13
  -5   4  13 305.938 23.8567  15
  -5   4  12 638.002 47.9418   9
   5  -4 -12 551.019 47.3229  25
   5  -4 -12 499.470 48.1487  11
  -5   4  12 615.304 47.2385  15
  -5   4  12 504.639 47.3719  13
   5  -4 -11 45.4889 8.32166  25
   5  -4 -11 42.7884 10.1639  11
  -5   4  11 34.7635 7.55583  13
   5  -4 -10 1615.29 126.774   6
  -5   4  10 1332.57 133.822   2
  -5   4  10 1247.12 133.444   2
   5  -4 -10 1565.72 126.762  25
   5  -4 -10 1432.27 127.086  11
  -5   4  10 1670.33 126.791  13
   5  -4  -9 348.235 31.4832  25
  -5   4   9 407.076 31.5054  21
   5  -4  -8 753.958 59.6059   4
  -5   4   8 590.438 61.7330   3
  -5   4   8 526.908 59.1563   2
   5  -4  -8 671.668 64.9523   3
  -5   4   8 659.285 58.7615   1
  -5   4   7 837.660 86.1438   2
   5  -4  -7 1124.50 85.8492   4
  -5   4   7 1029.02 86.7072   1
   5  -4  -7 1016.17 90.3352   3
   5  -4  -7 941.120 84.1627   1
  -5   4   7 913.416 88.3049   3
   5  -4  -6 5026.33 364.402   4
  -5   4   6 4074.85 364.864   4
  -5   4   6 4337.47 367.224   3
   5  -4  -6 4581.40 364.232   1
   5  -4  -6 4436.67 367.973   3
  -5   4   6 4582.74 365.799   1
  -5   4   6 3973.94 365.120   2
   5  -4  -5 2385.24 190.600   1
   5  -4  -5 2743.08 189.924   4
  -5   4   5 2279.66 191.650   1
   5  -4  -5 2240.81 192.998   3
  -5   4   5 2132.90 190.084   4
  -5   4   5 2089.37 192.230   3
  -5   4   5 2024.78 190.612   2
  -5   4   4 7517.09 614.592   1
   5  -4  -4 7711.80 613.731   1
  -5   4   4 7227.43 612.550   4
  -5   4   4 6394.30 614.237   3
   5  -4  -4 8475.68 612.227   4
  -5   4   3 15.6113 13.2141   2
   5  -4  -3 9.22042 9.95785   4
   5  -4  -3 26.6466 15.3791   1
  -5   4   3 9.34759 11.4767   4
  -5   4   3 13.2086 15.8965   1
  -5   4   2 339.588 32.4457   4
   5  -4  -2 362.308 31.9268   4
  -5   4   2 353.464 35.3180   2
   5  -4  -2 295.872 35.4465   1
  -5   4   1 747.066 70.5640   2
  -5   4   1 812.735 68.9800   4
   5  -4  -1 850.298 68.9391   4
  -5   4   1 811.937 73.4950   1
  -5   4   0 61.1968 18.7081   1
  -5   4   0 83.1548 15.4527   2
   5  -4   0 103.038 12.7519   4
  -5   4   0 96.3054 12.9281   4
   5  -4   1 9197.57 752.012   4
  -5   4  -1 9572.91 755.452   1
  -5   4  -1 10032.2 753.162   2
   5  -4   1 7637.25 753.347   2
  -5   4  -1 9823.49 751.978   4
   5  -4   2 1388.40 120.205   1
  -5   4  -2 1494.96 116.701   4
  -5   4  -2 1540.69 117.401   2
  -5   4  -2 1441.45 120.394   1
   5  -4   2 1284.69 118.512   2
   5  -4   2 1270.03 116.825   4
  -5   4  -3 169.663 19.7849   3
   5  -4   3 189.895 25.1031   1
  -5   4  -3 172.568 23.8145   1
   5  -4   3 194.115 23.0076   2
  -5   4  -3 175.712 18.9250   4
  -5   4  -3 179.747 18.9743   2
  -5   4  -4 313.714 29.3285   2
   5  -4   4 330.631 34.8831   1
   5  -4   4 282.107 32.2758   2
  -5   4  -4 339.008 30.1060   4
  -5   4  -4 286.156 30.5910   3
  -5   4  -4 362.912 34.4583   1
  -5   4  -5 278.247 26.2672   2
   5  -4   5 291.445 29.5899   2
   5  -4   5 247.238 30.6490   1
  -5   4  -5 291.998 28.8410   3
  -5   4  -5 285.074 28.0580   4
  -5   4  -6 89.0684 15.4507   3
  -5   4  -6 69.5784 11.0278   2
   5  -4   6 87.8372 16.9001   1
  -5   4  -6 85.8081 13.6337   4
   5  -4   7 350.527 37.0491   2
  -5   4  -7 357.056 34.9430   2
  -5   4  -7 436.455 37.1800   4
   5  -4   7 400.008 37.2388   1
  -5   4  -7 349.272 38.0013   3
  -5   4  -8 209.364 22.2834   4
  -5   4  -8 165.045 23.9507   3
   5  -4   8 150.346 21.6238   2
   5  -4   8 175.782 20.2775   1
   5  -4   9 176.505 16.2682  10
   5  -4   9 145.933 15.4876   8
  -5   4  -9 119.363 21.0517   4
   5  -4   9 208.188 16.5378  15
   5  -4   9 163.512 16.1175  13
   5  -4  10 87.1529 9.91580   7
   5  -4  10 105.450 12.0342  10
   5  -4  10 83.9494 10.6331   8
   5  -4  10 113.992 11.8310  15
   5  -4  10 96.7829 11.7489  13
   5  -4  11 1724.97 131.306  10
   5  -4  11 1565.44 130.572   8
   5  -4  11 1510.19 130.221   7
   5  -4  11 1732.86 131.088  15
   5  -4  11 1566.02 131.003  13
   5  -4  12 35.8402 7.29339   7
   5  -4  12 25.2089 10.4976  10
   5  -4  12 31.3210 8.04720   8
   5  -4  12 22.7663 9.36407  13
   5  -4  12 33.6533 9.81387  15
   5  -4  13 3.66476 7.03645   7
   5  -4  13-6.85689 11.5336  10
   5  -4  13-4.02313 7.74160   8
   5  -4  13 6.46514 9.64975  15
   5  -4  13 6.54168 9.21694  13
   5  -4  14 1951.04 166.068   7
   5  -4  14 2037.70 167.216  10
   5  -4  14 1900.99 166.226   8
   5  -4  14 2365.21 167.147  15
   5  -4  14 2101.77 166.994  13
   5  -4  15 839.488 70.6957  10
   5  -4  15 827.226 69.2813   7
   5  -4  15 870.960 70.2381  15
   5  -4  15 818.341 70.0780  13
   5  -4  16 2071.89 171.998   7
   5  -4  16 1989.79 172.911  10
   5  -4  16 2139.95 172.748   6
   5  -4  16 2285.57 172.858  15
   5  -4  16 2108.28 172.634  13
   5  -4  17 384.760 36.5205  10
   5  -4  17 400.169 34.8918   7
   5  -4  17 425.473 36.0391  15
   5  -4  17 427.099 35.5675  13
   5  -4  18 458.249 37.8615   7
   5  -4  18 423.671 38.8959  10
   5  -4  18 441.421 38.7159  15
   5  -4  18 472.949 38.3618  13
   5  -4  19 50.2132 9.38591  10
   5  -4  19 85.9610 9.62520  11
   5  -4  19 75.3282 9.68318  15
   5  -4  19 71.5087 8.27201  13
   5  -4  20 1049.25 85.4683  11
  -4   3  21 77.1512 8.79382   7
  -4   3  20 280.530 23.7670   7
  -4   3  20 92.1880 41.5855  22
  -4   3  19 411.040 33.5462   7
   4  -3 -19 312.756 32.0858  23
   4  -3 -18 232.655 23.3909  23
  -4   3  18 236.327 24.0262  13
  -4   3  17 115.418 29.2222   5
  -4   3  17 180.824 20.1555  13
  -4   3  16 41.7496 25.9692   5
  -4   3  16 107.815 15.2869  13
  -4   3  15 47.1446 23.3132   5
   4  -3 -15 43.9051 9.21231  25
  -4   3  15 56.8897 9.35242  15
  -4   3  15 43.7258 10.5267  13
   4  -3 -14 1594.41 126.014  25
  -4   3  14 1960.84 126.298  15
  -4   3  14 1536.10 126.605  13
   4  -3 -14 1751.33 127.353  11
   4  -3 -13 1222.19 91.6978  25
  -4   3  13 1349.06 91.7412  15
  -4   3  13 1131.44 92.0881  13
   4  -3 -13 1124.66 92.5807  11
  -4   3  12 1844.53 121.985   9
   4  -3 -12 1460.66 121.349  25
   4  -3 -12 1365.25 122.062  11
  -4   3  12 1753.38 121.473  15
  -4   3  12 1459.51 121.682  13
  -4   3  11 141.037 22.3119   5
   4  -3 -11 134.486 17.1153  25
  -4   3  11 204.824 16.9842  15
   4  -3 -11 158.381 18.3523  11
  -4   3  11 191.157 17.3718  13
  -4   3  10 1074.63 119.011   2
  -4   3  10 1283.46 119.580   2
   4  -3 -10 1362.52 113.323   6
   4  -3 -10 1441.41 113.361  25
   4  -3 -10 1146.94 113.578  11
  -4   3   9 538.024 56.4615   2
   4  -3  -9 680.086 57.2602   4
   4  -3  -9 574.933 61.5918   3
  -4   3   9 515.727 56.1997   2
  -4   3   8 9157.96 722.126   3
  -4   3   8 8436.97 718.019   1
   4  -3  -8 8355.83 722.938   3
   4  -3  -8 9883.74 720.095   4
   4  -3  -8 8663.90 716.611   1
  -4   3   7 884.576 76.4944   1
   4  -3  -7 865.223 74.7360   1
  -4   3   7 796.717 78.3728   3
   4  -3  -7 831.901 80.2416   3
   4  -3  -7 961.057 76.8583   4
   4  -3  -6 3987.75 348.195   3
   4  -3  -6 4696.15 345.620   4
   4  -3  -6 4311.58 344.669   1
  -4   3   6 3896.29 347.195   3
  -4   3   6 4021.82 345.827   1
  -4   3   5 2483.10 235.075   2
  -4   3   5 2802.19 235.568   1
   4  -3  -5 3010.00 234.522   1
   4  -3  -5 3217.95 234.490   4
   4  -3  -5 2598.48 236.767   3
   4  -3  -4 129.510 19.2606   1
  -4   3   4 116.650 21.1683   1
   4  -3  -4 149.750 16.9121   4
   4  -3  -4 123.884 20.6536   3
  -4   3   3 8019.42 689.590   1
   4  -3  -3 8424.24 689.195   1
   4  -3  -3 8825.12 687.813   4
  -4   3   2 11301.4 1017.70   2
   4  -3  -2 12350.9 1018.15   1
   4  -3  -2 13603.1 1016.54   4
   4  -3  -1 381.840 33.6663   4
  -4   3   1 375.443 37.8219   1
  -4   3   1 366.367 35.5950   2
  -4   3   0 410.007 41.5213   2
  -4   3   0 455.869 44.3738   1
   4  -3   0 470.607 40.0129   4
  -4   3   0 484.766 40.0385   4
   4  -3   1 8.90713 7.19352   4
  -4   3  -1 2.81757 14.3738   1
  -4   3  -1 9.70094 8.74640   2
  -4   3  -1 5.51175 7.36887   4
   4  -3   2 3154.15 284.420   1
  -4   3  -2 3690.11 282.601   2
   4  -3   2 3231.47 282.467   4
   4  -3   2 3190.29 283.446   2
  -4   3  -2 3827.28 282.410   4
  -4   3  -2 3545.48 284.902   1
   4  -3   3 0.69941 9.74761   2
  -4   3  -3 0.50570 7.21819   4
  -4   3  -3 7.91961 12.5055   1
   4  -3   3 7.21112 13.3427   1
  -4   3  -3 5.81409 7.38166   2
  -4   3  -4 658.678 61.9196   1
  -4   3  -4 749.196 59.5571   2
  -4   3  -4 679.713 60.2810   4
   4  -3   4 707.981 61.3551   2
   4  -3   4 705.722 62.5453   1
  -4   3  -5 1257.33 102.952   2
   4  -3   5 1197.72 104.167   2
   4  -3   5 1293.44 105.349   1
  -4   3  -5 1233.06 104.234   4
  -4   3  -6 261.792 25.3651   3
  -4   3  -6 212.889 23.6929   4
   4  -3   6 216.280 23.5532   2
  -4   3  -6 240.194 21.8974   2
   4  -3   6 189.578 24.1811   1
   4  -3   7 4751.47 395.384   1
  -4   3  -7 5012.91 397.368   4
  -4   3  -7 4662.28 395.332   2
  -4   3  -7 5293.80 398.766   3
   4  -3   7 4869.65 396.268   2
   4  -3   8 38.5275 7.94263   1
  -4   3  -8 46.6638 13.4312   4
   4  -3   8 41.8923 11.4267   2
  -4   3  -8 38.5278 14.5137   3
   4  -3   9 448.594 49.7870   2
  -4   3  -9 461.553 53.9898   3
  -4   3  -9 566.246 53.1425   4
   4  -3   9 638.757 47.5069  10
   4  -3  10 393.029 31.8766   8
   4  -3  10 390.139 32.5942  10
   4  -3  10 339.608 31.5024   7
   4  -3  10 347.063 32.3915  13
   4  -3  11 2158.64 167.171  10
   4  -3  11 1876.19 166.282   7
   4  -3  11 2063.55 166.513   8
   4  -3  11 2510.08 167.353  15
   4  -3  11 1844.93 166.913  13
   4  -3  12 3253.19 253.683  10
   4  -3  12 2872.92 252.818   7
   4  -3  12 3058.30 253.004   8
   4  -3  12 3798.41 253.947  15
   4  -3  12 2930.61 253.522  13
   4  -3  13 3064.58 264.223   7
   4  -3  13 3108.99 264.337   8
   4  -3  13 3347.64 265.118  10
   4  -3  13 3852.22 265.312  15
   4  -3  13 3199.51 265.030  13
   4  -3  14 84.3652 14.1852  10
   4  -3  14 94.3986 11.4613   8
   4  -3  14 86.3333 11.5759   7
   4  -3  14 43.9729 34.8890  22
   4  -3  14 104.037 13.4438  13
   4  -3  14 99.2466 13.5187  15
   4  -3  15 106.936 13.0508   7
   4  -3  15 109.777 15.7025  10
   4  -3  15 111.317 14.9753  15
   4  -3  15 110.134 14.4254  13
   4  -3  16 202.443 21.0648   7
   4  -3  16 225.898 23.0849  10
   4  -3  16 269.618 22.7092  15
   4  -3  16 217.344 21.8807  13
   4  -3  17 169.573 17.4359   7
   4  -3  17 171.168 18.9878  10
   4  -3  17 184.193 18.4356  15
   4  -3  17 178.167 17.8422  13
   4  -3  18 1346.63 116.309  10
   4  -3  18 1408.76 115.824   7
   4  -3  18 1516.85 116.380  15
   4  -3  18 1413.54 116.049  13
   4  -3  19 512.327 47.0810  10
   4  -3  19 598.983 46.7513   7
   4  -3  19 593.044 47.2382  15
   4  -3  19 547.450 46.6433  13
   4  -3  20 39.8556 6.66406  11
   4  -3  20 51.8364 8.67047   6
   4  -3  20 36.8069 6.79751  15
   4  -3  21 34.4586 5.77484   6
  -3   2  21 146.868 13.8885   7
  -3   2  20-13.8247 7.95430   7
  -3   2  20-26.9969 35.5433  22
  -3   2  19 4.70249 9.29775   7
  -3   2  19-22.3205 41.5397  22
   3  -2 -19 0.17206 5.30242  23
  -3   2  19 7.45696 6.42994  13
  -3   2  19-1.60558 8.17217  15
   3  -2 -18 2603.66 250.255  23
  -3   2  18 2672.19 250.855  13
  -3   2  17 320.652 24.3614  15
  -3   2  17 201.506 24.3336  13
  -3   2  16 1140.99 93.1132  13
  -3   2  16 1469.76 92.8338  15
  -3   2  15 729.333 48.6367  15
  -3   2  15 564.604 49.1252  13
   3  -2 -14 630.574 52.2197  25
  -3   2  14 619.168 53.1462  13
   3  -2 -13 407.404 33.2597  25
   3  -2 -13 407.479 34.6647  11
  -3   2  13 345.859 33.8547  13
   3  -2 -12 3563.95 311.644  25
  -3   2  12 4717.36 312.480  20
  -3   2  12 4349.70 311.841  15
   3  -2 -12 3436.15 312.287  11
  -3   2  12 3344.23 311.997  13
  -3   2  11 399.266 29.4887   9
  -3   2  11 418.155 29.7860  20
   3  -2 -11 318.911 28.9147  25
  -3   2  11 364.045 28.8099  15
  -3   2  11 299.741 29.1563  13
   3  -2 -11 306.033 29.7837  11
  -3   2  10 5356.09 458.908   2
  -3   2  10 6031.78 462.634   3
  -3   2   9 92.6175 18.1003   3
  -3   2   9 49.2130 14.5315   2
   3  -2  -9 77.9745 16.4234   4
   3  -2  -8 432.406 35.4730   1
   3  -2  -8 412.013 40.0290   4
  -3   2   8 355.372 39.6537   2
  -3   2   8 405.750 41.4180   3
  -3   2   8 395.805 37.0022   1
   3  -2  -7 5406.88 426.981   1
   3  -2  -7 4671.38 431.569   3
   3  -2  -7 5579.78 429.824   4
  -3   2   7 5513.00 431.316   3
  -3   2   7 4997.00 428.120   1
   3  -2  -6 27.1327 17.0383   3
   3  -2  -6 37.7994 12.9243   4
  -3   2   6 62.6116 14.0108   1
   3  -2  -6 47.4562 10.1262   1
   3  -2  -5 4966.76 443.932   3
   3  -2  -5 5509.12 441.467   1
  -3   2   5 5265.87 442.317   1
   3  -2  -5 5840.82 442.395   4
  -3   2   4 2247.31 189.634   1
   3  -2  -4 2297.00 188.736   1
   3  -2  -4 2205.61 190.776   3
   3  -2  -4 2403.19 188.908   4
   3  -2  -3 10659.4 921.934   3
   3  -2  -3 12191.8 921.140   1
   3  -2  -3 12143.2 920.453   4
  -3   2   3 10137.3 921.224   1
   3  -2  -2 10830.5 897.508   4
   3  -2  -2 11511.3 898.694   1
  -3   2   1 237.426 24.0308   1
  -3   2   1 171.287 22.0771   2
   3  -2  -1 240.345 20.5946   4
   3  -2   0 7226.43 570.396   4
  -3   2   0 6645.75 571.093   2
  -3   2   0 7266.61 572.179   1
  -3   2  -1 1164.39 99.6424   1
  -3   2  -1 1224.12 98.1865   2
   3  -2   1 1170.07 97.8343   4
   3  -2   2 3520.04 315.836   4
   3  -2   2 3975.42 317.144   1
  -3   2  -2 4172.00 315.534   2
   3  -2   2 3783.03 316.118   2
  -3   2  -2 4011.74 317.306   1
  -3   2  -3 11142.6 935.766   1
   3  -2   3 12232.3 935.974   1
  -3   2  -3 12170.9 934.254   2
  -3   2  -3 11035.1 935.119   3
   3  -2   3 11032.3 934.852   2
  -3   2  -4 419.357 38.9231   4
  -3   2  -4 368.869 38.9092   1
   3  -2   4 496.500 39.8523   1
  -3   2  -4 455.705 37.4276   2
   3  -2   4 455.797 38.4532   2
   3  -2   5 9248.60 706.770   2
  -3   2  -5 8200.74 707.614   4
  -3   2  -5 8201.50 706.032   2
   3  -2   5 9455.98 707.210   1
  -3   2  -6 136.289 18.0590   4
  -3   2  -6 140.963 15.1130   2
   3  -2   6 164.658 16.1455   2
   3  -2   6 131.123 15.2838   1
   3  -2   7 292.832 23.3408   2
  -3   2  -7 257.743 26.1312   4
  -3   2  -7 217.989 22.9366   2
   3  -2   7 217.409 20.5164   1
   3  -2   8 2697.93 214.943   2
  -3   2  -8 2609.03 217.782   4
  -3   2  -8 2483.27 218.574   3
  -3   2  -9 1541.05 135.659   4
   3  -2   9 1641.43 132.215   2
  -3   2  -9 1551.05 137.302   3
   3  -2  10 15.8742 5.68910   7
   3  -2  10 20.4391 7.06073  10
   3  -2  10 14.9362 7.69603  15
   3  -2  10 14.5034 6.81698  13
   3  -2  11 425.223 33.6906  10
   3  -2  11 379.869 32.7940   8
   3  -2  11 331.303 32.6821   7
   3  -2  11 345.090 33.5515  13
   3  -2  12 7.53886 8.17740  10
   3  -2  12 14.8257 6.35402   8
   3  -2  12 11.5636 6.71990   7
   3  -2  12 3.10099 27.2181  22
   3  -2  12 4.91240 9.67706  15
   3  -2  12 9.23001 8.09602  13
   3  -2  13 1056.75 82.5464  10
   3  -2  13 999.108 81.5755   8
   3  -2  13 917.291 81.6003   7
   3  -2  13 925.676 82.3020  13
   3  -2  14 1063.93 90.8986   7
   3  -2  14 1143.11 91.7416  10
   3  -2  14 1038.84 91.5226  13
   3  -2  15 39.2152 9.86252   7
   3  -2  15 41.5117 11.4647  10
   3  -2  15 51.4217 10.5845  13
   3  -2  15 35.2958 11.7173  15
   3  -2  16 36.8610 9.60179   7
   3  -2  16 6.51247 10.7825  10
   3  -2  16 9.48086 9.64551  13
   3  -2  16 32.4670 10.7650  15
   3  -2  17 67.1834 11.8238   7
   3  -2  17 75.2345 12.9311  10
   3  -2  17 84.8762 11.8997  13
   3  -2  18 728.692 58.6337   7
   3  -2  18 631.449 58.8501  10
   3  -2  18 780.263 59.1118  15
   3  -2  18 683.842 58.5985  13
   3  -2  19 255.804 21.2934   7
   3  -2  19 208.533 21.2652  10
   3  -2  19 273.450 22.7336   6
   3  -2  19 242.141 21.5892  15
   3  -2  19 220.033 20.6510  13
   3  -2  20 76.2809 10.0927  11
   3  -2  20 97.1891 10.1545   7
   3  -2  20 107.630 10.4760  15
   3  -2  20 114.925 11.6977   6
   3  -2  21 33.3340 4.47522  11
   3  -2  21 51.6774 6.53506   6
  -2   1  22 157.497 13.6341   6
  -2   1  22 159.022 13.6719   7
  -2   1  21 86.2133 9.64942   7
  -2   1  20 1169.36 74.2609   7
  -2   1  20 770.701 73.3887  13
  -2   1  19 1610.05 113.085   7
   2  -1 -19 1205.53 112.113  23
  -2   1  19 1799.96 113.155  15
  -2   1  19 752.956 122.727  22
  -2   1  19 1247.94 112.677  13
  -2   1  18 6.25178 10.3864   7
   2  -1 -18 0.21461 6.37186  23
  -2   1  18-35.9633 43.6712  22
  -2   1  18-0.71864 10.7995  15
  -2   1  18-2.11333 8.93687  13
   2  -1 -17 331.185 33.6901  23
  -2   1  17 435.547 60.4230  22
  -2   1  17 373.700 35.2296  13
  -2   1  16 371.720 40.2549  13
  -2   1  16 521.799 39.8768  15
  -2   1  15 116.634 15.9201  13
  -2   1  15 179.868 14.8463  15
  -2   1  14 997.705 82.3083  13
  -2   1  14 1395.03 82.0254  15
   2  -1 -13 320.009 26.2238  25
  -2   1  13 370.428 26.4632  15
   2  -1 -12 258.871 21.3696  25
  -2   1  12 208.963 22.1052  13
   2  -1 -12 238.991 23.0567  11
  -2   1  12 292.693 21.3840  15
  -2   1  11-0.96468 9.99729   2
  -2   1  11 21.6133 14.3276   5
  -2   1  11 8.88213 7.49950  20
   2  -1 -11 10.5233 5.55505  25
   2  -1 -11 10.6079 8.25030  11
  -2   1  11 12.9734 6.54333  13
  -2   1  11 8.09339 5.03515  15
   2  -1 -10 712.788 70.7728   3
  -2   1  10 717.372 67.5399   3
  -2   1  10 746.545 64.3549   2
  -2   1   9 3270.20 253.548   3
  -2   1   9 2911.32 250.523   2
  -2   1   8 517.040 47.8766   2
  -2   1   8 538.324 49.7156   3
   2  -1  -7 2784.86 226.297   1
  -2   1   7 3387.47 231.713   3
  -2   1   7 2669.96 229.254   2
   2  -1  -7 2842.80 229.907   4
  -2   1   7 2627.71 227.259   1
  -2   1   6 2029.65 156.020   3
  -2   1   6 1920.63 153.362   1
   2  -1  -6 1860.58 152.132   1
  -2   1   6 1612.27 154.240   2
   2  -1  -6 1963.49 155.041   4
  -2   1   5 114.400 13.1787   1
   2  -1  -5 82.5393 10.1965   1
   2  -1  -5 100.667 13.3414   4
   2  -1  -5 73.2538 16.0557   3
   2  -1  -4 6087.86 510.452   4
   2  -1  -4 6634.44 509.719   1
   2  -1  -4 5455.61 511.462   3
  -2   1   4 6624.79 510.368   1
   2  -1  -3 11.8269 7.44961   1
   2  -1  -3 8.02285 7.83196   4
  -2   1   3 19.3866 9.35688   1
   2  -1  -3 25.2772 11.4895   3
   2  -1  -2 544.370 47.4147   3
   2  -1  -2 555.629 45.9200   4
   2  -1  -2 528.469 46.5437   1
  -2   1   1 14021.6 1074.04   1
   2  -1  -1 12855.7 1073.17   4
   2  -1   0 383.432 31.5509   4
  -2   1   0 388.820 32.9997   1
  -2   1   0 349.142 32.1006   2
   2  -1   1 22085.1 1801.43   4
  -2   1  -1 22416.1 1801.30   2
  -2   1  -1 22485.3 1802.32   1
  -2   1  -2 5228.43 464.252   1
  -2   1  -2 5958.02 463.211   2
  -2   1  -2 5736.37 463.993   3
  -2   1  -3 945.807 73.7164   3
  -2   1  -3 754.383 73.2869   1
  -2   1  -3 914.145 72.1039   2
   2  -1   4 784.001 56.3283   2
  -2   1  -4 696.147 58.0846   3
  -2   1  -4 564.436 56.4419   1
  -2   1  -4 671.249 56.1519   2
  -2   1  -5 139.495 15.6185   2
   2  -1   5 177.454 15.2963   2
  -2   1  -5 158.877 18.6308   3
   2  -1   6 10748.6 854.724   2
   2  -1   6 10177.9 856.739   3
   2  -1   7 8408.34 710.293   3
   2  -1   7 8893.68 707.793   2
   2  -1   8 4919.61 399.692   2
   2  -1   8 4949.81 403.048   3
   2  -1   9 47.1975 13.3435   3
   2  -1   9 49.8746 8.65435   2
  -2   1 -10 195.809 29.5624   4
   2  -1  10 244.048 29.5737   3
   2  -1  10 281.353 23.4876  20
   2  -1  11 638.003 53.0045   8
   2  -1  11 695.309 53.7011  10
   2  -1  11 760.217 63.9861  22
   2  -1  11 733.012 53.7738  15
   2  -1  12 500.615 41.5935  10
   2  -1  12 490.296 40.8020   8
   2  -1  12 461.112 41.0369   7
   2  -1  12 525.339 54.8024  22
   2  -1  12 406.151 41.4861  13
   2  -1  12 603.005 41.8653  15
   2  -1  13 186.471 17.3005  10
   2  -1  13 153.402 16.5544   7
   2  -1  13 129.514 35.4087  22
   2  -1  13 194.383 17.8280  15
   2  -1  13 147.930 17.0790  13
   2  -1  14 636.243 54.9488  10
   2  -1  14 606.191 54.4086   7
   2  -1  14 583.028 54.9382  13
   2  -1  15 133.709 16.0165  10
   2  -1  15 133.271 15.5954   7
   2  -1  15 173.326 17.7279  15
   2  -1  15 131.488 15.8087  13
   2  -1  16 103.974 14.0440  10
   2  -1  16 91.5971 13.6665   7
   2  -1  16 66.7580 39.9835  22
   2  -1  16 102.529 13.3223  13
   2  -1  16 136.113 15.4814  15
   2  -1  17 328.779 27.8739   7
   2  -1  17 269.360 27.6810  10
   2  -1  17 344.512 28.4655  15
   2  -1  17 286.200 27.4141  13
   2  -1  18 136.293 14.0278   7
   2  -1  18 98.5263 13.5443  10
   2  -1  18 136.635 14.4761  15
   2  -1  18 101.979 12.5688  13
   2  -1  19 159.675 16.6049  10
   2  -1  19 195.752 17.2316   7
   2  -1  19 211.269 17.5001  15
   2  -1  19 157.058 15.9674  13
   2  -1  20 1061.39 86.0488   7
   2  -1  20 984.246 86.0287  15
   2  -1  20 1134.70 86.3936   6
   2  -1  21-0.54213 5.63286   6
   2  -1  21 1.77928 2.99233  11
   2  -1  21 2.58417 4.28384   7
  -1   0  22 106.106 9.12066   6
  -1   0  22 86.7955 8.59957   7
  -1   0  21 129.944 12.5991   7
  -1   0  20 3.17414 7.59699   7
  -1   0  20 0.76299 5.72449  13
  -1   0  19 59.2780 10.4104   7
  -1   0  19 41.0417 42.0708  22
  -1   0  19 54.8082 9.50051  13
  -1   0  19 54.9548 9.48105  15
  -1   0  18 1178.07 94.4180   7
  -1   0  18 596.407 106.538  22
   1   0 -18 1041.01 93.6334  23
  -1   0  18 1567.89 95.1226  15
  -1   0  18 1048.21 94.6004  13
  -1   0  17 24.7147 10.4953   7
   1   0 -17 27.4288 7.23270  23
  -1   0  17 18.8157 10.5152  13
  -1   0  17 35.6649 11.5145  15
  -1   0  16 57.1479 43.4860  22
   1   0 -16 13.4524 6.88339  23
  -1   0  16 15.9124 9.67811  15
  -1   0  16 28.7777 10.7715  13
   1   0 -15 218.095 23.4929  23
  -1   0  15 237.509 25.5204  13
  -1   0  14 1418.40 83.1810  15
  -1   0  14 973.556 83.3139  13
  -1   0  13 399.306 36.9995  13
  -1   0  13 533.551 36.4962  15
  -1   0  12 247.926 23.5377  13
  -1   0  12 314.844 22.6995  15
  -1   0  11 13.2873 13.8118   5
  -1   0  11 9.76563 8.38384   2
   1   0 -11 18.7763 5.55225  25
  -1   0  11 15.9827 6.90828  13
  -1   0  10 3227.10 244.073   2
   1   0 -10 2548.79 246.147   4
  -1   0  10 3304.17 247.704   3
   1   0 -10 2639.54 249.127   3
  -1   0   9 14041.0 1076.41   2
  -1   0   9 14812.6 1079.44   3
   1   0  -9 11834.7 1080.27   3
   1   0  -9 11998.3 1078.29   4
  -1   0   8 5075.73 399.445   2
   1   0  -8 4220.88 402.093   3
  -1   0   8 5257.05 401.506   3
  -1   0   7 6.69447 4.38749   1
  -1   0   7 15.0040 10.9008   3
  -1   0   7-1.31035 8.99369   2
  -1   0   6 372.955 37.1839   3
  -1   0   6 380.313 35.9496   2
  -1   0   6 420.138 34.2902   1
  -1   0   5 9715.62 930.763   2
  -1   0   5 11670.4 931.822   3
  -1   0   5 12595.6 929.939   1
   1   0  -4 1.97486 7.96454   4
  -1   0   4 9.21568 6.08789   1
  -1   0   4 6.98746 8.25587   2
  -1   0   4 1.63851 8.93957   3
   1   0  -4 4.26723 4.44768   1
   1   0  -3 12154.9 1280.01   3
   1   0  -3 17290.5 1279.09   1
  -1   0   3 16609.0 1279.28   1
  -1   0   3 15948.6 1280.33   3
   1   0  -3 15394.2 1279.93   4
   1   0  -2 1984.27 157.134   4
   1   0  -2 1763.86 157.477   3
   1   0  -2 1987.59 156.755   1
   1   0  -1 2646.72 208.958   4
  -1   0   1 2681.64 209.114   1
   1   0  -1 2367.74 209.270   3
   1   0   0 0.47833 1.22680   4
  -1   0   0-0.15519 1.86356   1
  -1   0  -1 614.666 49.4072   1
  -1   0  -1 586.962 49.4464   3
  -1   0  -2 4175.13 359.158   2
  -1   0  -2 5007.64 360.408   3
  -1   0  -2 4801.72 359.653   1
  -1   0  -3 13824.4 1152.27   1
  -1   0  -3 16367.6 1154.24   3
  -1   0  -4 7.40949 8.75029   3
  -1   0  -5 1684.07 156.168   3
   1   0   5 1955.09 153.712   2
   1   0   6 1713.76 135.768   2
  -1   0  -6 1503.41 138.946   3
   1   0   7 8500.09 670.328   3
  -1   0  -7 7217.93 670.701   3
   1   0   7 8483.08 667.180   2
   1   0   8 337.718 29.9883   2
   1   0   8 369.076 34.4774   3
   1   0   9 30.6550 6.72792   2
   1   0   9 17.5990 11.8516   3
   1   0  10 444.563 40.6553   3
   1   0  10 418.315 34.7035   2
   1   0  11 426.961 32.5812  10
   1   0  11 399.713 32.9891  20
   1   0  11 308.333 32.4947  13
   1   0  11 390.251 32.3943  15
   1   0  12 3598.92 221.437  10
   1   0  12 3622.10 221.852  20
   1   0  12 3920.98 221.480  15
   1   0  13 1695.46 140.250  10
   1   0  13 1388.31 140.209  13
   1   0  14 41.0340 9.23189  10
   1   0  14 27.6946 8.92382   7
   1   0  14 34.4715 33.5911  22
   1   0  14 40.9196 9.89807  15
   1   0  14 24.7667 9.48028  13
   1   0  15 16.6480 9.14477  10
   1   0  15 19.7475 9.84987   7
   1   0  15 5.82594 36.1244  22
   1   0  15 20.0329 9.14030  13
   1   0  15 32.1758 11.3569  15
   1   0  16 134.069 15.9008  10
   1   0  16 146.031 16.5221   7
   1   0  16 102.656 42.0143  22
   1   0  16 125.925 15.9110  13
   1   0  17 60.5587 10.4385  10
   1   0  17 53.0214 11.5812   7
   1   0  17 65.3831 10.2833  13
   1   0  17 55.3013 12.8038  15
   1   0  18 2052.52 199.191  10
   1   0  18 2704.86 199.646   7
   1   0  18 2231.68 199.275  13
   1   0  19 262.451 23.8292   7
   1   0  19 258.103 23.7383  15
   1   0  20 103.429 11.7895   6
   1   0  20 99.9056 11.2784   7
   1   0  20 93.1823 10.9324  15
   1   0  21 2.27825 5.50047   6
   1   0  21-3.78020 5.26435   7
   0  -1  22 4.91958 4.37861   6
   0  -1  21 51.8074 7.07278   7
   0  -1  20 50.5781 8.22792   7
   0  -1  20 42.3309 7.50714  13
   0  -1  19 40.3840 9.12011  15
   0  -1  19 54.6288 9.80835  13
   0  -1  18 2381.36 183.851   7
   0   1 -18 2036.65 183.199  23
   0  -1  18 2243.65 184.284  13
   0  -1  17 119.468 14.4954   7
   0   1 -17 123.238 12.7884  23
   0  -1  17 158.147 15.4616  15
   0  -1  17 112.831 15.4490  13
   0  -1  16 1170.60 95.6971   7
   0   1 -16 1028.79 94.9954  23
   0  -1  16 1080.92 96.3587  13
   0   1 -15 92.2779 11.1775  23
   0  -1  15 95.3125 14.5495  13
   0   1 -14 284.645 27.2658  23
   0  -1  14 278.102 29.1349  13
   0  -1  13 664.372 58.4120  22
   0  -1  13 556.283 39.9929  15
   0  -1  12 5441.00 370.367  13
   0  -1  12 7783.45 370.259  15
   0  -1  11 1110.75 68.1486   2
   0  -1  11 916.899 64.7794  13
   0   1 -10 7995.14 768.164   4
   0  -1  10 10205.2 769.116   3
   0  -1  10 10287.7 765.822   2
   0   1 -10 8625.02 770.814   3
   0  -1   9 187.944 22.6124   3
   0   1  -9 179.188 26.0022   3
   0  -1   9 177.805 19.1211   2
   0   1  -9 172.412 23.1827   4
   0   1  -8 967.753 89.4729   4
   0  -1   8 1055.64 87.0871   2
   0   1  -8 933.348 90.4321   3
   0  -1   8 1172.34 89.6400   3
   0   1  -7 2310.28 202.201   3
   0  -1   7 2769.91 201.595   3
   0  -1   7 2591.66 199.686   2
   0   1  -7 2047.32 200.789   4
   0  -1   6 2115.03 158.600   2
   0  -1   6 1954.94 157.051   1
   0  -1   6 2098.38 159.917   3
   0   1  -6 1667.91 160.094   3
   0   1  -6 1691.97 159.553   4
   0  -1   5 70.2117 9.75100   2
   0  -1   5 56.5228 7.61722   1
   0  -1   5 86.5564 11.2651   3
   0  -1   4 3809.86 299.351   2
   0  -1   4 4189.42 300.053   3
   0  -1   4 3688.58 298.491   1
   0   1  -4 3162.63 299.514   2
   0   1  -3 627.970 58.2103   2
   0  -1   3 776.819 58.3544   3
   0  -1   2 340.777 27.5824   3
   0   1  -2 312.564 27.7384   2
   0   1  -1 0.54792 2.01947   2
   0  -1   1 4.44299 1.56994   3
   0   1   0 2.71206 1.13520   2
   0  -1  -1 37.5508 4.51683   2
   0  -1  -1 33.3061 4.90413   3
   0  -1  -2 1265.96 100.135   3
   0  -1  -2 1195.72 99.0449   1
   0  -1  -3 18416.4 1536.15   1
   0  -1  -3 21538.9 1538.27   3
   0  -1  -4 1311.25 97.9640   3
   0   1   4 1108.32 95.3600   2
   0   1   5 7931.17 639.736   2
   0  -1  -5 7846.30 642.398   3
   0  -1  -6 1031.54 93.4165   3
   0   1   6 1110.23 89.9589   2
   0  -1  -7 1064.42 103.350   4
   0  -1  -7 1139.31 104.954   3
   0   1   7 1417.67 104.429   3
   0   1   7 1245.35 100.700   2
   0  -1  -8 4404.91 417.486   4
   0   1   8 5317.45 414.515   2
   0   1   8 5798.62 418.871   3
   0  -1  -8 4670.11 419.352   3
   0   1   9 7439.08 555.997   3
   0   1   9 6932.37 550.983   2
   0  -1  -9 5683.07 556.401   3
   0   1  10 3795.12 303.622   3
   0   1  10 3626.44 297.907   2
   0   1  11 2256.28 137.476  10
   0   1  11 2409.06 138.117  20
   0   1  11 2212.05 137.331  15
   0   1  12 1659.08 105.396  10
   0   1  12 1646.72 105.965  20
   0   1  12 1656.37 105.299  15
   0   1  13 21.0555 7.23627  10
   0   1  13 10.8271 15.8976   5
   0   1  13 30.9898 10.0131  20
   0   1  13 12.6372 7.64585  15
   0   1  13 20.0325 8.56090  13
   0   1  14 1262.30 87.3719  10
   0   1  14 1456.80 87.7348  15
   0   1  15 181.695 18.6390  10
   0   1  15 191.783 19.3845   7
   0   1  15 225.104 19.5868  15
   0   1  15 164.642 18.9309  13
   0   1  16 238.085 23.6069  10
   0   1  16 242.394 24.4731   7
   0   1  16 262.405 47.4213  22
   0   1  16 347.734 25.4440  15
   0   1  16 230.366 23.8223  13
   0   1  17 378.554 36.0879  10
   0   1  17 415.706 37.0273   7
   0   1  17 381.844 36.2007  13
   0   1  18 96.8811 12.7817   7
   0   1  18 111.180 13.4891  15
   0   1  19 398.534 35.5990   7
   0   1  19 425.776 35.6296  15
   0   1  20 97.2809 11.4271   7
   0   1  20 91.9386 10.8878  15
   0   1  21 5.10214 5.15196   6
   0   1  21-1.35595 5.42237   7
   1  -2  22 220.056 18.7777   6
   1  -2  21 89.4597 7.98581   7
   1  -2  21 67.5068 7.29689  13
   1  -2  20 1319.00 100.335   7
   1  -2  20 1138.37 100.370  13
   1  -2  19 2353.89 183.048   7
   1  -2  19 2131.44 183.305  13
   1  -2  18 90.3986 11.5855   7
   1  -2  18 90.8976 12.6391  13
   1  -2  18 81.4373 11.7848  15
   1  -2  17 34.5059 9.22822  10
   1  -2  17 46.3949 9.66027   7
  -1   2 -17 32.9927 7.19248  23
   1  -2  17 34.8533 11.0358  13
   1  -2  17 44.2260 10.0881  15
   1  -2  16 206.924 21.6551  10
   1  -2  16 230.662 21.4299   7
  -1   2 -16 215.511 20.3503  23
   1  -2  16 129.557 46.5592  22
   1  -2  16 305.703 22.7492  15
   1  -2  16 199.078 22.7037  13
   1  -2  15 29.8977 9.67933  10
   1  -2  15 59.0870 9.35958   7
  -1   2 -15 31.3723 6.99696  23
   1  -2  15 45.2018 10.7683  15
   1  -2  15 27.2439 11.1693  13
   1  -2  14 3694.63 289.552  10
   1  -2  14 3453.13 288.977   7
  -1   2 -14 3271.89 288.756  23
   1  -2  14 3128.62 289.745  13
   1  -2  13 359.156 31.0260  10
   1  -2  13 238.705 47.2828  22
  -1   2 -13 322.939 29.8599  23
   1  -2  13 285.770 31.3455  13
   1  -2  12 978.441 72.2417  10
   1  -2  12 892.625 82.8707  22
  -1   2 -12 742.577 71.2854  23
   1  -2  12 722.400 72.2979  13
   1  -2  11 56.4264 8.18441  10
  -1   2 -11 32.5371 6.02625  23
   1  -2  11 75.8857 27.8328  22
   1  -2  11 58.9237 7.74721  15
   1  -2  11 31.2441 8.56801  13
   1  -2  10 4.89735 7.94294   2
   1  -2  10-1.28229 11.7162   3
  -1   2 -10 25.6274 16.0026   3
  -1   2 -10-1.45712 12.6752   4
   1  -2   9 1487.82 116.206   3
   1  -2   9 1530.08 113.732   2
  -1   2  -9 1103.18 115.484   4
  -1   2  -9 1228.28 117.441   3
   1  -2   8 921.686 71.4746   2
  -1   2  -8 746.730 74.4617   3
  -1   2  -8 651.665 73.1634   4
   1  -2   8 1027.17 74.1711   3
   1  -2   7 6090.90 515.387   1
  -1   2  -7 6765.76 519.151   3
   1  -2   7 7339.96 518.117   3
   1  -2   7 7441.53 516.615   2
  -1   2  -7 5243.95 516.841   2
   1  -2   7 6212.50 514.688   1
   1  -2   6 3745.06 276.960   3
   1  -2   6 3224.16 275.563   1
   1  -2   6 3668.59 275.779   2
  -1   2  -6 2888.20 276.201   2
  -1   2  -6 3538.13 277.714   3
  -1   2  -5 10745.7 935.709   2
   1  -2   5 11552.0 935.593   1
   1  -2   5 11857.5 935.986   3
  -1   2  -5 11180.9 936.403   3
   1  -2   5 12336.6 935.421   2
  -1   2  -4 1835.26 149.169   2
   1  -2   4 1937.82 149.266   3
   1  -2   4 1935.11 148.891   2
  -1   2  -4 1478.29 149.240   3
   1  -2   4 1915.28 149.469   1
  -1   2  -3 538.253 44.9599   2
   1  -2   3 532.603 44.9423   3
   1  -2   3 532.763 45.7271   1
  -1   2  -2 6.22548 4.55168   2
   1  -2   1 8107.00 698.178   4
  -1   2  -1 10157.3 698.998   2
  -1   2   0 40.3908 6.16118   2
   1  -2   0 49.0852 5.00762   4
   1  -2  -1 20218.5 1465.85   4
   1  -2  -1 16198.3 1466.19   2
   1  -2  -1 18366.4 1466.65   3
   1  -2  -1 17040.0 1466.60   1
   1  -2  -2 4193.98 347.112   1
   1  -2  -2 4375.37 346.905   4
   1  -2  -2 4241.46 347.766   3
  -1   2   3 46.4133 9.34201   2
   1  -2  -3 16.3895 11.2805   3
   1  -2  -3 28.4450 9.10526   1
   1  -2  -3 28.8017 9.13986   4
   1  -2  -4 735.088 61.2578   4
   1  -2  -4 691.284 60.1601   1
   1  -2  -4 761.779 62.9191   3
  -1   2   4 702.520 61.0851   2
   1  -2  -5 412.031 36.7907   3
   1  -2  -5 370.196 34.0422   4
   1  -2  -5 342.556 31.3650   1
   1  -2  -6 1829.07 151.094   1
   1  -2  -6 2019.14 157.163   3
   1  -2  -6 1954.38 155.082   4
   1  -2  -7 3594.94 303.817   4
  -1   2   7 3421.39 301.695   2
   1  -2  -7 3574.40 305.639   3
   1  -2  -8 343.004 37.4709   3
  -1   2   8 324.763 34.6153   3
   1  -2  -8 331.445 34.5619   4
  -1   2   8 331.558 31.1511   2
   1  -2  -9 115.076 20.7021   4
   1  -2  -9 147.698 25.6196   3
  -1   2   9 125.532 17.9462   2
  -1   2   9 173.441 21.8280   3
  -1   2   9 150.903 16.3478   2
  -1   2  10 679.222 65.0307   2
  -1   2  10 794.388 63.7585   2
  -1   2  11 59.1895 8.66952   9
  -1   2  11 59.8348 7.94205  10
  -1   2  11 32.0431 14.7184   5
  -1   2  11 72.9413 9.89285  20
  -1   2  11 69.8427 8.39875  15
  -1   2  12 515.147 40.8223   9
  -1   2  12 570.979 40.9477  10
  -1   2  12 585.965 41.8750  20
  -1   2  12 415.610 40.9698  13
  -1   2  12 556.282 40.9380  15
  -1   2  13 642.199 45.8678  10
  -1   2  13 630.641 46.7960  20
  -1   2  13 653.053 45.9984  15
  -1   2  13 490.497 45.9884  13
  -1   2  14 1341.71 89.3126  10
  -1   2  14 1387.53 89.5208  15
  -1   2  15 66.7474 9.54985  10
  -1   2  15 38.8814 9.93487  13
  -1   2  15 56.3293 10.3887  15
  -1   2  16 403.835 35.5143   7
  -1   2  16 473.906 35.5575  15
  -1   2  17 330.799 30.0809   7
  -1   2  17 363.653 52.5340  22
  -1   2  17 276.651 28.6841  13
  -1   2  17 424.180 30.7103  15
  -1   2  18 38.6274 11.6320   7
  -1   2  18 49.9961 12.6669  15
  -1   2  19 183.368 19.6913   7
  -1   2  19 235.962 19.8595  15
  -1   2  20 1093.57 86.4095   7
  -1   2  20 1020.73 86.2353  15
  -1   2  21-1.78497 5.70098   7
  -1   2  21-3.66211 4.44900   6
   2  -3  21 104.857 9.57883  13
   2  -3  20 2.81357 5.35240   7
   2  -3  20-1.37683 5.83499  13
   2  -3  19 54.8839 8.55885   7
   2  -3  19 65.5848 10.0412  13
   2  -3  18 473.922 41.2660   7
   2  -3  18 436.464 41.5303  10
   2  -3  18 557.959 41.8112  15
   2  -3  18 503.142 42.2902  13
   2  -3  17 203.816 20.0910   7
   2  -3  17 190.510 20.7643  10
   2  -3  17 247.024 20.9466  15
   2  -3  17 221.325 21.6898  13
   2  -3  16 1092.33 85.1225   7
   2  -3  16 955.712 85.6352  10
  -2   3 -16 942.342 84.6656  23
   2  -3  16 1235.80 85.9361  15
   2  -3  16 1013.55 86.2350  13
   2  -3  15 132.015 14.9269  10
   2  -3  15 136.792 13.3044   7
  -2   3 -15 94.9771 12.0667  23
   2  -3  15 116.333 15.5619  13
   2  -3  15 132.089 14.4923  15
   2  -3  14 977.726 77.6121  10
   2  -3  14 902.384 76.6442   7
  -2   3 -14 887.104 76.4208  23
   2  -3  14 876.877 77.8751  13
   2  -3  13 1101.22 89.3876  10
   2  -3  13 1052.25 88.5268   7
  -2   3 -13 1033.88 88.3863  23
   2  -3  13 983.172 89.5730  13
   2  -3  12 651.444 47.6645  10
   2  -3  12 541.342 46.5442   7
   2  -3  12 751.165 48.0393  15
  -2   3 -12 488.976 46.3128  23
   2  -3  11 784.724 57.2588  10
   2  -3  11 351.913 64.4338  22
  -2   3 -11 591.576 56.1578  23
   2  -3  11 989.096 57.7348  15
   2  -3  11 612.534 57.2544  13
  -2   3 -10 108.937 22.4372   3
   2  -3  10 133.463 16.7092   2
  -2   3 -10 105.456 19.1887   4
   2  -3  10 154.468 14.4059  13
   2  -3   9 3089.07 221.487   2
  -2   3  -9 2591.82 224.575   3
   2  -3   9 2977.12 223.334   3
   2  -3   8 9074.63 758.451   1
   2  -3   8 11352.8 760.043   2
  -2   3  -8 9996.20 762.645   3
   2  -3   8 11154.8 761.773   3
  -2   3  -8 8223.97 760.132   2
   2  -3   8 8702.47 757.379   1
  -2   3  -7 1496.89 138.509   2
   2  -3   7 1837.89 139.322   3
  -2   3  -7 1617.83 139.961   3
   2  -3   7 1833.12 138.200   2
   2  -3   7 1575.51 138.079   1
   2  -3   6 9508.79 690.863   2
   2  -3   6 7780.05 691.142   1
  -2   3  -6 8628.40 691.988   3
  -2   3  -6 8142.14 690.903   2
  -2   3  -5 9322.17 849.931   4
  -2   3  -5 11125.4 850.903   3
  -2   3  -5 10703.8 850.214   2
   2  -3   5 11548.6 850.169   2
   2  -3   5 9942.96 851.003   1
   2  -3   4 2877.10 246.096   1
  -2   3  -4 2702.07 244.543   4
  -2   3  -4 3065.82 244.874   2
  -2   3  -4 3167.78 245.245   3
   2  -3   4 3266.14 245.025   2
   2  -3   3 7911.53 671.188   1
  -2   3  -3 8747.42 669.931   2
  -2   3  -3 7847.85 669.365   4
  -2   3  -3 8642.88 669.971   3
  -2   3  -2 744.929 68.0811   2
  -2   3  -2 858.576 67.1719   4
  -2   3  -1 7174.56 546.938   2
   2  -3   1 6558.34 545.862   4
  -2   3   0 2213.47 176.605   1
  -2   3   0 2028.34 175.230   2
   2  -3   0 2182.64 174.158   4
   2  -3  -1 2514.04 236.698   1
   2  -3  -1 2520.61 236.160   2
  -2   3   1 2923.17 235.382   4
   2  -3  -1 3281.69 235.199   4
   2  -3  -1 2926.88 236.745   3
   2  -3  -2 764.928 57.1493   4
  -2   3   2 619.625 57.2148   4
   2  -3  -2 634.371 58.4575   1
   2  -3  -2 665.832 59.2073   3
  -2   3   3 3744.58 301.069   1
   2  -3  -3 3542.66 301.833   3
  -2   3   3 3546.93 300.867   2
   2  -3  -3 4041.77 300.395   4
   2  -3  -3 3481.93 300.764   1
   2  -3  -4 18.8324 13.2244   3
   2  -3  -4 52.0699 10.9043   4
  -2   3   4 23.7740 11.8240   2
   2  -3  -4 31.9494 11.1092   1
   2  -3  -5 9.85908 10.2169   4
   2  -3  -5 35.0572 14.8954   3
   2  -3  -5 20.3891 10.7763   1
  -2   3   5 24.3398 12.1147   2
  -2   3   6 294.703 31.2140   2
   2  -3  -6 305.486 28.6698   1
   2  -3  -6 279.935 34.1722   3
   2  -3  -6 363.434 31.4525   4
   2  -3  -7 3558.09 290.011   4
  -2   3   7 3603.44 289.648   2
   2  -3  -7 3444.75 286.401   1
   2  -3  -7 3729.11 293.177   3
  -2   3   8 706.019 61.3350   3
   2  -3  -8 611.607 62.6862   3
  -2   3   8 548.576 57.3415   2
  -2   3   8 702.995 58.8776   2
   2  -3  -8 733.956 60.1169   4
   2  -3  -9 107.417 18.1150   4
  -2   3   9 94.0690 19.6309   3
   2  -3  -9 100.380 23.0649   3
  -2   3   9 89.2762 15.3455   2
  -2   3   9 102.848 16.0098   2
  -2   3  10 357.441 26.5879   9
  -2   3  10 293.175 29.6864   2
  -2   3  10 242.887 30.0505   2
  -2   3  10 181.058 28.0785   5
  -2   3  10 348.354 26.8337  20
  -2   3  10 301.236 25.9763  15
  -2   3  11 210.412 18.1630   9
   2  -3 -11 179.879 17.2648  25
  -2   3  11 252.847 18.9916  20
  -2   3  11 167.240 17.7495  13
   2  -3 -11 173.946 18.4973  11
  -2   3  11 233.543 17.9116  15
  -2   3  12 3514.15 237.290   9
   2  -3 -12 2828.10 236.720  25
  -2   3  12 3980.98 238.000  20
  -2   3  12 3641.89 237.302  15
  -2   3  12 2864.75 237.243  13
  -2   3  13 789.616 57.6993   9
  -2   3  13 865.860 58.5181  20
   2  -3 -13 627.674 56.9847  25
  -2   3  13 655.438 57.6812  13
  -2   3  13 858.009 57.8113  15
  -2   3  14 150.746 15.6664  20
  -2   3  14 138.463 14.3783  15
  -2   3  14 118.093 14.4539  13
  -2   3  15 0.62117 19.0716   5
  -2   3  15 0.36996 8.13463  13
  -2   3  15 10.6649 8.83878  15
  -2   3  16 777.703 50.7879  15
  -2   3  16 560.792 50.0620  13
  -2   3  17 105.303 15.5219   7
  -2   3  17 122.745 14.4817  15
  -2   3  18 2417.01 215.838   7
  -2   3  18 2086.57 224.297  22
  -2   3  19 265.110 22.3289  15
  -2   3  19 179.280 41.1133  22
  -2   3  19 208.714 22.0002   7
  -2   3  20 285.130 25.2664   7
  -2   3  20 312.914 25.0188  15
  -2   3  21 29.5659 5.97849   7
   3  -4  21 13.9957 5.12669  11
   3  -4  21 9.98328 3.14592  13
   3  -4  20 181.836 17.5338   6
   3  -4  20 176.713 16.3078  13
   3  -4  19 79.2272 12.6897   6
   3  -4  19 94.1450 10.4010  13
   3  -4  18 343.607 32.7944  10
   3  -4  18 347.709 32.0183   7
   3  -4  18 419.368 32.7749  15
   3  -4  18 418.844 33.4479  13
   3  -4  17 163.880 18.1860  10
   3  -4  17 167.663 16.4859   7
   3  -4  17 177.278 17.4404  15
   3  -4  17 170.996 18.4970  13
   3  -4  16 1547.69 122.586   7
   3  -4  16 1516.01 123.481  10
  -3   4 -16 1370.12 122.369  23
   3  -4  16 1612.62 123.282  15
   3  -4  16 1545.61 123.795  13
   3  -4  15 664.177 56.8246   7
   3  -4  15 640.341 58.0247  10
   3  -4  15 768.760 57.8840  15
  -3   4 -15 666.952 56.7320  23
   3  -4  15 708.877 58.4465  13
   3  -4  14 421.618 36.7878  10
   3  -4  14 393.941 35.1049   7
  -3   4 -14 388.739 35.0092  23
   3  -4  14 489.809 36.3754  15
   3  -4  14 412.131 36.9457  13
   3  -4  13 317.381 29.5910  10
   3  -4  13 271.511 27.8329   7
   3  -4  13 388.939 29.2649  15
  -3   4 -13 349.350 27.9463  23
   3  -4  13 327.455 29.8048  13
   3  -4  12 2391.53 185.221  10
   3  -4  12 2150.90 184.208   7
  -3   4 -12 2183.72 184.244  23
   3  -4  12 2768.57 185.213  15
   3  -4  12 2066.44 185.130  13
   3  -4  11 19.9915 7.96830  10
  -3   4 -11 9.04874 4.88305  23
   3  -4  11 9.66121 7.74087  13
   3  -4  11 13.0133 6.85304  15
   3  -4  10 1773.01 113.895  10
  -3   4 -10 1365.92 118.781   4
   3  -4  10 1459.24 117.616   2
  -3   4 -10 908.290 117.234   4
   3  -4  10 673.966 117.939  22
   3  -4  10 1392.78 113.705  13
  -3   4  -9 174.240 23.7652   3
   3  -4   9 169.859 16.1789   1
  -3   4  -9 193.542 22.0269   4
   3  -4   9 158.284 18.5057   1
   3  -4   9 188.134 20.9324   2
   3  -4   8 316.813 27.9427   2
  -3   4  -8 278.612 28.0527   4
  -3   4  -8 263.065 30.0254   3
   3  -4   8 217.248 27.3620   1
  -3   4  -8 283.951 28.2207   2
  -3   4  -7 3963.94 341.319   2
   3  -4   7 4538.61 341.744   2
  -3   4  -7 4451.80 343.137   3
  -3   4  -7 3945.69 341.221   4
   3  -4   7 4119.01 342.166   1
   3  -4   6 263.321 30.5405   1
  -3   4  -6 272.725 27.5843   4
  -3   4  -6 289.084 28.8927   3
   3  -4   6 292.655 28.0794   2
  -3   4  -6 308.695 27.9079   2
   3  -4   5 6086.14 478.695   2
  -3   4  -5 5833.56 477.835   4
  -3   4  -5 5863.38 478.202   2
   3  -4   5 5616.30 480.117   1
  -3   4  -5 5987.78 478.720   3
  -3   4  -4 1089.59 87.7539   2
  -3   4  -4 1073.93 87.8646   3
  -3   4  -4 1066.09 86.9658   4
   3  -4   4 940.688 90.0364   1
   3  -4   4 1020.50 88.0739   2
  -3   4  -3 647.869 53.5947   4
   3  -4   3 543.911 57.2528   1
  -3   4  -3 666.469 54.6389   3
  -3   4  -3 650.796 54.5703   2
  -3   4  -2 218.737 21.0039   2
  -3   4  -2 230.845 19.3746   4
   3  -4   2 186.510 19.5792   4
  -3   4  -1 1275.69 98.0975   4
  -3   4  -1 1231.58 99.5450   2
  -3   4  -1 1123.33 101.562   1
   3  -4   1 1121.93 97.9492   4
  -3   4   0 1925.35 164.127   1
   3  -4   0 2167.06 160.864   4
  -3   4   0 1649.95 162.676   3
  -3   4   0 1911.93 160.908   4
  -3   4   0 2038.52 162.256   2
   3  -4  -1 1463.48 105.823   4
  -3   4   1 1136.97 108.050   3
  -3   4   1 1341.06 106.255   4
   3  -4  -1 1220.28 108.839   1
   3  -4  -1 1092.91 107.407   2
  -3   4   1 1255.52 107.186   2
  -3   4   2 4613.02 379.065   4
   3  -4  -2 4267.08 380.527   1
  -3   4   2 4087.58 380.478   3
   3  -4  -2 5244.62 378.672   4
   3  -4  -2 4700.72 380.842   3
  -3   4   3 1365.88 136.567   3
  -3   4   3 1534.08 135.319   4
  -3   4   3 1687.05 136.239   2
   3  -4  -3 1690.75 137.446   3
   3  -4  -3 1509.72 136.397   1
   3  -4  -3 1845.72 134.891   4
  -3   4   3 1722.76 137.225   1
   3  -4  -4 354.171 32.5019   4
   3  -4  -4 343.405 36.2487   3
   3  -4  -4 309.658 34.1467   1
  -3   4   4 347.670 34.1137   2
  -3   4   4 384.239 35.3753   1
   3  -4  -5 1454.35 112.378   4
  -3   4   5 1433.51 113.600   2
   3  -4  -5 1214.36 112.139   1
   3  -4  -5 1220.84 115.065   3
   3  -4  -6 93.8407 15.0473   4
   3  -4  -6 64.6570 13.9809   1
  -3   4   6 82.5347 16.4504   2
   3  -4  -6 94.6849 19.9104   3
   3  -4  -7 418.645 40.1873   1
   3  -4  -7 449.443 46.9951   3
   3  -4  -7 492.451 43.0588   4
  -3   4   7 440.751 42.7950   2
  -3   4   8 1533.36 134.918   2
   3  -4  -8 1685.54 135.721   4
   3  -4  -8 1564.87 139.521   3
  -3   4   9 756.610 75.9580   2
   3  -4  -9 953.663 77.9392   4
  -3   4   9 937.855 77.0562   2
   3  -4  -9 812.417 82.1853   3
  -3   4  10 339.377 27.1782   9
  -3   4  10 308.734 26.0104   8
   3  -4 -10 285.090 26.3378  25
  -3   4  10 375.732 27.0296  20
  -3   4  11 2177.22 154.268   8
  -3   4  11 2176.34 154.904   9
  -3   4  11 2362.00 155.145  20
   3  -4 -11 1675.82 154.266  25
   3  -4 -11 1695.87 154.828  11
  -3   4  11 2094.92 154.630  15
  -3   4  12 471.395 35.5102   9
  -3   4  12 474.229 34.3368   8
   3  -4 -12 353.465 34.4282  25
  -3   4  12 468.158 35.5288  20
   3  -4 -12 388.064 35.5492  11
  -3   4  12 427.936 34.8619  15
  -3   4  12 352.945 34.7423  13
  -3   4  13 43.4223 9.75090   9
  -3   4  13 9.45381 18.6830   5
   3  -4 -13 46.9099 8.02493  25
  -3   4  13 51.2026 10.2638  20
  -3   4  13 32.1772 8.30725  13
  -3   4  13 34.8620 8.65721  15
  -3   4  14 2024.59 129.091  20
   3  -4 -14 1517.98 127.825  25
  -3   4  14 2043.76 128.652  15
  -3   4  14 1574.33 128.389  13
  -3   4  15 32.6348 22.6381   5
  -3   4  15 114.399 12.9470  15
  -3   4  16 102.852 34.7548   5
  -3   4  16 440.685 30.7403  15
  -3   4  17 267.526 25.8426   7
  -3   4  17 329.418 25.2467  15
  -3   4  18-0.27206 11.0434   7
  -3   4  18 17.2774 9.24997  15
  -3   4  19 314.807 31.2654   7
  -3   4  19 211.894 47.3730  22
  -3   4  20 128.472 13.8883   7
  -3   4  20 149.885 13.4183  15
  -3   4  21 2.01207 4.80699   7
   4  -5  21-1.25448 5.02761   6
   4  -5  21-2.22641 4.01054  11
   4  -5  20 1249.21 93.5774   6
   4  -5  20 1139.10 93.3535  11
   4  -5  20 1076.21 93.1290  13
   4  -5  19 732.914 57.3348   6
   4  -5  19 648.088 56.8865  13
   4  -5  18 53.2545 9.90252  10
   4  -5  18 52.9943 12.5942   6
   4  -5  18 45.2805 8.93294  15
   4  -5  18 56.4520 10.1560  13
   4  -5  17 7.60061 10.0653  10
   4  -5  17 1.21225 8.74393  15
   4  -5  17-11.1511 10.0826  13
   4  -5  16 870.646 72.3427  10
   4  -5  16 864.087 71.7915  15
   4  -5  16 851.511 72.4352  13
   4  -5  15 1016.11 82.6154  10
  -4   5 -15 918.136 81.1504  23
   4  -5  15 1069.97 82.1551  15
   4  -5  15 1009.20 82.6845  13
   4  -5  14 1556.37 125.141  10
   4  -5  14 1643.08 124.727  15
  -4   5 -14 1390.05 123.804  23
   4  -5  14 1602.64 125.261  13
   4  -5  13 800.590 64.8004  10
   4  -5  13 831.880 64.2634  15
  -4   5 -13 734.013 63.2485  23
   4  -5  13 724.853 64.4880  13
   4  -5  12 1411.07 105.722  10
   4  -5  12 1401.43 105.268  15
  -4   5 -12 1207.08 104.419  23
   4  -5  12 1168.75 105.390  13
   4  -5  11 1616.66 128.283  10
  -4   5 -11 1449.60 127.233  23
   4  -5  11 1713.37 127.956  15
   4  -5  10 20.0971 8.30554  10
  -4   5 -10 3.75828 10.6283   4
  -4   5 -10 6.07722 4.63631  23
   4  -5  10 6.73204 6.24844  15
   4  -5   9 5377.97 393.318  10
  -4   5  -9 4181.28 398.728   3
  -4   5  -9 4230.88 396.445   4
   4  -5   9 4367.38 397.109   2
  -4   5  -8 1411.95 119.089   3
  -4   5  -8 1277.15 117.009   2
  -4   5  -8 1474.33 117.002   4
   4  -5   8 1354.37 117.824   1
   4  -5   8 1416.17 117.914   2
  -4   5  -7 46.3755 13.0651   3
   4  -5   7 30.9231 12.1963   2
  -4   5  -7 41.4432 11.5581   2
   4  -5   7 58.5025 16.9997   1
  -4   5  -7 64.7849 11.8780   4
  -4   5  -6 71.8695 12.5836   2
  -4   5  -6 65.5930 11.7350   4
   4  -5   6 93.7127 15.4455   2
  -4   5  -6 86.0309 14.4290   3
   4  -5   6 75.2298 17.7051   1
  -4   5  -5 246.197 22.5269   4
   4  -5   5 219.736 25.4730   2
  -4   5  -5 211.195 23.1982   2
  -4   5  -5 229.030 23.9781   3
   4  -5   5 237.503 27.9880   1
  -4   5  -4 618.910 51.7279   4
  -4   5  -4 562.459 52.5617   2
  -4   5  -4 624.187 53.0429   3
   4  -5   4 608.330 54.3577   2
   4  -5   4 625.896 56.9453   1
  -4   5  -3 79.2455 10.8711   4
  -4   5  -3 82.2714 12.4760   2
   4  -5   3 113.735 19.7168   1
   4  -5   3 65.9924 14.6259   2
  -4   5  -2 110.756 12.3807   4
   4  -5   2 79.9961 12.6197   4
  -4   5  -1 4926.86 390.454   2
   4  -5   1 4695.72 388.724   4
  -4   5  -1 4735.95 392.689   1
  -4   5  -1 4834.95 388.826   4
   4  -5   0 2067.54 155.899   4
  -4   5   0 1825.24 156.077   4
  -4   5   0 1965.95 157.816   2
  -4   5   0 1898.01 160.056   1
  -4   5   0 1634.45 158.551   3
  -4   5   1 6958.23 689.859   3
   4  -5  -1 9258.01 687.696   4
  -4   5   1 8267.13 688.099   4
  -4   5   1 8945.56 689.668   2
  -4   5   2 3675.84 339.834   3
   4  -5  -2 3995.37 340.335   1
  -4   5   2 4011.78 340.514   1
   4  -5  -2 4681.97 337.415   4
  -4   5   2 3992.57 337.802   4
   4  -5  -3 61.9325 16.1544   1
  -4   5   3 18.6451 15.5774   3
  -4   5   3 46.8824 16.9242   1
   4  -5  -3 59.9350 11.5281   4
  -4   5   3 44.3973 14.4969   2
  -4   5   3 54.9228 13.6745   4
   4  -5  -4 2063.93 157.182   4
  -4   5   4 1979.76 160.065   1
   4  -5  -4 1877.83 160.625   3
  -4   5   4 1789.15 160.433   3
   4  -5  -4 1641.49 158.482   1
  -4   5   4 1964.07 159.130   2
  -4   5   5 4635.73 369.463   2
  -4   5   5 4179.03 370.587   3
   4  -5  -5 5126.75 368.213   4
   4  -5  -5 4108.42 368.653   1
   4  -5  -5 4259.34 371.074   3
   4  -5  -6 1625.30 149.853   1
   4  -5  -6 2034.65 150.462   4
   4  -5  -6 1664.15 153.627   3
  -4   5   6 1766.84 153.186   3
  -4   5   6 1841.01 151.430   2
   4  -5  -7 1978.47 180.810   3
   4  -5  -7 2256.25 177.142   4
   4  -5  -7 1985.65 175.732   1
  -4   5   7 2252.98 180.668   3
  -4   5   7 2147.57 177.920   2
  -4   5   8 11.6358 16.1690   3
  -4   5   8 11.4239 12.5024   2
   4  -5  -8-2.29441 19.1239   3
   4  -5  -8 10.4735 12.2000   4
  -4   5   9 840.944 67.1121   8
   4  -5  -9 794.344 67.4149  25
  -4   5   9 728.366 73.2192   2
  -4   5   9 837.506 68.2927   5
  -4   5  10 150.411 13.1586   8
  -4   5  10 109.094 17.4431   5
   4  -5 -10 132.854 13.9985  25
  -4   5  11 29.9565 9.32965   9
  -4   5  11 33.7536 6.12418   8
  -4   5  11 19.0249 14.4713   5
   4  -5 -11 28.5428 7.63335  25
  -4   5  11 30.2924 8.29282  20
  -4   5  11 21.1680 7.33824  15
   4  -5 -11 28.9490 9.16804  11
  -4   5  12 1298.39 94.8909   8
  -4   5  12 1282.83 95.7420   9
   4  -5 -12 1039.09 94.9714  25
  -4   5  12 1393.84 95.7781  20
  -4   5  12 1284.91 95.4125  15
   4  -5 -12 1020.07 95.5984  11
  -4   5  13 882.774 65.9809   9
  -4   5  13 892.397 64.9533   8
  -4   5  13 873.516 65.8407  20
  -4   5  13 932.285 65.7537  15
   4  -5 -13 735.183 66.0294  11
  -4   5  14-7.05651 20.4508   5
   4  -5 -14 14.5706 7.55350  25
  -4   5  14 22.5543 9.28933  20
  -4   5  14 20.6582 9.01936  15
   4  -5 -15 207.224 20.4648  25
  -4   5  15 285.662 21.7019  15
  -4   5  16 12.5374 21.2349   5
  -4   5  16-6.43234 9.09495  15
  -4   5  17 20.5062 21.5874   5
  -4   5  17 88.9982 11.9087  15
  -4   5  18 66.8070 39.9616  22
  -4   5  18 70.8674 10.7380  15
  -4   5  19 303.073 53.8260  22
  -4   5  19 495.394 40.4425  15
  -4   5  20 185.326 15.9819  15
  -4   5  20 63.4086 30.0203  22
  -4   5  21 5.85048 13.0358  22
  -4   5  21 37.0064 5.06520   7
   5  -6  20 75.0867 9.12453   6
   5  -6  20 75.2840 8.67669  11
   5  -6  20 67.9269 7.79984  13
   5  -6  19 103.896 12.5180   6
   5  -6  19 98.6843 11.1165  13
   5  -6  18 1595.46 132.043   6
   5  -6  18 1633.82 131.976  13
   5  -6  17 1.33037 10.0111  10
   5  -6  17-13.6315 12.1513   6
   5  -6  17 9.21504 8.19716  15
   5  -6  17 4.97364 9.40591  13
   5  -6  16 957.533 81.1096  10
   5  -6  16 1049.68 81.1092   6
   5  -6  16 918.252 80.4910  15
   5  -6  16 979.442 80.9888  13
   5  -6  15 513.764 43.1129  10
   5  -6  15 447.244 42.5363   6
   5  -6  15 484.181 42.0845  15
   5  -6  15 514.480 42.9060  13
   5  -6  14 66.5931 13.6048  10
  -5   6 -14 46.6605 8.64445  23
   5  -6  14 61.6123 11.0753  15
   5  -6  14 67.8374 12.1852  13
   5  -6  13 764.529 59.3981  10
   5  -6  13 735.457 58.5500  15
  -5   6 -13 639.318 57.5446  23
   5  -6  12 133.254 15.9900  10
   5  -6  12 166.850 14.3522  15
   5  -6  11 17.5291 9.94114  10
   5  -6  11 5.27917 7.71183  15
  -5   6 -11 0.89392 5.79719  23
   5  -6  10 26.5887 9.28292  10
   5  -6  10 23.7547 7.55660   8
  -5   6 -10 37.0234 6.27181  23
   5  -6  10 26.4607 8.04055  15
   5  -6   9 241.569 22.6163   8
   5  -6   9 267.654 23.6232  10
  -5   6  -9 256.984 22.0701  23
   5  -6   9 284.739 22.9265  15
   5  -6   9 229.109 22.9154  13
   5  -6   8 2282.99 219.401   1
  -5   6  -8 2382.44 219.757   3
  -5   6  -8 2495.32 217.358   4
   5  -6   8 2242.64 219.165   2
   5  -6   8 2894.78 214.558  10
   5  -6   8 2691.72 214.328  13
   5  -6   7 30.6251 16.2545   1
  -5   6  -7 33.8397 10.4614   4
   5  -6   7 13.5750 14.0416   2
  -5   6  -7 32.8087 11.1102   2
  -5   6  -7 19.3420 11.3058   3
  -5   6  -6 2132.08 177.459   2
   5  -6   6 2025.01 179.051   2
  -5   6  -6 2055.60 178.048   3
   5  -6   6 2308.98 181.537   1
  -5   6  -6 2194.42 176.310   4
  -5   6  -5 359.156 35.0845   2
  -5   6  -5 392.337 35.9662   3
   5  -6   5 329.826 36.9282   2
  -5   6  -5 382.652 33.7108   4
   5  -6   5 377.954 40.7217   1
   5  -6   4 26.2099 17.7517   1
  -5   6  -4 46.4831 11.3991   3
  -5   6  -4 35.5144 9.44402   4
  -5   6  -4 28.0312 10.4928   2
   5  -6   4 61.5310 15.5567   2
   5  -6   3 4419.21 363.708   1
  -5   6  -3 4398.37 360.106   2
  -5   6  -3 4649.03 358.593   4
   5  -6   3 3940.93 361.352   2
  -5   6  -2 6139.44 463.053   2
  -5   6  -2 6143.85 461.299   4
   5  -6   2 4993.78 461.061   4
  -5   6  -1 3254.66 247.068   2
   5  -6   1 2947.35 244.838   4
   5  -6   1 2598.44 248.970   1
  -5   6  -1 3239.13 245.251   4
  -5   6  -1 2693.71 248.269   3
  -5   6   0 17.6538 15.6811   3
   5  -6   0 11.7707 14.5267   1
   5  -6   0 11.3566 7.80872   4
   5  -6   0-6.30503 11.6278   2
  -5   6   0-7.08065 9.84875   4
  -5   6   0 6.68450 10.6024   2
  -5   6   0-1.50870 16.4786   1
   5  -6  -1 3854.60 279.773   4
  -5   6   1 3703.27 282.016   2
  -5   6   1 3287.14 280.156   4
   5  -6  -1 3203.54 283.573   1
  -5   6   1 2754.11 282.533   3
  -5   6   2 3346.03 283.193   4
  -5   6   2 2899.72 285.499   3
  -5   6   2 3604.73 286.996   1
   5  -6  -2 3388.67 286.159   1
   5  -6  -2 3815.49 282.472   4
  -5   6   3 791.532 72.7102   1
  -5   6   3 701.764 68.9229   4
  -5   6   3 658.014 71.8440   3
   5  -6  -3 781.538 71.9100   1
  -5   6   3 833.066 70.3983   2
   5  -6  -3 897.017 68.1649   4
   5  -6  -4 190.751 21.3305   4
   5  -6  -4 194.973 26.6213   1
  -5   6   4 147.628 26.5123   3
  -5   6   4 220.210 24.3731   2
  -5   6   4 165.734 23.3739   4
   5  -6  -5 5370.31 404.531   4
  -5   6   5 5316.45 406.866   2
  -5   6   5 4530.65 407.913   3
   5  -6  -5 4421.83 405.824   1
   5  -6  -6 129.410 18.0839   4
   5  -6  -6 108.215 23.9464   3
  -5   6   6 101.200 22.0140   3
  -5   6   6 124.735 19.2969   2
   5  -6  -6 77.3454 18.7442   1
  -5   6   7 326.814 25.6447  21
  -5   6   7 199.450 30.9771   2
   5  -6  -7 320.961 31.8483   4
  -5   6   7 253.823 35.8845   3
   5  -6  -7 217.399 36.8835   3
  -5   6   8 1387.28 102.692   9
  -5   6   8 1301.09 102.340  21
   5  -6  -8 1122.55 102.351  25
  -5   6   8 1106.63 108.305   2
  -5   6   9 1169.09 88.1004   9
  -5   6   9 1027.82 87.3211   8
   5  -6  -9 968.270 87.6645  25
  -5   6   9 1150.15 87.7466  21
  -5   6  10 11.5062 5.71510   8
   5  -6 -10-2.72467 7.37754  25
  -5   6  10-0.50197 8.10848  21
  -5   6  10 8.63701 12.5076   5
  -5   6  11 110.946 11.3910   8
   5  -6 -11 125.765 12.9211  25
  -5   6  12 2161.75 147.590   8
   5  -6 -12 1733.47 147.733  25
  -5   6  12 2046.33 148.081  15
   5  -6 -12 1628.09 148.151  11
  -5   6  13 105.378 14.3366   9
  -5   6  13 115.239 10.7143   8
  -5   6  13 53.4049 21.9088   5
   5  -6 -13 76.6197 11.9917  25
   5  -6 -13 85.8366 13.4565  11
  -5   6  13 97.1578 12.3700  15
  -5   6  14 1.94686 21.6826   5
   5  -6 -14 3.87364 8.02266  25
  -5   6  14 4.36219 8.87666  15
  -5   6  15 30.0234 22.5702   5
   5  -6 -15 22.5379 7.92063  25
  -5   6  15 22.3411 9.06982  15
  -5   6  16 94.7378 28.0905   5
  -5   6  16 241.919 20.4795  15
  -5   6  17 69.4172 22.5962   5
  -5   6  17 140.562 14.1631  15
  -5   6  18 2297.48 108.670  22
  -5   6  18 1488.49 89.5902  15
  -5   6  19 66.5827 31.3944  22
  -5   6  19 95.2665 11.0639  15
  -5   6  20 42.7819 22.7730  22
  -5   6  20 78.8273 7.95681  15
   6  -7  20 146.162 12.7105   6
   6  -7  20 162.406 12.5395  11
   6  -7  20 117.082 11.9571  13
   6  -7  19 278.090 24.9836   6
   6  -7  19 290.850 24.5473  13
   6  -7  18 26.6515 9.60527   6
   6  -7  18 43.3284 8.35264  13
   6  -7  17 63.0578 11.7717   6
   6  -7  17 43.2244 9.25620  15
   6  -7  17 52.3081 10.3777  13
   6  -7  16 449.610 36.4418  10
   6  -7  16 492.447 36.3753   6
   6  -7  16 375.207 35.3485  15
   6  -7  16 366.512 34.1680  25
   6  -7  16 426.098 35.9757  13
   6  -7  15 85.2147 14.3375  10
   6  -7  15 76.1106 12.3838  15
   6  -7  15 70.1558 13.7275   6
   6  -7  14-6.31711 12.3054  10
   6  -7  14 2.55816 9.39452  15
   6  -7  14 19.9092 11.3730   6
   6  -7  13 757.044 66.5082  10
   6  -7  13 792.160 65.8206  15
   6  -7  13 796.435 65.7144   6
   6  -7  12 286.009 26.7427  10
   6  -7  12 248.120 25.3477   6
   6  -7  12 287.604 25.4801  15
   6  -7  11 529.632 43.2272   8
   6  -7  11 533.282 44.3836  10
   6  -7  11 461.362 43.1927   6
   6  -7  11 508.938 43.5760  15
   6  -7  11 516.575 43.6770  13
   6  -7  10 1462.88 111.709  10
   6  -7  10 1321.82 110.926   8
   6  -7  10 1312.14 110.866   6
   6  -7  10 1337.36 111.210  15
   6  -7  10 1376.92 111.294  13
   6  -7   9 45.0567 10.0109  10
   6  -7   9 54.3243 9.06971   8
   6  -7   9 55.2404 8.77905   6
   6  -7   9 38.7444 9.13608  15
   6  -7   9 49.0211 8.65563  13
   6  -7   8 14.9459 7.77065   8
   6  -7   8 24.5374 8.50743  10
   6  -7   8 14.7571 6.83421   6
   6  -7   8 27.3151 7.69075  15
   6  -7   8 24.1931 6.84401  13
   6  -7   7 4083.33 325.121   8
   6  -7   7 4400.84 325.531  10
   6  -7   7 3328.84 331.118   2
  -6   7  -7 3312.28 329.070   2
   6  -7   7 3812.09 324.825   6
  -6   7  -7 3430.33 330.111   3
   6  -7   7 3672.51 332.374   1
   6  -7   7 4110.30 325.262  15
   6  -7   7 4330.08 325.262  13
   6  -7   6 49.8673 18.0020   2
  -6   7  -6 70.7013 14.7758   3
  -6   7  -6 48.0672 13.8574   2
  -6   7  -6 62.5025 12.9077   4
   6  -7   6 45.3667 19.4663   1
   6  -7   6 89.7829 10.3287  10
   6  -7   6 103.867 9.54728  13
  -6   7  -5 4755.56 402.941   2
  -6   7  -5 5178.78 401.481   4
   6  -7   5 5264.73 407.949   1
  -6   7  -5 4848.09 403.389   3
   6  -7   5 4538.76 405.175   2
  -6   7  -4 947.689 76.4390   4
  -6   7  -4 818.908 77.7718   3
   6  -7   4 1000.08 84.0836   1
  -6   7  -4 917.157 78.3001   2
   6  -7   4 818.342 80.8073   2
  -6   7  -3 37.6031 9.58955   4
   6  -7   3 57.4487 20.8677   1
   6  -7   3 53.0761 17.4976   2
  -6   7  -3 29.1815 11.8424   2
   6  -7   2 1468.37 133.200   4
   6  -7   2 1354.96 136.883   2
   6  -7   2 1648.52 139.993   1
  -6   7  -2 1820.32 135.729   2
  -6   7  -2 1527.58 137.959   3
  -6   7  -2 1771.73 133.498   4
   6  -7   1 200.809 21.3171   4
  -6   7  -1 216.391 23.9013   2
  -6   7  -1 160.979 27.6540   3
  -6   7  -1 220.970 22.2514   4
  -6   7   0 4.64969 11.3508   2
   6  -7   0 7.15051 17.5130   1
  -6   7   0 11.3281 10.1452   4
  -6   7   0 22.1885 16.9916   3
   6  -7   0 3.41868 7.75330   4
   6  -7  -1 362.527 33.2702   4
  -6   7   1 386.313 36.7633   2
  -6   7   1 369.770 35.1489   4
   6  -7  -1 294.320 38.8286   1
  -6   7   1 333.210 39.9640   3
   6  -7  -2 2029.68 148.243   4
  -6   7   2 1461.22 152.194   3
   6  -7  -2 1757.76 152.979   1
  -6   7   2 1698.01 149.102   4
  -6   7   3 30.1397 14.3127   2
  -6   7   3 30.0762 13.7761   4
   6  -7  -3 27.5726 11.0814   4
   6  -7  -3 27.6594 18.4115   1
  -6   7   3 41.5231 19.7448   3
   6  -7  -4 127.367 16.3412   4
  -6   7   4 95.1973 19.6133   2
  -6   7   4 89.4660 19.2649   4
   6  -7  -4 80.7352 21.7979   1
  -6   7   4 111.452 24.0930   3
   6  -7  -5 303.133 37.8202   1
  -6   7   5 339.244 36.6521   2
   6  -7  -5 376.474 34.6650   4
  -6   7   5 308.207 40.5792   3
  -6   7   6 168.709 14.6949   9
  -6   7   6 144.006 14.0446  21
   6  -7  -6 140.051 14.3183  25
  -6   7   6 170.264 14.7142   5
   6  -7  -6 103.184 22.3339   1
   6  -7  -6 106.223 19.7068   4
  -6   7   6 65.9756 19.1628   2
  -6   7   7 63.3224 9.74806   9
   6  -7  -7 53.9843 9.24584  25
  -6   7   7 60.7130 8.88078  21
  -6   7   7 52.9517 10.0862   5
  -6   7   8 452.435 38.3368   9
  -6   7   8 494.339 38.1791  21
   6  -7  -8 399.604 38.1508  25
  -6   7   9 2298.04 170.072   9
  -6   7   9 2162.97 169.757  21
   6  -7  -9 1840.10 169.708  25
  -6   7  10 1608.47 134.107   8
  -6   7  10 1788.84 134.903   9
  -6   7  10 1710.05 134.548  21
   6  -7 -10 1520.51 134.507  25
  -6   7  11 292.948 25.0032   9
  -6   7  11 280.970 23.1795   8
  -6   7  12 49.0648 7.27166   8
  -6   7  12 16.1349 19.6488   5
   6  -7 -12 12.5871 9.24215  25
  -6   7  13 56.9755 8.35900   8
   6  -7 -13 53.2711 10.4113  25
  -6   7  13 67.9620 10.6778  15
   6  -7 -14 2176.60 180.539  25
  -6   7  14 2848.81 181.190  15
  -6   7  15 21.2529 23.4360   5
   6  -7 -15 2.82531 7.45237  25
  -6   7  15-3.83595 8.51766  15
   6  -7 -16 498.200 44.1140  25
  -6   7  16 695.690 45.0467  15
  -6   7  17-9.61479 19.6537   5
  -6   7  17 8.93209 7.62176  15
  -6   7  18 92.0292 10.9531   7
  -6   7  18 99.6661 10.6998  15
  -6   7  19 72.1408 8.86631   7
  -6   7  19 57.9963 27.8749  22
  -6   7  19 78.4209 9.08608  15
  -6   7  20 307.807 24.1017   7
  -6   7  20 119.848 29.5048  22
   7  -8  19 300.448 24.6579   6
   7  -8  19 280.148 24.4002  13
   7  -8  18 34.9087 8.27378   6
   7  -8  18 33.1962 7.06196  13
   7  -8  17 11.1280 8.82023  11
   7  -8  17 10.9752 9.16575   6
   7  -8  17 5.46752 7.10703  15
   7  -8  17 23.4485 8.25858  13
   7  -8  16 273.706 23.6051  11
   7  -8  16 206.934 22.5367  15
   7  -8  16 274.636 23.7768   6
   7  -8  15 510.698 41.3292  11
   7  -8  15 419.585 40.6978  15
   7  -8  15 454.979 39.6509  25
   7  -8  15 543.092 41.3471   6
   7  -8  14 2987.12 235.718  11
   7  -8  14 3197.44 236.389  10
   7  -8  14 2748.51 234.981  25
   7  -8  14 2639.38 235.636  15
   7  -8  14 3101.43 235.717   6
   7  -8  13 8.06020 12.4635  10
   7  -8  13 15.0751 10.7075   6
   7  -8  13-8.32234 7.33508  25
   7  -8  13 13.2812 9.95821  15
   7  -8  12 377.773 32.4193   8
   7  -8  12 414.748 34.1968  10
   7  -8  12 361.885 32.7277   6
   7  -8  12 369.094 31.8124  25
   7  -8  12 310.918 32.8578  15
   7  -8  12 386.810 33.2117  13
   7  -8  11 203.352 19.2854   8
   7  -8  11 209.947 21.0715  10
   7  -8  11 196.975 19.3789   6
   7  -8  11 184.592 18.3110  25
   7  -8  11 171.960 19.7026  15
   7  -8  11 198.714 19.6551  13
   7  -8  10 25.9482 11.0614  10
   7  -8  10 31.2306 9.31945   8
   7  -8  10 11.6461 8.92849   6
   7  -8  10 22.6513 9.69213  15
   7  -8  10 21.8514 7.57403  25
   7  -8  10 8.04591 8.46995  13
   7  -8   9 1167.88 86.7778  10
   7  -8   9 1066.72 86.0960   8
   7  -8   9 1005.30 85.7585   6
   7  -8   9 992.580 85.5369  25
   7  -8   9 985.884 86.1976  15
   7  -8   9 1096.58 86.1996  13
   7  -8   8 2420.13 178.677  10
   7  -8   8 2069.07 177.886  11
   7  -8   8 2320.67 178.238   8
   7  -8   8 2039.33 177.789   6
   7  -8   8 2167.15 178.363  15
   7  -8   8 2140.64 177.745  25
   7  -8   8 2302.10 178.222  13
   7  -8   7 152.306 14.6625   8
   7  -8   7 112.699 13.4615  11
   7  -8   7 133.519 13.5179   6
   7  -8   7 134.388 14.5911  15
   7  -8   7 141.401 13.4091  25
   7  -8   7 135.506 13.5738  13
   7  -8   6 127.705 12.7426   8
   7  -8   6 94.5157 11.1903  11
   7  -8   6 105.415 11.2517   6
   7  -8   6 105.597 11.2635  25
   7  -8   6 103.712 12.5855  15
   7  -8   6 114.966 11.5495  13
   7  -8   5 45.0494 8.77092   8
   7  -8   5 45.0433 7.07490  11
   7  -8   5 38.6326 6.79882   6
  -7   8  -5 58.3984 13.2077   3
   7  -8   5 50.0070 8.89207  15
   7  -8   5 46.9002 7.14745  25
  -7   8  -5 44.4671 9.10534  14
   7  -8   5 44.9404 7.00739  13
   7  -8   4 711.758 56.8905   8
   7  -8   4 661.614 56.4166  11
   7  -8   4 575.906 66.9026   1
  -7   8  -4 560.203 59.0107   4
  -7   8  -4 545.109 60.7285   3
   7  -8   4 745.388 56.5400  25
   7  -8   4 717.002 57.0893  15
   7  -8   4 690.458 56.5014  13
   7  -8   3 20.5892 7.30457   8
   7  -8   3 5.84725 16.3979   2
  -7   8  -3 18.4701 18.3640   3
  -7   8  -3 1.26874 11.0840   2
  -7   8  -3 12.8191 9.61611   4
   7  -8   3 13.2113 18.9108   1
   7  -8   3 33.9264 7.47839  15
  -7   8  -2 103.604 14.9000   4
  -7   8  -2 114.281 17.0676   2
   7  -8   2 115.154 24.5121   1
   7  -8   2 55.9866 20.0690   2
  -7   8  -2 77.1519 21.9287   3
  -7   8  -1 265.538 27.6577   4
  -7   8  -1 216.925 33.9022   3
  -7   8  -1 289.669 30.0590   2
  -7   8   0 7.96970 10.8705   4
   7  -8   0 27.6733 18.2580   1
  -7   8   0 4.19001 17.7787   3
  -7   8   0 21.8619 12.2982   2
   7  -8  -1 833.735 82.6542   1
  -7   8   1 887.480 77.6792   4
  -7   8   1 828.338 82.8196   3
  -7   8   1 965.465 79.8622   2
  -7   8   2 716.696 71.0273   4
   7  -8  -2 764.038 75.8243   1
  -7   8   2 599.477 75.0104   3
   7  -8  -2 845.632 65.9472  25
  -7   8   3 407.680 55.5315   3
  -7   8   3 636.489 45.8263   5
   7  -8  -3 438.247 55.1441   1
  -7   8   3 528.134 51.7942   4
  -7   8   3 517.054 45.6374  21
   7  -8  -3 534.038 45.6711  25
  -7   8   4 58.5415 8.32780   5
  -7   8   4 39.7155 8.08443  21
   7  -8  -4 54.6156 7.99665  25
  -7   8   4 30.5697 11.6396  14
  -7   8   5 1871.98 153.621   9
  -7   8   5 1852.91 153.468  21
   7  -8  -5 1787.78 153.603  25
  -7   8   5 2051.50 153.710   5
  -7   8   6 1222.46 96.8130   9
  -7   8   6 1179.41 96.5630  21
   7  -8  -6 1120.58 96.7335  25
  -7   8   6 1197.72 96.8362   5
  -7   8   7 838.648 69.6264   9
  -7   8   7 899.590 69.3813  21
   7  -8  -7 784.012 69.4697  25
  -7   8   7 827.753 69.7662   5
  -7   8   8 78.7575 12.0678   9
   7  -8  -8 72.7533 11.7765  25
  -7   8   8 92.0522 11.5622  21
  -7   8   8 95.8699 13.9149   5
  -7   8   9 8.41957 9.37689   9
   7  -8  -9 6.10395 9.31516  25
  -7   8   9 5.50629 8.99361  21
  -7   8   9 23.9327 12.9833   5
  -7   8  10 339.315 31.7192   8
  -7   8  10 422.561 33.3405   9
   7  -8 -10 339.244 32.7658  25
  -7   8  10 410.734 32.9782  21
  -7   8  11 373.343 30.9730   9
  -7   8  11 355.529 29.3011   8
   7  -8 -11 296.953 30.1116  25
  -7   8  11 321.160 30.3832  21
  -7   8  12 3279.91 260.164   8
  -7   8  12 3832.57 261.182   9
  -7   8  13 36.3845 7.03736   8
  -7   8  13 16.1728 12.2876   9
   7  -8 -13 21.1802 9.55117  25
  -7   8  13 22.1248 9.65985  15
  -7   8  14 28.6616 23.2741   5
   7  -8 -14 38.6531 9.71803  25
  -7   8  14 54.7894 10.3210  15
  -7   8  15 4.80324 22.8069   5
   7  -8 -15-3.41999 7.85055  25
  -7   8  15 12.4636 8.45493  15
  -7   8  16 12.5746 20.9030   5
   7  -8 -16 17.3900 6.92725  25
  -7   8  16 20.7651 7.92376  15
  -7   8  17 83.2494 10.1984   7
  -7   8  17 41.5817 19.4270   5
  -7   8  17 79.4448 9.95521  15
  -7   8  18 6.11162 14.2579   5
  -7   8  18 27.5509 6.59840   7
  -7   8  18 25.0206 6.16818  15
  -7   8  19 75.3485 7.72544   7
  -7   8  19 74.6200 7.70678  15
   8  -9  18 631.248 54.4206   6
   8  -9  18 669.239 54.5220  11
   8  -9  18 690.574 54.5125  13
   8  -9  17 8.89274 7.37397  11
   8  -9  17 7.02591 7.47386   6
   8  -9  16 1018.73 74.3908  11
   8  -9  16 1032.16 74.3009   6
   8  -9  15 265.612 22.5629  11
   8  -9  15 211.377 20.2853  25
   8  -9  15 206.365 21.8419  15
   8  -9  15 281.006 22.5092   6
   8  -9  14-1.86953 10.7704  11
   8  -9  14 1.14427 10.2803   6
   8  -9  14-3.73862 9.81038  15
   8  -9  14 2.30181 6.61195  25
   8  -9  13 486.339 45.2336   8
   8  -9  13 563.770 46.2114  11
   8  -9  13 602.887 46.0388   6
   8  -9  13 520.794 45.0068  25
   8  -9  13 461.323 46.0160  15
   8  -9  13 631.110 46.4865  13
   8  -9  12 318.718 30.8157   8
   8  -9  12 370.433 31.4380  11
   8  -9  12 336.829 31.0976   6
   8  -9  12 331.430 31.6768  15
   8  -9  12 352.135 30.2146  25
   8  -9  12 386.389 31.5659  13
   8  -9  11 30.7177 9.97392   8
   8  -9  11 6.94256 9.69883  11
   8  -9  11 11.9574 9.53903   6
   8  -9  11 4.33270 10.3020  15
   8  -9  11-0.26265 7.52567  25
   8  -9  11 3.21688 9.14294  13
   8  -9  10 830.802 69.1356   8
   8  -9  10 785.543 68.9226  11
   8  -9  10 788.305 68.8421   6
   8  -9  10 837.075 68.6335  25
   8  -9  10 806.667 69.5091  15
   8  -9  10 939.735 69.3577  13
   8  -9   9 37.3625 10.5393   8
   8  -9   9 28.8223 9.28210  11
   8  -9   9 39.7958 9.25182   6
   8  -9   9 37.1758 8.38933  25
   8  -9   9 56.7422 11.1315  15
   8  -9   9 38.8834 9.39285  13
   8  -9   8 78.4819 11.0780  11
   8  -9   8 80.7610 12.4603   8
   8  -9   8 75.5797 10.6818   6
   8  -9   8 77.5650 12.3896  15
   8  -9   8 88.4872 10.5917  25
   8  -9   8 85.3603 11.0730  13
   8  -9   7 28.8455 8.10942  11
   8  -9   7 40.9333 10.0068   8
   8  -9   7 47.0740 8.17410   6
   8  -9   7 45.4978 10.1908  15
   8  -9   7 42.3881 7.99576  25
   8  -9   7 35.0865 7.90121  13
   8  -9   6 39.1150 9.71531   8
   8  -9   6 48.5239 7.94342  11
   8  -9   6 45.6307 7.82328   6
   8  -9   6 26.9384 9.51556  15
   8  -9   6 36.7151 7.62335  25
   8  -9   6 37.9797 7.71474  13
  -8   9  -6 21.1975 10.9177  14
   8  -9   5 128.511 12.4042  11
   8  -9   5 104.210 13.7972   8
   8  -9   5 132.717 12.1891   6
  -8   9  -5 129.244 12.5717   5
   8  -9   5 113.115 13.8192  15
   8  -9   5 109.346 12.4498  25
   8  -9   5 131.700 12.4909  13
  -8   9  -5 78.9149 14.6060  14
   8  -9   4 4.85863 5.71726  11
   8  -9   4-6.49302 8.35415   8
   8  -9   4 8.45110 5.51747   6
  -8   9  -4 5.58216 6.38294   5
   8  -9   4 10.3502 8.17550  15
   8  -9   4 3.81204 6.44434  25
   8  -9   4 13.3806 5.86872  13
  -8   9  -4-2.57664 9.68430  14
   8  -9   3 2178.11 170.955   8
   8  -9   3 2007.10 170.446  11
  -8   9  -3 2065.47 170.434   5
   8  -9   3 2096.61 171.123  15
   8  -9   3 2176.35 170.640  25
  -8   9  -3 2028.31 171.460  14
   8  -9   3 2148.76 170.581  13
   8  -9   2 12.1979 5.37739  11
  -8   9  -2 14.8330 6.50931   5
   8  -9   2 8.99809 6.42926  25
   8  -9   2 11.1808 8.18229  15
  -8   9  -2 9.03723 9.89424  14
   8  -9   2 11.2856 5.33962  13
  -8   9  -1 989.377 76.1537   5
   8  -9   1 996.693 76.2852  25
   8  -9   1 960.991 76.8358  15
   8  -9   1 885.390 75.9875  13
   8  -9   1 902.092 75.9493  11
  -8   9  -1 806.966 77.1704  14
  -8   9   0 58.8705 8.07143   5
   8  -9   0 45.0862 6.74108  11
  -8   9   0 27.7863 11.1666  14
   8  -9   0 49.1742 6.65567  13
  -8   9   1 879.234 62.9203   5
  -8   9   1 728.258 62.7835  21
  -8   9   1 613.897 63.8792  14
   8  -9  -1 765.342 62.5561  11
  -8   9   2 1586.89 120.177   5
  -8   9   2 1528.56 120.156  21
   8  -9  -2 1593.05 120.339  25
  -8   9   2 1126.24 120.967  14
   8  -9  -2 1425.24 119.887  11
  -8   9   3 1785.75 137.362   5
   8  -9  -3 1700.43 137.419  25
  -8   9   3 1678.64 137.259  21
   8  -9  -3 1600.29 137.057  11
  -8   9   4 510.259 42.2794   9
  -8   9   4 552.384 42.6475   5
   8  -9  -4 511.288 42.5091  25
  -8   9   4 390.425 44.0040  14
   8  -9  -4 499.723 42.0759  11
  -8   9   5 977.340 82.1572   9
  -8   9   5 1016.42 82.1796  21
   8  -9  -5 930.379 82.2745  25
  -8   9   5 1080.03 82.4968   5
  -8   9   6 365.650 32.2423   9
   8  -9  -6 348.282 32.3627  25
  -8   9   6 379.773 32.2673  21
  -8   9   6 391.564 32.8280   5
  -8   9   7 9.01424 8.86387   9
  -8   9   7 8.97717 8.90851  21
   8  -9  -7 9.42616 9.10594  25
  -8   9   7 17.3966 10.8534   5
  -8   9   8 812.103 66.0608   9
  -8   9   8 849.364 65.9830  21
   8  -9  -8 700.997 66.0357  25
  -8   9   8 803.736 66.8865   5
  -8   9   9 70.7672 11.7322   9
   8  -9  -9 36.0774 11.0025  25
  -8   9   9 38.5438 11.1640  21
  -8   9   9 60.6772 15.2090   5
  -8   9  10 95.5416 12.3330   8
  -8   9  10 114.872 15.2389   9
   8  -9 -10 107.397 14.5273  25
  -8   9  10 145.409 15.3606  21
  -8   9  10 125.642 20.0823   5
  -8   9  11 17.8542 12.0282   9
  -8   9  11 16.1569 7.51835   8
  -8   9  11 22.3196 11.8658  21
   8  -9 -11 30.0265 10.6463  25
  -8   9  12 18.9123 6.94001   8
   8  -9 -12 11.0514 9.85445  25
  -8   9  13 264.286 22.2754   8
   8  -9 -13 236.543 23.5209  25
  -8   9  13 247.980 23.5817  15
   8  -9 -14-21.7150 8.98952  25
  -8   9  14-2.80960 8.76723  15
  -8   9  15 32.8662 22.5190   5
   8  -9 -15 0.88463 7.41104  25
  -8   9  15 32.2969 8.23844  15
  -8   9  16 64.5065 22.4241   5
   8  -9 -16 109.418 12.8703  25
  -8   9  17 120.181 10.8768   7
  -8   9  17 100.858 10.7833  15
  -8   9  18 115.191 11.1431   7
  -8   9  18 135.140 11.4594  15
   9 -10  18 219.640 18.1926   6
   9 -10  18 218.705 18.3658  11
   9 -10  18 210.462 18.3078  13
   9 -10  17 16.6799 5.98568  11
   9 -10  17 6.30355 5.45568   6
   9 -10  16 5.17953 7.20313  11
   9 -10  16 1.73626 7.18997   6
   9 -10  15 226.074 18.8823  11
   9 -10  15 215.435 18.5510   6
   9 -10  14 380.231 30.3042  11
   9 -10  14 350.046 29.9093   6
   9 -10  14 318.458 28.6693  25
   9 -10  14 286.078 29.8505  15
   9 -10  14 391.357 30.3519  13
   9 -10  13 461.467 35.7644  11
   9 -10  13 315.601 34.4247   8
   9 -10  13 434.257 35.3463   6
   9 -10  13 372.338 35.6189  15
   9 -10  13 422.834 34.4581  25
   9 -10  13 490.063 35.9460  13
   9 -10  12 2.49389 10.0299  11
   9 -10  12-20.6253 9.52470   8
   9 -10  12 7.51069 9.67949   6
   9 -10  12-5.93363 7.40848  25
   9 -10  12 5.20146 10.2778  15
   9 -10  12-2.35926 9.99794  13
   9 -10  11 487.263 39.1092  11
   9 -10  11 414.355 38.8566   8
   9 -10  11 493.330 38.9644   6
   9 -10  11 418.032 38.1943  25
   9 -10  11 405.186 39.4275  15
   9 -10  11 495.707 39.3635  13
   9 -10  10 436.292 41.7328   8
   9 -10  10 520.050 41.7930  11
   9 -10  10 467.209 41.3553   6
   9 -10  10 514.048 41.1457  25
   9 -10  10 446.285 42.2467  15
   9 -10  10 511.213 41.9799  13
   9 -10   9 62.5257 12.3253   8
   9 -10   9 86.8754 11.4280  11
   9 -10   9 63.7955 10.7391   6
   9 -10   9 54.9016 10.1508  25
   9 -10   9 73.4058 12.9998  15
   9 -10   9 78.6144 11.3758  13
   9 -10   8-2.03472 10.5230   8
   9 -10   8 14.1790 8.32863  11
   9 -10   8 12.2474 8.24650   6
   9 -10   8 10.8221 8.00355  25
   9 -10   8 18.0092 10.7501  15
   9 -10   8 13.6028 8.37203  13
   9 -10   7 1563.39 119.375   8
   9 -10   7 1432.11 118.802  11
   9 -10   7 1396.98 118.545   6
   9 -10   7 1580.91 118.794  25
   9 -10   7 1449.31 119.537  15
   9 -10   7 1511.66 118.971  13
  -9  10  -7 1198.35 119.480  14
   9 -10   6 233.989 21.5679  11
   9 -10   6 240.235 22.8293   8
   9 -10   6 236.532 21.3216   6
   9 -10   6 269.105 21.7667  25
   9 -10   6 221.173 22.8626  15
  -9  10  -6 200.692 24.0261  14
   9 -10   6 219.952 21.5576  13
   9 -10   5 1521.49 123.120  11
   9 -10   5 1573.37 123.659   8
  -9  10  -5 1585.32 122.985   5
   9 -10   5 1403.00 122.804   6
   9 -10   5 1598.30 123.218  25
   9 -10   5 1543.41 123.897  15
  -9  10  -5 1259.88 124.069  14
   9 -10   5 1533.75 123.211  13
   9 -10   4 1304.79 107.237  11
   9 -10   4 1476.46 107.997   8
   9 -10   4 1229.96 106.978   6
  -9  10  -4 1440.59 107.311   5
   9 -10   4 1365.61 107.406  25
   9 -10   4 1286.31 107.996  15
  -9  10  -4 1128.44 108.443  14
   9 -10   4 1253.12 107.276  13
  -9  10  -3 247.582 24.2522   5
   9 -10   3 286.607 25.8581  15
   9 -10   3 303.516 24.7413  25
   9 -10   3 273.857 24.2847  13
   9 -10   3 294.945 24.2425  11
  -9  10  -3 234.422 26.8992  14
  -9  10  -2 1130.65 85.7009   5
   9 -10   2 1089.01 86.6097  15
   9 -10   2 1109.88 85.9066  25
   9 -10   2 984.827 85.6065  13
  -9  10  -2 812.736 86.8632  14
   9 -10   2 1060.34 85.5712  11
  -9  10  -1 461.519 37.8381   5
   9 -10   1 493.491 38.1640  25
   9 -10   1 423.404 37.5713  13
   9 -10   1 444.579 37.5614  11
  -9  10  -1 387.654 39.8997  14
  -9  10   0 598.867 45.2423   5
   9 -10   0 535.333 44.9050  11
  -9  10   1 1140.08 81.8763   5
  -9  10   1 971.003 81.7272  21
   9 -10  -1 987.914 81.4888  11
  -9  10   2 444.091 31.5614   5
  -9  10   2 331.369 31.1869  21
  -9  10   2 256.191 33.2720  14
   9 -10  -2 364.160 30.7975  11
  -9  10   3 113.150 13.5556   5
  -9  10   3 112.136 13.2286  21
   9 -10  -3 112.278 13.3419  25
   9 -10  -3 116.657 12.0832  11
  -9  10   4 343.617 26.4062   5
  -9  10   4 289.412 25.7330  21
   9 -10  -4 267.975 25.9357  25
   9 -10  -4 259.409 25.0021  11
  -9  10   5 32.9212 8.41879   9
  -9  10   5 13.3915 10.5539   5
  -9  10   5 13.5570 9.22022  21
   9 -10  -5 29.7811 9.45673  25
   9 -10  -5 7.77157 7.63475  11
  -9  10   6 118.989 14.4052   9
   9 -10  -6 138.132 15.6624  25
  -9  10   6 142.449 15.0499  21
  -9  10   6 128.621 16.3779   5
  -9  10   7 124.169 14.4148   9
   9 -10  -7 107.807 15.0460  25
  -9  10   7 124.649 14.8160  21
  -9  10   7 129.647 16.8505   5
  -9  10   8 77.0616 12.2733   9
   9 -10  -8 56.6543 12.6907  25
  -9  10   8 78.5144 12.4460  21
  -9  10   8 83.4692 16.3355   5
  -9  10   9 22.3861 10.7994   9
  -9  10   9 20.5937 11.0212  21
   9 -10  -9 15.1103 10.8525  25
  -9  10   9 49.7084 15.7837   5
  -9  10  10 20.0183 10.8697   9
  -9  10  10 3.41714 7.72072   8
  -9  10  10 4.80786 11.4842  21
   9 -10 -10 13.0379 11.1359  25
  -9  10  10-2.42275 17.8405   5
  -9  10  11 46.8204 8.67834   8
  -9  10  11 64.1789 12.2916   9
   9 -10 -11 45.2908 11.5103  25
  -9  10  11 45.5643 20.2715   5
  -9  10  12 24.9143 6.95475   8
  -9  10  12 23.0321 22.6506   5
   9 -10 -12 7.43416 9.89297  25
  -9  10  13 45.5898 7.20675   8
   9 -10 -13 38.5791 10.1384  25
  -9  10  13 44.6542 9.81370  15
   9 -10 -14 551.485 51.8931  25
  -9  10  14 712.933 52.2776  15
   9 -10 -15 32.8568 7.42368  25
  -9  10  15 34.0610 7.70808  15
  -9  10  16 484.098 35.0705   7
  -9  10  16 491.251 35.4193  15
  -9  10  17 20.4468 12.6660   5
  -9  10  17 22.8580 4.99909  15
  10 -11  17 11.2636 2.93709   6
  10 -11  17 6.73595 3.81946  11
  10 -11  16 1.49292 4.64800   6
  10 -11  16-5.71901 5.40191  11
  10 -11  15 443.677 33.9373  11
  10 -11  15 423.163 33.6533   6
  10 -11  15 459.849 34.0651  13
  10 -11  14 1646.22 122.742  11
  10 -11  14 1547.09 122.446   6
  10 -11  14 1217.25 122.468  15
  10 -11  14 1675.23 122.861  13
  10 -11  13-1.76078 8.86356  11
  10 -11  13-6.44292 8.04663   6
  10 -11  13 7.78212 8.82958  15
  10 -11  13 1.00925 5.87701  25
  10 -11  13-6.06853 9.07620  13
  10 -11  12 473.356 37.7735  11
  10 -11  12 468.122 37.3084   6
  10 -11  12 409.588 36.7210  25
  10 -11  12 355.433 37.7450  15
  10 -11  12 489.307 38.0485  13
  10 -11  11 18.9659 10.0935  11
  10 -11  11 27.0965 9.14494   6
  10 -11  11 45.1839 11.4404  15
  10 -11  11 39.4149 8.25473  25
  10 -11  11 50.7961 10.5320  13
  10 -11  10-1.80219 9.22856  11
  10 -11  10 5.37249 8.32852   6
  10 -11  10 17.4370 11.0876  15
  10 -11  10 6.63720 7.76714  25
  10 -11  10 9.80658 9.23265  13
  10 -11   9 1834.68 147.250  11
  10 -11   9 1627.34 146.862   6
  10 -11   9 1792.62 147.860  15
  10 -11   9 1871.40 147.056  25
  10 -11   9 1943.42 147.495  13
  10 -11   8 1403.96 112.037  11
  10 -11   8 1260.48 111.649   6
  10 -11   8 1428.46 111.901  25
  10 -11   8 1321.04 112.744  15
  10 -11   8 1431.69 112.213  13
  10 -11   7 1359.78 105.137  11
  10 -11   7 1244.18 104.760   6
  10 -11   7 1389.31 105.115  25
  10 -11   7 1366.92 106.038  15
  10 -11   7 1382.93 105.308  13
  10 -11   6 550.942 47.2402   6
  10 -11   6 602.483 47.7973  25
  10 -11   6 569.041 48.8251  15
  10 -11   6 597.928 47.7436  13
  10 -11   6 609.286 47.6357  11
  10 -11   5 699.423 61.3313   6
 -10  11  -5 784.634 61.5699   5
  10 -11   5 817.855 62.0161  25
  10 -11   5 789.373 62.8976  15
  10 -11   5 760.526 61.7198  11
  10 -11   5 752.705 61.8224  13
 -10  11  -5 529.260 63.2134  14
  10 -11   4 86.4181 11.0695  11
 -10  11  -4 108.945 11.4204   5
  10 -11   4 91.6338 10.6313   6
  10 -11   4 101.305 14.4308  15
  10 -11   4 83.2375 11.8657  25
  10 -11   4 74.2624 11.3162  13
 -10  11  -4 56.4647 16.2746  14
 -10  11  -3 1136.28 87.0106   5
  10 -11   3 1102.13 87.2891  25
  10 -11   3 1095.38 88.1087  15
 -10  11  -3 778.528 88.5636  14
  10 -11   3 1092.99 87.0044  11
  10 -11   3 1026.09 87.0309  13
 -10  11  -2 3089.19 215.118   5
  10 -11   2 2820.20 215.275  25
  10 -11   2 2415.36 214.921  13
  10 -11   2 2716.24 214.980  11
 -10  11  -1 1233.93 93.9426   5
  10 -11   1 1235.22 94.2524  25
 -10  11  -1 1064.78 93.8390  21
  10 -11   1 1202.38 93.8225  11
  10 -11   0 9.14892 6.95885  11
 -10  11   0 17.1082 8.66090   5
 -10  11   0 6.10559 8.85645  21
 -10  11   0-8.45739 15.2939  14
 -10  11   1 397.462 30.8208   5
 -10  11   1 339.003 30.5623  21
  10 -11  -1 352.737 30.0014  11
 -10  11   2 194.228 17.5631   5
 -10  11   2 168.594 17.1702  21
  10 -11  -2 165.438 16.1691  11
 -10  11   3 10.2889 9.42915  21
  10 -11  -3 19.7458 10.1408  25
  10 -11  -3 24.0449 7.61335  11
 -10  11   4 1113.87 77.8797   5
  10 -11  -4 915.114 77.5703  25
 -10  11   4 939.532 77.2590  21
  10 -11  -4 828.179 76.9228  11
 -10  11   5 14.4874 7.74895   9
 -10  11   5-0.66825 11.9408   5
  10 -11  -5 0.70124 10.6357  25
 -10  11   5 17.6669 9.72978  21
  10 -11  -5-14.0023 8.53259  11
 -10  11   6 1464.52 129.801   9
 -10  11   6 1693.70 130.178  21
  10 -11  -6 1512.28 130.412  25
 -10  11   6 1754.50 130.808   5
 -10  11   7 338.939 31.5556   9
  10 -11  -7 313.162 32.5357  25
 -10  11   7 408.226 32.2532  21
 -10  11   7 386.663 34.1707   5
 -10  11   8-4.68121 9.15606   9
  10 -11  -8-7.26060 11.5779  25
 -10  11   8-4.95797 11.0551  21
 -10  11   8 6.02678 15.8517   5
 -10  11   9 50.8598 11.7749   9
 -10  11   9 82.0082 13.1050  21
  10 -11  -9 83.4285 13.1370  25
 -10  11   9 66.4705 18.1858   5
 -10  11  10 490.514 41.7920   8
 -10  11  10 541.170 42.6843   9
  10 -11 -10 454.427 42.7400  25
 -10  11  10 508.783 42.8451  21
 -10  11  10 464.737 46.0578   5
 -10  11  11 17.2053 6.98705   8
  10 -11 -11 0.92689 10.1681  25
 -10  11  12 1550.98 117.024   8
  10 -11 -12 1419.29 117.537  25
 -10  11  13 55.9326 7.29612   8
 -10  11  13 32.6712 22.4692   5
  10 -11 -13 50.7097 9.64058  25
 -10  11  13 71.4501 9.70924  15
  10 -11 -14 392.772 38.0633  25
 -10  11  14 526.908 38.3505  15
 -10  11  15 6.71515 3.72352   7
  10 -11 -15-1.28416 5.53936  25
 -10  11  15-8.11593 5.71158  15
 -10  11  16 113.995 10.6333  15
  11 -12  15 5.32285 3.76042   6
  11 -12  15-0.78769 5.03712  11
  11 -12  15 7.60409 3.67014  12
  11 -12  15 4.76361 5.03054  13
  11 -12  14 170.154 15.4751   6
  11 -12  14 176.287 16.2134  13
  11 -12  14 175.138 15.9990  11
  11 -12  13 585.381 46.7697   6
  11 -12  13 615.478 47.3313  13
  11 -12  13 641.632 47.2369  11
  11 -12  12 773.496 62.7603   6
  11 -12  12 715.807 63.2695  15
  11 -12  12 673.407 62.4092  25
  11 -12  12 853.861 63.4147  13
  11 -12  12 882.360 63.2695  11
  11 -12  11 302.977 29.3665   6
  11 -12  11 337.980 29.3327  25
  11 -12  11 313.939 30.5487  15
  11 -12  11 388.828 30.4110  13
  11 -12  11 391.596 30.2370  11
  11 -12  10 807.692 70.7815   6
  11 -12  10 884.519 70.8913  25
  11 -12  10 820.651 71.7264  15
  11 -12  10 900.324 71.4751  13
  11 -12  10 894.071 71.3140  11
  11 -12   9 105.282 12.5456  11
  11 -12   9 81.2275 11.3413   6
  11 -12   9 100.957 11.8961  25
  11 -12   9 88.2701 14.2779  15
  11 -12   9 101.874 12.8241  13
  11 -12   8 3.09626 8.59798  11
  11 -12   8 6.73508 7.43269   6
  11 -12   8 2.41298 8.15954  25
  11 -12   8-3.91517 11.4643  15
  11 -12   8 10.0438 8.48974  13
  11 -12   7 261.576 21.5215   6
  11 -12   7 233.892 22.1031  25
  11 -12   7 247.569 23.7577  15
 -11  12  -7 157.674 24.2085  14
  11 -12   7 235.606 22.2010  13
  11 -12   7 237.689 22.0467  11
  11 -12   6 10.7362 8.65639  11
  11 -12   6 19.7662 7.35839   6
  11 -12   6 13.9043 9.07575  25
  11 -12   6 15.2575 11.9368  15
  11 -12   6 11.6438 8.40696  13
 -11  12  -6 1.56554 13.9867  14
  11 -12   5 0.28000 8.25084  11
  11 -12   5 1.14806 6.87302   6
  11 -12   5-0.59545 9.15793  25
  11 -12   5 0.83398 11.5917  15
 -11  12  -5-19.7728 15.0962  14
  11 -12   5-11.2054 8.44233  13
 -11  12  -4 956.521 70.5721   5
  11 -12   4 893.911 71.0137  25
  11 -12   4 797.412 70.6477  13
 -11  12  -4 647.835 72.6891  14
  11 -12   4 859.595 70.6723  11
 -11  12  -3 294.256 24.8532   5
  11 -12   3 301.642 25.5920  25
  11 -12   3 262.872 24.5880  11
 -11  12  -2 679.246 51.2372   5
 -11  12  -2 581.688 51.1806  21
  11 -12   2 617.094 51.5450  25
  11 -12   2 610.502 50.9837  11
 -11  12  -2 475.982 54.0106  14
 -11  12  -1 2061.80 147.540   5
  11 -12   1 1895.85 147.776  25
 -11  12  -1 1742.64 147.352  21
  11 -12   1 1809.56 147.322  11
 -11  12   0 162.249 15.6539   5
 -11  12   0 127.877 15.4001  21
  11 -12   0 140.267 14.4824  11
 -11  12   1 392.298 36.8525  21
  11 -12  -1 385.261 36.3575  11
 -11  12   2 462.403 35.1879   5
 -11  12   2 384.709 34.6095  21
  11 -12  -2 362.639 34.1055  11
 -11  12   3 2590.09 182.822   5
 -11  12   3 2276.85 182.368  21
  11 -12  -3 1971.16 182.151  11
 -11  12   4 177.811 18.4137   5
 -11  12   4 158.424 16.4423  21
  11 -12  -4 154.610 17.6208  25
  11 -12  -4 115.657 15.1952  11
 -11  12   5 789.882 56.0602   5
  11 -12  -5 684.407 55.4269  25
 -11  12   5 721.419 54.9187  21
 -11  12   6-16.2336 7.87143   9
  11 -12  -6 21.6768 11.8571  25
 -11  12   6 12.8089 10.4644  21
 -11  12   6 14.7821 14.3067   5
 -11  12   7 30.9255 8.77792   9
  11 -12  -7 61.3270 12.7138  25
 -11  12   7 39.4776 11.3072  21
 -11  12   7 31.1370 15.8017   5
 -11  12   8 1277.13 101.589  21
  11 -12  -8 1105.56 101.727  25
 -11  12   8 1374.06 103.175   5
 -11  12   9 56.3381 9.20427   8
 -11  12   9 36.2646 11.6318  21
  11 -12  -9 43.9353 12.0574  25
 -11  12   9 69.9252 17.9891   5
 -11  12  10 200.089 17.9140   8
  11 -12 -10 187.525 19.6210  25
 -11  12  10 162.437 25.7036   5
 -11  12  11 38.6381 7.15526   8
  11 -12 -11 42.1003 9.95378  25
 -11  12  12 1.63004 4.84439   8
  11 -12 -12 15.3948 8.09357  25
 -11  12  12 2.24836 7.60731  15
 -11  12  13 66.6916 19.0858   5
  11 -12 -13 67.1075 9.69958  25
 -11  12  13 85.6284 9.64389  15
 -11  12  14 25.7056 15.4233   5
  11 -12 -14 36.7643 6.98158  25
 -11  12  14 63.2202 7.06555  15
  11 -12 -15 1.16757 3.53962  25
 -11  12  15-6.10056 4.04541  15
  12 -13  14 507.235 47.5738  12
  12 -13  14 696.041 47.8303  11
  12 -13  13 85.2304 8.50296  11
  12 -13  13 59.8687 8.89017  12
  12 -13  12 27.2117 5.48175   6
  12 -13  12 31.9815 6.92326  11
  12 -13  12 30.5669 7.19905  13
  12 -13  11 42.9721 7.79177  11
  12 -13  11 49.5254 6.61083   6
  12 -13  11 22.7050 6.18451  25
  12 -13  11 38.9045 8.42821  13
  12 -13  10 284.558 25.1897   6
  12 -13  10 261.129 25.3213  25
  12 -13  10 346.887 25.9948  11
  12 -13  10 302.180 26.0940  13
  12 -13   9 64.6275 10.3691  11
  12 -13   9 72.9207 9.03604   6
  12 -13   9 70.8580 9.81172  25
  12 -13   9 68.1286 10.5261  13
  12 -13   8-1.73571 8.27104  11
  12 -13   8 2.66725 6.45683   6
  12 -13   8-6.18214 7.96775  25
  12 -13   8-12.0348 8.42725  13
  12 -13   7 157.998 15.7091   6
  12 -13   7 174.831 17.0103  25
  12 -13   7 166.719 16.8021  13
  12 -13   7 168.294 16.7788  11
  12 -13   6 13.1399 8.30906  11
 -12  13  -6 22.8448 8.26990  21
  12 -13   6 19.7939 9.14917  25
 -12  13  -5 531.174 48.2700  21
  12 -13   5 611.186 48.9213  25
  12 -13   5 597.096 48.4630  11
  12 -13   4 344.144 31.3835  25
 -12  13  -4 326.204 30.7469  21
  12 -13   4 388.000 30.9088  11
 -12  13  -3 652.370 52.3758   5
 -12  13  -3 603.081 52.4259  21
  12 -13   3 627.716 52.9714  25
  12 -13   3 620.860 52.4177  11
 -12  13  -2 159.938 15.8458   5
  12 -13   2 143.455 16.7878  25
 -12  13  -2 138.585 15.8266  21
  12 -13   2 141.962 15.1077  11
 -12  13  -1 1994.93 148.994   5
 -12  13  -1 1817.57 148.821  21
  12 -13   1 1823.97 149.285  25
  12 -13   1 1689.35 148.728  11
 -12  13   0 510.925 39.8618   5
 -12  13   0 446.894 39.5204  21
  12 -13   0 459.676 40.3046  25
  12 -13   0 433.556 39.1702  11
 -12  13   1 1541.70 111.091   5
 -12  13   1 1341.80 110.680  21
  12 -13  -1 1221.54 110.512  11
 -12  13   2 5.08170 10.8103   5
 -12  13   2-2.56709 9.59117  21
  12 -13  -2-2.00201 7.79470  11
 -12  13   3 80.2931 13.3781   5
 -12  13   3 76.0946 11.6050  21
  12 -13  -3 52.7121 10.1165  11
 -12  13   4 412.619 31.5240   5
 -12  13   4 363.281 30.1897  21
  12 -13  -4 358.746 31.1696  25
 -12  13   5 216.559 19.9075  21
  12 -13  -5 165.725 21.0866  25
 -12  13   5 208.122 22.2419   5
 -12  13   6 645.861 54.0922  21
  12 -13  -6 618.835 54.7856  25
 -12  13   6 669.763 55.5214   5
  12 -13  -7 168.055 20.1447  25
 -12  13   7 175.297 19.0620  21
  12 -13  -8 23.5970 10.9127  25
 -12  13   8 11.0879 9.80821  21
 -12  13   8 27.7594 15.7302   5
 -12  13   9-9.48816 6.91653   8
 -12  13   9-5.52072 9.30710  21
  12 -13  -9 0.27591 9.75943  25
 -12  13   9 3.67821 16.3977   5
 -12  13  10 18.5017 6.20523   8
  12 -13 -10 18.0509 8.91846  25
 -12  13  10 10.6379 16.9188   5
 -12  13  11 61.2898 7.35814   8
 -12  13  11 44.1936 17.7234   5
  12 -13 -11 66.8028 9.75183  25
 -12  13  12-7.03415 15.0859   5
  12 -13 -12-9.25226 6.52450  25
 -12  13  12-0.84151 6.06474  15
 -12  13  13 13.7958 13.0041   5
  12 -13 -13 21.2203 5.30716  25
 -12  13  13 18.6714 5.14757  15
 -12  13  14 74.1251 13.6985   5
  12 -13 -14 101.436 9.71231  25
 -12  13  14 125.501 9.86004  15
  13 -14  12 56.4178 6.44826  11
  13 -14  12 53.1657 7.13783  12
  13 -14  11 76.2745 8.38675  11
  13 -14  10-6.14015 5.92826  11
  13 -14   9 853.691 77.6253  25
  13 -14   9 1100.65 78.0607  11
  13 -14   8 304.880 27.7177  25
  13 -14   8 342.761 27.9044  11
  13 -14   7 542.012 47.5894  25
  13 -14   7 598.662 47.6099  11
  13 -14   6 25.2812 7.78075  11
  13 -14   6 25.5928 8.58152  25
 -13  14  -5 461.246 39.8627  21
  13 -14   5 500.786 40.5838  25
  13 -14   5 471.867 40.1560  11
 -13  14  -4 355.040 31.0117  21
  13 -14   4 358.235 31.7815  25
  13 -14   4 369.730 31.2255  11
 -13  14  -3 1206.30 97.0522  21
  13 -14   3 1171.72 97.5565  25
  13 -14   3 1175.14 97.1936  11
 -13  14  -2-5.56227 8.44798   5
  13 -14   2-0.87940 9.85155  25
 -13  14  -2-11.2292 8.20494  21
  13 -14   2-0.99264 7.41024  11
 -13  14  -1 175.020 17.9891   5
  13 -14   1 195.189 18.9934  25
 -13  14  -1 179.343 17.6346  21
  13 -14   1 173.348 17.2185  11
 -13  14   0-0.25022 9.41667   5
  13 -14   0 3.39633 10.5293  25
 -13  14   0-5.29271 8.72480  21
  13 -14   0 5.85276 7.40398  11
 -13  14   1 0.26511 10.1864   5
 -13  14   1 23.5222 8.89868  21
  13 -14  -1 0.77525 7.50282  11
 -13  14   2 386.827 30.4919   5
 -13  14   2 370.911 29.4585  21
 -13  14   3 10.4546 9.06382  21
 -13  14   3 0.29101 11.9187   5
 -13  14   4 118.475 14.1504  21
 -13  14   4 143.348 16.6497   5
 -13  14   5 82.2188 12.1249  21
  13 -14  -5 82.2332 14.1321  25
  13 -14  -6 377.106 37.0047  25
 -13  14   6 419.639 36.2957  21
 -13  14   6 505.757 38.3992   5
 -13  14   7 222.293 20.3428  21
  13 -14  -7 219.774 21.2109  25
 -13  14   7 199.532 23.8374   5
 -13  14   8 61.3781 8.47555   8
  13 -14  -8 68.5764 10.8901  25
 -13  14   8 54.5956 15.3723   5
 -13  14   9 17.7270 5.73338   8
  13 -14  -9 34.7703 8.35259  25
 -13  14  10 170.184 15.2516   8
 -13  14  10 130.542 20.3280   5
  13 -14 -10 199.796 16.4576  25
 -13  14  11 9.91012 12.1716   5
  13 -14 -11 6.19569 5.52000  25
 -13  14  11-0.83238 5.00178  15
  13 -14 -12 327.612 25.5828  25
 -13  14  12 322.406 25.5226  15
  14 -15  10 402.495 30.3597  12
  14 -15  10 342.236 29.8545  11
  14 -15   9 47.2187 7.56057  12
  14 -15   9 51.3264 6.20309  11
  14 -15   8-4.57067 4.10219  25
  14 -15   8 3.38507 4.98065  11
  14 -15   7 197.895 19.0699  25
  14 -15   7 239.812 19.1416  11
  14 -15   6 1.36293 6.48492  25
  14 -15   6-1.64615 5.71423  11
  14 -15   5 362.998 30.9940  25
  14 -15   5 361.677 30.6636  11
  14 -15   4 40.6451 8.72739  25
  14 -15   4 42.8574 7.38060  11
  14 -15   3 48.6882 9.83008  25
  14 -15   3 63.1208 8.47096  11
  14 -15   2 6.97194 8.57900  25
 -14  15  -2 22.1070 6.62034  21
  14 -15   2 6.67827 6.54607  12
  14 -15   2 5.11896 6.38067  11
  14 -15   1 64.5171 10.8704  25
 -14  15  -1 74.0918 8.79267  21
  14 -15   1 57.0240 8.75094  11
 -14  15   0-1.07175 8.71523   5
  14 -15   0-1.52548 9.00639  25
 -14  15   0 3.11520 6.73362  21
  14 -15   0-3.01290 6.46464  11
 -14  15   1 7.86345 7.02023  21
  14 -15  -1 9.76949 9.11015  25
 -14  15   1 0.89147 8.72795   5
 -14  15   2 133.051 13.6920  21
 -14  15   2 138.418 15.2120   5
 -14  15   3 516.238 44.9075  21
 -14  15   3 582.495 45.9459   5
 -14  15   4 193.481 17.6865  21
 -14  15   4 188.168 19.6949   5
  14 -15  -5 296.454 25.7572  25
 -14  15   5 295.721 24.8493  21
 -14  15   5 253.705 26.5574   5
  14 -15  -6 183.089 17.1339  25
 -14  15   6 182.460 16.1706  21
 -14  15   6 141.518 19.1454   5
 -14  15   7-3.61528 5.00904   8
  14 -15  -7 9.72258 7.25654  25
 -14  15   7-2.95189 11.2826   5
 -14  15   8 667.652 53.9607   8
  14 -15  -8 729.794 54.5099  25
 -14  15   9 21.5175 3.94002   8
 -14  15   9 19.9839 10.5196   5
  14 -15  -9 41.2398 6.07460  25
  14 -15 -10 247.667 19.1830  25
 -14  15  10 234.817 19.0629  15
  15 -16   7 24.4298 4.63414  12
  15 -16   6 0.11411 4.42010  12
  15 -16   5 112.748 11.3887  25
  15 -16   5 143.070 11.7160  12
  15 -16   4 28.9366 5.59494  25
  15 -16   4 11.1806 4.87584  12
  15 -16   3 88.1743 8.58202  25
  15 -16   3 57.6365 7.03533  12
  15 -16   2 61.5823 8.53307  25
  15 -16   1 142.807 14.0043  25
  15 -16   0 163.486 15.6417  25
  15 -16  -1 558.611 46.4941  25
  15 -16  -2 139.617 13.8865  25
 -15  16   3 26.3099 7.78922   5
 -15  16   4 151.233 15.0972   5
 -15  16   5 22.9229 4.95289   8
 -15  16   5 23.5574 7.91134   5
 -15  16   6 301.698 26.0982   8
 -15  16   6 227.338 27.1093   5
 -15  16   7 49.6692 5.17456   8
 -15  16   7 32.0475 7.92618   5
  17 -15  -5 55.5855 5.74797  25
 -17  15   4 7.22307 2.96956   8
  17 -15  -4 18.1599 3.58672  25
  17 -15  -3 69.0604 6.93535  25
  17 -15  -2 0.89699 3.46612  25
  17 -15  -1 94.4918 8.88381  25
  17 -15  -1 103.244 9.34179  11
  17 -15   0 3.59801 4.10251  11
  17 -15   1 8.59041 4.34413  11
  17 -15   2 18.0421 4.28826  11
  17 -15   3-1.02100 3.71955  11
  17 -15   4 17.2336 3.74525  11
 -16  14   9 97.8862 8.79675  15
  16 -14  -8 43.0027 6.30403  25
 -16  14   7 41.8587 5.15004   8
  16 -14  -7 68.6765 7.31298  25
  16 -14  -6-1.28075 6.34681  25
  16 -14  -5 184.091 15.1061  25
  16 -14  -5 133.772 14.5763  11
  16 -14  -4 23.8379 7.49292  25
  16 -14  -4 25.7776 6.71414  11
  16 -14  -3 1.88404 7.10030  25
  16 -14  -3 0.40010 6.49934  11
  16 -14  -2 14.5898 7.05746  25
  16 -14  -2 31.4037 7.36887  11
  16 -14  -1 108.887 12.6700  25
  16 -14  -1 138.603 13.0171  11
  16 -14   0-6.76733 6.67664  25
  16 -14   0-2.05363 6.95134  11
  16 -14   1 9.77256 6.63871  25
  16 -14   1 0.41116 5.10625  12
  16 -14   1 17.3415 7.12117  11
  16 -14   2 60.4862 8.59524  25
  16 -14   2 79.0299 8.84594  12
  16 -14   2 91.7480 9.74420  11
  16 -14   3 57.9402 7.46430  25
  16 -14   3 61.0631 8.58741  12
  16 -14   3 93.7653 9.18211  11
  16 -14   4 392.178 34.7832  12
  16 -14   4 440.113 34.9026  11
  16 -14   5 429.445 33.0006  11
  16 -14   5 357.412 32.8885  12
  16 -14   6 77.5925 9.34970  12
  16 -14   6 84.7311 8.96463  11
  16 -14   7 3.11521 5.33224  12
  16 -14   7 9.32657 4.79334  11
  16 -14   8 59.5733 6.39728  11
  16 -14   8 55.1782 6.76143  12
 -15  13  11 10.3891 9.24184   5
  15 -13 -11-3.55158 4.80968  25
 -15  13  11 2.52611 3.36486  15
 -15  13  10 13.1023 10.6972   5
 -15  13   9 29.6288 12.2889   5
 -15  13   8-2.27311 4.20651   8
  15 -13  -8-0.20144 6.60093  11
 -15  13   8-0.25765 4.03046  13
 -15  13   7 3.11558 12.5703   5
  15 -13  -7-3.61455 8.53159  25
 -15  13   7 10.0403 4.93257  13
  15 -13  -7 2.78457 7.29677  11
 -15  13   6 69.9878 14.4815   5
  15 -13  -6 86.6650 11.3566  25
  15 -13  -6 72.1275 10.8096  11
 -15  13   5 297.698 30.4476   5
  15 -13  -5 366.489 29.4344  25
  15 -13  -5 321.970 29.1452  11
  15 -13  -4-25.7146 9.46157  25
  15 -13  -4 14.0672 8.24926  11
  15 -13  -3 248.376 23.5784  25
  15 -13  -3 257.025 23.3390  11
  15 -13  -2 5.06464 9.14493  25
  15 -13  -2-6.26811 8.73173  11
  15 -13  -1 150.743 15.2268  25
  15 -13  -1 123.685 14.8873  11
  15 -13   0 390.618 33.3240   6
  15 -13   0 397.403 34.1638  25
  15 -13   0 347.144 33.2781  12
  15 -13   0 479.107 34.4078  11
  15 -13   1 750.709 64.4812   6
  15 -13   1 764.365 64.9574  25
  15 -13   1 942.816 65.3255  11
  15 -13   1 731.112 64.7054  12
  15 -13   2 121.559 12.0800   6
  15 -13   2 93.8194 12.7915  25
  15 -13   2 111.019 12.9060  12
  15 -13   2 123.035 13.3334  11
  15 -13   3 691.681 58.0595   6
  15 -13   3 616.027 58.1199  25
  15 -13   3 708.531 58.6438  12
  15 -13   4 10.5501 6.88389   6
  15 -13   4 34.2479 7.27638  25
  15 -13   4 48.6588 8.79533  11
  15 -13   4 13.7691 9.37204  12
  15 -13   5-1.88212 6.39809   6
  15 -13   5-0.15744 5.63241  25
  15 -13   5-7.80636 9.32662  12
  15 -13   5 11.3568 7.78963  11
  15 -13   6 678.991 59.3226   6
  15 -13   6 793.820 59.8690  11
  15 -13   6 715.996 60.1289  12
  15 -13   7 16.7373 6.15557   6
  15 -13   7 32.6812 8.96255  12
  15 -13   7 25.2418 7.40992  11
  15 -13   8 323.487 28.7574   6
  15 -13   8 373.663 29.3675  11
  15 -13   8 345.878 29.6807  12
  15 -13   9 80.1761 8.68219   6
  15 -13   9 83.1144 10.3509  12
  15 -13   9 102.776 9.64626  11
  15 -13  10 26.0626 4.16665   6
  15 -13  10 32.1505 5.43322  11
 -14  12  13 3.01292 10.8646   5
  14 -12 -13 3.93501 4.82975  25
 -14  12  13 4.57459 3.19550  15
  14 -12 -12 67.0931 8.54743  25
 -14  12  12 70.8909 7.37211  15
 -14  12  11 10.9199 14.5643   5
  14 -12 -11 0.19288 7.41098  25
 -14  12  10 8.58453 15.1583   5
  14 -12 -10-10.5686 8.66844  25
  14 -12 -10 2.06972 7.38089  11
 -14  12   9 120.976 19.3552   5
 -14  12   9 128.210 11.8270   8
  14 -12  -9 126.604 13.9218  11
 -14  12   9 119.869 12.0460  13
 -14  12   8 62.6650 16.5656   5
  14 -12  -8 60.5922 11.1653  11
 -14  12   8 81.5811 9.03605  13
 -14  12   7 439.600 40.9107   5
  14 -12  -7 465.517 39.4154  11
 -14  12   6 189.325 22.3896   5
  14 -12  -6 233.963 21.0655  25
 -14  12   6 199.869 19.0064  21
  14 -12  -6 194.832 20.1021  11
 -14  12   5 292.121 28.3091   5
  14 -12  -5 306.235 27.2992  25
 -14  12   5 283.567 25.6602  21
  14 -12  -5 295.445 26.8782  11
  14 -12  -4 26.8503 8.33220   6
 -14  12   4 63.7056 12.9060   5
 -14  12   4 49.9171 8.64351  21
  14 -12  -4 49.4880 11.3716  25
  14 -12  -4 43.9520 10.4610  11
  14 -12  -3 1069.31 95.6889   6
 -14  12   3 1238.53 96.4841   5
  14 -12  -3 1183.52 96.5311  25
  14 -12  -3 1245.03 96.4345  11
  14 -12  -2 28.3987 8.05652   6
  14 -12  -2 12.7455 10.1881  25
  14 -12  -2 4.89313 9.37888  11
  14 -12  -1 652.161 55.0599   6
  14 -12  -1 717.905 55.8822  25
  14 -12  -1 780.577 55.8535  11
  14 -12  -1 568.589 54.8268  12
  14 -12   0 32.1087 8.68250   6
  14 -12   0 17.9726 8.65786  12
  14 -12   0 38.4595 9.99739  11
  14 -12   1 291.758 26.9176   6
  14 -12   1 290.111 27.5386  25
  14 -12   1 339.680 27.6382  11
  14 -12   2 160.146 16.5670   6
  14 -12   2 157.342 17.0330  25
  14 -12   2 184.371 17.2780  11
  14 -12   3 212.204 21.1333   6
  14 -12   3 231.330 21.5625  25
  14 -12   3 253.778 22.0542  11
  14 -12   4 428.531 36.8671   6
  14 -12   4 402.107 36.8438  25
  14 -12   4 475.780 37.4121  11
  14 -12   5 477.675 39.4452   6
  14 -12   5 552.565 40.1525  11
  14 -12   6 3.63486 9.02374  11
  14 -12   6 14.2212 6.55634  25
  14 -12   6 11.7373 7.69295   6
  14 -12   7 7.45426 7.48233   6
  14 -12   7 18.4223 8.70694  11
  14 -12   8-5.77467 7.30155   6
  14 -12   8-2.30216 8.04510  11
  14 -12   9 73.5825 9.64567   6
  14 -12   9 81.4457 10.4870  11
  14 -12  10 42.9433 7.18183   6
  14 -12  10 29.6700 7.72046  11
  14 -12  11 71.8484 8.37081   6
  14 -12  11 80.0148 8.91449  11
  14 -12  11 72.3053 9.56286  12
  14 -12  12 339.884 28.7249   6
  14 -12  12 377.734 29.0496  11
  14 -12  12 326.597 28.9893  12
 -13  11  15-2.68532 10.6071   5
 -13  11  15 8.43922 14.3187  22
  13 -11 -15-2.08449 4.08778  25
  13 -11 -14 101.801 10.0887  25
 -13  11  14 99.3081 9.14621  15
  13 -11 -13 25.9289 7.51787  25
 -13  11  13 30.8706 5.87872  15
 -13  11  12 59.2362 18.2575   5
  13 -11 -12 52.3267 9.46051  25
  13 -11 -12 39.1962 8.68661  11
 -13  11  12 50.2355 7.63669  15
 -13  11  11 420.136 52.1492   5
 -13  11  11 566.031 48.6532  13
  13 -11 -11 567.152 49.5381  11
 -13  11  10 216.094 31.7428   5
  13 -11 -10 262.325 26.9369  11
 -13  11  10 290.139 25.7963  13
 -13  11   9 267.002 30.1836   5
 -13  11   9 296.316 24.8432  13
  13 -11  -9 262.691 26.1708  11
  13 -11  -8 179.078 17.2977   6
 -13  11   8 162.478 23.2830   5
 -13  11   8 195.387 18.0042  21
  13 -11  -8 165.821 18.8241  11
 -13  11   7 539.678 45.6917   5
  13 -11  -7 453.625 42.9839   6
 -13  11   7 577.384 43.4842  21
  13 -11  -7 502.616 43.9933  11
  13 -11  -6 6.46970 7.92296   6
 -13  11   6 27.8639 13.6594   5
 -13  11   6 4.31453 8.74006  21
  13 -11  -6 3.94468 9.92585  11
 -13  11   5 1213.53 91.4365   5
  13 -11  -5 996.912 90.1652   6
 -13  11   5 1141.37 90.2317  21
  13 -11  -5 1125.17 91.0338  25
  13 -11  -5 1067.73 90.7907  11
 -13  11   4 119.317 17.2310   5
  13 -11  -4 122.415 14.5070   6
 -13  11   4 142.108 14.7391  21
  13 -11  -4 143.773 16.7808  25
  13 -11  -4 150.536 15.9737  11
  13 -11  -3 1416.27 122.861   6
 -13  11   3 1612.68 123.549   5
  13 -11  -3 1471.98 123.454  25
 -13  11   3 1466.78 122.733  21
  13 -11  -3 1610.69 123.437  11
  13 -11  -2 151.982 17.2551   6
 -13  11   2 201.263 18.7241   5
  13 -11  -2 185.223 18.8836  25
  13 -11  -2 174.495 18.1083  11
  13 -11  -1-19.0850 8.58487   6
  13 -11  -1-3.30605 9.87210  25
  13 -11  -1-6.26540 9.29719  11
  13 -11   0 250.796 23.3792   6
  13 -11   0 223.776 24.1075  25
  13 -11   0 294.611 24.0511  11
  13 -11   1 162.618 16.5884  11
  13 -11   1 138.302 16.4741  25
  13 -11   1 160.801 16.0762   6
  13 -11   2 15.1183 9.39578  11
  13 -11   2 25.4695 9.17496  25
  13 -11   2 3.64101 8.35194   6
  13 -11   3 6.91952 9.37298  11
  13 -11   3 22.9053 8.50391   6
  13 -11   3-0.29092 8.90827  25
  13 -11   4 1106.02 93.0652   6
  13 -11   4 1154.50 94.2585  15
  13 -11   4 1037.99 93.0260  25
  13 -11   4 1271.85 93.4620  11
  13 -11   5 97.5465 12.2438  11
  13 -11   5 68.1053 11.3909   6
  13 -11   5 72.7937 14.8403  15
  13 -11   5 78.4156 10.8878  25
  13 -11   6 191.726 17.9947   6
  13 -11   6 212.468 20.8083  15
  13 -11   6 156.495 17.1605  25
  13 -11   6 181.642 18.4071  11
  13 -11   7-5.12546 9.38966  11
  13 -11   7 7.28381 8.71910   6
  13 -11   7 5.21637 6.64497  25
  13 -11   7-7.80188 12.5552  15
  13 -11   7-2.21778 9.62901  13
  13 -11   8 414.660 36.9567   6
  13 -11   8 402.662 38.4114  15
  13 -11   8 472.034 37.3691  11
  13 -11   8 427.741 37.4151  13
  13 -11   9-3.63476 9.27680  11
  13 -11   9-5.28526 8.48701   6
  13 -11   9 4.88231 11.2662  15
  13 -11   9 10.7121 9.17686  13
  13 -11  10 1861.09 152.767   6
  13 -11  10 1773.29 153.350  15
  13 -11  10 1868.61 153.063  13
  13 -11  10 1990.31 152.996  11
  13 -11  11 58.8060 9.10437  11
  13 -11  11 36.2567 8.46591   6
  13 -11  11 30.0636 10.3299  15
  13 -11  11 28.8241 9.81529  12
  13 -11  11 43.7029 9.07487  13
  13 -11  12 590.655 46.1097   6
  13 -11  12 508.077 46.5500  15
  13 -11  12 483.730 46.2251  12
  13 -11  12 632.207 46.3483  11
  13 -11  13 18.8626 5.97169  11
  13 -11  13 16.2949 5.82412   6
  13 -11  13 11.5173 6.73232  15
  13 -11  13 14.5376 5.78555  12
  13 -11  14 266.129 22.0325   6
  13 -11  14 257.003 22.1328  11
 -12  10  16 13.7693 3.34019   7
 -12  10  16 21.6532 12.5044   5
  12 -10 -15 354.245 26.5143  25
 -12  10  15 313.200 25.8539  15
  12 -10 -14 305.341 25.8393  25
 -12  10  14 318.908 25.1488  15
  12 -10 -13 433.246 33.4919  25
  12 -10 -13 376.110 33.2315  11
 -12  10  13 388.189 32.6084  15
  12 -10 -12 450.074 32.6452  25
  12 -10 -12 363.629 32.3775  11
 -12  10  12 345.056 31.0596  13
 -12  10  11 90.3189 24.3742   5
  12 -10 -11 127.928 16.7208  11
 -12  10  11 143.438 14.4796  13
 -12  10  10 42.0526 7.34059   8
  12 -10 -10 57.8703 9.22718   6
  12 -10 -10 43.0267 12.1307  25
  12 -10 -10 38.7856 11.5082  11
 -12  10  10 48.5776 8.33998  13
 -12  10   9 401.624 42.5439   5
  12 -10  -9 443.704 38.6556   6
 -12  10   9 481.190 39.0698  21
  12 -10  -9 497.662 40.1505  25
  12 -10  -9 414.818 39.6489  11
 -12  10   8 15.8104 16.0966   5
  12 -10  -8 8.85864 8.13669   6
 -12  10   8-3.43408 9.48292  21
  12 -10  -8-8.24516 10.3304  11
 -12  10   7 66.4905 15.9261   5
  12 -10  -7 32.4951 9.60259   6
 -12  10   7 48.0352 10.5131  21
  12 -10  -7 63.6502 11.3555  11
  12 -10  -6 425.619 40.6817   6
 -12  10   6 501.019 40.8904  21
  12 -10  -6 451.792 41.4165  11
 -12  10   5-26.2840 12.6025   5
  12 -10  -5 1.92301 8.03420   6
  12 -10  -5 6.84129 11.0585  25
 -12  10   5 12.3128 8.49809  21
  12 -10  -5-14.0275 9.94121  11
 -12  10   4 61.8019 12.4392   5
  12 -10  -4 53.7760 9.74904   6
  12 -10  -4 49.0744 11.8870  25
 -12  10   4 56.3189 10.1083  21
  12 -10  -4 62.7041 10.8591  11
 -12  10   3 885.977 70.9464   5
  12 -10  -3 792.922 70.2802   6
  12 -10  -3 853.844 71.0328  25
 -12  10   3 842.982 70.2288  21
  12 -10  -3 901.287 70.8222  11
 -12  10   2 14.8292 9.42834   5
  12 -10  -2 10.7585 7.95387   6
  12 -10  -2 3.65185 9.76877  25
 -12  10   2 11.9467 7.73058  21
  12 -10  -2 15.0642 8.70029  11
  12 -10  -1 143.539 16.0417   6
  12 -10  -1 168.986 17.2045  25
  12 -10  -1 171.707 16.4749  11
  12 -10   0 109.501 13.0500  11
  12 -10   0 97.4981 12.6418   6
  12 -10   0 129.251 13.8408  25
  12 -10   1 2669.07 227.714   6
  12 -10   1 2807.02 228.020  25
  12 -10   1 2974.92 228.054  11
  12 -10   2 1069.34 90.8896   6
  12 -10   2 1120.04 92.0108  15
  12 -10   2 1093.15 91.1317  25
  12 -10   2 1154.22 91.1770  11
  12 -10   3 574.393 51.7701   6
  12 -10   3 631.418 53.2544  15
  12 -10   3 648.780 52.0865  25
  12 -10   3 630.462 52.0585  11
  12 -10   4 14.1177 11.7075   8
  12 -10   4 11.3204 9.21982  11
  12 -10   4 7.48030 8.63136   6
  12 -10   4 33.7360 12.1237  15
  12 -10   4 13.6318 8.44235  25
  12 -10   4 12.2214 9.00014  13
  12 -10   5 902.609 71.9512   8
  12 -10   5 873.956 70.9668   6
  12 -10   5 800.365 70.7127  25
  12 -10   5 825.877 72.1081  15
  12 -10   5 878.967 71.3397  13
  12 -10   5 870.734 71.1185  11
  12 -10   6 3195.96 243.191   8
  12 -10   6 2929.38 242.541   6
  12 -10   6 2734.45 242.317  25
  12 -10   6 2934.17 243.395  15
  12 -10   6 3272.99 242.833  11
  12 -10   6 2998.34 242.849  13
  12 -10   7 940.300 77.8988   8
  12 -10   7 914.370 77.0839   6
  12 -10   7 959.627 78.3079  15
  12 -10   7 848.790 76.5567  25
  12 -10   7 989.943 77.4933  13
  12 -10   7 999.792 77.3440  11
  12 -10   8 972.917 78.6812   8
  12 -10   8 911.572 77.9259   6
  12 -10   8 961.818 79.0586  15
  12 -10   8 849.780 77.2883  25
  12 -10   8 1029.16 78.2617  11
  12 -10   8 1027.51 78.4226  13
  12 -10   9 1.97641 11.7198   8
  12 -10   9 22.1882 9.90949  11
  12 -10   9 27.5132 9.50482   6
  12 -10   9 7.55591 12.3902  15
  12 -10   9 10.7316 9.75989  13
  12 -10  10 23.7792 10.5872  11
  12 -10  10 20.2807 11.1691   8
  12 -10  10 23.5597 9.90337   6
  12 -10  10-1.12936 11.8426  15
  12 -10  10 13.9774 10.0326  13
  12 -10  11 9.51277 9.53667  11
  12 -10  11-1.45391 9.03931   6
  12 -10  11 13.1781 11.2976  15
  12 -10  12 385.813 38.4887   8
  12 -10  12 504.605 38.7096   6
  12 -10  12 417.552 39.2633  15
  12 -10  12 505.893 38.7786  11
  12 -10  13 9.77532 7.42490  11
  12 -10  13 2.10674 7.66429   6
  12 -10  13 9.19073 8.87917  15
  12 -10  13-3.07841 7.44221  12
  12 -10  14 312.929 22.9817   6
  12 -10  14 248.005 23.3101  15
  12 -10  14 215.871 22.2356  12
  12 -10  14 305.162 23.0188  13
  12 -10  15 66.2290 7.62510   6
  12 -10  15 61.2304 7.75699  15
 -11   9  17 94.7196 17.9813   5
 -11   9  17 327.013 28.4319  22
  11  -9 -16 321.585 25.7427  25
 -11   9  16 306.511 25.1311  15
 -11   9  15-11.0868 20.1925   5
  11  -9 -15 2.90499 7.51508  25
 -11   9  15 9.80754 5.72946  15
 -11   9  14-7.03087 21.6604   5
  11  -9 -14 15.4230 9.03357  25
 -11   9  14-6.87548 6.25397  15
  11  -9 -14-1.20119 8.86057  11
 -11   9  13 13.6996 22.8343   5
  11  -9 -13-0.28593 10.0867  25
 -11   9  13-0.24185 7.19929  15
 -11   9  13 5.63466 6.57213  13
  11  -9 -13 1.76722 10.1419  11
  11  -9 -12 120.549 15.0810  25
 -11   9  12 110.306 12.2072  13
  11  -9 -12 108.751 14.8516  11
  11  -9 -11 56.5097 10.0129   6
 -11   9  11 13.7794 21.3934   5
  11  -9 -11 40.5200 12.2346  25
  11  -9 -11 51.8062 12.2935  11
 -11   9  11 45.9916 8.77111  13
 -11   9  10 24.7937 6.46175   8
  11  -9 -10 22.5837 9.12836   6
 -11   9  10 12.2553 20.0912   5
  11  -9 -10 21.2532 11.9188  25
  11  -9 -10 17.5086 11.3098  11
 -11   9  10 17.2648 7.84674  13
  11  -9  -9 107.335 13.2839   6
 -11   9   9 90.5577 20.1133   5
  11  -9  -9 104.409 15.5761  25
 -11   9   9 125.940 14.2761  21
  11  -9  -9 101.142 15.1986  11
 -11   9   8 36.7250 15.2372   5
  11  -9  -8 28.3522 8.88683   6
 -11   9   8 22.2759 9.87434  21
  11  -9  -8 1.47500 11.2514  25
  11  -9  -8 3.56323 10.3917  11
  11  -9  -7 1059.53 95.2761   6
 -11   9   7 1252.81 95.5252  21
  11  -9  -7 1045.82 95.7514  11
 -11   9   6 84.2180 14.9013   5
  11  -9  -6 70.9524 10.8310   6
 -11   9   6 85.5007 11.8107  21
  11  -9  -6 74.8248 12.0637  11
  11  -9  -5 248.463 25.3680   6
 -11   9   5 306.827 27.0659   5
  11  -9  -5 265.026 26.5457  25
 -11   9   5 328.653 25.7351  21
  11  -9  -5 284.197 25.9833  11
  11  -9  -4 233.487 22.8832   6
 -11   9   4 287.199 24.3517   5
 -11   9   4 249.244 23.0596  21
  11  -9  -4 238.204 24.0384  25
  11  -9  -4 273.560 23.4893  11
 -11   9   3 637.629 53.3847   5
  11  -9  -3 537.882 52.7518   6
 -11   9   3 698.801 52.9808  21
  11  -9  -3 720.999 53.7096  25
  11  -9  -3 615.341 53.1381  11
  11  -9  -2 363.199 33.9768   6
 -11   9   2 439.962 34.4639   5
  11  -9  -2 380.799 34.6645  25
 -11   9   2 413.521 34.0326  21
  11  -9  -2 396.074 34.2700  11
  11  -9  -1 2709.74 231.553   6
  11  -9  -1 2989.04 231.987  25
  11  -9  -1 2907.78 231.796  11
  11  -9   0 172.114 18.0795   6
  11  -9   0 212.297 19.0361  25
  11  -9   0 205.069 18.5489  11
  11  -9   1 112.875 13.3083  11
  11  -9   1 114.015 13.1651   6
  11  -9   1 123.612 15.0466  15
  11  -9   1 147.471 13.7595  25
  11  -9   2 213.184 22.9499   8
  11  -9   2 226.023 21.8044   6
  11  -9   2 254.639 23.3947  15
  11  -9   2 283.221 22.2501  25
  11  -9   2 247.921 21.9650  11
  11  -9   2 219.425 21.9050  13
  11  -9   3 945.255 75.1503   8
  11  -9   3 864.694 74.3756   6
  11  -9   3 874.719 75.3526  15
  11  -9   3 895.785 74.4862  25
  11  -9   3 912.406 74.6934  13
  11  -9   3 927.698 74.5712  11
  11  -9   4 2985.29 234.406   8
  11  -9   4 2885.98 233.874   6
  11  -9   4 2805.53 233.830  25
  11  -9   4 2749.20 234.536  15
  11  -9   4 2904.45 234.101  13
  11  -9   4 2954.39 234.016  11
  11  -9   5 405.667 36.5843   8
  11  -9   5 381.663 35.5514   6
  11  -9   5 466.002 35.4443  25
  11  -9   5 391.619 36.7325  15
  11  -9   5 399.769 35.6183  11
  11  -9   5 416.992 35.8792  13
  11  -9   6 19.3337 11.7865   8
  11  -9   6 45.0364 9.77730  11
  11  -9   6 36.3544 9.71892   6
  11  -9   6 52.7674 8.48280  25
  11  -9   6 48.1253 12.2388  15
  11  -9   6 45.5585 9.56266  13
  11  -9   7 94.0249 12.5267  11
  11  -9   7 87.9487 14.9374   8
  11  -9   7 85.3549 12.6269   6
  11  -9   7 90.4064 11.0665  25
  11  -9   7 97.3493 14.8086  15
  11  -9   7 102.667 12.5690  13
  11  -9   8 555.199 44.6977   8
  11  -9   8 529.315 43.8350  11
  11  -9   8 532.808 43.7947   6
  11  -9   8 468.739 42.7085  25
  11  -9   8 505.302 44.8545  15
  11  -9   8 510.678 43.8229  13
  11  -9   9 16.9374 11.9057   8
  11  -9   9 23.3462 9.86720  11
  11  -9   9 9.42876 10.1091   6
  11  -9   9 11.7516 12.4248  15
  11  -9   9 17.7596 9.57197  13
  11  -9  10 741.750 59.6042  11
  11  -9  10 712.623 59.9548   8
  11  -9  10 663.075 60.3712  15
  11  -9  10 705.996 59.5621   6
  11  -9  11 270.225 25.1601   8
  11  -9  11 270.241 24.6478  11
  11  -9  11 209.215 25.4929  15
  11  -9  11 283.829 24.7679   6
  11  -9  12 27.6678 10.6710  11
  11  -9  12 29.3274 10.4446   8
  11  -9  12-0.26730 10.5450   6
  11  -9  12 4.73370 11.4923  15
  11  -9  13 61.1156 11.3909   8
  11  -9  13 84.8018 12.2441   6
  11  -9  13 84.3095 13.0820  15
  11  -9  13 97.1175 11.7431  13
  11  -9  14 420.698 38.6526   8
  11  -9  14 567.415 39.3423   6
  11  -9  14 453.335 39.5130  15
  11  -9  14 390.982 38.4332  12
  11  -9  14 530.723 39.1268  13
  11  -9  15 67.5779 8.98244   6
  11  -9  15 41.4188 9.42943  15
  11  -9  15 56.5882 8.10711  13
  11  -9  16 13.7262 5.21478  11
  11  -9  16 16.8460 5.88892   6
  11  -9  16 10.2259 5.55360  15
  11  -9  16 5.12011 4.84536  13
 -10   8  18 101.349 10.1300   7
 -10   8  18 155.315 26.3897  22
 -10   8  17-10.3282 17.5840   5
 -10   8  17 78.0097 30.2979  22
  10  -8 -16 68.9263 9.19448  25
 -10   8  16 51.2236 7.47169  15
  10  -8 -15 140.369 13.8664  25
 -10   8  15 136.318 12.2822  15
  10  -8 -15 113.594 14.0559  11
 -10   8  15 96.0727 12.0764  13
 -10   8  14 29.4613 25.8643   5
  10  -8 -14 66.5656 11.5769  25
 -10   8  14 60.4570 9.51400  13
  10  -8 -14 38.1501 11.6209  11
 -10   8  14 69.8500 9.31198  15
 -10   8  13-18.5381 24.7372   5
  10  -8 -13 1.28236 10.4240  25
 -10   8  13 2.69729 7.45485  15
 -10   8  13 8.87449 7.32243  13
  10  -8 -13 4.93119 10.8950  11
 -10   8  12-15.5385 22.9610   5
  10  -8 -12-9.99844 10.9322  25
 -10   8  12 1.26727 7.48940  13
  10  -8 -12 11.6755 11.5352  11
 -10   8  11 1010.18 101.054   5
  10  -8 -11 1183.06 98.1144   6
  10  -8 -11 1296.82 98.7363  25
 -10   8  11 1262.21 98.1769  13
  10  -8 -11 1099.57 98.8213  11
  10  -8 -10 25.5555 9.26029   6
 -10   8  10 10.2677 18.3099   5
  10  -8 -10 27.2804 11.4550  25
 -10   8  10 18.5860 8.06773  13
  10  -8 -10 18.4394 11.1504  11
  10  -8  -9 861.727 76.2894   6
 -10   8   9 999.098 78.6340   5
 -10   8   9 1055.01 76.6385  21
  10  -8  -9 943.090 76.9814  25
  10  -8  -9 794.777 76.8469  11
 -10   8   8 235.700 21.8970   5
  10  -8  -8 168.510 17.8319   6
 -10   8   8 181.343 17.9947  21
  10  -8  -8 177.024 18.7923  25
  10  -8  -8 155.122 18.5713  11
 -10   8   7 552.889 42.6297   5
  10  -8  -7 432.765 40.6635   6
 -10   8   7 536.492 40.9852  21
  10  -8  -7 430.121 41.1000  11
 -10   8   6 440.490 37.8332   9
  10  -8  -6 434.087 37.3682   7
 -10   8   6 513.146 39.4672   5
  10  -8  -6 415.085 37.8090   6
 -10   8   6 472.698 38.0167  21
  10  -8  -6 424.848 38.2401  11
  10  -8  -5 5108.07 439.649   7
  10  -8  -5 5036.14 439.876   6
 -10   8   5 6065.84 440.479   5
 -10   8   5 5885.59 439.993  21
  10  -8  -5 5377.97 440.327  25
  10  -8  -5 5469.32 440.193  11
 -10   8   4 211.524 17.6152   5
  10  -8  -4 180.957 16.2549   6
 -10   8   4 160.285 16.2150  21
  10  -8  -4 129.135 16.9035  25
  10  -8  -4 165.957 16.3787  11
 -10   8   3 2356.68 178.904   5
  10  -8  -3 2001.17 178.571   6
  10  -8  -3 2183.43 179.001  25
 -10   8   3 2273.27 178.616  21
  10  -8  -3 2213.82 178.806  11
  10  -8  -2 52.2187 8.32314  11
  10  -8  -2 54.4371 8.45170   6
 -10   8   2 59.4638 8.99643   5
  10  -8  -2 49.7688 9.20954  25
  10  -8  -1 292.932 26.7872   6
  10  -8  -1 330.931 27.2809  25
  10  -8   0 746.669 63.6518   8
  10  -8   0 734.203 63.1171   6
  10  -8   0 881.164 63.5637  25
  10  -8   0 812.165 63.3130  11
  10  -8   1 764.338 66.5518   6
  10  -8   1 912.308 66.9260  25
  10  -8   1 866.857 67.5000  15
  10  -8   1 857.192 66.7266  11
  10  -8   1 810.120 66.7871  13
  10  -8   2 474.801 39.0331   8
  10  -8   2 444.362 38.3423   6
  10  -8   2 424.055 39.0744  15
  10  -8   2 496.636 38.5679  25
 -10   8  -2 334.506 40.3728  14
  10  -8   2 476.907 38.3588  11
  10  -8   2 466.851 38.5019  13
  10  -8   3 235.199 21.3371   8
  10  -8   3 245.484 20.5688   6
  10  -8   3 231.512 20.3663  25
  10  -8   3 199.610 21.3615  15
  10  -8   3 225.676 20.4245  13
  10  -8   3 238.346 20.4182  11
 -10   8  -3 162.880 23.0730  14
  10  -8   4 231.507 21.5327  11
  10  -8   4 229.816 22.4404   8
  10  -8   4 212.368 21.4616   6
  10  -8   4 273.257 21.4415  25
  10  -8   4 221.714 22.6046  15
  10  -8   4 252.157 21.6979  13
  10  -8   5 1072.04 89.2737   8
  10  -8   5 1092.06 88.8075  11
  10  -8   5 1043.34 88.7296   6
  10  -8   5 989.661 89.3504  15
  10  -8   5 1123.25 88.6017  25
  10  -8   5 1135.05 88.9602  13
  10  -8   6 668.963 57.6787  10
  10  -8   6 673.560 57.1870  11
  10  -8   6 702.501 57.8869   8
  10  -8   6 685.723 57.2626   6
  10  -8   6 656.993 57.9626  15
  10  -8   6 678.789 56.8003  25
  10  -8   6 732.464 57.4131  13
  10  -8   7 34.6952 9.03826  11
  10  -8   7 21.4176 10.3574  10
  10  -8   7 55.1216 11.5887   8
  10  -8   7 33.0794 9.33529   6
  10  -8   7 26.9690 7.24322  25
  10  -8   7 9.47008 10.9062  15
  10  -8   7 26.5827 8.70375  13
  10  -8   8 612.386 52.7832   8
  10  -8   8 606.596 51.9992  11
  10  -8   8 626.730 52.8263  10
  10  -8   8 600.990 52.9259  15
  10  -8   8 655.641 51.4246  25
  10  -8   8 583.372 52.0855   6
  10  -8   9 50.9480 12.8231  10
  10  -8   9 65.8791 11.2748  11
  10  -8   9 76.7830 13.5083   8
  10  -8   9 46.1376 13.2578  15
  10  -8   9 67.8465 11.4042   6
  10  -8  10 2259.78 185.910   8
  10  -8  10 2397.14 185.764  11
  10  -8  10 2106.25 186.116  15
  10  -8  10 2318.60 185.679   6
  10  -8  11 278.859 26.7657   8
  10  -8  11 296.653 26.4540   6
  10  -8  11 258.470 27.2524  15
  10  -8  12 1288.51 117.630   8
  10  -8  12 1530.53 117.853   6
  10  -8  12 1321.54 118.171  15
  10  -8  12 1604.71 117.931  13
  10  -8  13-4.05415 9.89148   8
  10  -8  13-7.73296 11.1483   6
  10  -8  13-5.20620 11.6025  15
  10  -8  13 11.1660 9.03214  13
  10  -8  14 599.757 51.7201   8
  10  -8  14 740.023 52.3840   6
  10  -8  14 666.801 52.6359  15
  10  -8  14 741.660 52.1034  13
  10  -8  15 891.859 63.1876   6
  10  -8  15 746.205 63.2262  15
  10  -8  15 857.950 62.8998  13
  10  -8  16 1745.36 128.726  11
  10  -8  16 1745.70 128.800   6
  10  -8  16 1303.84 128.675  15
  10  -8  16 1556.21 128.590  13
  10  -8  17 26.9142 5.52775  11
  10  -8  17 23.5910 6.24982   6
  10  -8  17 17.3545 5.74451  15
  10  -8  17 18.9948 4.83698  13
  -9   7  19 45.0038 5.72562   7
   9  -7 -19 21.8295 4.25542  23
  -9   7  19 34.4382 23.1366  22
  -9   7  18 519.150 55.4824  22
  -9   7  17 174.307 38.4831  22
  -9   7  17 26.9787 6.13694  15
  -9   7  16 40.4545 25.5581   5
   9  -7 -16 79.5435 10.8346  25
  -9   7  16 79.4850 9.22325  15
  -9   7  16 64.2131 9.27849  13
   9  -7 -15 676.087 53.6500  25
   9  -7 -15 633.026 54.2669  11
  -9   7  15 741.409 53.2162  15
  -9   7  15 575.641 53.2277  13
   9  -7 -14 422.581 35.7020  25
  -9   7  14 374.243 35.0525  13
   9  -7 -14 406.545 36.5105  11
  -9   7  14 447.799 34.9548  15
   9  -7 -13 1007.55 78.7838  25
  -9   7  13 944.327 78.4505  13
   9  -7 -13 857.565 79.2499  11
  -9   7  13 1038.47 78.3078  15
   9  -7 -12 453.828 37.6460   6
   9  -7 -12 518.756 38.3830  25
  -9   7  12 417.606 37.2288  13
   9  -7 -12 394.882 38.6520  11
  -9   7  11 27.0129 18.5414   5
   9  -7 -11 10.2954 9.22588   6
   9  -7 -11 22.1240 10.4917  25
   9  -7 -11 8.84536 11.0778  11
  -9   7  11 13.9083 8.08065  13
   9  -7 -10 13.3299 8.88392   6
  -9   7  10 19.0389 16.8862   5
   9  -7 -10-4.19910 9.99122  25
  -9   7  10 8.54990 9.33498  21
  -9   7  10 17.4046 7.72602  13
   9  -7 -10 6.63145 10.5985  11
  -9   7   9 1700.37 112.385   9
  -9   7   9 1399.94 113.325   5
   9  -7  -9 1207.24 111.649   6
   9  -7  -9 1348.62 112.172  25
  -9   7   9 1522.38 111.951  21
   9  -7  -9 1104.41 112.021  11
  -9   7   8 149.557 14.4609   9
   9  -7  -8 105.872 13.4414   6
  -9   7   8 145.899 17.1193   5
   9  -7  -8 100.461 14.3664  25
  -9   7   8 140.877 14.0468  21
   9  -7  -8 104.818 14.1196  11
  -9   7   7 1624.74 122.831   9
  -9   7   7 1673.16 123.639   5
   9  -7  -7 1301.91 122.466   6
  -9   7   7 1617.10 122.689  21
   9  -7  -7 1388.20 122.872  11
   9  -7  -6 176.914 16.1309   7
  -9   7   6 178.552 16.9101   9
  -9   7   6 197.950 18.6322   5
   9  -7  -6 151.765 16.5155   6
  -9   7   6 190.958 16.9163  21
   9  -7  -6 165.707 17.0297  11
  -9   7   5 32.3683 7.63230   9
   9  -7  -5 37.2890 6.51431   7
   9  -7  -5 41.9771 7.53529   6
  -9   7   5 25.8421 9.62038   5
  -9   7   5 40.7388 7.95900  21
   9  -7  -5 36.4165 7.75922  11
   9  -7  -4 935.878 82.1065   7
  -9   7   4 1142.12 82.8481   5
   9  -7  -4 915.303 82.2988   6
   9  -7  -4 1065.54 82.8492  25
  -9   7   4 1038.91 82.4325  21
   9  -7  -4 1019.19 82.5231  11
  -9   7   3 37.0241 7.80774   5
   9  -7  -3 33.5936 6.80224   6
   9  -7  -3 42.0433 8.16790  25
   9  -7  -3 29.9019 6.72299  11
   9  -7  -2 168.958 16.1393   6
   9  -7  -2 158.873 22.8593   4
  -9   7   2 124.377 23.0602   4
   9  -7  -2 196.519 16.7426  25
   9  -7  -2 183.638 16.2430  11
   9  -7  -1 216.496 18.1129   8
   9  -7  -1 161.040 23.6125   4
   9  -7  -1 197.865 17.4786   6
  -9   7   1 142.355 23.9035   4
   9  -7  -1 186.235 17.7024  25
  -9   7   1 154.199 20.6153  14
   9  -7  -1 208.847 17.5184  11
   9  -7   0 2325.78 175.094   8
  -9   7   0 1844.90 179.346   4
   9  -7   0 2112.05 174.674   6
   9  -7   0 1916.30 179.702   4
   9  -7   0 2293.24 174.881  25
  -9   7   0 1678.41 175.730  14
   9  -7   0 2294.87 174.816  11
   9  -7   1 201.038 30.6739   4
  -9   7  -1 193.010 29.4098   4
   9  -7   1 265.086 24.5589   6
   9  -7   1 312.766 24.7632  25
  -9   7  -1 228.005 27.0344  14
   9  -7   1 325.823 24.7695  13
   9  -7   1 303.811 24.6131  11
   9  -7   2 383.650 32.5924   8
   9  -7   2 391.205 32.0543   6
  -9   7  -2 329.426 37.0852   4
   9  -7   2 355.289 32.6012  15
   9  -7   2 425.066 32.1548  25
  -9   7  -2 263.548 33.6194  14
   9  -7   2 403.242 32.1232  13
   9  -7   2 377.241 31.9779  11
   9  -7   3 1829.65 147.207   8
   9  -7   3 1905.42 146.944  11
   9  -7   3 1733.82 146.773   6
  -9   7  -3 1439.42 150.710   4
   9  -7   3 2013.25 146.878  25
  -9   7  -3 1363.87 147.549  14
   9  -7   3 1955.76 147.057  13
   9  -7   4 249.736 22.2578  11
   9  -7   4 231.238 22.9524   8
   9  -7   4 241.303 22.6791  10
   9  -7   4 222.847 22.3340   6
   9  -7   4 281.084 22.1081  25
   9  -7   4 250.635 23.2221  15
   9  -7   4 257.393 22.9577  24
   9  -7   4 279.599 22.4638  13
   9  -7   5 35.8916 7.70067  11
   9  -7   5 43.3708 9.05515  10
   9  -7   5 52.9136 9.58930   8
   9  -7   5 51.4367 8.85411  24
   9  -7   5 55.8565 7.36703  25
   9  -7   5 38.8964 9.22296  15
   9  -7   5 47.3671 7.74437  13
   9  -7   6 5667.06 453.822  10
   9  -7   6 5531.25 453.483  11
   9  -7   6 5312.35 453.664   8
   9  -7   6 5473.21 453.419   6
   9  -7   6 5505.63 453.677  24
   9  -7   6 6029.49 453.273  25
   9  -7   6 5262.66 453.851  15
   9  -7   6 5882.80 453.662  13
   9  -7   7 469.292 40.8185   8
   9  -7   7 470.701 40.1924  11
   9  -7   7 468.042 40.7610  10
   9  -7   7 461.947 40.8994  15
   9  -7   7 449.004 40.2930  24
   9  -7   7 505.946 39.6379  25
   9  -7   7 462.027 40.2159   6
   9  -7   8 4217.52 339.460   8
   9  -7   8 4217.08 339.246  11
   9  -7   8 4346.89 339.694  10
   9  -7   8 4182.68 339.696  15
   9  -7   8 4006.05 339.248  24
   9  -7   8 4179.97 339.189   6
   9  -7   9 92.7940 14.7024   8
   9  -7   9 124.261 14.0058   6
   9  -7   9 114.419 14.9746  15
   9  -7  10 605.380 54.5118   8
   9  -7  10 649.911 54.3957   6
   9  -7  10 607.808 54.9381  15
   9  -7  10 697.916 54.4138  13
   9  -7  11 509.683 46.6297   8
   9  -7  11 555.929 46.5893   6
   9  -7  11 525.328 47.0596  15
   9  -7  11 567.676 46.4473  13
   9  -7  12 927.788 83.3299   8
   9  -7  12 1000.45 84.0843  10
   9  -7  12 1052.21 83.5531   6
   9  -7  12 915.622 83.7190  15
   9  -7  12 1120.39 83.4240  13
   9  -7  13 321.760 30.5017   8
   9  -7  13 357.711 31.8696  10
   9  -7  13 375.112 31.1241   6
   9  -7  13 271.622 31.0556  15
   9  -7  13 357.802 30.3044  13
   9  -7  14 1940.63 150.783  10
   9  -7  14 1582.41 149.774   8
   9  -7  14 1973.93 150.304   6
   9  -7  14 1769.76 150.412  15
   9  -7  14 2008.99 150.130  13
   9  -7  15 11.0448 8.18310   8
   9  -7  15 10.8180 9.33069  11
   9  -7  15 15.2319 12.1316  10
   9  -7  15 9.99286 10.9789   6
   9  -7  15 8.55305 10.4251  15
   9  -7  15 6.54622 8.08388  13
   9  -7  16 19.8187 8.32593  11
   9  -7  16 14.4798 9.70761   6
   9  -7  16 15.1530 9.21513  15
   9  -7  16 26.6232 7.42137  13
   9  -7  17 175.469 14.9543  11
   9  -7  17 168.931 15.6704   6
   9  -7  17 135.860 15.3117  15
   9  -7  17 146.940 14.3676  13
   9  -7  18 4.37579 4.42367  11
   9  -7  18 0.81744 5.52915   6
   9  -7  18 5.62472 4.71258  15
   9  -7  18 7.13858 3.42806  13
  -8   6  20 100.797 22.6384  22
   8  -6 -19-5.51696 4.58734  23
  -8   6  19 24.5021 28.2612  22
  -8   6  18 302.050 46.2701  22
  -8   6  17 187.691 20.6072  13
  -8   6  17 265.091 20.8086  15
   8  -6 -16 1362.38 107.387  25
  -8   6  16 1449.89 107.152  15
  -8   6  16 1117.26 107.228  13
   8  -6 -15 44.4715 10.8899  25
   8  -6 -15 51.1863 13.0160  11
  -8   6  15 65.2596 9.16651  15
  -8   6  15 64.7969 10.3293  13
  -8   6  14 78.0047 27.7152   5
   8  -6 -14 110.607 14.4019  25
  -8   6  14 113.133 12.6607  15
  -8   6  14 130.981 13.7147  13
   8  -6 -14 81.8229 15.8323  11
   8  -6 -13 74.5430 12.2261  25
  -8   6  13 61.4663 10.8924  13
   8  -6 -13 61.0079 13.7574  11
  -8   6  13 87.3603 10.3213  15
  -8   6  12 54.5529 21.6034   5
   8  -6 -12 68.1943 11.2702   6
   8  -6 -12 51.3122 11.4691  25
   8  -6 -12 60.6846 13.3148  11
  -8   6  12 62.4430 10.0764  13
  -8   6  11 1722.16 176.824   5
   8  -6 -11 2183.34 175.486   6
   8  -6 -11 2338.11 175.792  25
   8  -6 -11 2013.48 176.020  11
  -8   6  11 2328.01 175.639  13
  -8   6  10 14.6714 9.81667   9
  -8   6  10 5.46833 15.6196   5
   8  -6 -10 18.0585 8.57626   6
  -8   6  10 17.5404 9.37806  21
   8  -6 -10 8.14605 9.49070  25
  -8   6  10 7.06229 7.47042  13
   8  -6 -10 27.0178 10.1506  11
  -8   6   9 18.2213 9.14500   9
   8  -6  -9 10.9108 8.08183   6
  -8   6   9 44.8648 13.3176   5
  -8   6   9 17.8944 8.63122  21
   8  -6  -9 28.5230 8.92301  25
   8  -6  -9 13.8784 8.84947  11
   8  -6  -8 531.083 49.5080   6
  -8   6   8 657.631 51.0108   5
   8  -6  -8 606.296 49.9724  25
  -8   6   8 669.249 49.7982  21
   8  -6  -8 535.107 49.9223  11
  -8   6   7 842.719 60.8142   9
   8  -6  -7 692.052 60.0599   7
  -8   6   7 835.581 61.5560   5
   8  -6  -7 624.042 60.1974   6
   8  -6  -7 738.818 60.7427  25
  -8   6   7 821.386 60.4990  21
   8  -6  -7 648.168 60.5998  11
  -8   6   6 826.086 61.8040   9
   8  -6  -6 694.174 61.2383   7
   8  -6  -6 542.203 68.9208   1
  -8   6   6 821.396 62.2737   5
   8  -6  -6 654.557 61.3690   6
  -8   6   6 863.042 61.6223  21
   8  -6  -6 715.312 61.6639  11
  -8   6   5 118.349 27.3081   1
   8  -6  -5 80.3140 23.0606   1
  -8   6   5 93.9010 20.9713   4
   8  -6  -5 133.550 19.7162   4
   8  -6  -5 129.349 12.4510  11
   8  -6  -4 2548.47 192.120   4
  -8   6   4 2155.86 193.852   2
  -8   6   4 2143.06 196.175   1
  -8   6   4 2262.51 192.823   4
   8  -6  -4 2267.14 195.035   1
   8  -6  -3 3716.17 270.667   4
  -8   6   3 3199.52 270.697   4
   8  -6  -3 3141.86 273.631   1
  -8   6   3 3080.51 274.808   1
  -8   6   3 3074.30 271.919   2
  -8   6   2 2302.28 191.697   4
   8  -6  -2 2148.96 195.017   1
  -8   6   2 2305.57 193.317   2
   8  -6  -2 2375.57 191.285   4
  -8   6   1 5103.45 418.614   4
   8  -6  -1 5640.13 419.067   4
   8  -6  -1 4980.95 422.823   1
  -8   6   1 5403.81 420.675   2
  -8   6   1 4350.27 422.304   3
  -8   6   1 4860.90 423.521   1
  -8   6   0 106.394 17.6057   2
   8  -6   0 95.7564 16.4248   4
  -8   6   0 100.339 24.5794   1
  -8   6   0 76.4607 15.3798   4
  -8   6   0 79.2567 22.9093   3
  -8   6  -1 338.828 42.8817   3
   8  -6   1 379.513 43.9382   1
  -8   6  -1 406.089 37.5657   4
  -8   6  -1 419.571 38.7593   2
  -8   6  -1 380.900 44.1231   1
   8  -6   1 363.848 37.7404   4
   8  -6   2 1405.29 124.842   1
   8  -6   2 1316.17 119.955   4
  -8   6  -2 1464.20 125.320   1
  -8   6  -2 1391.44 119.245   4
  -8   6  -2 1515.95 120.465   2
  -8   6  -3-6.06524 17.5172   1
   8  -6   3 25.9009 18.8895   1
  -8   6  -3-1.02882 10.1645   4
  -8   6  -3 25.2182 13.0116   3
  -8   6  -3 22.7353 10.3876   2
   8  -6   4 2056.64 174.723   8
   8  -6   4 2163.38 174.540  11
  -8   6  -4 2015.53 182.990   1
  -8   6  -4 1823.71 177.944   2
   8  -6   4 2128.17 174.503   6
   8  -6   4 1942.43 182.951   1
  -8   6  -4 1943.51 178.490   4
   8  -6   4 2104.62 174.868  15
   8  -6   4 2495.86 174.777  13
   8  -6   5 1627.79 131.230   8
   8  -6   5 1627.54 131.029  11
   8  -6   5 1573.92 131.251  10
   8  -6   5 1671.94 131.272  24
   8  -6   5 1611.42 131.382  15
   8  -6   5 1441.51 139.012   1
  -8   6  -5 1473.99 135.206   4
   8  -6   5 1600.44 130.979   6
   8  -6   6 859.922 69.3881   8
   8  -6   6 878.395 69.5351  10
   8  -6   6 864.500 69.1161  11
   8  -6   6 826.868 69.4490  15
   8  -6   6 847.085 69.2556  24
   8  -6   6 601.335 76.1139   1
   8  -6   6 805.633 69.0561   6
   8  -6   7 6.88783 8.25038  10
   8  -6   7 16.4618 7.87000   8
   8  -6   7 17.6801 7.14196   6
   8  -6   7 1.54523 7.74667  15
   8  -6   7 3.27377 6.93964  24
   8  -6   8 955.091 81.6081   8
   8  -6   8 952.854 81.4350   6
   8  -6   8 975.777 81.4957  24
   8  -6   8 1009.05 81.8930  15
   8  -6   8 1060.98 81.6856  13
   8  -6   9 113.148 13.5106   8
   8  -6   9 96.3653 13.0800   6
   8  -6   9 104.638 12.5993  24
   8  -6   9 112.838 13.7793  15
   8  -6   9 125.335 12.9881  13
   8  -6  10 574.787 49.2380   8
   8  -6  10 545.938 49.0273   6
   8  -6  10 575.775 49.5484  15
   8  -6  10 618.102 49.1490  13
   8  -6  11 417.585 38.9245   8
   8  -6  11 428.194 39.7411  10
   8  -6  11 457.499 39.1002   6
   8  -6  11 470.821 39.4666  15
   8  -6  11 461.596 38.9148  13
   8  -6  12 109.012 16.0275  10
   8  -6  12 110.846 14.3208   8
   8  -6  12 94.7598 14.8616   6
   8  -6  12 91.4116 14.9266  15
   8  -6  12 109.031 13.3598  13
   8  -6  13 95.4201 15.2889  10
   8  -6  13 47.2695 12.0593  11
   8  -6  13 81.3639 12.7389   8
   8  -6  13 84.7867 14.0448   6
   8  -6  13 70.0389 13.5956  15
   8  -6  13 60.1418 11.6000  13
   8  -6  14 280.387 28.0009   8
   8  -6  14 295.425 29.6099  10
   8  -6  14 332.426 28.2929  11
   8  -6  14 288.094 29.1108   6
   8  -6  14 305.308 28.9501  15
   8  -6  14 330.750 27.8538  13
   8  -6  15 60.4794 13.8464  10
   8  -6  15 41.0997 10.8256  11
   8  -6  15 64.2469 10.5011   8
   8  -6  15 41.6995 13.3331   6
   8  -6  15 44.2793 12.3404  15
   8  -6  15 47.7552 9.90658  13
   8  -6  16 43.3629 11.9815  10
   8  -6  16 32.3449 8.14626   8
   8  -6  16 47.8568 9.72643  11
   8  -6  16 33.9343 11.5950   6
   8  -6  16 31.4019 11.0753  15
   8  -6  16 44.0004 8.51032  13
   8  -6  17 544.253 45.4680  10
   8  -6  17 552.948 44.7841  11
   8  -6  17 621.372 45.4612   6
   8  -6  17 458.388 45.0635  15
   8  -6  17 516.505 44.5500  13
   8  -6  18 200.113 16.1211  11
   8  -6  18 213.879 16.9627   6
   8  -6  18 149.827 16.3347  15
   8  -6  18 159.450 15.5617  13
   8  -6  19 280.194 21.5048  11
   8  -6  19 340.387 22.1170   6
   7  -5 -20 138.900 14.0099  23
  -7   5  20 142.414 31.7672  22
  -7   5  19 211.545 37.3672  22
   7  -5 -19 122.591 11.9679  23
  -7   5  18 266.724 41.0872   5
  -7   5  18 416.259 34.9955  13
  -7   5  17 9.33390 7.75434  13
  -7   5  17 2.02940 6.70467  15
   7  -5 -16 34.4394 9.25977  25
  -7   5  16 15.6700 7.21996  15
  -7   5  16 20.3659 8.90803  13
   7  -5 -15 361.352 31.5886  25
  -7   5  15 386.130 30.9846  15
   7  -5 -15 351.425 33.0562  11
  -7   5  15 316.335 31.5200  13
   7  -5 -14 70.6437 12.0464  25
   7  -5 -14 59.8776 14.1510  11
  -7   5  14 80.8398 11.4712  13
  -7   5  14 73.9592 10.2401  15
   7  -5 -13 431.737 36.9051  25
  -7   5  13 416.354 36.8495  13
  -7   5  13 489.613 36.4354  15
   7  -5 -13 371.740 38.0272  11
  -7   5  12 125.572 25.2409   5
   7  -5 -12 181.653 17.8271  25
  -7   5  12 193.712 17.6506  13
   7  -5 -12 143.589 19.1381  11
  -7   5  11 1314.98 84.5267   9
   7  -5 -11 954.368 83.7528   6
  -7   5  11 680.982 85.3585   5
   7  -5 -11 1127.43 84.1118  25
   7  -5 -11 893.522 84.2997  11
  -7   5  11 1046.36 83.8577  13
  -7   5  10 887.581 62.1409   9
  -7   5  10 579.036 63.1861   5
   7  -5 -10 667.902 61.5583   6
   7  -5 -10 825.842 61.9728  25
  -7   5  10 811.452 61.7240  13
   7  -5 -10 632.862 62.0633  11
  -7   5   9 187.693 17.1270   9
   7  -5  -9 136.672 16.1472   6
  -7   5   9 167.640 18.9897   5
  -7   5   9 194.783 16.6480  21
   7  -5  -9 172.003 16.6574  25
   7  -5  -9 159.634 17.0783  11
  -7   5   8 772.410 56.2612   9
  -7   5   8 679.787 64.6777   1
  -7   5   8 765.116 57.0803   5
   7  -5  -8 590.890 55.6785   6
  -7   5   8 735.117 55.8812  21
   7  -5  -8 639.876 55.9503  25
   7  -5  -8 597.378 56.0498  11
  -7   5   7 66.2667 9.42146   9
  -7   5   7 53.1830 11.0253   5
   7  -5  -7 31.7506 16.5776   1
  -7   5   7 60.9536 19.9310   2
  -7   5   7 50.3738 18.9750   1
   7  -5  -7 66.7309 8.82364  25
  -7   5   6 237.897 34.1240   2
  -7   5   6 318.074 36.6035   1
   7  -5  -6 251.432 33.2528   1
  -7   5   6 306.767 34.0936   4
   7  -5  -6 342.412 32.2880   4
  -7   5   6 251.999 36.0673   3
  -7   5   5 7124.45 605.156   4
  -7   5   5 7460.63 608.061   1
   7  -5  -5 8888.44 605.174   4
   7  -5  -5 7210.42 606.044   1
  -7   5   5 6067.84 607.237   3
  -7   5   4 68.3372 22.8239   1
   7  -5  -4 113.650 16.8747   4
  -7   5   4 75.3406 19.5336   2
   7  -5  -4 87.7995 20.3927   1
  -7   5   4 91.8161 17.4681   4
  -7   5   4 58.7550 22.4367   3
   7  -5  -3 1824.40 166.711   1
  -7   5   3 1981.29 164.509   4
  -7   5   3 1900.61 168.262   1
   7  -5  -3 2246.67 164.359   4
  -7   5   3 1765.25 165.618   2
   7  -5  -2 13.1086 16.7121   1
  -7   5   2 12.0045 11.7911   4
   7  -5  -2 16.7383 11.2996   4
  -7   5   2 5.52842 13.5133   2
   7  -5  -1 500.077 53.2495   1
  -7   5   1 527.220 51.1285   2
  -7   5   1 573.518 49.6185   4
   7  -5  -1 558.629 49.4345   4
  -7   5   1 530.477 54.7751   1
  -7   5   0 4295.50 371.893   1
  -7   5   0 4523.56 367.614   4
  -7   5   0 4524.04 369.021   2
   7  -5   0 4571.79 367.975   4
   7  -5   1 444.952 40.7577   4
   7  -5   1 385.645 44.9721   1
  -7   5  -1 469.187 41.7630   2
  -7   5  -1 424.372 40.1182   4
  -7   5  -1 417.588 46.4009   1
   7  -5   2 1423.57 127.495   1
   7  -5   2 1396.45 123.760   4
  -7   5  -2 1562.41 123.867   2
  -7   5  -2 1471.74 123.084   4
  -7   5  -2 1472.93 127.997   1
  -7   5  -3 14.0483 11.4767   3
  -7   5  -3 19.4141 9.06207   2
   7  -5   3 3.33251 11.2865   4
  -7   5  -3 6.98676 9.76338   4
  -7   5  -3 28.5076 17.0499   1
   7  -5   3 36.5300 17.8124   1
  -7   5  -4 366.460 34.9066   4
  -7   5  -4 356.089 34.1565   2
  -7   5  -4 444.546 41.0691   1
   7  -5   4 337.933 39.6114   1
  -7   5  -4 334.633 35.9655   3
  -7   5  -5 710.384 64.9395   2
   7  -5   5 657.336 68.8181   1
  -7   5  -5 821.384 70.2909   1
  -7   5  -5 783.130 68.2490   3
  -7   5  -5 805.821 66.3851   4
   7  -5   6 1753.10 142.817   8
   7  -5   6 1860.92 143.058  10
   7  -5   6 1697.56 142.649   6
  -7   5  -6 1563.94 146.613   4
  -7   5  -6 1533.47 148.461   3
   7  -5   6 1476.67 148.352   1
   7  -5   6 1813.49 142.976  15
   7  -5   6 1819.30 142.872  13
   7  -5   7 1.92275 6.73266   8
   7  -5   7-7.63824 7.68403  10
   7  -5   7 7.59101 6.37157   6
  -7   5  -7-8.39544 10.9542   4
   7  -5   7 1.32880 6.48790  15
   7  -5   7 6.75587 6.17662  24
   7  -5   7 6.16818 5.97607  13
   7  -5   8 127.534 15.0536   8
   7  -5   8 156.369 15.1211   6
   7  -5   8 164.470 15.0382  24
   7  -5   8 149.285 15.2817  15
   7  -5   8 156.819 15.1638  13
   7  -5   9 1209.34 100.595  10
   7  -5   9 1255.39 100.289   8
   7  -5   9 1189.12 100.142   6
   7  -5   9 1225.53 100.424  15
   7  -5   9 1195.23 100.106  24
   7  -5   9 1259.45 100.369  13
   7  -5  10 1797.90 152.761   7
   7  -5  10 1974.11 153.904  10
   7  -5  10 1905.75 153.376   8
   7  -5  10 1835.40 153.305   6
   7  -5  10 1815.49 153.193  24
   7  -5  10 1996.66 153.701  15
   7  -5  10 1931.50 153.527  13
   7  -5  11 31.9526 7.45777   7
   7  -5  11 49.9612 9.78296   8
   7  -5  11 36.1112 11.4349  10
   7  -5  11 37.8539 10.3118   6
   7  -5  11 42.5600 10.6224  15
   7  -5  11 37.9988 9.45382  13
   7  -5  12 596.823 52.3097  10
   7  -5  12 591.856 50.5617   7
   7  -5  12 581.722 51.4159   8
   7  -5  12 626.771 51.7722   6
   7  -5  12 603.927 51.9319  15
   7  -5  12 651.762 51.6702  13
   7  -5  13 431.432 38.4187  10
   7  -5  13 404.443 36.1020   7
   7  -5  13 413.741 37.0482   8
   7  -5  13 470.865 37.9540   6
   7  -5  13 408.536 37.8016  15
   7  -5  13 437.495 37.2006  13
   7  -5  14 722.356 64.5235   8
   7  -5  14 746.636 63.8949   7
   7  -5  14 799.129 65.8052  10
   7  -5  14 810.969 65.2638   6
   7  -5  14 787.586 65.2608  15
   7  -5  14 805.786 64.7900  13
   7  -5  15 1457.93 135.771   8
   7  -5  15 1514.87 135.422   7
   7  -5  15 1665.16 136.791  10
   7  -5  15 1748.85 136.228  11
   7  -5  15 1818.03 136.565   6
   7  -5  15 1826.78 136.713  15
   7  -5  15 1831.11 136.234  13
   7  -5  16 1897.80 177.524   8
   7  -5  16 2018.91 177.311   7
   7  -5  16 2299.23 178.046  11
   7  -5  16 2172.17 178.511  10
   7  -5  16 2458.08 178.464   6
   7  -5  16 2302.41 178.390  15
   7  -5  16 2459.66 178.022  13
   7  -5  17 160.844 18.5651  10
   7  -5  17 196.567 17.3112  11
   7  -5  17 173.143 17.9011  15
   7  -5  17 164.561 16.5246  13
   7  -5  18 271.100 20.8414  11
   7  -5  18 214.197 21.4838  10
   7  -5  18 218.668 21.2880  15
   7  -5  18 219.763 20.0844  13
   7  -5  19 301.791 17.4054  11
   7  -5  19 255.448 17.5032  15
  -6   4  21 97.6424 9.60277   7
  -6   4  20 27.4667 7.29970   7
  -6   4  20 40.7602 30.0265  22
   6  -4 -20 24.9319 4.90494  23
   6  -4 -19 43.3931 7.05353  23
  -6   4  19 59.2808 37.1628  22
  -6   4  18 119.081 31.0671   5
  -6   4  18 211.565 22.8019  13
  -6   4  17 163.769 14.7327  15
  -6   4  17 124.899 15.5991  13
   6  -4 -16-0.28350 8.50874  25
  -6   4  16 10.5571 9.11025  13
  -6   4  16 12.5561 7.30247  15
   6  -4 -15 599.302 48.2059  25
  -6   4  15 491.328 48.4864  13
  -6   4  15 612.974 47.8279  15
   6  -4 -15 541.427 49.5168  11
   6  -4 -14 70.9793 10.7632  25
  -6   4  14 44.0500 10.4625  13
   6  -4 -14 67.3707 13.7696  11
  -6   4  14 55.8008 8.97823  15
   6  -4 -13 2103.29 172.413  25
  -6   4  13 2376.24 172.319  15
   6  -4 -13 1908.51 173.073  11
  -6   4  13 1986.54 172.604  13
   6  -4 -12 1619.43 133.882  25
   6  -4 -12 1446.36 134.420  11
  -6   4  12 1634.19 134.042  13
  -6   4  12 1786.31 133.701  15
  -6   4  11 121.475 22.3075   5
   6  -4 -11 166.454 16.9409   6
   6  -4 -11 178.845 16.9059  25
   6  -4 -11 169.130 18.0323  11
  -6   4  11 178.148 16.5983  13
  -6   4  10 20.7710 8.33122   9
  -6   4  10 2.66131 13.5724   5
   6  -4 -10 12.5230 7.52449   6
   6  -4 -10 19.4193 7.43228  25
   6  -4 -10 20.7861 8.89894  11
  -6   4  10 15.0151 6.56866  13
  -6   4   9 1838.96 136.192   9
  -6   4   9 1362.10 136.469   5
   6  -4  -9 1480.66 135.768   6
   6  -4  -9 1894.79 136.155  25
  -6   4   9 1958.05 136.013  21
   6  -4  -9 1463.83 136.137  11
  -6   4   8 66.0323 19.9560   2
   6  -4  -8 117.747 19.1748   4
  -6   4   8 73.6060 22.2991   3
  -6   4   8 98.4222 18.4256   1
   6  -4  -8 119.395 25.5000   3
   6  -4  -8 100.701 10.8122  25
  -6   4   7 7150.00 581.284   1
   6  -4  -7 7549.61 579.490   1
  -6   4   7 6553.69 582.489   3
   6  -4  -7 8266.41 580.209   4
   6  -4  -7 7229.85 584.374   3
  -6   4   7 5726.08 580.235   2
   6  -4  -6 10.0531 12.0911   4
  -6   4   6 32.8481 17.4614   3
  -6   4   6 21.0084 16.2112   1
  -6   4   6 21.1345 15.4649   2
   6  -4  -6 17.5213 13.4804   1
  -6   4   5 61.0488 16.3784   4
  -6   4   5 63.5760 19.3406   3
   6  -4  -5 102.751 18.4905   1
   6  -4  -5 81.6299 15.4605   4
  -6   4   5 68.6230 19.2524   1
  -6   4   4 944.274 91.0257   2
  -6   4   4 1018.66 89.5819   4
   6  -4  -4 1129.46 91.8123   1
  -6   4   4 1034.71 92.9374   1
   6  -4  -4 1193.28 89.5358   4
  -6   4   4 863.642 91.6973   3
   6  -4  -3 948.513 80.8872   1
   6  -4  -3 1086.76 78.4922   4
  -6   4   3 874.518 79.9732   2
  -6   4   3 800.818 81.0243   1
  -6   4   3 727.376 80.2064   3
  -6   4   3 916.615 78.2999   4
  -6   4   2 864.686 80.1671   2
   6  -4  -2 920.758 81.3766   1
   6  -4  -2 1023.70 78.4707   4
  -6   4   2 720.192 80.5181   3
  -6   4   2 965.477 78.4818   4
   6  -4  -1 1588.41 144.538   1
   6  -4  -1 1923.70 142.187   4
  -6   4   1 1378.12 144.288   3
  -6   4   1 1681.84 145.680   1
  -6   4   1 1837.92 142.024   4
  -6   4   1 1655.93 143.490   2
  -6   4   0 780.151 76.5801   1
  -6   4   0 881.763 74.3498   2
  -6   4   0 893.298 72.6967   4
   6  -4   0 676.408 75.2984   1
   6  -4   0 933.737 73.2363   4
  -6   4  -1 48.5689 12.1707   2
  -6   4  -1 57.2765 18.4861   1
   6  -4   1 31.0883 11.0475   4
  -6   4  -1 39.2879 11.0464   4
  -6   4  -2 476.035 41.0450   2
  -6   4  -2 435.025 45.4701   1
   6  -4   2 424.431 41.1923   4
  -6   4  -2 463.242 40.3836   4
   6  -4   2 400.407 44.6716   1
   6  -4   3 836.415 85.6043   4
  -6   4  -3 1086.39 85.2949   2
  -6   4  -3 1008.70 89.4273   1
   6  -4   3 1023.91 89.2536   1
  -6   4  -3 1082.33 85.6650   4
  -6   4  -4 6.60296 13.8503   1
   6  -4   4-3.92439 13.9606   1
  -6   4  -4 5.84290 8.37546   2
  -6   4  -4 7.99937 9.37848   4
  -6   4  -5 1537.98 133.492   2
  -6   4  -5 1595.25 136.393   3
  -6   4  -5 1736.28 135.395   4
   6  -4   5 1666.89 137.446   1
  -6   4  -5 1595.97 136.965   1
   6  -4   6 3366.82 276.071   1
  -6   4  -6 3212.71 273.271   2
  -6   4  -6 3551.35 275.435   4
  -6   4  -6 3341.89 276.643   3
  -6   4  -7 386.904 39.7028   4
  -6   4  -7 440.013 42.2091   3
   6  -4   7 413.601 39.7973   1
   6  -4   8 4259.33 346.977  10
   6  -4   8 4288.98 346.688   8
  -6   4  -8 3644.32 351.034   4
   6  -4   8 4602.37 346.952  15
   6  -4   8 4158.36 346.809  13
   6  -4   9 23.9348 5.98095   7
   6  -4   9 28.7742 8.05010  10
   6  -4   9 27.2358 7.49013   8
   6  -4   9 28.1711 7.41820  13
   6  -4   9 37.9393 7.73360  15
   6  -4  10 226.280 20.1609  10
   6  -4  10 191.339 18.5104   7
   6  -4  10 183.043 19.1965   8
   6  -4  10 241.848 19.9625  15
   6  -4  10 206.578 19.5166  13
   6  -4  11 530.370 47.4363   7
   6  -4  11 589.948 48.7011  10
   6  -4  11 540.814 47.9123   8
   6  -4  11 631.978 48.6091  15
   6  -4  11 590.063 48.3066  13
   6  -4  12 2414.53 185.894  10
   6  -4  12 2192.99 185.113   8
   6  -4  12 2167.32 184.767   7
   6  -4  12 2215.63 185.064  24
   6  -4  12 2472.59 185.731  15
   6  -4  12 2319.90 185.514  13
   6  -4  13 1459.51 113.494  10
   6  -4  13 1368.81 112.213   7
   6  -4  13 1281.76 112.504   8
   6  -4  13 1246.02 112.756   6
   6  -4  13 1516.16 113.300  15
   6  -4  13 1429.40 112.945  13
   6  -4  14 366.885 30.3334   7
   6  -4  14 322.102 30.7207   8
   6  -4  14 350.120 32.4609  10
   6  -4  14 354.127 31.8141  15
   6  -4  14 334.411 30.9154  13
   6  -4  15 139.141 15.1157   7
   6  -4  15 135.432 15.5637   8
   6  -4  15 121.094 18.2919  10
   6  -4  15 166.954 17.4270  15
   6  -4  15 162.177 16.1244  13
   6  -4  16 90.6023 11.6995   8
   6  -4  16 83.2977 11.2335   7
   6  -4  16 69.8258 14.3726  10
   6  -4  16 83.6178 13.7544  15
   6  -4  16 112.671 12.0415  13
   6  -4  17 811.037 69.6058  10
   6  -4  17 805.079 68.3743   7
   6  -4  17 822.853 68.8901  11
   6  -4  17 875.383 69.3845  15
   6  -4  17 850.327 68.7204  13
   6  -4  18 19.1836 6.37557   7
   6  -4  18 23.4700 9.69034  10
   6  -4  18 25.6936 7.81566  11
   6  -4  18 28.8660 8.83860  15
   6  -4  18 18.2190 6.24083  13
   6  -4  19 137.176 12.1199  10
   6  -4  19 145.827 11.3444  11
   6  -4  19 134.882 11.8558  15
   6  -4  20 114.921 9.83573  11
   6  -4  20 90.0046 9.99247  15
  -5   3  21 18.1996 5.75357   7
  -5   3  20 202.003 15.0241   7
   5  -3 -20 125.236 13.0378  23
  -5   3  19 77.0300 11.7289   7
  -5   3  19 82.4320 43.9372  22
   5  -3 -19 75.4950 9.25359  23
  -5   3  19 79.0416 9.83392  13
  -5   3  18 122.448 15.5528  13
  -5   3  18 161.640 15.0642  15
  -5   3  17 1431.45 126.073  13
  -5   3  17 1942.03 125.837  15
  -5   3  16 1461.50 93.7947  15
  -5   3  16 1103.98 94.2418  13
   5  -3 -15 212.613 20.3952  25
  -5   3  15 193.429 21.1777  13
  -5   3  15 249.892 20.0012  15
   5  -3 -14 444.898 39.4856  25
  -5   3  14 499.190 39.2119  15
   5  -3 -14 437.493 41.0171  11
  -5   3  14 443.435 40.1338  13
   5  -3 -13 400.062 35.5596  25
  -5   3  13 456.310 35.2032  15
  -5   3  13 396.154 35.8806  13
   5  -3 -13 368.589 36.7914  11
   5  -3 -12-8.05820 7.79011  25
  -5   3  12 4.18239 5.79200  15
  -5   3  12 5.23029 7.26728  13
   5  -3 -12 2.81565 10.0319  11
   5  -3 -11 6372.08 501.264   6
   5  -3 -11 6273.83 501.198  25
   5  -3 -11 5580.37 501.604  11
  -5   3  11 6451.81 501.405  13
  -5   3  10 120.187 26.8922   2
  -5   3  10 143.733 23.6149   5
   5  -3 -10 240.087 21.0451   6
  -5   3  10 177.763 29.3058   2
   5  -3 -10 282.263 21.1490  25
   5  -3 -10 231.309 21.7961  11
  -5   3  10 253.313 20.9082  13
  -5   3   9 1187.04 107.706   2
  -5   3   9 1422.91 105.794   1
  -5   3   9 1492.97 110.928   3
   5  -3  -9 1606.38 108.207   4
  -5   3   9 1057.14 100.605   5
  -5   3   8 258.225 33.3101   3
   5  -3  -8 259.257 27.7404   1
  -5   3   8 280.038 30.4289   1
   5  -3  -8 314.137 31.0276   4
  -5   3   7 39.3398 15.2914   4
   5  -3  -7 52.7082 14.5684   4
  -5   3   7 32.9979 14.6027   1
   5  -3  -7 47.3911 12.8732   1
  -5   3   7 42.9669 15.7926   3
   5  -3  -6 1831.86 137.051   4
   5  -3  -6 1766.62 136.851   1
  -5   3   6 1407.81 138.679   3
  -5   3   6 1480.71 137.713   1
   5  -3  -6 1540.14 140.062   3
   5  -3  -5 551.644 47.8595   4
   5  -3  -5 531.079 48.6693   1
  -5   3   5 486.612 50.8041   3
   5  -3  -5 469.231 51.6297   3
  -5   3   5 548.044 50.7358   1
  -5   3   4 301.772 37.9671   1
   5  -3  -4 410.903 35.6575   4
   5  -3  -4 384.858 37.4864   1
   5  -3  -3 1236.71 94.9713   4
   5  -3  -3 1172.56 97.1800   1
  -5   3   3 938.474 96.2030   2
   5  -3  -2 541.259 43.6600   4
  -5   3   2 416.320 45.0275   2
  -5   3   1 3073.51 267.316   2
   5  -3  -1 3431.90 266.157   4
  -5   3   1 3189.32 268.739   1
  -5   3   0 37.9424 17.3628   1
   5  -3   0 43.6155 10.0422   4
  -5   3   0 35.1849 12.7988   2
  -5   3   0 34.3102 9.17977   4
   5  -3   1 11.4292 9.01239   4
  -5   3  -1-0.55687 7.78312   4
  -5   3  -1-2.21701 14.5864   1
  -5   3  -1 9.09118 9.43206   2
   5  -3   2 350.316 34.3185   4
   5  -3   2 374.635 36.9883   1
  -5   3  -2 405.129 33.7762   4
  -5   3  -2 360.147 33.4627   2
  -5   3  -2 328.940 37.1410   1
  -5   3  -3 51.8192 16.0296   1
  -5   3  -3 42.7345 9.97323   4
  -5   3  -3 48.8304 9.38285   2
  -5   3  -3 18.7477 9.91851   3
   5  -3   3 24.6190 14.2595   1
  -5   3  -4 3709.15 291.143   4
   5  -3   4 3225.43 291.484   2
   5  -3   4 3806.72 292.798   1
  -5   3  -4 3567.18 289.636   2
  -5   3  -4 3517.97 292.586   1
   5  -3   5 1299.35 100.404   1
  -5   3  -5 1134.55 97.1567   2
  -5   3  -5 1165.09 100.115   1
  -5   3  -5 1263.14 99.3889   4
   5  -3   5 1062.96 99.3408   2
   5  -3   6 1387.78 107.976   1
  -5   3  -6 1388.49 108.585   4
  -5   3  -6 1210.09 105.723   2
   5  -3   6 1198.15 107.849   2
  -5   3  -7 16.5214 11.4660   4
   5  -3   7-4.84295 9.04120   1
   5  -3   7 0.87637 11.3728   2
  -5   3  -8 363.526 36.5766   3
   5  -3   8 294.757 29.0595   1
  -5   3  -8 402.258 35.0378   4
   5  -3   8 332.445 32.0274   2
   5  -3   9 433.444 39.3736   7
   5  -3   9 468.569 39.6683   8
   5  -3   9 498.880 40.2361  10
   5  -3   9 564.246 40.5001  15
   5  -3   9 450.716 39.9875  13
   5  -3  10 1993.21 172.240   7
   5  -3  10 2149.92 172.504   8
   5  -3  10 2274.80 173.038  10
   5  -3  10 2625.51 173.212  15
   5  -3  10 2167.91 172.916  13
   5  -3  11 82.4753 11.1889   7
   5  -3  11 92.4668 11.7633   8
   5  -3  11 119.115 13.1073  10
   5  -3  11 107.690 12.2390  13
   5  -3  11 129.682 13.1272  15
   5  -3  12 690.435 55.2862  10
   5  -3  12 650.834 54.3518   8
   5  -3  12 614.934 54.0642   7
   5  -3  12 742.383 55.2687  15
   5  -3  12 593.683 54.6369  13
   5  -3  13 16.3395 7.86793   7
   5  -3  13 2.30713 8.08664   8
   5  -3  13-5.21597 10.6970  10
   5  -3  13 6.71326 10.5789  15
   5  -3  13 6.19625 8.78520  13
   5  -3  14 1601.34 130.999  10
   5  -3  14 1562.79 130.125   8
   5  -3  14 1557.43 129.971   7
   5  -3  14 1751.04 131.009  15
   5  -3  14 1532.55 130.478  13
   5  -3  15 1236.57 107.850   7
   5  -3  15 1354.48 109.003  10
   5  -3  15 1183.61 107.823   8
   5  -3  15 1552.97 108.975  15
   5  -3  15 1384.37 108.366  13
   5  -3  16 27.9380 9.23897   7
   5  -3  16 25.3935 8.50621   8
   5  -3  16 37.2504 12.7159  10
   5  -3  16 29.0915 11.2357  15
   5  -3  16 30.9968 9.07671  13
   5  -3  17 1302.45 105.616   7
   5  -3  17 1170.09 106.294  10
   5  -3  17 1355.55 106.314  15
   5  -3  17 1316.88 105.737  13
   5  -3  18 240.180 21.5565  11
   5  -3  18 254.527 21.2622   7
   5  -3  18 229.776 22.5505  10
   5  -3  18 242.102 22.2797  15
   5  -3  18 218.369 20.7827  13
   5  -3  19 664.067 49.3247   7
   5  -3  19 658.438 49.4996  11
   5  -3  19 603.408 49.7806  10
   5  -3  19 756.599 50.2121   6
   5  -3  19 644.419 49.8791  15
   5  -3  20 193.845 17.2421  11
   5  -3  20 181.183 17.7005  15
  -4   2  21 525.353 43.4900   7
   4  -2 -20 396.562 33.2584  23
  -4   2  20 353.883 33.3405  13
   4  -2 -19 310.152 28.4931  23
  -4   2  19 312.631 29.1724  13
   4  -2 -18 1006.14 83.9587  23
  -4   2  18 1049.16 84.8283  13
  -4   2  17 46.6062 8.94348  15
  -4   2  17 32.0896 10.8816  13
  -4   2  16 21.1943 24.2463   5
  -4   2  16 56.8808 9.15354  15
   4  -2 -15 495.742 42.2025  25
  -4   2  15 449.811 43.0187  13
  -4   2  14 12.7558 21.3804   5
   4  -2 -14 37.4330 9.00678  25
  -4   2  14 41.9774 10.0977  13
  -4   2  14 49.4819 7.88010  15
   4  -2 -14 42.1376 12.3801  11
   4  -2 -13 1706.53 132.351  25
  -4   2  13 1588.11 132.790  13
   4  -2 -13 1718.49 133.412  11
  -4   2  13 2037.58 132.414  15
   4  -2 -12 823.763 70.9680  25
   4  -2 -12 783.399 71.7984  11
  -4   2  12 977.128 70.9322  15
  -4   2  12 817.897 71.3498  13
  -4   2  11 1078.77 112.536   2
   4  -2 -11 1421.95 107.278  25
  -4   2  11 1466.12 107.072  15
  -4   2  11 1190.88 107.288  13
   4  -2 -11 1153.35 107.691  11
  -4   2  10 65.7517 9.01921   9
   4  -2 -10 44.2376 8.21888   6
  -4   2  10 52.2847 16.6037   2
   4  -2 -10 67.3121 8.32077  25
   4  -2 -10 44.7713 9.28114  11
   4  -2  -9 525.409 49.0262   4
   4  -2  -9 482.531 52.9409   3
  -4   2   9 506.792 46.1103   1
  -4   2   9 463.700 49.1107   2
  -4   2   9 568.020 51.5535   3
   4  -2  -8 570.291 49.8101   1
   4  -2  -8 682.758 53.9774   4
  -4   2   8 483.901 53.4778   2
  -4   2   8 570.758 52.2371   1
  -4   2   8 551.745 55.0932   3
  -4   2   7 849.577 78.7687   1
   4  -2  -7 907.088 77.0112   1
   4  -2  -7 937.502 79.0453   4
  -4   2   7 949.382 81.5512   3
   4  -2  -6 444.225 37.6203   4
   4  -2  -6 430.402 36.4761   1
  -4   2   6 334.528 38.0433   1
  -4   2   6 338.435 37.3090   4
  -4   2   6 395.331 39.9696   3
  -4   2   5 8360.40 809.023   3
   4  -2  -5 10416.0 807.747   1
   4  -2  -5 10847.5 808.050   4
  -4   2   5 9878.51 808.668   1
   4  -2  -4 3638.35 347.028   3
  -4   2   4 4381.85 346.738   1
   4  -2  -4 4379.72 345.412   4
   4  -2  -4 4426.49 346.021   1
   4  -2  -3 7672.74 624.010   1
   4  -2  -3 7693.72 623.012   4
   4  -2  -2 31.1260 10.0735   4
   4  -2  -2 33.3904 12.4947   1
   4  -2  -1 290.556 25.6100   4
  -4   2   1 257.518 28.7414   1
  -4   2   1 250.543 27.0360   2
   4  -2   0 15051.3 1194.21   4
  -4   2   0 14243.8 1194.78   2
  -4   2   0 15034.2 1196.26   1
  -4   2  -1 4056.76 342.184   2
  -4   2  -1 4561.71 344.164   1
   4  -2   1 4151.04 341.898   4
   4  -2   2 1431.01 128.191   4
   4  -2   2 1779.75 129.938   1
  -4   2  -2 1498.59 127.540   2
  -4   2  -2 1623.97 130.130   1
   4  -2   3 1835.51 133.111   1
  -4   2  -3 1528.69 130.169   2
   4  -2   3 1372.97 131.391   2
  -4   2  -3 1830.75 132.155   3
  -4   2  -3 1553.60 132.867   1
   4  -2   4 10.9217 10.0413   2
  -4   2  -4-1.47058 8.85940   3
  -4   2  -4 0.66285 8.74511   4
  -4   2  -4 15.3040 11.8219   1
  -4   2  -4 3.53491 5.19565   2
   4  -2   4 4.10580 10.7951   1
  -4   2  -5 1144.04 90.9543   4
   4  -2   5 1168.65 90.2593   1
  -4   2  -5 1078.85 91.2006   3
  -4   2  -5 1032.04 90.2054   1
  -4   2  -5 1038.64 88.1681   2
   4  -2   5 1016.93 89.7307   2
   4  -2   6 2527.10 234.194   2
   4  -2   6 3042.58 234.189   1
  -4   2  -6 2866.60 233.523   2
  -4   2  -6 3173.53 236.676   4
   4  -2   7 46.5143 7.73862   1
  -4   2  -7 58.8421 13.6588   4
   4  -2   7 49.0189 10.5129   2
  -4   2  -7 41.8961 9.09650   2
   4  -2   8 1461.80 127.345   2
  -4   2  -8 1751.11 131.932   4
  -4   2  -9 1022.95 122.612   4
   4  -2   9 1300.09 118.380  10
   4  -2  10 1074.48 86.9611  10
   4  -2  10 1032.16 86.4187   8
   4  -2  10 1009.66 86.3493   7
   4  -2  10 919.235 86.7426  13
   4  -2  11 210.335 20.7330  10
   4  -2  11 220.011 19.8910   8
   4  -2  11 227.287 19.8932   7
   4  -2  11 200.489 20.4669  13
   4  -2  12 114.138 12.8208   8
   4  -2  12 113.434 14.3337  10
   4  -2  12 114.201 12.8504   7
   4  -2  12 164.729 15.1510  15
   4  -2  12 120.998 13.6134  13
   4  -2  13 348.060 30.8243  10
   4  -2  13 336.983 29.7351   7
   4  -2  13 318.805 29.5227   8
   4  -2  13 395.253 31.3822  15
   4  -2  13 321.888 30.2564  13
   4  -2  14 543.796 43.8224   7
   4  -2  14 481.863 43.4887   8
   4  -2  14 531.372 44.7534  10
   4  -2  14 583.772 45.1044  15
   4  -2  14 460.014 44.0299  13
   4  -2  15 2244.87 181.575   7
   4  -2  15 2063.61 181.407   8
   4  -2  15 2276.28 182.278  10
   4  -2  15 2642.21 182.573  15
   4  -2  15 2090.81 181.826  13
   4  -2  16 967.080 79.5070   7
   4  -2  16 930.424 80.2169  10
   4  -2  16 901.122 79.1234   8
   4  -2  16 1112.69 80.4473  15
   4  -2  16 950.749 79.6564  13
   4  -2  17 97.6419 15.0701   6
   4  -2  17 113.223 13.3469   7
   4  -2  17 91.9092 14.5142  10
   4  -2  17 97.6831 12.1622  13
   4  -2  17 112.994 14.3679  15
   4  -2  18 339.674 32.3925  10
   4  -2  18 380.500 31.7609   7
   4  -2  18 391.290 32.7657   6
   4  -2  18 414.722 32.5624  15
   4  -2  18 336.070 31.1811  13
   4  -2  19 216.745 20.2517  11
   4  -2  19 243.100 20.4343   7
   4  -2  19 195.790 20.7476  10
   4  -2  19 225.374 20.9967  15
   4  -2  19 262.092 21.3395   6
   4  -2  20 3.06636 4.22190  11
   4  -2  20 12.2432 5.17932   7
   4  -2  20-8.51625 4.81439  10
   4  -2  20 2.33832 6.80384   6
   4  -2  20-3.75889 5.74435  15
   4  -2  21 709.680 57.8668   6
  -3   1  22 511.758 41.8798   7
  -3   1  21-7.47808 5.89460   7
  -3   1  21-8.08697 29.5311  22
  -3   1  20-3.24468 8.01524   7
   3  -1 -20 3.19261 4.84411  23
  -3   1  20 4.76828 5.81461  13
  -3   1  19 8.90653 9.15016   7
   3  -1 -19 14.1040 6.11234  23
  -3   1  19 1.23015 8.22523  13
   3  -1 -18 77.0226 9.99174  23
  -3   1  18 79.1346 12.4077  13
   3  -1 -17 422.688 43.0181  23
  -3   1  17 473.942 44.4738  13
  -3   1  16 34.1533 25.0558   5
  -3   1  16 64.4399 13.9885  13
  -3   1  15 81.4237 26.4966   5
  -3   1  15 140.007 18.3250  13
  -3   1  14 25.3945 20.7566   5
   3  -1 -14 55.9858 9.39362  25
  -3   1  14 47.5291 11.0183  13
  -3   1  14 60.9526 8.51994  15
   3  -1 -13 3774.25 279.815  25
   3  -1 -13 3966.19 280.877  11
  -3   1  13 4574.64 279.984  15
  -3   1  13 3611.89 280.440  13
   3  -1 -12 832.125 63.5577  25
  -3   1  12 761.813 64.0229  13
   3  -1 -12 777.869 64.5195  11
  -3   1  12 932.728 63.4807  15
  -3   1  11 878.882 64.0775   2
   3  -1 -11 747.396 57.3678  25
   3  -1 -11 713.170 58.1813  11
  -3   1  11 762.888 57.8411  13
  -3   1  10 1957.76 151.807   3
   3  -1 -10 1672.06 149.831   4
  -3   1  10 1815.89 149.134   2
   3  -1 -10 1604.23 153.333   3
  -3   1   9 2765.84 240.140   1
  -3   1   9 3383.13 245.999   3
   3  -1  -9 2929.59 247.385   3
  -3   1   9 3014.74 243.597   2
   3  -1  -8 422.432 43.2673   3
  -3   1   8 394.909 37.0558   1
  -3   1   8 346.059 39.1019   2
   3  -1  -8 404.092 35.0852   1
  -3   1   8 460.252 41.3593   3
   3  -1  -7 15186.8 1182.41   1
  -3   1   7 14939.9 1183.82   1
  -3   1   7 12674.1 1184.60   2
  -3   1   7 15310.4 1186.22   3
  -3   1   6 1499.60 133.122   3
  -3   1   6 1687.13 131.921   1
   3  -1  -6 1540.18 130.283   1
   3  -1  -6 1609.43 132.197   4
  -3   1   5 95.7775 15.7822   1
   3  -1  -5 88.9405 12.6202   1
  -3   1   5 82.0180 17.0125   3
   3  -1  -5 99.6490 14.3254   4
   3  -1  -4 8918.52 675.558   4
  -3   1   4 7416.51 676.425   3
   3  -1  -4 8360.47 675.138   1
  -3   1   4 8442.65 675.776   1
   3  -1  -3 1574.35 119.308   1
   3  -1  -3 1523.73 118.938   4
   3  -1  -2 1383.43 116.867   4
  -3   1   2 1212.13 117.945   3
   3  -1  -1 15815.4 1254.64   4
  -3   1   1 15073.6 1255.67   1
   3  -1   0 151.822 14.8822   4
  -3   1   0 128.227 16.9443   1
  -3   1  -1 5002.23 442.062   2
   3  -1   1 5607.82 442.386   4
  -3   1  -1 6017.53 443.335   1
  -3   1  -2 4027.61 349.199   2
  -3   1  -2 4785.19 350.415   3
   3  -1   2 5033.48 350.850   1
  -3   1  -2 4488.50 350.888   1
   3  -1   2 3715.05 350.106   4
   3  -1   3 7642.95 535.504   1
  -3   1  -3 7031.59 535.698   3
   3  -1   3 5321.08 534.400   2
  -3   1  -3 6830.92 533.870   2
  -3   1  -3 6789.19 535.737   1
  -3   1  -4 4488.98 323.247   3
   3  -1   4 4729.22 321.927   1
  -3   1  -4 3348.50 322.127   1
  -3   1  -4 3964.27 320.536   2
   3  -1   4 3571.78 321.185   2
   3  -1   5 1297.15 111.130   2
  -3   1  -5 1449.23 113.781   3
   3  -1   5 1487.82 111.106   1
  -3   1  -5 1325.41 110.609   2
  -3   1  -5 1261.17 111.387   1
  -3   1  -6 3851.00 334.884   3
   3  -1   6 4320.86 334.659   3
  -3   1  -7 269.449 29.0860   3
   3  -1   7 328.789 28.5757   3
   3  -1   7 246.247 24.0243   2
  -3   1  -8 2678.58 214.493   4
   3  -1   8 2399.85 209.354   2
  -3   1  -9 292.197 33.2934   4
   3  -1   9 319.674 32.7403   3
   3  -1  10 244.459 22.8239   7
   3  -1  10 244.366 22.6461   8
   3  -1  10 278.681 23.4168  10
   3  -1  10 305.114 23.5863  15
   3  -1  11 1338.85 105.913  10
   3  -1  11 1335.48 105.404   8
   3  -1  11 1201.67 105.358   7
   3  -1  11 1014.56 111.730  22
   3  -1  11 1150.38 105.787  13
   3  -1  11 1573.70 106.263  15
   3  -1  12 2340.69 187.361   8
   3  -1  12 2437.59 187.970  10
   3  -1  12 2180.52 187.367   7
   3  -1  12 1391.11 192.274  22
   3  -1  12 2055.27 187.725  13
   3  -1  12 3108.51 188.720  15
   3  -1  13 1513.09 119.132  10
   3  -1  13 1415.17 118.386   8
   3  -1  13 1368.60 118.516   7
   3  -1  13 1324.79 118.849  13
   3  -1  14 2184.00 168.799  10
   3  -1  14 2058.16 168.151   7
   3  -1  14 1994.55 167.960   8
   3  -1  14 1921.94 168.389  13
   3  -1  15 55.6581 12.1035  10
   3  -1  15 64.1104 9.28174   8
   3  -1  15 60.1154 11.1611   7
   3  -1  15 42.1230 35.1702  22
   3  -1  15 64.9385 13.2300  15
   3  -1  15 43.6901 10.3684  13
   3  -1  16 78.7502 12.0174   7
   3  -1  16 63.1241 12.4903  10
   3  -1  16 66.0419 10.7930  13
   3  -1  16 89.9376 13.5581  15
   3  -1  17 1420.89 124.504  10
   3  -1  17 1597.04 124.302   7
   3  -1  17 1766.65 124.940  15
   3  -1  17 1373.00 123.980  13
   3  -1  18 57.4267 11.9833   6
   3  -1  18 61.7733 10.7516   7
   3  -1  18 58.7058 11.0053  10
   3  -1  18 58.8197 11.2959  15
   3  -1  18 57.1841 8.17136  13
   3  -1  19 718.247 70.6358  10
   3  -1  19 903.183 70.8010   7
   3  -1  19 928.812 71.0905  15
   3  -1  19 925.145 71.0753   6
   3  -1  20 186.332 18.4904  11
   3  -1  20 241.911 19.2742   7
   3  -1  20 226.804 19.3729  15
   3  -1  20 240.592 19.7131   6
   3  -1  21 5.96939 4.33377   6
   3  -1  21-2.07718 3.56546   7
  -2   0  22 172.348 14.4851   6
  -2   0  22 156.578 13.9513   7
  -2   0  21 21.3269 6.26632   7
  -2   0  21 21.3492 4.28577  13
  -2   0  20 47.6755 8.52131   7
   2   0 -20 27.7493 5.90873  23
  -2   0  20 33.5926 7.31422  13
  -2   0  19 48.4037 10.1619   7
  -2   0  19 9.30425 44.6516  22
   2   0 -19 48.5201 7.72615  23
  -2   0  19 51.5772 10.0971  13
  -2   0  18 88.3918 12.7901   7
   2   0 -18 103.975 10.8014  23
  -2   0  18 65.4351 13.0576  13
   2   0 -17 1623.34 151.877  23
  -2   0  17 1592.75 152.875  13
   2   0 -16 621.314 62.6219  23
  -2   0  16 678.727 64.0553  13
  -2   0  15 508.642 36.9210  15
  -2   0  15 418.883 37.9268  13
  -2   0  14 165.770 19.6797  13
  -2   0  14 233.723 18.3638  15
  -2   0  13 242.097 25.2901  13
  -2   0  13 344.603 24.4520  15
   2   0 -12 920.423 72.9733  25
   2   0 -12 945.832 74.0200  11
  -2   0  12 842.398 73.5821  13
  -2   0  12 1116.49 73.0758  15
  -2   0  11 7247.13 403.607   2
   2   0 -11 6668.55 397.292  25
  -2   0  11 6088.97 397.785  13
  -2   0  10 993.922 78.6684   3
   2   0 -10 830.518 77.2291   4
  -2   0  10 929.232 75.6604   2
  -2   0   9 3186.42 215.841   3
   2   0  -9 2598.02 217.196   3
  -2   0   9 3051.90 213.533   2
   2   0  -9 3023.84 215.311   4
  -2   0   8 1222.42 102.594   2
   2   0  -8 1135.52 105.729   3
  -2   0   8 1291.34 104.146   3
   2   0  -8 1115.58 102.998   4
  -2   0   8 1243.00 100.449   1
  -2   0   7 1398.09 118.611   2
  -2   0   7 1483.40 117.006   1
   2   0  -7 1232.47 120.359   3
  -2   0   7 1456.02 119.618   3
   2   0  -6 8186.89 630.838   1
   2   0  -6 6671.07 633.830   3
  -2   0   6 8201.18 631.736   1
  -2   0   6 7167.97 632.683   2
  -2   0   6 7980.79 633.466   3
  -2   0   5 660.176 52.3673   1
  -2   0   5 586.276 53.7590   3
  -2   0   5 477.263 52.8911   2
   2   0  -5 668.017 51.5170   1
  -2   0   4 2189.45 218.872   3
  -2   0   4 2822.27 218.105   1
   2   0  -4 2979.90 217.740   1
  -2   0   4 2504.40 218.497   4
   2   0  -3 1431.28 126.797   4
  -2   0   3 1578.29 127.216   4
  -2   0   3 1397.28 127.626   3
   2   0  -3 1753.48 126.916   1
   2   0  -2 5618.48 444.229   4
  -2   0   2 4793.67 444.714   3
   2   0  -2 5955.52 444.520   1
   2   0  -1 5506.70 452.987   4
  -2   0   1 5727.89 453.484   1
   2   0   0 2.71464 4.62665   4
  -2   0   0 2.53273 5.84664   1
  -2   0  -1 32.8181 5.90536   3
   2   0   1 27.7461 6.82392   4
  -2   0  -1 29.2000 6.87424   1
  -2   0  -2 5239.55 418.065   3
  -2   0  -2 5041.03 416.682   2
  -2   0  -2 5151.11 417.924   1
   2   0   2 5476.34 417.643   1
  -2   0  -3 407.848 34.2539   3
  -2   0  -3 389.341 33.2044   1
  -2   0  -3 378.362 31.4079   2
  -2   0  -4 1329.78 96.4107   3
  -2   0  -4 1066.78 94.2812   1
  -2   0  -5 7830.87 635.878   3
  -2   0  -6 36.3357 13.4154   3
   2   0   7 14.4993 9.64927   3
  -2   0  -7 14.2517 12.3272   3
   2   0   8 352.426 32.0794   3
  -2   0  -8 259.441 33.1199   3
   2   0   9 1818.92 140.849   3
  -2   0  -9 1468.19 141.768   3
   2   0  10 7951.15 643.227  10
   2   0  10 7955.18 643.421  20
   2   0  10 7962.64 643.119  15
   2   0  11 46.5203 8.10119  10
   2   0  11 37.0954 6.50140   8
   2   0  11 38.3994 7.64627   7
   2   0  11 38.6384 8.90547  20
   2   0  11 35.1723 7.74990  15
   2   0  11 40.4599 7.88114  13
   2   0  12 751.980 60.8739  10
   2   0  12 730.137 60.2344   8
   2   0  12 670.111 60.4295   7
   2   0  12 758.840 61.2880  20
   2   0  12 823.060 60.9835  15
   2   0  12 630.177 60.6790  13
   2   0  13 209.755 20.2083   8
   2   0  13 230.139 21.4652  10
   2   0  13 218.289 21.0864   7
   2   0  13 295.531 39.6958  22
   2   0  13 262.174 22.0334  15
   2   0  13 208.169 21.1237  13
   2   0  14 42.2139 7.97160   8
   2   0  14 38.6117 10.2163  10
   2   0  14 38.3422 9.95650   7
   2   0  14 19.5082 32.1086  22
   2   0  14 40.6768 9.42692  13
   2   0  14 52.0257 11.6314  15
   2   0  15 837.194 69.5418  10
   2   0  15 801.644 68.6510   8
   2   0  15 802.212 69.2217   7
   2   0  15 397.873 79.2757  22
   2   0  15 1239.76 71.7599  15
   2   0  15 780.866 69.2033  13
   2   0  16 610.973 51.9030  10
   2   0  16 605.144 51.7342   7
   2   0  16 551.958 51.3222  13
   2   0  17 5.01085 10.1402   7
   2   0  17 22.1935 9.65079  10
   2   0  17 9.86868 11.2250  15
   2   0  17 10.2494 7.41138  13
   2   0  18 46.8336 9.98020  10
   2   0  18 56.7689 11.1763   7
   2   0  18 58.3705 33.7571  22
   2   0  18 64.4307 11.7717  15
   2   0  19 52.3897 9.42242   7
   2   0  19 31.5686 9.81122   6
   2   0  19 57.9887 8.43156  10
   2   0  19 40.4685 9.73143  15
   2   0  20 187.487 15.2674   7
   2   0  20 128.391 13.8782  11
   2   0  20 170.091 15.1528  15
   2   0  20 190.054 15.4618   6
   2   0  21 32.5892 5.37875   7
   2   0  21 35.2927 5.01346   6
   2   0  21 21.2894 4.53290  15
  -1  -1  22 133.688 9.95631   6
  -1  -1  22 84.2816 8.59783   7
  -1  -1  21 377.815 27.7607   7
  -1  -1  21 290.740 27.4625  13
  -1  -1  20 841.927 65.1682   7
  -1  -1  20 735.610 65.2846  13
  -1  -1  19 1341.17 95.5404   7
   1   1 -19 1031.46 94.8518  23
  -1  -1  19 1218.96 95.9904  13
  -1  -1  18 1595.38 121.012   7
   1   1 -18 1444.42 120.523  23
  -1  -1  18 1500.20 121.712  13
  -1  -1  17 149.365 15.0562   7
   1   1 -17 102.759 13.3186  23
  -1  -1  17 127.286 16.5192  13
  -1  -1  17 167.777 15.4562  15
   1   1 -16 38.0946 8.19795  23
  -1  -1  16 28.6951 11.9113  13
   1   1 -15 1622.05 148.516  23
  -1  -1  15 1592.88 149.588  13
  -1  -1  14 81.6591 13.2746  13
  -1  -1  14 95.0027 11.2242  15
  -1  -1  13 3771.75 279.927  13
  -1  -1  13 5460.98 279.708  15
  -1  -1  12 34.1113 17.3001   5
  -1  -1  12 68.0017 10.0165  13
  -1  -1  11 498.903 33.5369   2
  -1  -1  11 354.132 28.5144  13
   1   1 -10 787.587 75.1118   4
   1   1 -10 808.868 78.4341   3
  -1  -1  10 868.694 72.5664   2
  -1  -1  10 866.843 75.0359   3
  -1  -1   9-4.78444 8.77413   2
  -1  -1   9 14.8886 11.3569   3
   1   1  -9 21.5717 16.5790   3
  -1  -1   8 165.302 18.0661   2
  -1  -1   8 147.012 15.2212   1
  -1  -1   8 164.846 19.6951   3
   1   1  -8 161.556 20.8585   4
   1   1  -8 124.722 22.7153   3
  -1  -1   7 3037.40 242.045   1
  -1  -1   7 3044.57 243.631   2
   1   1  -7 2538.13 245.149   3
   1   1  -7 2914.31 244.511   4
  -1  -1   7 3199.97 244.709   3
   1   1  -6 3558.11 282.761   4
  -1  -1   6 3548.08 282.619   3
   1   1  -6 3268.61 283.532   3
  -1  -1   6 3368.70 280.822   1
  -1  -1   6 3572.72 282.140   2
  -1  -1   5 50.9005 9.86534   3
  -1  -1   5 32.8905 7.25838   1
   1   1  -5 20.0914 12.0325   3
  -1  -1   5 28.7512 9.58767   2
   1   1  -5 46.8497 10.7140   4
  -1  -1   4 6657.83 522.023   1
   1   1  -4 5829.08 523.232   3
  -1  -1   4 6671.57 522.913   3
  -1  -1   3 1243.20 103.217   4
  -1  -1   3 1436.46 103.541   3
   1   1  -3 1087.48 103.602   2
  -1  -1   2 161.755 13.8731   4
  -1  -1   2 147.215 14.0071   3
   1   1  -2 128.340 14.6392   2
  -1  -1   1 26.3037 5.19596   1
  -1  -1   1 37.0868 5.18216   3
  -1  -1   1 39.1753 4.60557   4
   1   1  -1 25.6458 5.67213   2
  -1  -1   0 14417.1 1233.93   1
  -1  -1   0 15527.7 1233.70   4
  -1  -1   0 15660.5 1233.47   3
  -1  -1   0 15171.8 1233.65   2
  -1  -1  -1 1034.34 95.0123   4
  -1  -1  -1 1162.92 94.1404   2
  -1  -1  -1 1230.13 95.0170   3
  -1  -1  -1 1213.02 94.8413   1
  -1  -1  -2 8226.73 667.491   1
  -1  -1  -2 8327.95 668.335   3
  -1  -1  -3 105.721 15.7847   3
  -1  -1  -3 148.580 12.8636   1
  -1  -1  -4 4627.77 362.875   1
   1   1   4 4315.59 362.687   2
  -1  -1  -4 4921.30 365.767   3
  -1  -1  -5 12747.4 1032.63   3
  -1  -1  -6 4751.04 388.643   3
   1   1   7 914.033 75.4107   2
   1   1   7 1046.72 80.3003   3
  -1  -1  -7 836.847 80.9404   3
  -1  -1  -8 1648.59 143.203   3
   1   1   8 1570.30 137.093   2
   1   1   8 1695.70 136.352   2
   1   1   8 1992.67 142.372   3
  -1  -1  -9 90.8577 18.8981   4
   1   1   9 114.028 10.5271   2
  -1  -1  -9 132.476 22.4438   3
   1   1   9 145.778 19.1077   3
   1   1   9 103.933 11.4201   2
   1   1  10 8.26067 6.88529  20
   1   1  10 8.00516 5.38782  15
   1   1  11 1763.51 144.875   8
   1   1  11 1931.95 145.371  10
   1   1  11 1921.82 145.738  20
   1   1  11 1867.62 145.200  15
   1   1  11 1497.37 145.218  13
   1   1  12 53.5290 7.42419   8
   1   1  12 44.3596 8.55014  10
   1   1  12 29.9150 14.3998   5
   1   1  12 48.2197 10.0412  20
   1   1  12 57.9064 8.96200  15
   1   1  12 44.4173 8.56301  13
   1   1  13 326.905 26.5510  10
   1   1  13 319.591 25.7168   8
   1   1  13 331.256 27.6412  20
   1   1  13 368.550 26.9139  15
   1   1  13 247.659 26.3419  13
   1   1  14 29.0481 7.57193   8
   1   1  14 36.1234 9.40971  10
   1   1  14 27.0562 9.84761   7
   1   1  14 60.6195 33.2097  22
   1   1  14 42.2076 9.10052  13
   1   1  14 39.6367 10.1796  15
   1   1  15 787.488 67.7147   8
   1   1  15 800.580 68.4221  10
   1   1  15 795.593 68.4205   7
   1   1  15 918.452 83.2324  22
   1   1  15 746.432 68.2333  13
   1   1  16 762.464 64.7554  10
   1   1  16 809.974 64.9564   7
   1   1  16 665.896 64.1762  13
   1   1  17 9.74660 8.80170  10
   1   1  17 10.0577 10.8365   7
   1   1  17 8.76442 12.4779  15
   1   1  18 91.9832 12.6758  10
   1   1  18 117.632 14.4186   7
   1   1  18 144.424 15.2002  15
   1   1  19 268.027 24.1249   7
   1   1  19 283.730 24.3044  15
   1   1  20 81.1499 10.5071   7
   1   1  20 80.6325 10.1899   6
   1   1  20 97.7836 10.3943  15
   1   1  21 868.894 60.1213   7
   1   1  21 691.403 59.7603   6
   1   1  21 693.261 59.8059  15
   0  -2  21 36.2061 5.80240   7
   0  -2  21 32.8555 5.76124  13
   0  -2  20 273.976 22.9514   7
   0  -2  20 246.861 23.4184  13
   0  -2  19 231.119 19.2261   7
   0   2 -19 176.560 18.0077  23
   0  -2  19 148.432 47.0942  22
   0  -2  19 227.556 20.1434  13
   0  -2  18-6.78807 8.49105   7
   0   2 -18-2.45934 6.53944  23
   0  -2  18 5.92555 10.0608  13
   0  -2  17 1042.80 80.0099   7
   0   2 -17 940.891 79.6057  23
   0  -2  17 982.447 81.0938  13
   0  -2  16 1364.20 112.610   7
   0   2 -16 1277.22 112.338  23
   0  -2  16 1281.59 113.679  13
   0   2 -15 61.9450 9.09084  23
   0  -2  15 49.1845 12.7332  13
   0  -2  15 86.7048 11.8712  15
   0  -2  14 113.410 40.5897  22
   0   2 -14 82.4296 11.3101  23
   0  -2  14 94.0143 14.0604  13
   0  -2  14 164.548 14.1918  15
   0  -2  13 230.575 41.5618  22
   0   2 -13 168.893 17.2536  23
   0  -2  13 151.036 19.1459  13
   0  -2  13 262.223 18.7470  15
   0  -2  12 653.466 52.5804  22
   0  -2  12 368.742 34.4412  13
   0  -2  11 172.226 23.0904   3
   0   2 -11 202.184 24.3903   4
   0  -2  11 208.843 20.2415   2
   0  -2  11 184.060 16.7835  13
   0   2 -10 987.655 99.0999   4
   0  -2  10 1197.21 99.5250   3
   0  -2  10 1268.45 97.4793   2
   0   2 -10 1088.37 102.176   3
   0   2  -9 56.2937 15.0860   4
   0  -2   9 65.6536 11.0991   2
   0  -2   9 61.2367 13.2998   3
   0   2  -9 82.0633 17.6484   3
   0  -2   8 2978.99 232.343   3
   0  -2   8 2829.01 229.636   1
   0   2  -8 2683.47 232.589   4
   0  -2   8 3118.05 231.181   2
   0   2  -8 2527.10 233.415   3
   0  -2   8 2751.54 229.052   1
   0  -2   7 9071.71 683.788   3
   0  -2   7 8103.92 681.365   1
   0   2  -7 8051.62 684.669   3
   0  -2   7 9148.31 682.940   2
   0   2  -7 7956.91 683.837   4
   0  -2   6 470.664 36.3897   3
   0   2  -6 354.499 37.2090   3
   0   2  -6 291.633 36.4172   2
   0  -2   6 405.070 34.3363   1
   0   2  -6 384.856 36.7002   4
   0  -2   6 471.323 36.0147   2
   0  -2   5 2413.68 187.487   2
   0  -2   5 2561.53 187.796   3
   0  -2   5 2301.97 186.665   1
   0   2  -5 2293.61 188.335   3
   0   2  -5 1993.26 187.901   2
   0   2  -5 2161.58 187.801   4
   0  -2   4 1513.62 112.435   3
   0   2  -4 1290.90 112.891   2
   0   2  -4 1456.58 112.993   3
   0   2  -4 1202.09 112.578   4
   0  -2   3 559.928 42.5343   3
   0   2  -3 434.986 42.7735   4
   0   2  -3 491.599 43.3582   2
   0   2  -3 537.733 43.0368   3
   0  -2   2 15941.1 1225.36   3
   0   2  -2 15039.7 1226.24   2
   0   2  -2 15190.3 1225.42   4
   0   2  -2 14349.5 1225.46   3
   0   2  -1 15347.2 1239.49   2
   0  -2   0 421.626 31.7607   2
   0  -2   0 344.449 31.5455   3
   0  -2  -1 2.94559 5.72066   3
   0  -2  -1 5.52406 4.69400   2
   0   2   2 1686.32 122.172   2
   0  -2  -2 1571.17 123.485   3
   0  -2  -2 1272.18 122.212   2
   0   2   3 7304.85 592.392   2
   0  -2  -3 7513.94 594.275   3
   0  -2  -3 7255.28 592.798   1
   0   2   4 35.4277 7.80241   2
   0  -2  -4 21.2903 7.32220   1
   0  -2  -5 4215.44 369.846   1
   0  -2  -5 4703.98 373.707   3
   0   2   5 4683.28 370.873   2
   0  -2  -5 4748.67 369.486   1
   0   2   6 866.558 66.8331   2
   0  -2  -6 760.449 70.2306   3
   0   2   6 749.883 65.9237   2
   0  -2  -7 7.47509 11.9689   4
   0   2   7-0.51152 7.92254   2
   0   2   7 7.11869 5.85035   2
   0  -2  -7 8.33346 14.8214   3
   0  -2  -8 40.0915 13.4657   4
   0   2   8 33.6939 6.77043   2
   0   2   8 36.6011 13.3765   3
   0  -2  -8 44.8749 16.9555   3
   0   2   8 29.2981 8.58370   2
   0   2   9 473.496 47.6608   2
   0  -2  -9 573.039 56.5226   3
   0   2   9 589.951 46.9660   2
   0  -2  -9 550.596 53.2810   4
   0   2  10 32.0812 7.76752  20
   0   2  10 24.8771 5.95211  15
   0   2  11 3099.39 214.919   8
   0   2  11 2925.30 214.971   9
   0   2  11 3424.93 215.433  10
   0   2  11 3451.92 215.958  20
   0   2  11 3215.22 215.296  15
   0   2  12 662.362 48.0154  10
   0   2  12 664.276 47.5013   8
   0   2  12 582.775 47.4819   9
   0   2  12 625.329 48.5937  20
   0   2  12 527.299 47.9436  13
   0   2  12 626.093 47.8811  15
   0   2  13 1146.00 77.3730  10
   0   2  13 1070.27 76.7337   8
   0   2  13 1162.62 78.1912  20
   0   2  13 1180.96 77.4717  15
   0   2  14 910.829 68.7603   8
   0   2  14 935.384 69.3777  10
   0   2  14 962.308 70.2011  20
   0   2  14 986.837 69.6320  15
   0   2  14 768.254 69.1763  13
   0   2  15 6.06732 8.14087  10
   0   2  15 2.94377 6.89518   8
   0   2  15 8.10952 10.2677   7
   0   2  15 28.7022 35.5169  22
   0   2  15-2.90429 10.2520  15
   0   2  15 5.80994 7.77102  13
   0   2  16 10.2504 8.27080  10
   0   2  16-10.0535 10.7576   7
   0   2  16 1.51075 10.9962  15
   0   2  17 2259.07 216.693  10
   0   2  17 1742.95 223.999  22
   0   2  18 8.38437 10.6185   7
   0   2  18-26.2440 34.9343  22
   0   2  18-4.07085 11.3981  15
   0   2  19 1502.71 133.009   7
   0   2  19 1793.14 133.398  15
   0   2  20 135.639 13.7093   7
   0   2  20 143.336 13.2588  15
   0   2  20 117.121 12.7551   6
   0   2  21 138.512 11.3982   7
   0   2  21 105.842 10.6233  15
   1  -3  22 5.70127 3.64798  11
   1  -3  21 131.844 12.2842  13
   1  -3  20 11.8954 5.68800   7
   1  -3  20 8.85890 7.13762  13
   1  -3  19 9.60396 6.85188   7
   1  -3  19 9.58917 9.07633  13
   1  -3  18 34.5949 8.15867   7
  -1   3 -18 13.6236 6.75325  23
   1  -3  18 26.4768 10.9278  13
   1  -3  17 1094.45 90.6351   7
  -1   3 -17 1098.41 90.4826  23
   1  -3  17 1129.76 91.8871  13
   1  -3  16 840.241 71.9652  10
   1  -3  16 840.461 71.4522   7
   1  -3  16 1001.92 72.1496  15
  -1   3 -16 845.658 71.3193  23
   1  -3  16 801.069 72.8446  13
   1  -3  15 701.245 59.0534  10
   1  -3  15 738.469 58.4194   7
  -1   3 -15 635.499 58.1490  23
   1  -3  15 830.910 59.1418  15
   1  -3  15 674.188 59.9213  13
   1  -3  14 62.9663 10.9973  10
   1  -3  14 64.6425 9.45170   7
   1  -3  14 68.3968 39.2303  22
  -1   3 -14 67.4870 9.06438  23
   1  -3  14 53.2580 12.7982  13
   1  -3  14 100.475 11.4500  15
   1  -3  13 1538.27 123.073  10
  -1   3 -13 1404.20 122.358  23
   1  -3  13 1264.75 123.285  13
   1  -3  12 448.922 33.3479  10
  -1   3 -12 379.161 32.3572  23
   1  -3  12 335.838 33.6018  13
   1  -3  11 6373.76 428.760  10
  -1   3 -11 4301.68 433.800   4
   1  -3  11 5569.00 432.081   2
  -1   3 -11 5222.43 428.025  23
   1  -3  11 4261.20 433.684  22
   1  -3  11 4761.66 428.670  13
  -1   3 -10 35.0147 12.4757   4
   1  -3  10 29.9121 10.0439   2
  -1   3 -10 40.7352 15.7625   3
   1  -3  10 48.4033 12.8982   3
   1  -3   9 6568.57 452.799   3
   1  -3   9 5100.51 448.671   1
   1  -3   9 5277.44 448.009   1
  -1   3  -9 5569.18 454.200   3
   1  -3   9 6868.51 451.430   2
  -1   3  -9 5212.80 452.338   4
  -1   3  -8 45.5774 14.8051   3
   1  -3   8 47.9226 9.84264   2
   1  -3   8 59.7934 12.0463   3
  -1   3  -8 24.3678 13.3686   2
   1  -3   8 52.3842 7.58414   1
   1  -3   8 36.0752 11.1311   1
  -1   3  -8 42.6503 12.3389   4
  -1   3  -7 2850.75 263.880   4
   1  -3   7 3144.03 261.939   1
   1  -3   7 3631.14 264.068   3
  -1   3  -7 3228.28 264.985   3
   1  -3   7 3234.05 263.460   1
  -1   3  -7 2785.30 263.942   2
   1  -3   7 3715.68 263.518   2
   1  -3   6 5797.30 448.620   3
  -1   3  -6 5425.78 449.408   3
   1  -3   6 5389.54 448.846   1
  -1   3  -6 4947.19 448.875   2
   1  -3   6 5953.58 448.471   2
   1  -3   5 7007.60 574.911   1
   1  -3   5 7344.10 574.259   2
   1  -3   5 7446.46 574.243   3
  -1   3  -5 6979.34 574.724   3
  -1   3  -5 6560.44 574.564   2
  -1   3  -4 1172.74 97.9483   2
  -1   3  -4 1189.98 97.6783   3
  -1   3  -3 6185.01 506.037   2
  -1   3  -3 6286.44 505.383   3
  -1   3  -2 2668.87 245.066   2
  -1   3  -2 3227.84 244.375   3
  -1   3  -1 9.00207 6.08495   2
   1  -3   0 2851.91 230.297   4
   1  -3   0 2830.17 231.426   2
   1  -3  -1 7644.75 613.007   1
   1  -3  -1 7717.89 611.683   4
  -1   3   1 7686.12 612.719   3
   1  -3  -1 7458.77 612.746   3
   1  -3  -1 7258.90 612.350   2
  -1   3   2 982.026 79.1559   3
   1  -3  -2 966.723 79.7650   3
   1  -3  -2 974.216 79.0411   1
   1  -3  -2 929.871 77.9996   4
  -1   3   2 999.453 78.2852   2
   1  -3  -2 814.394 78.3631   2
   1  -3  -3 997.478 83.9042   4
   1  -3  -3 1007.51 85.4864   3
  -1   3   3 1002.24 83.8504   2
   1  -3  -3 1014.64 84.2466   1
   1  -3  -4 73.7859 16.5218   3
   1  -3  -4 69.1520 13.8011   1
   1  -3  -4 109.807 13.5318   4
  -1   3   4 108.978 13.3680   2
   1  -3  -5 332.033 35.5590   3
  -1   3   5 346.996 32.4057   2
   1  -3  -5 347.751 31.9252   1
   1  -3  -5 379.138 33.7607   4
  -1   3   6 42.3580 10.7520   2
   1  -3  -6 53.1466 13.4335   4
   1  -3  -6 32.0126 7.95434   1
   1  -3  -6 27.8394 14.8775   3
   1  -3  -7 3.27305 11.4435   4
   1  -3  -7 14.0313 15.6371   3
   1  -3  -7 4.60331 3.22150   1
  -1   3   7 3.55374 8.83751   2
  -1   3   8 496.896 46.0726   2
   1  -3  -8 552.757 53.1645   3
   1  -3  -8 584.411 50.5310   4
  -1   3   8 519.142 46.8980   2
   1  -3  -9 1084.72 90.7115   4
  -1   3   9 1078.96 85.8112   2
   1  -3  -9 1005.54 93.7968   3
  -1   3   9 936.931 86.3018   2
  -1   3  10 4353.51 321.131  20
  -1   3  10 3704.07 320.565  15
  -1   3  11 38.1383 6.65362  10
  -1   3  11 32.9665 7.46675   9
  -1   3  11 25.6145 5.83379   8
  -1   3  11 10.0145 13.6007   5
  -1   3  11 31.3893 8.75652  20
  -1   3  11 21.5773 6.77012  15
  -1   3  12 1304.98 93.2329   8
  -1   3  12 1156.00 93.4074   9
  -1   3  12 1332.73 93.6335  10
  -1   3  12 1338.30 94.3024  20
  -1   3  12 1256.68 93.5943  15
  -1   3  13 209.766 17.2000   8
  -1   3  13 191.124 17.7647  10
  -1   3  13 172.582 17.7214   9
  -1   3  13 191.880 19.3316  20
  -1   3  13 193.900 18.1600  15
  -1   3  14 16.1592 7.75500  10
  -1   3  14 16.6024 6.49817   8
  -1   3  14-3.39663 16.9130   5
  -1   3  14 9.75747 10.5637  20
  -1   3  14 7.93906 8.62039  15
  -1   3  15 877.870 67.4718   8
  -1   3  15 890.852 68.0473  10
  -1   3  15 1028.52 68.5915  15
  -1   3  16 606.328 58.4469  10
  -1   3  16 686.909 59.3114   7
  -1   3  17 46.5704 12.1660   7
  -1   3  17 40.5531 39.2816  22
  -1   3  17 31.4660 11.4708  15
  -1   3  18 29.7286 11.7817   7
  -1   3  18 8.24989 34.8472  22
  -1   3  18 27.1995 11.3310  15
  -1   3  19-3.50216 9.14636   7
  -1   3  19 10.8548 30.9701  22
  -1   3  19-18.0365 9.56281  15
  -1   3  20 78.1167 9.41916   6
  -1   3  20 98.9909 11.0337   7
  -1   3  20 109.608 10.6666  15
  -1   3  21 12.7376 5.33950   7
  -1   3  21 23.7683 3.97835  15
   2  -4  21 171.858 15.1767   6
   2  -4  21 149.709 13.9456  13
   2  -4  20 494.793 41.4551   6
   2  -4  20 481.472 40.9740  13
   2  -4  19 1116.09 91.9679  13
   2  -4  18 1345.52 108.063   7
  -2   4 -18 1249.29 107.989  23
   2  -4  18 1444.86 109.371  13
   2  -4  17 205.236 21.0178  10
   2  -4  17 241.996 20.0478   7
  -2   4 -17 192.474 19.7290  23
   2  -4  17 245.345 22.4549  13
   2  -4  16 83.9745 13.1234  10
   2  -4  16 93.4162 11.4082   7
  -2   4 -16 90.6929 11.2904  23
   2  -4  16 100.115 14.8470  13
   2  -4  16 123.043 12.6087  15
   2  -4  15 410.570 38.7121  10
   2  -4  15 402.970 37.4238   7
  -2   4 -15 440.006 37.5858  23
   2  -4  15 546.775 38.6165  15
   2  -4  15 447.272 39.5244  13
   2  -4  14 875.493 73.6582  10
   2  -4  14 818.308 72.5409   7
  -2   4 -14 884.652 72.7256  23
   2  -4  14 1028.06 73.4797  15
   2  -4  14 842.445 74.0959  13
   2  -4  13 7709.16 583.544  10
  -2   4 -13 6926.07 582.730  23
   2  -4  13 6632.45 583.633  13
   2  -4  12 302.271 27.9653  10
  -2   4 -12 296.982 26.7295  23
   2  -4  12 368.420 27.6910  15
   2  -4  11 657.082 47.6945  10
  -2   4 -11 541.252 46.5915  23
  -2   4 -10 26.4997 14.3298   3
  -2   4 -10 16.9609 12.1396   4
  -2   4 -10 10.1066 11.4183   4
   2  -4  10 5.75991 9.26099   2
   2  -4  10 10.9372 26.1021  22
   2  -4   9 729.431 56.9635   2
  -2   4  -9 597.313 57.8305   4
  -2   4  -9 623.892 59.3067   3
  -2   4  -9 585.467 57.9479   2
   2  -4   9 638.141 55.9754   1
  -2   4  -9 625.755 57.1369   4
   2  -4   9 636.940 53.7124   1
  -2   4  -8 7.17948 10.6274   4
  -2   4  -8 17.9555 9.42111   4
   2  -4   8 8.88630 11.6979   1
   2  -4   8 14.6483 8.87714   2
  -2   4  -8 19.1101 11.9433   3
  -2   4  -8 21.4256 11.4515   2
  -2   4  -7 8035.34 713.716   4
  -2   4  -7 8604.25 714.795   2
   2  -4   7 9787.50 714.482   2
  -2   4  -7 9246.14 715.482   3
   2  -4   7 8566.92 714.977   1
   2  -4   6 1166.57 87.8092   2
  -2   4  -6 919.765 86.8778   4
  -2   4  -6 1119.49 88.4710   3
  -2   4  -6 1026.06 88.0091   2
   2  -4   6 1007.23 89.1909   1
  -2   4  -5 2169.48 177.245   2
   2  -4   5 2331.61 177.302   2
   2  -4   5 2120.80 178.565   1
  -2   4  -5 2286.09 177.225   3
  -2   4  -5 1960.51 176.080   4
   2  -4   4 249.169 28.5718   1
  -2   4  -4 285.604 25.4192   3
  -2   4  -4 270.059 24.4610   4
  -2   4  -4 288.461 26.1456   2
  -2   4  -3 4759.85 377.467   4
  -2   4  -3 4779.32 378.921   2
  -2   4  -3 4630.59 378.219   3
   2  -4   3 4226.11 380.250   1
  -2   4  -2 197.171 19.3221   2
  -2   4  -1 751.526 56.5636   2
   2  -4   1 638.217 54.4016   4
  -2   4   0 2829.33 244.045   2
   2  -4   0 3241.68 242.781   4
  -2   4   0 2792.61 244.692   3
   2  -4   0 2751.01 244.561   2
  -2   4   1 704.647 61.1249   4
  -2   4   1 674.766 62.9504   3
   2  -4  -1 712.219 63.6518   1
   2  -4  -1 679.519 62.4941   2
   2  -4  -1 807.965 60.7532   4
   2  -4  -2 7414.44 744.574   2
   2  -4  -2 9431.24 745.802   3
  -2   4   2 9812.63 744.918   2
   2  -4  -2 10174.7 743.982   4
  -2   4   2 9716.54 745.889   3
   2  -4  -2 8493.44 745.413   1
  -2   4   3 1926.37 149.764   2
  -2   4   3 1939.89 151.120   3
   2  -4  -3 1905.00 148.972   4
   2  -4  -3 1723.18 150.950   3
   2  -4  -3 1540.66 149.766   1
  -2   4   4 4657.41 347.967   3
   2  -4  -4 4355.02 345.812   4
  -2   4   4 4312.46 346.116   2
   2  -4  -4 4107.76 347.867   3
   2  -4  -4 3864.48 346.124   1
  -2   4   5 4109.78 311.138   2
   2  -4  -5 4039.64 311.171   4
  -2   4   5 4182.90 313.150   3
   2  -4  -5 3626.44 313.221   3
   2  -4  -5 3237.67 310.388   1
   2  -4  -6 4987.37 404.236   4
  -2   4   6 5753.45 406.862   3
   2  -4  -6 4545.34 402.654   1
   2  -4  -6 4730.17 406.748   3
  -2   4   6 5120.19 403.850   2
   2  -4  -7 633.277 60.1608   3
   2  -4  -7 621.025 56.0384   4
  -2   4   7 789.216 59.6163   3
   2  -4  -7 570.520 52.7938   1
  -2   4   7 596.703 54.8933   2
  -2   4   8 2317.56 200.865   2
   2  -4  -8 2396.96 202.711   4
   2  -4  -8 2293.29 206.132   3
  -2   4   8 2860.14 205.883   3
   2  -4  -9 477.559 47.0063   4
  -2   4   9 439.590 43.2319   2
  -2   4   9 458.712 43.4733   2
   2  -4  -9 443.648 51.3122   3
  -2   4  10 210.872 19.2593   9
  -2   4  10 215.967 18.1114   8
  -2   4  10 223.565 18.3438  10
  -2   4  10 141.084 21.1746   5
  -2   4  10 198.204 19.3071  20
  -2   4  10 198.278 18.5682  15
  -2   4  11 1502.10 108.640  10
  -2   4  11 1432.17 108.356   8
  -2   4  11 1407.03 108.870   9
  -2   4  11 1525.14 109.226  20
  -2   4  11 1347.93 108.655  15
  -2   4  12 927.565 71.3540   9
  -2   4  12 940.707 71.0723  10
  -2   4  12 909.727 70.7681   8
  -2   4  12 949.024 71.7826  20
  -2   4  12 914.625 71.2407  15
  -2   4  13 658.156 50.9437  10
  -2   4  13 609.864 51.0532   9
  -2   4  13 649.758 50.5614   8
  -2   4  13 684.900 51.9321  20
  -2   4  13 686.923 51.3449  15
  -2   4  14 283.644 24.2586  10
  -2   4  14 277.087 23.7162   8
  -2   4  14 261.710 24.5773   9
  -2   4  14 285.541 25.7251  20
  -2   4  14 326.085 24.9898  15
  -2   4  15 28.7442 19.9837   5
  -2   4  15 39.4257 7.63945   8
  -2   4  15 41.4553 10.3865  15
  -2   4  16 763.434 56.9918   7
  -2   4  16 826.030 56.7745  15
  -2   4  17 7.01548 11.7627   7
  -2   4  17-7.95211 10.1706  15
  -2   4  18 127.172 17.0714   7
  -2   4  18 121.710 38.1677  22
  -2   4  18 175.300 17.1575  15
  -2   4  19 89.6600 11.8945   7
  -2   4  19 89.2298 12.9447  15
  -2   4  20 122.284 11.7716  15
  -2   4  20 101.849 12.0556   7
  -2   4  21 254.619 21.5406   7
   3  -5  21 119.799 11.0113   6
   3  -5  21 112.175 10.5344  11
   3  -5  21 94.9840 9.83475  13
   3  -5  20 35.2253 9.37629   6
   3  -5  20 46.1291 7.50588  13
   3  -5  19 57.4448 11.4535   6
   3  -5  19 39.9338 9.45356  13
   3  -5  18 3.06253 8.26279  10
   3  -5  18 20.2650 9.88013  13
   3  -5  17 749.540 64.6760  10
  -3   5 -17 737.985 63.8542  23
   3  -5  17 885.569 65.5514  13
   3  -5  16 672.898 59.8522  10
   3  -5  16 759.733 59.4738  15
  -3   5 -16 679.441 58.8605  23
   3  -5  16 741.324 60.5946  13
   3  -5  15 869.737 69.6082  10
   3  -5  15 879.211 69.0274  15
  -3   5 -15 789.824 68.3724  23
   3  -5  15 783.867 69.8195  13
   3  -5  14 1109.29 86.8878  10
  -3   5 -14 967.354 85.6435  23
   3  -5  14 1157.00 86.3884  15
   3  -5  14 978.032 86.9702  13
   3  -5  13 786.321 65.3579  10
  -3   5 -13 726.277 64.1387  23
   3  -5  13 845.034 64.8462  15
   3  -5  12 1013.03 81.2866  10
  -3   5 -12 941.630 80.2065  23
   3  -5  12 1096.13 80.8503  15
   3  -5  11 23.0841 8.71513  10
  -3   5 -11 22.8220 5.88238  23
   3  -5  11 24.9361 6.97730  15
   3  -5  10 275.308 20.9499  10
  -3   5 -10 142.483 24.3759   4
   3  -5  10 235.781 26.0756   2
  -3   5 -10 227.513 25.9033   4
  -3   5 -10 185.973 27.6518   3
  -3   5 -10 217.312 19.2550  23
   3  -5  10 208.789 20.4587  13
  -3   5  -9 39.6869 11.7256   4
  -3   5  -9 7.45630 11.2566   4
  -3   5  -9 31.7055 13.0765   3
   3  -5   9 36.3399 11.9906   2
  -3   5  -9 27.7677 13.6405   2
   3  -5   9 19.5639 13.1774   1
   3  -5   9 48.3193 7.42214  13
  -3   5  -8 2402.70 206.690   2
   3  -5   8 2702.72 206.755   2
   3  -5   8 2403.79 206.955   1
  -3   5  -8 2539.20 207.534   3
  -3   5  -8 2433.21 205.284   4
   3  -5   7 273.267 30.7927   1
  -3   5  -7 264.391 26.8962   4
  -3   5  -7 267.038 28.9022   3
  -3   5  -7 274.970 28.6224   2
   3  -5   7 300.703 28.1313   2
   3  -5   6 2452.86 215.224   1
  -3   5  -6 2541.09 213.401   2
  -3   5  -6 2634.41 213.518   3
  -3   5  -6 2574.31 212.023   4
   3  -5   6 2738.32 213.813   2
  -3   5  -5 4411.93 357.015   4
   3  -5   5 4546.78 358.901   2
   3  -5   5 4089.34 360.554   1
  -3   5  -5 4338.50 358.462   2
  -3   5  -5 4488.12 358.351   3
  -3   5  -4 4829.50 383.159   4
  -3   5  -4 4861.80 384.912   2
   3  -5   4 4412.34 386.900   1
  -3   5  -4 4683.34 384.242   3
   3  -5   4 4631.98 385.264   2
   3  -5   3 323.417 38.6297   1
  -3   5  -3 414.790 35.1415   3
  -3   5  -3 426.877 36.1206   2
  -3   5  -3 390.549 33.6959   4
  -3   5  -2 3436.71 278.409   4
  -3   5  -2 3425.77 280.260   2
   3  -5   1 1503.58 119.537   4
  -3   5  -1 1446.80 122.531   3
  -3   5  -1 1408.01 119.682   4
  -3   5  -1 1502.05 121.707   2
  -3   5   0 368.222 34.2247   4
  -3   5   0 363.321 37.4405   3
  -3   5   0 387.135 36.0122   2
   3  -5   0 421.309 33.6229   4
  -3   5   1 8.55253 13.6156   3
   3  -5  -1 31.7241 7.46316   4
[truncated: 1,858,506 more chars]
