# Supplementary material for: Encapsulation within a coordination cage modulates the reactivity of redox-active dyes
Source: Commun Chem. 2022 Mar 30;5:44. doi: 10.1038/s42004-022-00658-8 (PMC9814915; doi:10.1038/s42004-022-00658-8)
Supplement: Supplementary file 3 — Supplementary Data 1 [file 42004_2022_658_MOESM3_ESM.zip › 3.cif]

data_bim010n
_audit_creation_date               2020-12-03
_audit_creation_method
;
Olex2 1.3
(compiled 2020.11.12 svn.r5f609507 for OlexSys, GUI svn.r6226)
;
_shelx_SHELXL_version_number       '2018/3'
_publ_section_references
;
Dolomanov, O.V., Bourhis, L.J., Gildea, R.J, Howard, J.A.K. & Puschmann, H.
 (2009), J. Appl. Cryst. 42, 339-341.


Sheldrick, G.M. (2015). Acta Cryst. C71, 3-8.
;
_chemical_name_common              ?
_chemical_name_systematic          ?
_chemical_formula_moiety           '2(C42 H56 N16 Pd2), 7(O), 4(N O3)'
_chemical_formula_sum              'C84 H112 N36 O19 Pd4'
_chemical_formula_weight           2355.69
_chemical_melting_point            ?
loop_
  _atom_type_symbol
  _atom_type_description
  _atom_type_scat_dispersion_real
  _atom_type_scat_dispersion_imag
  _atom_type_scat_source
 'C' 'C' 0.0181 0.0091 'International Tables Vol C Tables 4.2.6.8 and 6.1.1.4'
 'H' 'H' 0.0000 0.0000 'International Tables Vol C Tables 4.2.6.8 and 6.1.1.4'
 'N' 'N' 0.0311 0.0180 'International Tables Vol C Tables 4.2.6.8 and 6.1.1.4'
 'O' 'O' 0.0492 0.0322 'International Tables Vol C Tables 4.2.6.8 and 6.1.1.4'
 'Pd' 'Pd' 0.1215 3.9337 'International Tables Vol C Tables 4.2.6.8 and 6.1.1.4'

_shelx_space_group_comment
;
The symmetry employed for this shelxl refinement is uniquely defined
by the following loop, which should always be used as a source of
symmetry information in preference to the above space-group names.
They are only intended as comments.
;
_space_group_crystal_system        'monoclinic'
_space_group_IT_number             15
_space_group_name_H-M_alt          'I 1 2/a 1'
_space_group_name_Hall             '-I 2ya'
loop_
  _space_group_symop_operation_xyz
 'x, y, z'
 '-x+1/2, y, -z'
 'x+1/2, y+1/2, z+1/2'
 '-x+1, y+1/2, -z+1/2'
 '-x, -y, -z'
 'x-1/2, -y, z'
 '-x+1/2, -y+1/2, -z+1/2'
 'x, -y+1/2, z+1/2'

_cell_length_a                     15.8229(6)
_cell_length_b                     23.3987(11)
_cell_length_c                     35.4491(14)
_cell_angle_alpha                  90
_cell_angle_beta                   99.344(4)
_cell_angle_gamma                  90
_cell_volume                       12950.4(9)
_cell_formula_units_Z              4
_cell_measurement_reflns_used      11405
_cell_measurement_temperature      100.15
_cell_measurement_theta_max        68.7930
_cell_measurement_theta_min        2.4840
_shelx_estimated_absorpt_T_max     0.866
_shelx_estimated_absorpt_T_min     0.248
_exptl_absorpt_coefficient_mu      4.955
_exptl_absorpt_correction_T_min                     0.417
_exptl_absorpt_correction_T_max                     0.892
_exptl_absorpt_correction_type            analytical
_exptl_absorpt_process_details
;
CrysAlisPro 1.171.41.80a (Rigaku Oxford Diffraction, 2020)
Analytical numeric absorption correction using a multifaceted crystal
model based on expressions derived by R.C. Clark & J.S. Reid.
(Clark, R. C. & Reid, J. S. (1995). Acta Cryst. A51, 887-897)
Empirical absorption correction using spherical harmonics,
implemented in SCALE3 ABSPACK scaling algorithm.
;
_exptl_absorpt_special_details     ?
_exptl_crystal_colour              'colorless'
_exptl_crystal_density_diffrn      1.208
_exptl_crystal_density_meas        ?
_exptl_crystal_density_method      ?
_exptl_crystal_description         'needle'
_exptl_crystal_F_000               4816
_exptl_crystal_size_max            0.39
_exptl_crystal_size_mid            0.05
_exptl_crystal_size_min            0.03
_exptl_transmission_factor_max     ?
_exptl_transmission_factor_min     ?
_diffrn_reflns_av_R_equivalents    0.1656
_diffrn_reflns_av_unetI/netI       0.1178
_diffrn_reflns_Laue_measured_fraction_full  0.991
_diffrn_reflns_Laue_measured_fraction_max  0.975
_diffrn_reflns_limit_h_max         18
_diffrn_reflns_limit_h_min         -19
_diffrn_reflns_limit_k_max         27
_diffrn_reflns_limit_k_min         -29
_diffrn_reflns_limit_l_max         44
_diffrn_reflns_limit_l_min         -44
_diffrn_reflns_number              74187
_diffrn_reflns_point_group_measured_fraction_full  0.991
_diffrn_reflns_point_group_measured_fraction_max  0.975
_diffrn_reflns_theta_full          67.684
_diffrn_reflns_theta_max           76.205
_diffrn_reflns_theta_min           2.272
_diffrn_ambient_temperature        100.15
_diffrn_detector_area_resol_mean   ?
_diffrn_measured_fraction_theta_full  0.991
_diffrn_measured_fraction_theta_max  0.975
_diffrn_measurement_device_type    'XtaLAB Synergy R, DW system, HyPix-Arc 150'
_diffrn_measurement_method         '\w scans'
_diffrn_radiation_type             CuK\a
_diffrn_radiation_wavelength       1.54184
_diffrn_source                     'Rotating-anode X-ray tube'
_reflns_Friedel_coverage           0.000
_reflns_Friedel_fraction_full      .
_reflns_Friedel_fraction_max       .
_reflns_number_gt                  6799
_reflns_number_total               13231
_reflns_special_details
;
 Reflections were merged by SHELXL according to the crystal
 class for the calculation of statistics and refinement.
 
 Structure factors included contributions from the .fab file.
 
 _reflns_Friedel_fraction is defined as the number of unique
 Friedel pairs measured divided by the number that would be
 possible theoretically, ignoring centric projections and
 systematic absences.
;
_reflns_threshold_expression       'I > 2\s(I)'
_computing_cell_refinement         ?
_computing_data_collection         ?
_computing_data_reduction          ?
_computing_molecular_graphics      ?
_computing_publication_material    ?
_computing_structure_refinement    'SHELXL 2018/3 (Sheldrick, 2015)'
_computing_structure_solution      ?
_refine_diff_density_max           2.380
_refine_diff_density_min           -1.633
_refine_diff_density_rms           0.211
_refine_ls_extinction_coef         .
_refine_ls_extinction_method       none
_refine_ls_goodness_of_fit_ref     1.597
_refine_ls_hydrogen_treatment      constr
_refine_ls_matrix_type             full
_refine_ls_number_parameters       653
_refine_ls_number_reflns           13231
_refine_ls_number_restraints       37
_refine_ls_R_factor_all            0.2267
_refine_ls_R_factor_gt             0.1739
_refine_ls_restrained_S_all        1.600
_refine_ls_shift/su_max            0.000
_refine_ls_shift/su_mean           0.000
_refine_ls_structure_factor_coef   Fsqd
_refine_ls_weighting_details      
 'w=1/[\s^2^(Fo^2^)+(0.1400P)^2^] where P=(Fo^2^+2Fc^2^)/3'
_refine_ls_weighting_scheme        calc
_refine_ls_wR_factor_gt            0.4072
_refine_ls_wR_factor_ref           0.4326
_refine_special_details            ?
_olex2_refinement_description
;
1. Fixed Uiso
 At 1.2 times of:
  All C(H) groups, All C(H,H) groups
 At 1.5 times of:
  All C(H,H,H) groups
2. Restrained distances
 C20-N8
 1.5 with sigma of 0.02
3. Uiso/Uaniso restraints and constraints
Uanis(C24) \\sim Ueq, Uanis(C25) \\sim Ueq, Uanis(C27) \\sim Ueq, Uanis(C26)
\\sim Ueq, Uanis(C23) \\sim Ueq: with sigma of 0.03 and sigma for terminal
atoms of 0.05
Uanis(C16) \\sim Ueq: with sigma of 0.005 and sigma for terminal atoms of 0.01
4.a Secondary CH2 refined with riding coordinates:
 C19(H19A,H19B), C18(H18A,H18B), C24(H24A,H24B), C25(H25A,H25B)
4.b Aromatic/amide H refined with riding coordinates:
 C7(H7), C29(H29), C13(H13), C41(H41), C34(H34), C36(H36), C28(H28), C9(H9),
 C30(H30), C38(H38), C5(H5), C15(H15), C42(H42), C32(H32), C3(H3), C31(H31),
 C40(H40), C11(H11), C33(H33), C2(H2), C14(H14), C12(H12), C10(H10), C1(H1)
4.c Idealised Me refined as rotating group:
 C16(H16A,H16B,H16C), C22(H22A,H22B,H22C), C21(H21A,H21B,H21C), C17(H17A,H17B,
 H17C), C20(H20A,H20B,H20C), C23(H23A,H23B,H23C), C27(H27A,H27B,H27C), C26(H26A,
 H26B,H26C)
;
_atom_sites_solution_hydrogens     geom
_atom_sites_solution_primary       ?
_atom_sites_solution_secondary     ?
loop_
  _atom_site_label
  _atom_site_type_symbol
  _atom_site_fract_x
  _atom_site_fract_y
  _atom_site_fract_z
  _atom_site_U_iso_or_equiv
  _atom_site_adp_type
  _atom_site_occupancy
  _atom_site_site_symmetry_order
  _atom_site_calc_flag
  _atom_site_refinement_flags_posn
  _atom_site_refinement_flags_adp
  _atom_site_refinement_flags_occupancy
  _atom_site_disorder_assembly
  _atom_site_disorder_group
 Pd1 Pd 0.40781(7) 0.52650(6) 0.87716(3) 0.0663(4) Uani 1 1 d . . . . .
 Pd2 Pd 0.41856(8) 0.51089(6) 0.61225(3) 0.0674(4) Uani 1 1 d . . . . .
 O7 O 0.3843(6) 0.5158(5) 0.7540(3) 0.080(3) Uani 1 1 d . . . . .
 N2 N 0.6354(7) 0.2296(6) 0.7662(4) 0.070(4) Uani 1 1 d . . . . .
 N12 N 0.5501(6) 0.6368(5) 0.8198(4) 0.056(3) Uani 1 1 d . . . . .
 N15 N 0.6552(7) 0.7998(5) 0.7570(4) 0.062(3) Uani 1 1 d . . . . .
 N6 N 0.4953(7) 0.4536(4) 0.6437(3) 0.054(3) Uani 1 1 d . . . . .
 N4 N 0.4734(6) 0.4643(5) 0.8636(3) 0.058(3) Uani 1 1 d . . . . .
 O1 O 0.1195(7) 0.4935(6) 0.8016(4) 0.096(4) Uani 1 1 d . . . . .
 N13 N 0.4954(7) 0.5713(5) 0.6389(3) 0.058(3) Uani 1 1 d . . . . .
 O8 O 0.250000 0.3115(6) 0.500000 0.084(5) Uani 1 2 d S T P . .
 N7 N 0.3095(9) 0.4744(6) 0.8909(4) 0.083(5) Uani 1 1 d . . . . .
 N9 N 0.3383(8) 0.4503(7) 0.5849(3) 0.083(4) Uani 1 1 d . . . . .
 N14 N 0.5580(7) 0.6294(6) 0.6856(4) 0.071(4) Uani 1 1 d . . . . .
 C16 C 0.2956(6) 0.4233(6) 0.8719(4) 0.044(3) Uani 1 1 d . U . . .
 H16A H 0.308840 0.427381 0.845985 0.066 Uiso 1 1 calc R U . . .
 H16B H 0.235439 0.412187 0.870538 0.066 Uiso 1 1 calc R U . . .
 H16C H 0.332481 0.393886 0.885656 0.066 Uiso 1 1 calc R U . . .
 N11 N 0.4909(6) 0.5794(6) 0.8583(4) 0.065(3) Uani 1 1 d . . . . .
 N5 N 0.5429(6) 0.3964(6) 0.6915(4) 0.064(3) Uani 1 1 d . . . . .
 C39 C 0.6219(7) 0.7431(6) 0.7555(4) 0.053(3) Uani 1 1 d . . . . .
 N16 N 0.7028(8) 0.8814(5) 0.7809(5) 0.080(4) Uani 1 1 d . . . . .
 N8 N 0.3321(8) 0.5889(7) 0.8904(3) 0.088(5) Uani 1 1 d D . . . .
 N3 N 0.5253(7) 0.3952(5) 0.8267(4) 0.062(3) Uani 1 1 d . . . . .
 C4 C 0.5981(7) 0.2849(6) 0.7630(4) 0.050(3) Uani 1 1 d . . . . .
 O6 O 0.3994(8) 0.2119(6) 0.3647(4) 0.104(4) Uani 1 1 d . . . . .
 C7 C 0.5324(9) 0.3929(7) 0.7575(4) 0.067(4) Uani 1 1 d . . . . .
 H7 H 0.511600 0.431049 0.755119 0.080 Uiso 1 1 calc R U . . .
 N17 N 0.1696(11) 0.5029(6) 0.7785(6) 0.085(5) Uani 1 1 d . . . . .
 N1 N 0.6915(13) 0.1478(7) 0.7894(6) 0.116(7) Uani 1 1 d . . . . .
 C29 C 0.5913(10) 0.6485(6) 0.8576(4) 0.065(4) Uani 1 1 d . . . . .
 H29 H 0.633589 0.676645 0.865740 0.078 Uiso 1 1 calc R U . . .
 O2 O 0.2414(9) 0.5188(5) 0.7921(4) 0.098(4) Uani 1 1 d . . . . .
 C13 C 0.6024(9) 0.3929(7) 0.6645(4) 0.063(4) Uani 1 1 d . . . . .
 H13 H 0.654306 0.371897 0.666082 0.076 Uiso 1 1 calc R U . . .
 C41 C 0.7079(10) 0.8807(7) 0.7441(4) 0.065(4) Uani 1 1 d . . . . .
 H41 H 0.726282 0.912065 0.730487 0.078 Uiso 1 1 calc R U . . .
 C22 C 0.2932(8) 0.4138(8) 0.6112(4) 0.083(6) Uani 1 1 d . . . . .
 H22A H 0.231185 0.419471 0.604802 0.124 Uiso 1 1 calc R U . . .
 H22B H 0.312733 0.425074 0.637811 0.124 Uiso 1 1 calc R U . . .
 H22C H 0.306802 0.373440 0.607892 0.124 Uiso 1 1 calc R U . . .
 N10 N 0.3438(10) 0.5667(6) 0.5819(4) 0.095(5) Uani 1 1 d . . . . .
 C34 C 0.6053(8) 0.7152(8) 0.7200(4) 0.071(5) Uani 1 1 d . . . . .
 H34 H 0.615025 0.733050 0.697039 0.085 Uiso 1 1 calc R U . . .
 C37 C 0.5653(6) 0.6597(5) 0.7856(4) 0.042(3) Uani 1 1 d . . . . .
 C36 C 0.5552(9) 0.6309(7) 0.7515(4) 0.059(4) Uani 1 1 d . . . . .
 H36 H 0.535984 0.592413 0.750177 0.070 Uiso 1 1 calc R U . . .
 C28 C 0.5566(8) 0.6103(6) 0.8796(4) 0.053(3) Uani 1 1 d . . . . .
 H28 H 0.575123 0.605454 0.906317 0.063 Uiso 1 1 calc R U . . .
 O5 O 0.2655(8) 0.2391(6) 0.3518(4) 0.105(4) Uani 1 1 d . . . . .
 C9 C 0.5758(10) 0.3123(6) 0.7963(4) 0.070(5) Uani 1 1 d . . . . .
 H9 H 0.584524 0.293408 0.820360 0.084 Uiso 1 1 calc R U . . .
 C30 C 0.4912(8) 0.5959(7) 0.8220(4) 0.062(4) Uani 1 1 d . . . . .
 H30 H 0.454438 0.580518 0.800550 0.074 Uiso 1 1 calc R U . . .
 C6 C 0.5515(10) 0.3670(8) 0.7276(4) 0.073(5) Uani 1 1 d . . . . .
 C38 C 0.6020(9) 0.7158(6) 0.7879(5) 0.065(4) Uani 1 1 d . . . . .
 H38 H 0.612914 0.734764 0.811886 0.078 Uiso 1 1 calc R U . . .
 C8 C 0.5418(7) 0.3660(7) 0.7927(5) 0.071(5) Uani 1 1 d . . . . .
 C5 C 0.5874(6) 0.3130(8) 0.7284(4) 0.067(5) Uani 1 1 d . . . . .
 H5 H 0.603862 0.296179 0.706298 0.081 Uiso 1 1 calc R U . . .
 C21 C 0.2968(12) 0.6233(6) 0.8577(4) 0.084(5) Uani 1 1 d . . . . .
 H21A H 0.250672 0.602126 0.841864 0.125 Uiso 1 1 calc R U . . .
 H21B H 0.341845 0.632109 0.842651 0.125 Uiso 1 1 calc R U . . .
 H21C H 0.273927 0.658895 0.866549 0.125 Uiso 1 1 calc R U . . .
 N18 N 0.3232(11) 0.2225(7) 0.3746(5) 0.085(4) Uani 1 1 d . . . . .
 C15 C 0.4810(8) 0.4345(7) 0.6774(4) 0.061(4) Uani 1 1 d . . . . .
 H15 H 0.434592 0.445755 0.689700 0.073 Uiso 1 1 calc R U . . .
 C42 C 0.6681(10) 0.8334(8) 0.7889(5) 0.080(5) Uani 1 1 d . . . . .
 H42 H 0.653999 0.823359 0.813050 0.095 Uiso 1 1 calc R U . . .
 C32 C 0.6038(11) 0.6394(7) 0.6534(4) 0.077(5) Uani 1 1 d . . . . .
 H32 H 0.649804 0.664590 0.651177 0.092 Uiso 1 1 calc R U . . .
 C3 C 0.6638(11) 0.1995(8) 0.7370(5) 0.081(5) Uani 1 1 d . . . . .
 H3 H 0.660406 0.211677 0.711193 0.097 Uiso 1 1 calc R U . . .
 C31 C 0.5576(12) 0.5987(7) 0.6254(5) 0.089(5) Uani 1 1 d . . . . .
 H31 H 0.570923 0.592931 0.600557 0.107 Uiso 1 1 calc R U . . .
 C35 C 0.5721(9) 0.6566(8) 0.7206(4) 0.069(5) Uani 1 1 d . . . . .
 O10 O 0.6792(7) 0.7499(7) 0.4367(4) 0.121(5) Uani 1 1 d . . . . .
 C40 C 0.6833(8) 0.8291(6) 0.7282(4) 0.057(4) Uani 1 1 d . . . . .
 H40 H 0.685221 0.816425 0.702857 0.069 Uiso 1 1 calc R U . . .
 C11 C 0.5303(9) 0.4260(8) 0.8852(5) 0.086(6) Uani 1 1 d . . . . .
 H11 H 0.544834 0.429544 0.912162 0.103 Uiso 1 1 calc R U . . .
 C33 C 0.4971(11) 0.5917(6) 0.6729(5) 0.073(4) Uani 1 1 d . . . . .
 H33 H 0.456192 0.580088 0.688243 0.087 Uiso 1 1 calc R U . . .
 C2 C 0.6970(11) 0.1499(7) 0.7518(7) 0.092(6) Uani 1 1 d . . . . .
 H2 H 0.720608 0.120863 0.737902 0.110 Uiso 1 1 calc R U . . .
 C14 C 0.5638(9) 0.4277(6) 0.6363(4) 0.060(4) Uani 1 1 d . . . . .
 H14 H 0.584939 0.432887 0.612917 0.073 Uiso 1 1 calc R U . . .
 C12 C 0.4782(11) 0.4425(6) 0.8255(4) 0.069(4) Uani 1 1 d . . . . .
 H12 H 0.451037 0.460014 0.802485 0.083 Uiso 1 1 calc R U . . .
 O3 O 0.1421(10) 0.5016(6) 0.7433(4) 0.114(5) Uani 1 1 d . . . . .
 C10 C 0.5631(13) 0.3845(9) 0.8662(5) 0.096(6) Uani 1 1 d . . . . .
 H10 H 0.601872 0.355132 0.876142 0.116 Uiso 1 1 calc R U . . .
 C17 C 0.3470(10) 0.4525(10) 0.9318(5) 0.104(7) Uani 1 1 d . . . . .
 H17A H 0.303326 0.430278 0.942005 0.156 Uiso 1 1 calc R U . . .
 H17B H 0.364158 0.485229 0.948552 0.156 Uiso 1 1 calc R U . . .
 H17C H 0.396967 0.428322 0.930477 0.156 Uiso 1 1 calc R U . . .
 C19 C 0.2705(9) 0.5662(7) 0.9130(5) 0.076(5) Uani 1 1 d . . . . .
 H19A H 0.221889 0.592951 0.912781 0.091 Uiso 1 1 calc R U . . .
 H19B H 0.297957 0.559857 0.939809 0.091 Uiso 1 1 calc R U . . .
 C20 C 0.3794(12) 0.6370(7) 0.9171(6) 0.107(7) Uani 1 1 d D . . . .
 H20A H 0.339801 0.668745 0.918806 0.161 Uiso 1 1 calc R U . . .
 H20B H 0.428867 0.650839 0.906299 0.161 Uiso 1 1 calc R U . . .
 H20C H 0.398794 0.621287 0.942618 0.161 Uiso 1 1 calc R U . . .
 C18 C 0.2399(9) 0.5098(7) 0.8939(7) 0.092(6) Uani 1 1 d . . . . .
 H18A H 0.201292 0.490332 0.909235 0.110 Uiso 1 1 calc R U . . .
 H18B H 0.207145 0.517320 0.868178 0.110 Uiso 1 1 calc R U . . .
 C1 C 0.6536(13) 0.1933(13) 0.7970(6) 0.129(10) Uani 1 1 d . . . . .
 H1 H 0.639220 0.201486 0.821407 0.154 Uiso 1 1 calc R U . . .
 O4 O 0.3213(11) 0.2093(10) 0.4097(4) 0.167(8) Uani 1 1 d . . . . .
 O9 O 0.3897(12) 0.3709(10) 0.4653(5) 0.200(9) Uani 1 1 d . . . . .
 C23 C 0.3867(12) 0.4062(8) 0.5667(6) 0.116(8) Uani 1 1 d . U . . .
 H23A H 0.346367 0.379409 0.552125 0.174 Uiso 1 1 calc R U . . .
 H23B H 0.424832 0.385322 0.586595 0.174 Uiso 1 1 calc R U . . .
 H23C H 0.420807 0.424827 0.549494 0.174 Uiso 1 1 calc R U . . .
 C27 C 0.3018(13) 0.6125(10) 0.6068(8) 0.176(13) Uani 1 1 d . U . . .
 H27A H 0.239321 0.608374 0.601807 0.265 Uiso 1 1 calc R U . . .
 H27B H 0.317414 0.651114 0.599773 0.265 Uiso 1 1 calc R U . . .
 H27C H 0.322856 0.605929 0.633972 0.265 Uiso 1 1 calc R U . . .
 C24 C 0.278(2) 0.4752(13) 0.5569(9) 0.202(14) Uani 1 1 d . U . . .
 H24A H 0.222043 0.457161 0.557559 0.242 Uiso 1 1 calc R U . . .
 H24B H 0.294404 0.466675 0.531599 0.242 Uiso 1 1 calc R U . . .
 C26 C 0.3822(14) 0.6017(11) 0.5538(7) 0.157(12) Uani 1 1 d . U . . .
 H26A H 0.422721 0.578189 0.542384 0.236 Uiso 1 1 calc R U . . .
 H26B H 0.412466 0.634450 0.566909 0.236 Uiso 1 1 calc R U . . .
 H26C H 0.336824 0.615322 0.533702 0.236 Uiso 1 1 calc R U . . .
 C25 C 0.2684(17) 0.5407(12) 0.5604(7) 0.151(10) Uani 1 1 d . U . . .
 H25A H 0.257172 0.557744 0.534470 0.181 Uiso 1 1 calc R U . . .
 H25B H 0.218508 0.548992 0.573094 0.181 Uiso 1 1 calc R U . . .

loop_
  _atom_site_aniso_label
  _atom_site_aniso_U_11
  _atom_site_aniso_U_22
  _atom_site_aniso_U_33
  _atom_site_aniso_U_23
  _atom_site_aniso_U_13
  _atom_site_aniso_U_12
 Pd1 0.0555(6) 0.0763(9) 0.0691(8) 0.0013(6) 0.0163(5) -0.0016(6)
 Pd2 0.0761(8) 0.0657(8) 0.0593(7) -0.0017(6) 0.0080(5) 0.0041(6)
 O7 0.041(5) 0.076(8) 0.115(9) -0.008(6) -0.006(5) -0.018(5)
 N2 0.051(7) 0.064(9) 0.090(10) 0.002(8) -0.002(6) -0.007(6)
 N12 0.040(5) 0.047(7) 0.086(9) 0.004(6) 0.021(5) 0.008(5)
 N15 0.048(6) 0.049(7) 0.092(9) 0.005(7) 0.020(6) -0.023(6)
 N6 0.066(7) 0.031(6) 0.069(7) 0.002(6) 0.022(6) 0.012(5)
 N4 0.042(6) 0.067(8) 0.063(8) 0.000(6) 0.002(5) 0.011(6)
 O1 0.056(6) 0.107(11) 0.133(11) 0.002(8) 0.044(7) 0.015(7)
 N13 0.067(7) 0.048(7) 0.064(8) -0.015(6) 0.025(6) -0.010(6)
 O8 0.101(11) 0.043(9) 0.103(12) 0.000 0.000(9) 0.000
 N7 0.097(10) 0.051(8) 0.119(12) 0.030(8) 0.074(9) 0.019(7)
 N9 0.068(8) 0.118(13) 0.052(8) 0.000(8) -0.026(6) 0.003(8)
 N14 0.059(7) 0.063(9) 0.085(10) 0.009(7) -0.012(7) 0.001(7)
 C16 0.015(4) 0.053(6) 0.067(7) -0.020(5) 0.013(4) -0.012(4)
 N11 0.034(5) 0.081(9) 0.075(8) -0.002(7) -0.008(5) -0.007(6)
 N5 0.039(6) 0.073(9) 0.079(9) 0.003(7) 0.003(6) -0.009(6)
 C39 0.026(5) 0.065(10) 0.067(9) 0.005(7) 0.002(5) 0.000(6)
 N16 0.071(8) 0.039(7) 0.127(13) -0.015(8) 0.003(8) 0.010(6)
 N8 0.092(9) 0.121(13) 0.069(8) 0.049(9) 0.066(7) 0.058(9)
 N3 0.055(6) 0.060(8) 0.076(9) -0.005(7) 0.025(6) -0.011(6)
 C4 0.037(6) 0.048(8) 0.059(9) 0.003(7) -0.009(6) -0.004(6)
 O6 0.088(8) 0.109(11) 0.119(10) -0.004(9) 0.031(7) -0.019(8)
 C7 0.079(10) 0.058(10) 0.065(10) 0.008(8) 0.016(8) -0.031(8)
 N17 0.094(12) 0.034(7) 0.118(15) -0.015(8) -0.012(11) 0.012(8)
 N1 0.155(17) 0.053(10) 0.134(16) 0.045(11) 0.002(13) 0.035(11)
 C29 0.080(10) 0.039(8) 0.070(10) -0.011(7) -0.003(8) 0.016(8)
 O2 0.101(10) 0.086(10) 0.111(11) -0.021(8) 0.030(8) -0.010(8)
 C13 0.054(8) 0.060(10) 0.071(10) 0.002(8) -0.002(7) -0.004(7)
 C41 0.100(11) 0.063(10) 0.037(8) 0.004(7) 0.026(7) -0.019(9)
 C22 0.036(7) 0.153(18) 0.054(9) 0.005(10) -0.008(6) -0.046(9)
 N10 0.127(12) 0.034(7) 0.104(12) -0.020(8) -0.039(10) 0.013(8)
 C34 0.048(7) 0.110(15) 0.055(9) -0.012(9) 0.008(6) -0.004(9)
 C37 0.026(5) 0.038(7) 0.061(8) 0.001(6) -0.002(5) 0.003(5)
 C36 0.069(8) 0.052(9) 0.059(9) 0.002(7) 0.023(7) 0.006(7)
 C28 0.047(7) 0.068(10) 0.041(7) -0.014(7) -0.003(5) -0.007(7)
 O5 0.087(8) 0.123(12) 0.101(10) 0.017(9) 0.005(7) 0.003(8)
 C9 0.104(12) 0.030(7) 0.064(10) 0.011(7) -0.017(8) -0.019(8)
 C30 0.042(7) 0.089(12) 0.057(9) -0.007(8) 0.017(6) 0.000(7)
 C6 0.074(10) 0.106(14) 0.036(8) -0.017(9) -0.003(7) 0.003(10)
 C38 0.067(9) 0.043(8) 0.088(11) -0.008(8) 0.023(8) 0.008(7)
 C8 0.025(6) 0.076(11) 0.110(13) 0.023(10) 0.002(7) 0.004(7)
 C5 0.016(5) 0.116(14) 0.070(10) -0.008(9) 0.003(5) 0.021(7)
 C21 0.142(15) 0.034(8) 0.073(11) -0.013(8) 0.015(10) 0.019(10)
 N18 0.107(12) 0.069(10) 0.077(11) -0.005(8) 0.012(9) -0.013(9)
 C15 0.038(6) 0.077(11) 0.061(9) 0.005(8) -0.013(6) 0.009(7)
 C42 0.085(11) 0.071(12) 0.076(12) 0.003(10) -0.006(9) -0.026(10)
 C32 0.101(12) 0.069(11) 0.058(10) 0.015(8) 0.007(8) -0.037(10)
 C3 0.101(13) 0.066(12) 0.080(12) -0.012(10) 0.031(10) -0.016(10)
 C31 0.109(13) 0.060(11) 0.096(14) -0.018(10) 0.009(11) -0.023(11)
 C35 0.058(8) 0.109(15) 0.036(8) -0.004(8) -0.004(6) 0.010(9)
 O10 0.075(7) 0.148(14) 0.122(11) 0.039(10) -0.035(7) -0.019(8)
 C40 0.054(7) 0.048(8) 0.066(9) 0.018(7) 0.001(6) -0.020(7)
 C11 0.063(9) 0.084(13) 0.099(13) -0.033(11) -0.025(9) 0.043(9)
 C33 0.115(13) 0.035(8) 0.071(11) 0.000(8) 0.020(9) 0.003(9)
 C2 0.081(11) 0.044(10) 0.15(2) 0.020(12) 0.013(12) -0.006(9)
 C14 0.092(10) 0.032(7) 0.068(9) 0.010(7) 0.043(8) 0.018(7)
 C12 0.106(12) 0.040(9) 0.059(10) 0.008(7) 0.007(8) -0.002(9)
 O3 0.147(13) 0.105(11) 0.086(10) -0.018(9) 0.005(9) 0.031(10)
 C10 0.133(16) 0.102(16) 0.054(10) 0.012(10) 0.014(10) -0.036(14)
 C17 0.067(10) 0.143(19) 0.115(15) 0.061(14) 0.051(10) 0.019(12)
 C19 0.071(9) 0.081(12) 0.091(11) -0.005(10) 0.060(8) 0.002(9)
 C20 0.116(15) 0.057(12) 0.16(2) -0.034(13) 0.058(14) 0.000(11)
 C18 0.041(8) 0.051(10) 0.18(2) 0.012(12) 0.018(10) -0.005(7)
 C1 0.095(14) 0.18(3) 0.096(16) 0.062(18) -0.026(12) -0.011(17)
 O4 0.176(15) 0.25(2) 0.080(10) -0.029(13) 0.027(10) 0.024(16)
 O9 0.214(18) 0.27(3) 0.123(13) 0.012(16) 0.040(13) 0.07(2)
 C23 0.118(14) 0.101(15) 0.144(17) -0.091(14) 0.068(13) -0.046(12)
 C27 0.104(15) 0.100(17) 0.29(3) -0.01(2) -0.088(18) 0.038(14)
 C24 0.23(2) 0.16(2) 0.18(2) 0.041(19) -0.089(19) 0.006(19)
 C26 0.130(17) 0.16(2) 0.16(2) 0.094(19) -0.043(16) -0.051(17)
 C25 0.157(18) 0.139(19) 0.133(18) -0.011(16) -0.045(15) 0.019(17)

_geom_special_details
;
 All esds (except the esd in the dihedral angle between two l.s. planes)
 are estimated using the full covariance matrix.  The cell esds are taken
 into account individually in the estimation of esds in distances, angles
 and torsion angles; correlations between esds in cell parameters are only
 used when they are defined by crystal symmetry.  An approximate (isotropic)
 treatment of cell esds is used for estimating esds involving l.s. planes.
;
loop_
  _geom_bond_atom_site_label_1
  _geom_bond_atom_site_label_2
  _geom_bond_distance
  _geom_bond_site_symmetry_2
  _geom_bond_publ_flag
 Pd1 N4 1.894(11) . ?
 Pd1 N7 2.095(13) . ?
 Pd1 N11 1.999(12) . ?
 Pd1 N8 1.991(12) . ?
 Pd2 N6 2.017(11) . ?
 Pd2 N13 1.999(11) . ?
 Pd2 N9 2.041(14) . ?
 Pd2 N10 1.963(13) . ?
 N2 C4 1.420(18) . ?
 N2 C3 1.386(19) . ?
 N2 C1 1.38(2) . ?
 N12 C29 1.418(17) . ?
 N12 C37 1.382(16) . ?
 N12 C30 1.347(17) . ?
 N15 C39 1.424(17) . ?
 N15 C42 1.364(19) . ?
 N15 C40 1.364(17) . ?
 N6 C15 1.330(17) . ?
 N6 C14 1.305(16) . ?
 N4 C11 1.406(18) . ?
 N4 C12 1.458(18) . ?
 O1 N17 1.25(2) . ?
 N13 C31 1.33(2) . ?
 N13 C33 1.292(17) . ?
 N7 C16 1.372(17) . ?
 N7 C17 1.56(2) . ?
 N7 C18 1.396(19) . ?
 N9 C22 1.525(19) . ?
 N9 C23 1.49(2) . ?
 N9 C24 1.39(3) . ?
 N14 C32 1.468(19) . ?
 N14 C35 1.380(18) . ?
 N14 C33 1.331(19) . ?
 C16 H16A 0.9800 . ?
 C16 H16B 0.9800 . ?
 C16 H16C 0.9800 . ?
 N11 C28 1.386(15) . ?
 N11 C30 1.344(17) . ?
 N5 C13 1.452(18) . ?
 N5 C6 1.438(19) . ?
 N5 C15 1.360(17) . ?
 C39 C34 1.404(19) . ?
 C39 C38 1.394(19) . ?
 N16 C41 1.319(18) . ?
 N16 C42 1.301(19) . ?
 N8 C21 1.445(18) . ?
 N8 C19 1.460(16) . ?
 N8 C20 1.579(15) . ?
 N3 C8 1.45(2) . ?
 N3 C12 1.331(18) . ?
 N3 C10 1.45(2) . ?
 C4 C9 1.44(2) . ?
 C4 C5 1.375(19) . ?
 O6 N18 1.333(17) . ?
 C7 H7 0.9500 . ?
 C7 C6 1.30(2) . ?
 C7 C8 1.39(2) . ?
 N17 O2 1.218(18) . ?
 N17 O3 1.253(19) . ?
 N1 C2 1.35(3) . ?
 N1 C1 1.27(3) . ?
 C29 H29 0.9500 . ?
 C29 C28 1.358(19) . ?
 C13 H13 0.9500 . ?
 C13 C14 1.357(18) . ?
 C41 H41 0.9500 . ?
 C41 C40 1.363(19) . ?
 C22 H22A 0.9800 . ?
 C22 H22B 0.9800 . ?
 C22 H22C 0.9800 . ?
 N10 C27 1.60(3) . ?
 N10 C26 1.49(3) . ?
 N10 C25 1.44(3) . ?
 C34 H34 0.9500 . ?
 C34 C35 1.47(2) . ?
 C37 C36 1.371(17) . ?
 C37 C38 1.433(18) . ?
 C36 H36 0.9500 . ?
 C36 C35 1.313(19) . ?
 C28 H28 0.9500 . ?
 O5 N18 1.184(17) . ?
 C9 H9 0.9500 . ?
 C9 C8 1.36(2) . ?
 C30 H30 0.9500 . ?
 C6 C5 1.38(2) . ?
 C38 H38 0.9500 . ?
 C5 H5 0.9500 . ?
 C21 H21A 0.9800 . ?
 C21 H21B 0.9800 . ?
 C21 H21C 0.9800 . ?
 N18 O4 1.287(19) . ?
 C15 H15 0.9500 . ?
 C42 H42 0.9500 . ?
 C32 H32 0.9500 . ?
 C32 C31 1.48(2) . ?
 C3 H3 0.9500 . ?
 C3 C2 1.34(2) . ?
 C31 H31 0.9500 . ?
 C40 H40 0.9500 . ?
 C11 H11 0.9500 . ?
 C11 C10 1.33(2) . ?
 C33 H33 0.9500 . ?
 C2 H2 0.9500 . ?
 C14 H14 0.9500 . ?
 C12 H12 0.9500 . ?
 C10 H10 0.9500 . ?
 C17 H17A 0.9800 . ?
 C17 H17B 0.9800 . ?
 C17 H17C 0.9800 . ?
 C19 H19A 0.9900 . ?
 C19 H19B 0.9900 . ?
 C19 C18 1.53(2) . ?
 C20 H20A 0.9800 . ?
 C20 H20B 0.9800 . ?
 C20 H20C 0.9800 . ?
 C18 H18A 0.9900 . ?
 C18 H18B 0.9900 . ?
 C1 H1 0.9500 . ?
 C23 H23A 0.9800 . ?
 C23 H23B 0.9800 . ?
 C23 H23C 0.9800 . ?
 C27 H27A 0.9800 . ?
 C27 H27B 0.9800 . ?
 C27 H27C 0.9800 . ?
 C24 H24A 0.9900 . ?
 C24 H24B 0.9900 . ?
 C24 C25 1.55(3) . ?
 C26 H26A 0.9800 . ?
 C26 H26B 0.9800 . ?
 C26 H26C 0.9800 . ?
 C25 H25A 0.9900 . ?
 C25 H25B 0.9900 . ?

loop_
  _geom_angle_atom_site_label_1
  _geom_angle_atom_site_label_2
  _geom_angle_atom_site_label_3
  _geom_angle
  _geom_angle_site_symmetry_1
  _geom_angle_site_symmetry_3
  _geom_angle_publ_flag
 N4 Pd1 N7 94.0(5) . . ?
 N4 Pd1 N11 88.5(5) . . ?
 N4 Pd1 N8 176.3(6) . . ?
 N11 Pd1 N7 172.7(5) . . ?
 N8 Pd1 N7 82.8(5) . . ?
 N8 Pd1 N11 94.5(5) . . ?
 N6 Pd2 N9 94.2(5) . . ?
 N13 Pd2 N6 86.8(5) . . ?
 N13 Pd2 N9 178.9(5) . . ?
 N10 Pd2 N6 179.8(6) . . ?
 N10 Pd2 N13 93.1(5) . . ?
 N10 Pd2 N9 85.9(6) . . ?
 C3 N2 C4 125.8(15) . . ?
 C1 N2 C4 131.0(19) . . ?
 C1 N2 C3 103.2(18) . . ?
 C37 N12 C29 129.5(12) . . ?
 C30 N12 C29 107.4(12) . . ?
 C30 N12 C37 123.1(12) . . ?
 C42 N15 C39 124.9(13) . . ?
 C42 N15 C40 107.9(13) . . ?
 C40 N15 C39 127.1(13) . . ?
 C15 N6 Pd2 123.0(9) . . ?
 C14 N6 Pd2 130.0(10) . . ?
 C14 N6 C15 107.0(11) . . ?
 C11 N4 Pd1 132.9(11) . . ?
 C11 N4 C12 99.0(12) . . ?
 C12 N4 Pd1 128.1(9) . . ?
 C31 N13 Pd2 127.1(11) . . ?
 C33 N13 Pd2 128.3(11) . . ?
 C33 N13 C31 104.6(13) . . ?
 C16 N7 Pd1 117.4(9) . . ?
 C16 N7 C17 100.1(13) . . ?
 C16 N7 C18 119.3(15) . . ?
 C17 N7 Pd1 102.8(10) . . ?
 C18 N7 Pd1 107.4(10) . . ?
 C18 N7 C17 107.9(14) . . ?
 C22 N9 Pd2 114.5(9) . . ?
 C23 N9 Pd2 111.2(10) . . ?
 C23 N9 C22 101.6(15) . . ?
 C24 N9 Pd2 110.5(16) . . ?
 C24 N9 C22 109.9(19) . . ?
 C24 N9 C23 109(2) . . ?
 C35 N14 C32 126.7(14) . . ?
 C33 N14 C32 105.3(13) . . ?
 C33 N14 C35 127.9(15) . . ?
 N7 C16 H16A 109.5 . . ?
 N7 C16 H16B 109.5 . . ?
 N7 C16 H16C 109.5 . . ?
 H16A C16 H16B 109.5 . . ?
 H16A C16 H16C 109.5 . . ?
 H16B C16 H16C 109.5 . . ?
 C28 N11 Pd1 128.1(10) . . ?
 C30 N11 Pd1 127.0(9) . . ?
 C30 N11 C28 104.7(12) . . ?
 C6 N5 C13 125.6(12) . . ?
 C15 N5 C13 107.4(12) . . ?
 C15 N5 C6 126.9(13) . . ?
 C34 C39 N15 118.8(14) . . ?
 C38 C39 N15 121.8(13) . . ?
 C38 C39 C34 119.4(15) . . ?
 C42 N16 C41 107.4(14) . . ?
 C21 N8 Pd1 112.9(9) . . ?
 C21 N8 C19 115.9(13) . . ?
 C21 N8 C20 99.6(14) . . ?
 C19 N8 Pd1 110.2(11) . . ?
 C19 N8 C20 102.9(12) . . ?
 C20 N8 Pd1 114.8(10) . . ?
 C8 N3 C10 128.3(15) . . ?
 C12 N3 C8 122.8(13) . . ?
 C12 N3 C10 108.4(14) . . ?
 N2 C4 C9 119.6(13) . . ?
 C5 C4 N2 119.7(14) . . ?
 C5 C4 C9 120.6(13) . . ?
 C6 C7 H7 119.4 . . ?
 C6 C7 C8 121.2(17) . . ?
 C8 C7 H7 119.4 . . ?
 O1 N17 O3 119.7(17) . . ?
 O2 N17 O1 116.3(18) . . ?
 O2 N17 O3 124(2) . . ?
 C1 N1 C2 106.5(17) . . ?
 N12 C29 H29 127.8 . . ?
 C28 C29 N12 104.5(13) . . ?
 C28 C29 H29 127.8 . . ?
 N5 C13 H13 129.5 . . ?
 C14 C13 N5 100.9(12) . . ?
 C14 C13 H13 129.5 . . ?
 N16 C41 H41 124.4 . . ?
 N16 C41 C40 111.2(13) . . ?
 C40 C41 H41 124.4 . . ?
 N9 C22 H22A 109.5 . . ?
 N9 C22 H22B 109.5 . . ?
 N9 C22 H22C 109.5 . . ?
 H22A C22 H22B 109.5 . . ?
 H22A C22 H22C 109.5 . . ?
 H22B C22 H22C 109.5 . . ?
 C27 N10 Pd2 114.2(12) . . ?
 C26 N10 Pd2 117.1(14) . . ?
 C26 N10 C27 104.6(17) . . ?
 C25 N10 Pd2 112.5(13) . . ?
 C25 N10 C27 101.1(17) . . ?
 C25 N10 C26 105.7(17) . . ?
 C39 C34 H34 122.1 . . ?
 C39 C34 C35 115.9(14) . . ?
 C35 C34 H34 122.1 . . ?
 N12 C37 C38 115.7(12) . . ?
 C36 C37 N12 124.9(12) . . ?
 C36 C37 C38 119.1(13) . . ?
 C37 C36 H36 120.0 . . ?
 C35 C36 C37 120.1(16) . . ?
 C35 C36 H36 120.0 . . ?
 N11 C28 H28 124.3 . . ?
 C29 C28 N11 111.5(12) . . ?
 C29 C28 H28 124.3 . . ?
 C4 C9 H9 120.7 . . ?
 C8 C9 C4 118.6(14) . . ?
 C8 C9 H9 120.7 . . ?
 N12 C30 H30 124.2 . . ?
 N11 C30 N12 111.6(13) . . ?
 N11 C30 H30 124.2 . . ?
 C7 C6 N5 120.0(17) . . ?
 C7 C6 C5 124.0(16) . . ?
 C5 C6 N5 115.8(14) . . ?
 C39 C38 C37 121.2(14) . . ?
 C39 C38 H38 119.4 . . ?
 C37 C38 H38 119.4 . . ?
 C7 C8 N3 121.9(15) . . ?
 C9 C8 N3 118.6(15) . . ?
 C9 C8 C7 119.1(17) . . ?
 C4 C5 C6 116.4(14) . . ?
 C4 C5 H5 121.8 . . ?
 C6 C5 H5 121.8 . . ?
 N8 C21 H21A 109.5 . . ?
 N8 C21 H21B 109.5 . . ?
 N8 C21 H21C 109.5 . . ?
 H21A C21 H21B 109.5 . . ?
 H21A C21 H21C 109.5 . . ?
 H21B C21 H21C 109.5 . . ?
 O5 N18 O6 120.7(17) . . ?
 O5 N18 O4 127.2(19) . . ?
 O4 N18 O6 112.0(16) . . ?
 N6 C15 N5 109.6(13) . . ?
 N6 C15 H15 125.2 . . ?
 N5 C15 H15 125.2 . . ?
 N15 C42 H42 125.4 . . ?
 N16 C42 N15 109.2(16) . . ?
 N16 C42 H42 125.4 . . ?
 N14 C32 H32 130.2 . . ?
 N14 C32 C31 99.5(14) . . ?
 C31 C32 H32 130.2 . . ?
 N2 C3 H3 126.3 . . ?
 C2 C3 N2 107.5(18) . . ?
 C2 C3 H3 126.3 . . ?
 N13 C31 C32 112.7(16) . . ?
 N13 C31 H31 123.6 . . ?
 C32 C31 H31 123.6 . . ?
 N14 C35 C34 115.1(14) . . ?
 C36 C35 N14 120.9(18) . . ?
 C36 C35 C34 124.1(15) . . ?
 N15 C40 H40 128.0 . . ?
 C41 C40 N15 103.9(13) . . ?
 C41 C40 H40 128.0 . . ?
 N4 C11 H11 121.4 . . ?
 C10 C11 N4 117.2(17) . . ?
 C10 C11 H11 121.4 . . ?
 N13 C33 N14 117.7(16) . . ?
 N13 C33 H33 121.2 . . ?
 N14 C33 H33 121.2 . . ?
 N1 C2 H2 125.3 . . ?
 C3 C2 N1 109.5(19) . . ?
 C3 C2 H2 125.3 . . ?
 N6 C14 C13 114.9(13) . . ?
 N6 C14 H14 122.5 . . ?
 C13 C14 H14 122.5 . . ?
 N4 C12 H12 124.0 . . ?
 N3 C12 N4 111.9(13) . . ?
 N3 C12 H12 124.0 . . ?
 N3 C10 H10 128.4 . . ?
 C11 C10 N3 103.2(18) . . ?
 C11 C10 H10 128.4 . . ?
 N7 C17 H17A 109.5 . . ?
 N7 C17 H17B 109.5 . . ?
 N7 C17 H17C 109.5 . . ?
 H17A C17 H17B 109.5 . . ?
 H17A C17 H17C 109.5 . . ?
 H17B C17 H17C 109.5 . . ?
 N8 C19 H19A 110.7 . . ?
 N8 C19 H19B 110.7 . . ?
 N8 C19 C18 105.3(13) . . ?
 H19A C19 H19B 108.8 . . ?
 C18 C19 H19A 110.7 . . ?
 C18 C19 H19B 110.7 . . ?
 N8 C20 H20A 109.5 . . ?
 N8 C20 H20B 109.5 . . ?
 N8 C20 H20C 109.5 . . ?
 H20A C20 H20B 109.5 . . ?
 H20A C20 H20C 109.5 . . ?
 H20B C20 H20C 109.5 . . ?
 N7 C18 C19 110.5(13) . . ?
 N7 C18 H18A 109.6 . . ?
 N7 C18 H18B 109.6 . . ?
 C19 C18 H18A 109.6 . . ?
 C19 C18 H18B 109.6 . . ?
 H18A C18 H18B 108.1 . . ?
 N2 C1 H1 123.4 . . ?
 N1 C1 N2 113(2) . . ?
 N1 C1 H1 123.4 . . ?
 N9 C23 H23A 109.5 . . ?
 N9 C23 H23B 109.5 . . ?
 N9 C23 H23C 109.5 . . ?
 H23A C23 H23B 109.5 . . ?
 H23A C23 H23C 109.5 . . ?
 H23B C23 H23C 109.5 . . ?
 N10 C27 H27A 109.5 . . ?
 N10 C27 H27B 109.5 . . ?
 N10 C27 H27C 109.5 . . ?
 H27A C27 H27B 109.5 . . ?
 H27A C27 H27C 109.5 . . ?
 H27B C27 H27C 109.5 . . ?
 N9 C24 H24A 108.5 . . ?
 N9 C24 H24B 108.5 . . ?
 N9 C24 C25 115(2) . . ?
 H24A C24 H24B 107.5 . . ?
 C25 C24 H24A 108.5 . . ?
 C25 C24 H24B 108.5 . . ?
 N10 C26 H26A 109.5 . . ?
 N10 C26 H26B 109.5 . . ?
 N10 C26 H26C 109.5 . . ?
 H26A C26 H26B 109.5 . . ?
 H26A C26 H26C 109.5 . . ?
 H26B C26 H26C 109.5 . . ?
 N10 C25 C24 112(2) . . ?
 N10 C25 H25A 109.2 . . ?
 N10 C25 H25B 109.2 . . ?
 C24 C25 H25A 109.2 . . ?
 C24 C25 H25B 109.2 . . ?
 H25A C25 H25B 107.9 . . ?

loop_
  _geom_torsion_atom_site_label_1
  _geom_torsion_atom_site_label_2
  _geom_torsion_atom_site_label_3
  _geom_torsion_atom_site_label_4
  _geom_torsion
  _geom_torsion_site_symmetry_1
  _geom_torsion_site_symmetry_2
  _geom_torsion_site_symmetry_3
  _geom_torsion_site_symmetry_4
  _geom_torsion_publ_flag
 Pd1 N4 C11 C10 176.7(13) . . . . ?
 Pd1 N4 C12 N3 -174.7(10) . . . . ?
 Pd1 N7 C18 C19 -38.5(19) . . . . ?
 Pd1 N11 C28 C29 -170.4(10) . . . . ?
 Pd1 N11 C30 N12 173.0(9) . . . . ?
 Pd1 N8 C19 C18 -42.4(15) . . . . ?
 Pd2 N6 C15 N5 179.7(8) . . . . ?
 Pd2 N6 C14 C13 177.7(10) . . . . ?
 Pd2 N13 C31 C32 -177.9(10) . . . . ?
 Pd2 N13 C33 N14 175.6(10) . . . . ?
 Pd2 N9 C24 C25 -17(4) . . . . ?
 Pd2 N10 C25 C24 -17(3) . . . . ?
 N2 C4 C9 C8 178.6(12) . . . . ?
 N2 C4 C5 C6 -179.3(12) . . . . ?
 N2 C3 C2 N1 -1(2) . . . . ?
 N12 C29 C28 N11 -5.6(15) . . . . ?
 N12 C37 C36 C35 -179.5(12) . . . . ?
 N12 C37 C38 C39 178.7(11) . . . . ?
 N15 C39 C34 C35 179.2(11) . . . . ?
 N15 C39 C38 C37 177.5(11) . . . . ?
 N4 C11 C10 N3 0(2) . . . . ?
 N7 Pd1 N4 C11 -81.3(15) . . . . ?
 N7 Pd1 N4 C12 98.8(12) . . . . ?
 N9 C24 C25 N10 23(4) . . . . ?
 N14 C32 C31 N13 1.1(19) . . . . ?
 C16 N7 C18 C19 -175.2(14) . . . . ?
 N11 Pd1 N4 C11 105.6(15) . . . . ?
 N11 Pd1 N4 C12 -74.3(12) . . . . ?
 N5 C13 C14 N6 4.4(17) . . . . ?
 N5 C6 C5 C4 178.4(11) . . . . ?
 C39 N15 C42 N16 177.1(12) . . . . ?
 C39 N15 C40 C41 179.7(13) . . . . ?
 C39 C34 C35 N14 -178.6(11) . . . . ?
 C39 C34 C35 C36 2(2) . . . . ?
 N16 C41 C40 N15 5.4(18) . . . . ?
 N8 C19 C18 N7 54(2) . . . . ?
 C4 N2 C3 C2 178.2(13) . . . . ?
 C4 N2 C1 N1 -176.6(16) . . . . ?
 C4 C9 C8 N3 -175.5(11) . . . . ?
 C4 C9 C8 C7 -2(2) . . . . ?
 C7 C6 C5 C4 4(2) . . . . ?
 C29 N12 C37 C36 147.6(13) . . . . ?
 C29 N12 C37 C38 -26.2(18) . . . . ?
 C29 N12 C30 N11 -0.4(15) . . . . ?
 C13 N5 C6 C7 139.6(16) . . . . ?
 C13 N5 C6 C5 -35(2) . . . . ?
 C13 N5 C15 N6 1.8(16) . . . . ?
 C41 N16 C42 N15 3.6(19) . . . . ?
 C22 N9 C24 C25 110(3) . . . . ?
 C34 C39 C38 C37 0.3(19) . . . . ?
 C37 N12 C29 C28 -174.4(12) . . . . ?
 C37 N12 C30 N11 177.8(11) . . . . ?
 C37 C36 C35 N14 -176.5(12) . . . . ?
 C37 C36 C35 C34 3(2) . . . . ?
 C36 C37 C38 C39 4.5(19) . . . . ?
 C28 N11 C30 N12 -2.9(15) . . . . ?
 C9 C4 C5 C6 -2.5(19) . . . . ?
 C30 N12 C29 C28 3.7(14) . . . . ?
 C30 N12 C37 C36 -30.2(18) . . . . ?
 C30 N12 C37 C38 156.0(12) . . . . ?
 C30 N11 C28 C29 5.4(16) . . . . ?
 C6 N5 C13 C14 179.6(14) . . . . ?
 C6 N5 C15 N6 178.6(13) . . . . ?
 C6 C7 C8 N3 176.6(13) . . . . ?
 C6 C7 C8 C9 3(2) . . . . ?
 C38 C39 C34 C35 -3.5(19) . . . . ?
 C38 C37 C36 C35 -5.9(19) . . . . ?
 C8 N3 C12 N4 -178.4(11) . . . . ?
 C8 N3 C10 C11 175.4(15) . . . . ?
 C8 C7 C6 N5 -178.6(12) . . . . ?
 C8 C7 C6 C5 -4(2) . . . . ?
 C5 C4 C9 C8 2(2) . . . . ?
 C21 N8 C19 C18 87.3(17) . . . . ?
 C15 N6 C14 C13 -3.6(18) . . . . ?
 C15 N5 C13 C14 -3.5(15) . . . . ?
 C15 N5 C6 C7 -37(2) . . . . ?
 C15 N5 C6 C5 148.6(14) . . . . ?
 C42 N15 C39 C34 174.8(14) . . . . ?
 C42 N15 C39 C38 -2(2) . . . . ?
 C42 N15 C40 C41 -3.0(16) . . . . ?
 C42 N16 C41 C40 -5.7(19) . . . . ?
 C32 N14 C35 C34 29(2) . . . . ?
 C32 N14 C35 C36 -152.1(15) . . . . ?
 C32 N14 C33 N13 4.0(18) . . . . ?
 C3 N2 C4 C9 -176.6(13) . . . . ?
 C3 N2 C4 C5 0(2) . . . . ?
 C3 N2 C1 N1 3(2) . . . . ?
 C31 N13 C33 N14 -3.2(19) . . . . ?
 C35 N14 C32 C31 -178.7(14) . . . . ?
 C35 N14 C33 N13 179.9(14) . . . . ?
 C40 N15 C39 C34 -8.4(19) . . . . ?
 C40 N15 C39 C38 174.4(13) . . . . ?
 C40 N15 C42 N16 -0.3(18) . . . . ?
 C11 N4 C12 N3 5.4(16) . . . . ?
 C33 N13 C31 C32 1.0(19) . . . . ?
 C33 N14 C32 C31 -2.7(16) . . . . ?
 C33 N14 C35 C34 -146.3(15) . . . . ?
 C33 N14 C35 C36 33(2) . . . . ?
 C2 N1 C1 N2 -3(3) . . . . ?
 C14 N6 C15 N5 0.9(16) . . . . ?
 C12 N4 C11 C10 -3(2) . . . . ?
 C12 N3 C8 C7 19(2) . . . . ?
 C12 N3 C8 C9 -167.2(14) . . . . ?
 C12 N3 C10 C11 3.2(18) . . . . ?
 C10 N3 C8 C7 -151.8(14) . . . . ?
 C10 N3 C8 C9 22(2) . . . . ?
 C10 N3 C12 N4 -5.6(17) . . . . ?
 C17 N7 C18 C19 71.7(19) . . . . ?
 C20 N8 C19 C18 -165.2(13) . . . . ?
 C1 N2 C4 C9 2(2) . . . . ?
 C1 N2 C4 C5 179.3(15) . . . . ?
 C1 N2 C3 C2 -1.1(18) . . . . ?
 C1 N1 C2 C3 2(3) . . . . ?
 C23 N9 C24 C25 -139(3) . . . . ?
 C27 N10 C25 C24 -139(2) . . . . ?
 C26 N10 C25 C24 112(3) . . . . ?

_smtbx_masks_special_details       ?
loop_
  _smtbx_masks_void_nr
  _smtbx_masks_void_average_x
  _smtbx_masks_void_average_y
  _smtbx_masks_void_average_z
  _smtbx_masks_void_volume
  _smtbx_masks_void_count_electrons
  _smtbx_masks_void_content
 1 -0.117 -0.502 0.000 1778.7 613.6 ?
 2 -0.746 -0.361 0.500 1778.7 613.6 ?
 3 0.248 0.507 0.327 32.9 17.7 ?
 4 0.248 0.993 0.827 32.9 17.7 ?
 5 0.252 -0.007 0.173 32.9 17.7 ?
 6 0.252 0.507 0.673 32.9 17.7 ?
 7 0.748 0.007 0.827 32.9 17.7 ?
 8 0.748 0.493 0.327 32.9 17.7 ?
 9 0.752 0.493 0.673 32.9 17.7 ?
 10 0.752 0.007 0.173 32.9 17.7 ?

_smtbx_masks_void_probe_radius     1.2
_smtbx_masks_void_truncation_radius  1.2
_shelx_res_file
;
TITL bim010n_a.res in I2/a
    bim010n.res
    created by SHELXL-2018/3 at 19:32:48 on 03-Dec-2020
REM Old TITL bim010n in I2/a
REM SHELXT solution in I2/a: R1 0.302, Rweak 0.193, Alpha 0.144
REM <I/s> 0.854 for 330 systematic absences, Orientation as input
REM Formula found by SHELXT: C106 N42 O23 Pd4
REM #####
CELL 1.54184 15.8229 23.3987 35.4491 90 99.344 90
ZERR 4 0.0006 0.0011 0.0014 0 0.004 0
LATT 2
SYMM 0.5-X,+Y,-Z
SFAC C H N O Pd
UNIT 336 448 144 76 16
DFIX 1.5 C20 N8
ISOR 0.03 0.05 C24 C25 C27 C26 C23
ISOR 0.005 0.01 C16

L.S. 10
PLAN  37
SIZE 0.39 0.05 0.03
TEMP -173
CONF
LIST 4
MORE -1
BOND $H
ABIN
fmap 2
acta
OMIT -8 1 25
REM <olex2.extras>
REM <HklSrc "%.\\bim010nAanal.hkl">
REM </olex2.extras>

WGHT    0.140000
FVAR       0.41324
PD1   5    0.407810    0.526504    0.877157    11.00000    0.05548    0.07632 =
         0.06914    0.00131    0.01627   -0.00162
PD2   5    0.418564    0.510887    0.612250    11.00000    0.07612    0.06574 =
         0.05934   -0.00165    0.00802    0.00410
O7    4    0.384298    0.515761    0.753999    11.00000    0.04080    0.07636 =
         0.11508   -0.00761   -0.00631   -0.01848
N2    3    0.635397    0.229588    0.766164    11.00000    0.05066    0.06441 =
         0.09019    0.00178   -0.00209   -0.00728
N12   3    0.550075    0.636809    0.819837    11.00000    0.03968    0.04717 =
         0.08611    0.00449    0.02060    0.00795
N15   3    0.655249    0.799756    0.757023    11.00000    0.04807    0.04909 =
         0.09161    0.00455    0.01972   -0.02316
N6    3    0.495251    0.453630    0.643653    11.00000    0.06563    0.03087 =
         0.06879    0.00153    0.02193    0.01241
N4    3    0.473407    0.464345    0.863597    11.00000    0.04179    0.06667 =
         0.06350   -0.00024    0.00185    0.01088
O1    4    0.119522    0.493469    0.801611    11.00000    0.05629    0.10747 =
         0.13260    0.00192    0.04428    0.01470
N13   3    0.495400    0.571328    0.638872    11.00000    0.06654    0.04820 =
         0.06448   -0.01454    0.02475   -0.00986
O8    4    0.250000    0.311508    0.500000    10.50000    0.10107    0.04286 =
         0.10328    0.00000    0.00007    0.00000
N7    3    0.309495    0.474406    0.890878    11.00000    0.09736    0.05137 =
         0.11910    0.03026    0.07351    0.01905
N9    3    0.338304    0.450307    0.584863    11.00000    0.06780    0.11770 =
         0.05171   -0.00004   -0.02586    0.00263
N14   3    0.558006    0.629358    0.685630    11.00000    0.05857    0.06289 =
         0.08478    0.00915   -0.01173    0.00065
C16   1    0.295570    0.423318    0.871910    11.00000    0.01481    0.05349 =
         0.06682   -0.02043    0.01302   -0.01212
AFIX 137
H16A  2    0.308840    0.427381    0.845985    11.00000   -1.50000
H16B  2    0.235439    0.412187    0.870538    11.00000   -1.50000
H16C  2    0.332481    0.393886    0.885656    11.00000   -1.50000
AFIX   0
N11   3    0.490913    0.579440    0.858322    11.00000    0.03429    0.08136 =
         0.07464   -0.00223   -0.00759   -0.00671
N5    3    0.542902    0.396366    0.691546    11.00000    0.03916    0.07253 =
         0.07916    0.00266    0.00305   -0.00948
C39   1    0.621897    0.743108    0.755505    11.00000    0.02571    0.06537 =
         0.06672    0.00507    0.00175   -0.00027
N16   3    0.702829    0.881375    0.780879    11.00000    0.07073    0.03924 =
         0.12688   -0.01524    0.00298    0.01002
N8    3    0.332109    0.588858    0.890366    11.00000    0.09156    0.12125 =
         0.06858    0.04930    0.06575    0.05768
N3    3    0.525265    0.395197    0.826706    11.00000    0.05504    0.06044 =
         0.07574   -0.00543    0.02520   -0.01129
C4    1    0.598108    0.284933    0.762954    11.00000    0.03656    0.04803 =
         0.05935    0.00260   -0.00863   -0.00400

O6    4    0.399410    0.211910    0.364736    11.00000    0.08793    0.10923 =
         0.11897   -0.00369    0.03100   -0.01920
C7    1    0.532396    0.392914    0.757457    11.00000    0.07866    0.05844 =
         0.06474    0.00797    0.01572   -0.03116
AFIX  43
H7    2    0.511600    0.431049    0.755119    11.00000   -1.20000
AFIX   0
N17   3    0.169606    0.502922    0.778474    11.00000    0.09435    0.03365 =
         0.11784   -0.01543   -0.01202    0.01236
N1    3    0.691473    0.147782    0.789438    11.00000    0.15502    0.05281 =
         0.13394    0.04537    0.00228    0.03526
C29   1    0.591277    0.648483    0.857638    11.00000    0.07988    0.03896 =
         0.07042   -0.01104   -0.00326    0.01560
AFIX  43
H29   2    0.633589    0.676645    0.865740    11.00000   -1.20000
AFIX   0
O2    4    0.241369    0.518834    0.792101    11.00000    0.10142    0.08610 =
         0.11138   -0.02055    0.03028   -0.01023
C13   1    0.602435    0.392868    0.664479    11.00000    0.05388    0.06044 =
         0.07074    0.00214   -0.00229   -0.00449
AFIX  43
H13   2    0.654306    0.371897    0.666082    11.00000   -1.20000
AFIX   0
C41   1    0.707888    0.880678    0.744098    11.00000    0.10029    0.06277 =
         0.03750    0.00397    0.02594   -0.01910
AFIX  43
H41   2    0.726282    0.912065    0.730487    11.00000   -1.20000
AFIX   0
C22   1    0.293229    0.413813    0.611194    11.00000    0.03616    0.15307 =
         0.05431    0.00511   -0.00810   -0.04563
AFIX 137
H22A  2    0.231185    0.419471    0.604802    11.00000   -1.50000
H22B  2    0.312733    0.425074    0.637811    11.00000   -1.50000
H22C  2    0.306802    0.373440    0.607892    11.00000   -1.50000
AFIX   0
N10   3    0.343789    0.566748    0.581874    11.00000    0.12696    0.03414 =
         0.10384   -0.01989   -0.03850    0.01275
C34   1    0.605342    0.715180    0.720020    11.00000    0.04784    0.11031 =
         0.05486   -0.01249    0.00787   -0.00432
AFIX  43
H34   2    0.615025    0.733050    0.697039    11.00000   -1.20000
AFIX   0
C37   1    0.565287    0.659695    0.785643    11.00000    0.02575    0.03763 =
         0.06075    0.00121   -0.00235    0.00279
C36   1    0.555208    0.630934    0.751495    11.00000    0.06943    0.05236 =
         0.05860    0.00229    0.02347    0.00595
AFIX  43
H36   2    0.535984    0.592413    0.750177    11.00000   -1.20000
AFIX   0
C28   1    0.556628    0.610337    0.879650    11.00000    0.04668    0.06760 =
         0.04070   -0.01425   -0.00315   -0.00658
AFIX  43
H28   2    0.575123    0.605454    0.906317    11.00000   -1.20000
AFIX   0

O5    4    0.265483    0.239129    0.351757    11.00000    0.08705    0.12272 =
         0.10090    0.01738    0.00489    0.00276
C9    1    0.575786    0.312305    0.796321    11.00000    0.10423    0.03047 =
         0.06393    0.01131   -0.01745   -0.01860
AFIX  43
H9    2    0.584524    0.293408    0.820360    11.00000   -1.20000
AFIX   0
C30   1    0.491194    0.595868    0.822014    11.00000    0.04229    0.08935 =
         0.05671   -0.00706    0.01655   -0.00030
AFIX  43
H30   2    0.454438    0.580518    0.800550    11.00000   -1.20000
AFIX   0
C6    1    0.551482    0.366986    0.727586    11.00000    0.07410    0.10628 =
         0.03553   -0.01663   -0.00298    0.00347
C38   1    0.601970    0.715811    0.787888    11.00000    0.06741    0.04319 =
         0.08837   -0.00760    0.02268    0.00751
AFIX  43
H38   2    0.612914    0.734764    0.811886    11.00000   -1.20000
AFIX   0
C8    1    0.541808    0.365970    0.792693    11.00000    0.02526    0.07586 =
         0.10966    0.02311    0.00227    0.00441
C5    1    0.587438    0.312974    0.728409    11.00000    0.01562    0.11564 =
         0.06986   -0.00793    0.00348    0.02132
AFIX  43
H5    2    0.603862    0.296179    0.706298    11.00000   -1.20000
AFIX   0
C21   1    0.296796    0.623267    0.857731    11.00000    0.14243    0.03435 =
         0.07346   -0.01317    0.01528    0.01888
AFIX 137
H21A  2    0.250672    0.602126    0.841864    11.00000   -1.50000
H21B  2    0.341845    0.632109    0.842651    11.00000   -1.50000
H21C  2    0.273927    0.658895    0.866549    11.00000   -1.50000
AFIX   0

N18   3    0.323194    0.222500    0.374637    11.00000    0.10728    0.06872 =
         0.07717   -0.00467    0.01232   -0.01262
C15   1    0.480970    0.434498    0.677385    11.00000    0.03794    0.07696 =
         0.06115    0.00532   -0.01284    0.00857
AFIX  43
H15   2    0.434592    0.445755    0.689700    11.00000   -1.20000
AFIX   0
C42   1    0.668130    0.833387    0.788863    11.00000    0.08508    0.07084 =
         0.07628    0.00272   -0.00643   -0.02645
AFIX  43
H42   2    0.653999    0.823359    0.813050    11.00000   -1.20000
AFIX   0
C32   1    0.603827    0.639369    0.653414    11.00000    0.10131    0.06901 =
         0.05837    0.01520    0.00738   -0.03671
AFIX  43
H32   2    0.649804    0.664590    0.651177    11.00000   -1.20000
AFIX   0
C3    1    0.663781    0.199495    0.736959    11.00000    0.10099    0.06633 =
         0.08048   -0.01151    0.03053   -0.01625
AFIX  43
H3    2    0.660406    0.211677    0.711193    11.00000   -1.20000
AFIX   0
C31   1    0.557555    0.598748    0.625449    11.00000    0.10882    0.05982 =
         0.09612   -0.01845    0.00893   -0.02284
AFIX  43
H31   2    0.570923    0.592931    0.600557    11.00000   -1.20000
AFIX   0
C35   1    0.572095    0.656576    0.720620    11.00000    0.05811    0.10854 =
         0.03588   -0.00424   -0.00388    0.01049

O10   4    0.679236    0.749945    0.436730    11.00000    0.07522    0.14810 =
         0.12201    0.03905   -0.03458   -0.01940
C40   1    0.683288    0.829058    0.728172    11.00000    0.05449    0.04796 =
         0.06611    0.01756    0.00067   -0.02017
AFIX  43
H40   2    0.685221    0.816425    0.702857    11.00000   -1.20000
AFIX   0
C11   1    0.530349    0.426015    0.885189    11.00000    0.06254    0.08395 =
         0.09891   -0.03306   -0.02548    0.04271
AFIX  43
H11   2    0.544834    0.429544    0.912162    11.00000   -1.20000
AFIX   0
C33   1    0.497062    0.591656    0.672878    11.00000    0.11462    0.03509 =
         0.07062   -0.00019    0.02023    0.00346
AFIX  43
H33   2    0.456192    0.580088    0.688243    11.00000   -1.20000
AFIX   0
C2    1    0.696966    0.149909    0.751751    11.00000    0.08063    0.04370 =
         0.14958    0.02048    0.01347   -0.00553
AFIX  43
H2    2    0.720608    0.120863    0.737902    11.00000   -1.20000
AFIX   0
C14   1    0.563754    0.427728    0.636272    11.00000    0.09200    0.03158 =
         0.06783    0.01027    0.04290    0.01752
AFIX  43
H14   2    0.584939    0.432887    0.612917    11.00000   -1.20000
AFIX   0
C12   1    0.478228    0.442528    0.825468    11.00000    0.10584    0.04009 =
         0.05907    0.00843    0.00734   -0.00235
AFIX  43
H12   2    0.451037    0.460014    0.802485    11.00000   -1.20000
AFIX   0
O3    4    0.142135    0.501630    0.743274    11.00000    0.14729    0.10542 =
         0.08568   -0.01810    0.00517    0.03096
C10   1    0.563139    0.384534    0.866226    11.00000    0.13347    0.10176 =
         0.05386    0.01208    0.01440   -0.03591
AFIX  43
H10   2    0.601872    0.355132    0.876142    11.00000   -1.20000
AFIX   0
C17   1    0.346975    0.452522    0.931786    11.00000    0.06744    0.14279 =
         0.11456    0.06126    0.05107    0.01904
AFIX 137
H17A  2    0.303326    0.430278    0.942005    11.00000   -1.50000
H17B  2    0.364158    0.485229    0.948552    11.00000   -1.50000
H17C  2    0.396967    0.428322    0.930477    11.00000   -1.50000
AFIX   0
C19   1    0.270455    0.566210    0.913003    11.00000    0.07103    0.08093 =
         0.09112   -0.00478    0.06045    0.00232
AFIX  23
H19A  2    0.221889    0.592951    0.912781    11.00000   -1.20000
H19B  2    0.297957    0.559857    0.939809    11.00000   -1.20000
AFIX   0
C20   1    0.379376    0.636998    0.917054    11.00000    0.11555    0.05743 =
         0.16016   -0.03352    0.05808   -0.00036
AFIX 137
H20A  2    0.339801    0.668745    0.918806    11.00000   -1.50000
H20B  2    0.428867    0.650839    0.906299    11.00000   -1.50000
H20C  2    0.398794    0.621287    0.942618    11.00000   -1.50000
AFIX   0
C18   1    0.239853    0.509768    0.893949    11.00000    0.04137    0.05102 =
         0.18299    0.01237    0.01761   -0.00465
AFIX  23
H18A  2    0.201292    0.490332    0.909235    11.00000   -1.20000
H18B  2    0.207145    0.517320    0.868178    11.00000   -1.20000
AFIX   0
C1    1    0.653556    0.193332    0.796964    11.00000    0.09490    0.18169 =
         0.09555    0.06210   -0.02585   -0.01097
AFIX  43
H1    2    0.639220    0.201486    0.821407    11.00000   -1.20000
AFIX   0

O4    4    0.321266    0.209283    0.409731    11.00000    0.17574    0.24703 =
         0.07952   -0.02864    0.02704    0.02447
O9    4    0.389688    0.370919    0.465259    11.00000    0.21419    0.26609 =
         0.12286    0.01196    0.04035    0.07182
C23   1    0.386735    0.406178    0.566711    11.00000    0.11823    0.10054 =
         0.14438   -0.09097    0.06764   -0.04621
AFIX 137
H23A  2    0.346367    0.379409    0.552125    11.00000   -1.50000
H23B  2    0.424832    0.385322    0.586595    11.00000   -1.50000
H23C  2    0.420807    0.424827    0.549494    11.00000   -1.50000
AFIX   0
C27   1    0.301782    0.612463    0.606764    11.00000    0.10384    0.10006 =
         0.28542   -0.00657   -0.08767    0.03779
AFIX 137
H27A  2    0.239321    0.608374    0.601807    11.00000   -1.50000
H27B  2    0.317414    0.651114    0.599773    11.00000   -1.50000
H27C  2    0.322856    0.605929    0.633972    11.00000   -1.50000
AFIX   0
C24   1    0.278353    0.475213    0.556859    11.00000    0.22507    0.15546 =
         0.18350    0.04116   -0.08916    0.00552
AFIX  23
H24A  2    0.222043    0.457161    0.557559    11.00000   -1.20000
H24B  2    0.294404    0.466675    0.531599    11.00000   -1.20000
AFIX   0
C26   1    0.382247    0.601671    0.553812    11.00000    0.13001    0.15592 =
         0.16349    0.09435   -0.04265   -0.05057
AFIX 137
H26A  2    0.422721    0.578189    0.542384    11.00000   -1.50000
H26B  2    0.412466    0.634450    0.566909    11.00000   -1.50000
H26C  2    0.336824    0.615322    0.533702    11.00000   -1.50000
AFIX   0
C25   1    0.268413    0.540725    0.560369    11.00000    0.15686    0.13851 =
         0.13342   -0.01139   -0.04516    0.01876
AFIX  23
H25A  2    0.257172    0.557744    0.534470    11.00000   -1.20000
H25B  2    0.218508    0.548992    0.573094    11.00000   -1.20000
AFIX   0
HKLF 4


REM  bim010n_a.res in I2/a
REM wR2 = 0.4326, GooF = S = 1.597, Restrained GooF = 1.600 for all data
REM R1 = 0.1739 for 6799 Fo > 4sig(Fo) and 0.2267 for all 13231 data
REM 653 parameters refined using 37 restraints

END

WGHT      0.2000      0.0000

REM Highest difference peak  2.380,  deepest hole -1.633,  1-sigma level  0.211
Q1    1   0.3807  0.4493  0.6340  11.00000  0.05    2.38
Q2    1   0.2762  0.4901  0.6108  11.00000  0.05    2.20
Q3    1   0.3848  0.6022  0.6336  11.00000  0.05    1.97
Q4    1   0.3074  0.5480  0.6138  11.00000  0.05    1.88
Q5    1   0.2932  0.5582  0.8766  11.00000  0.05    1.82
Q6    1   0.5453  0.4924  0.6131  11.00000  0.05    1.79
Q7    1   0.1701  0.5027  0.6113  11.00000  0.05    1.63
Q8    1   0.3655  0.5832  0.8989  11.00000  0.05    1.44
Q9    1   0.5339  0.4736  0.8808  11.00000  0.05    1.35
Q10   1   0.4247  0.5274  0.9048  11.00000  0.05    1.35
Q11   1   0.4348  0.5108  0.6416  11.00000  0.05    1.27
Q12   1   0.3914  0.4448  0.8921  11.00000  0.05    1.13
Q13   1   0.1302  0.4725  0.8808  11.00000  0.05    1.12
Q14   1   0.2982  0.4095  0.8783  11.00000  0.05    1.11
Q15   1   0.4746  0.5660  0.5947  11.00000  0.05    1.05
Q16   1   0.4015  0.5129  0.5801  11.00000  0.05    1.03
Q17   1   0.3160  0.3994  0.6139  11.00000  0.05    0.96
Q18   1   0.2669  0.4313  0.8520  11.00000  0.05    0.91
Q19   1   0.3803  0.5172  0.5631  11.00000  0.05    0.90
Q20   1   0.4771  0.4521  0.5920  11.00000  0.05    0.86
Q21   1   0.2602  0.4704  0.8788  11.00000  0.05    0.84
Q22   1   0.7387  0.9822  0.7547  11.00000  0.05    0.80
Q23   1   0.2535  0.5099  0.8383  11.00000  0.05    0.78
Q24   1   0.4037  0.5506  0.6526  11.00000  0.05    0.77
Q25   1   0.3218  0.4701  0.8529  11.00000  0.05    0.76
Q26   1   0.4581  0.5827  0.8570  11.00000  0.05    0.73
Q27   1   0.4865  0.6465  0.6345  11.00000  0.05    0.72
Q28   1   0.3643  0.5135  0.7284  11.00000  0.05    0.70
Q29   1   0.5133  0.4814  0.7414  11.00000  0.05    0.68
Q30   1   0.3189  0.5840  0.8530  11.00000  0.05    0.67
Q31   1   0.2500  0.4397  0.5000  10.50000  0.05    0.66
Q32   1   0.3931  0.5298  0.8466  11.00000  0.05    0.65
Q33   1   0.1422  0.5411  0.8825  11.00000  0.05    0.63
Q34   1   0.5804  0.2408  0.6495  11.00000  0.05    0.63
Q35   1   0.2422  0.3745  0.8653  11.00000  0.05    0.63
Q36   1   0.4431  0.5071  0.7715  11.00000  0.05    0.62
Q37   1   0.4384  0.4890  0.7752  11.00000  0.05    0.62
;
_shelx_res_checksum                74714
_shelx_hkl_file
;
   0   0  -2 42558.3 1832.10   1
   0   0   2 41706.0 1832.39   1
   0   0  -4 101087. 4407.15  40
   0   0  -4 98378.6 4405.14   8
   0   0  -4 104581. 4405.04   1
   0   0  -6 26251.1 1173.13  40
   0   0  -6 27073.6 1170.22   1
   0   0  -8 217578. 9401.60   7
   0   0  -8 215065. 9402.33   1
   0   0 -10 862.582 95.8389   1
   0   0 -10 683.265 90.5699  25
   0   0 -10 982.826 99.0621   7
   0   0 -10 543.895 126.966   5
   0   0  10 1027.30 143.367  46
   0   0 -12 67154.3 2926.58   7
   0   0  12 70765.7 2937.63   9
   0   0 -12 64840.4 2922.37  25
   0   0 -14 12013.1 527.220   3
   0   0 -14 10703.5 507.532  25
   0   0 -14 11105.2 516.540   7
   0   0 -14 10912.4 529.681   5
   0   0  14 11052.2 531.605   9
   0   0 -16 26631.2 1124.84   3
   0   0  16 27088.6 1134.45   9
   0   0 -16 22685.2 1100.07  25
   0   0 -16 24427.0 1113.82   7
   0   0 -16 25114.5 1127.11   5
   0   0 -16 25600.2 1143.42  47
   0   0  18 182.093 166.776   9
   0   0 -18 434.201 156.261   3
   0   0 -18-1.67351 143.777   7
   0   0 -18 117.015 172.138   5
   0   0  18-37.8176 207.654  46
   0   0 -18 205.211 202.827  47
   0   0  20 8293.31 432.351   9
   0   0 -20 7873.42 412.649   3
   0   0 -20 7629.95 397.642   7
   0   0  20 8043.83 449.363  46
   0   0 -20 6955.44 443.541  47
   0   0 -22 2150.47 261.328  47
   0   0  22 1533.83 259.590  46
   0   0  22 1907.58 232.430   9
   0   0 -22 1941.82 206.044   3
   0   0  24 1373.97 230.930   9
   0   0  24 704.572 256.044  46
   0   0 -24 946.445 272.453  47
   0   0 -24 282.444 202.519  22
   0   0 -26 143.668 212.359  22
   0   0 -26 198.893 295.248  47
   0   0  26-23.1245 256.224  46
   0   0  26 97.9345 228.365   9
   0   0 -26 34.4201 207.994   3
   0   0 -28 1589.79 254.337  22
   0   0 -28 1044.78 339.547  47
   0   0 -30 3758.36 304.707  22
   0   0 -30 997.595 413.037  48
   0   0  30 3260.10 334.006  46
   0   0 -30 368.451 405.468  47
   0   0 -32 1615.74 268.956  22
   0   0  32 1710.04 303.739  46
   0   0 -32 555.446 409.166  48
   0   0  32 463.920 358.500  10
   0   0 -34 1180.74 302.941  39
   0   0 -34 1892.67 412.398  48
   0   0  34 905.647 368.676  10
   0   0 -36 488.980 349.753  48
   0   0 -36 137.498 242.180  39
   0   0 -36 248.437 303.699  32
   0   0 -38 67.4688 331.711  48
   0   0 -38 244.595 220.879  39
   0   0  38 341.836 248.251  10
   0   0 -38 84.4857 277.536  32
   0   0 -40 150.664 252.858  32
   0   0 -40 90.4786 259.515  36
   0   0 -40 116.075 194.243  39
   0   0 -42-61.7582 214.645  36
   0   1  -1 8.99895 17.9105  21
   0  -1   1 12.9155 19.2551  21
   0   1  -3 1751.37 96.6942  40
   0   1   3 1717.90 95.0647   1
   0  -1   3 1940.89 97.6598   4
   0   1  -3 2156.71 97.3996   4
   0  -1   3 1880.51 97.5253   8
   0  -1   3 2172.63 103.375  46
   0   1  -3 2229.75 104.509  46
   0   1  -5 13.4800 51.5768  40
   0  -1   5 41.6482 58.3165   8
   0  -1   5 20.3063 76.2333  46
   0   1  -5 40.1235 50.1929   1
   0   1  -7 13479.7 597.425  18
   0   1  -7 13059.6 603.497  20
   0  -1  -7 13361.7 599.107   7
   0  -1  -7 14011.0 612.130   5
   0  -1   7 15275.2 612.675  46
   0   1  -7 13225.0 598.299   1
   0   1  -7 12572.3 600.963  40
   0  -1  -9 10587.9 489.400   7
   0   1  -9 11361.0 490.385   7
   0  -1   9 12286.5 510.701  46
   0   1   9 11141.9 497.550   9
   0   1  -9 11159.0 488.420   1
   0   1  -9 10820.7 492.783  40
   0   1 -11 8148.99 369.193   7
   0  -1 -11 8009.36 368.870   7
   0  -1  11 8562.49 397.005  46
   0   1  11 8115.98 380.417   9
   0  -1 -11 6982.97 362.697  25
   0   1 -11 7327.93 360.874  25
   0   1 -11 8019.03 367.534   1
   0  -1 -11 8848.24 377.949   3
   0   1 -11 7338.84 371.731  40
   0  -1 -13 310.185 117.599   3
   0   1  13 241.100 119.743   9
   0  -1 -13 374.612 94.4031  25
   0   1 -13 69.3355 126.916   5
   0  -1 -13 284.509 106.119   7
   0  -1 -13 362.395 142.855   5
   0   1  13 425.042 148.896  46
   0  -1 -15 5704.54 295.381   3
   0  -1 -15 4493.93 263.966  25
   0   1 -15 5668.39 276.618   7
   0  -1 -15 5292.90 282.761   7
   0  -1 -15 5295.66 304.613   5
   0   1 -15 4672.84 291.241   5
   0   1  15 5278.50 301.137   9
   0  -1  15 5122.13 297.454   9
   0  -1 -17 1333.96 177.511   3
   0   1 -17 1181.40 165.431   3
   0   1  17 1026.05 178.974   9
   0   1 -17 947.084 172.444   5
   0  -1 -17 1150.37 191.740   5
   0  -1  17 918.663 173.494   9
   0  -1 -17 1342.99 159.139   7
   0   1 -17 80.4614 147.239   7
   0   1 -17 997.348 215.655  47
   0  -1 -17 1172.80 215.006  47
   0  -1  17 18.4236 211.793  46
   0  -1 -17 909.654 118.061  25
   0  -1 -19 9265.14 496.488  47
   0   1 -19 8800.40 496.875  47
   0   1  19 9436.33 503.746  46
   0   1 -19 9620.54 461.599   3
   0  -1 -19 9480.20 470.275   3
   0   1 -19 8824.11 448.192   7
   0  -1 -19 8329.20 476.571   5
   0   1  21 1672.15 208.809   9
   0  -1  21 1706.78 216.314   9
   0   1 -21 1649.79 244.773  47
   0  -1 -21 1591.85 244.478  47
   0   1  21 1656.09 237.241  46
   0  -1  21 1213.10 241.565  46
   0  -1 -21 1263.79 190.645  22
   0   1 -21 1526.51 170.430   7
   0   1 -21 1436.77 183.798   3
   0  -1 -21 1559.60 199.774   3
   0  -1 -23 4251.36 339.272  47
   0  -1  23 3932.96 337.534  46
   0  -1 -25 928.702 213.120  22
   0  -1  25 1242.24 268.032  46
   0  -1 -25 826.855 274.223  47
   0   1 -25 703.252 293.419  47
   0   1  25 735.509 264.749  46
   0  -1  25 513.021 253.650   9
   0   1 -25 1225.10 217.648   3
   0  -1 -25 1275.51 219.985   3
   0  -1 -27 10826.4 603.022  22
   0   1 -27 11809.5 611.085  22
   0   1 -27 11640.2 595.762   3
   0  -1 -27 10418.7 658.501  47
   0  -1 -29 439.246 224.377  22
   0   1 -29 65.6586 220.276  22
   0   1 -29 50.1667 353.869  48
   0  -1 -29-638.334 354.360  47
   0  -1 -29 173.497 331.758  48
   0   1 -29-69.5451 356.081  47
   0  -1  29 647.829 265.436  46
   0   1  29 19.7921 259.102  46
   0   1 -31 2444.73 277.299  22
   0  -1 -31 3255.51 291.183  22
   0   1 -31 633.254 404.669  48
   0  -1 -31 1162.65 391.478  48
   0   1  31 1030.33 406.518  10
   0  -1 -33 3919.69 291.914  22
   0   1 -33 3387.73 286.652  22
   0   1  33 1254.14 304.766  46
   0   1 -33 1484.87 446.289  48
   0  -1 -33 1310.75 420.444  48
   0  -1 -33 1493.76 322.917  39
   0  -1  33 1483.81 380.936  10
   0   1  33 1858.52 394.963  10
   0  -1 -35 1085.02 242.299  22
   0   1 -35 2051.13 371.185  32
   0  -1 -35 985.255 320.995  32
   0  -1  35 2256.30 357.720  10
   0   1  35 969.051 336.786  10
   0  -1 -37 1981.85 281.103  39
   0  -1 -37 1587.56 386.244  48
   0   1 -37 2002.81 412.507  48
   0   1 -39 501.609 219.126  39
   0  -1 -39 623.999 265.814  32
   0   1 -39 664.452 292.302  32
   0  -1 -39 349.660 305.688  48
   0   1 -39 220.695 338.529  48
   0  -1 -41 1545.33 261.406  36
   0  -1 -43 270.207 172.847  36
   0   1 -43 2.52211 192.885  36
   0   2   0 129479. 5710.32  19
   0  -2   0 133419. 5710.61  19
   0   2  -2 13239.2 576.701  21
   0  -2   2 13025.3 576.636  21
   0   2  -4 102334. 4604.20   2
   0   2  -4 105705. 4603.98   4
   0   2  -4 109591. 4602.25  18
   0  -2   4 104815. 4605.33  46
   0   2  -4 105936. 4604.87  40
   0  -2   6 270.181 78.2608   8
   0  -2  -6 491.634 108.540   5
   0  -2  -6 483.454 80.0388   7
   0   2  -6 367.255 69.6227   4
   0   2  -6 227.442 69.1762   1
   0  -2  -6 413.158 78.8360   3
   0   2   6 277.325 79.9797   9
   0   2  -6 286.591 68.0270  40
   0  -2  -6 188.073 82.8431  22
   0   2  -6 361.443 73.5911  20
   0   2  -6 398.004 68.7599  18
   0  -2   6 374.564 90.0971  46
   0   2  -8 8687.04 411.627  20
   0   2  -8 8827.61 406.237  18
   0  -2  -8 9308.68 412.632   3
   0   2  -8 8904.81 405.613   1
   0   2   8 8999.53 414.307   9
   0  -2   8 8258.75 409.325   8
   0  -2  -8 8670.43 409.373   7
   0  -2  -8 9301.21 425.912   5
   0  -2  -8 8799.56 414.168  22
   0  -2   8 9490.95 420.434  46
   0   2  -8 8607.14 408.825  40
   0   2 -10 14919.0 706.662  20
   0  -2 -10 17416.6 719.128   5
   0   2 -10 15468.9 701.451   7
   0  -2 -10 15619.1 702.808   7
   0  -2  10 16332.3 715.160  46
   0   2  10 15278.7 708.586   9
   0  -2 -10 16126.3 707.689   3
   0   2 -10 14894.5 699.168   1
   0   2 -10 15541.5 704.383  40
   0  -2 -12 29062.8 1182.70   5
   0   2 -12 26423.4 1164.60   7
   0  -2 -12 26463.2 1166.99   7
   0  -2 -12 23464.5 1161.07  25
   0  -2  12 28474.9 1182.47  46
   0   2  12 27660.6 1176.35   9
   0  -2 -12 27098.9 1172.80   3
   0   2 -12 25429.3 1163.21   1
   0   2 -12 25610.5 1168.94  40
   0   2 -14 56539.4 2362.18   7
   0  -2 -14 62147.7 2383.22   5
   0  -2 -14 55821.0 2366.13   7
   0   2  14 59460.5 2377.94   9
   0  -2 -14 50108.9 2357.26  25
   0   2 -14 54771.9 2362.29   1
   0  -2 -14 60669.3 2374.94   3
   0   2 -14 55657.7 2369.07  40
   0  -2 -16 30992.5 1228.08   3
   0  -2 -16 24392.8 1201.83  25
   0   2  16 29944.4 1231.73   9
   0  -2 -16 26806.0 1222.26  22
   0  -2 -16 30207.1 1236.65   5
   0   2 -16 21600.1 1210.19   5
   0   2  16 31251.8 1245.48  46
   0  -2 -16 29618.7 1241.93  47
   0   2 -18 11707.5 534.412   3
   0  -2 -18 10887.2 546.249   3
   0  -2 -18 10103.2 511.477  25
   0  -2 -18 10073.8 539.361  22
   0   2 -18 9617.94 564.585  47
   0   2  18 11220.0 570.665  46
   0  -2 -18 11512.4 565.424  47
   0  -2 -18 11226.8 558.172   5
   0   2  18 11332.0 548.715   9
   0  -2  18 12933.4 559.309   9
   0  -2 -20 5946.73 356.622  22
   0  -2 -20 5815.32 386.514  47
   0  -2  20 6598.01 393.396  46
   0   2 -20 5042.46 388.105  47
   0   2  20 6524.94 396.855  46
   0   2  20 6495.77 368.293   9
   0  -2  20 7443.35 380.802   9
   0  -2 -20 7031.00 367.551   3
   0   2 -20 5955.38 345.471   3
   0  -2 -22 7735.01 440.850  22
   0   2 -22 7036.53 483.098  47
   0  -2  22 8692.84 481.757  46
   0   2  22 8430.28 483.148  46
   0  -2 -22 8529.88 476.375  47
   0   2 -22 8396.89 430.967   3
   0  -2 -24 484.978 203.533  22
   0  -2  24-4.14700 244.177  46
   0  -2 -24 344.686 272.028  47
   0   2  24 58.6327 245.281  46
   0   2 -24 316.696 260.948  47
   0  -2  24 457.384 217.294   9
   0  -2 -24 957.724 219.730   3
   0  -2 -26 4181.84 310.266  22
   0  -2 -26 4195.83 374.904  47
   0   2 -26 4323.59 305.373   3
   0  -2 -28 754.641 235.605  22
   0   2 -28 68.8529 221.190  22
   0  -2  28 401.357 266.213  46
   0   2 -28-109.976 337.223  48
   0   2  28 211.739 265.762  46
   0   2 -28 180.638 344.276  47
   0  -2 -28 189.916 307.543  47
   0   2  28 429.810 311.708  10
   0  -2  28 106.018 264.294   9
   0   2 -30 2599.60 281.277  22
   0  -2 -30 3394.23 289.784  22
   0  -2 -30 2641.38 386.608  47
   0  -2  30 2460.81 309.690  46
   0  -2 -30 2481.13 375.899  48
   0   2  30 828.287 308.299  46
   0   2 -30 1213.23 413.982  47
   0   2 -30 532.168 414.237  48
   0   2  30 1988.62 373.468  10
   0   2 -32 288.447 227.992  22
   0  -2 -32 2038.01 261.248  22
   0   2  32 334.728 274.848  46
   0   2 -32-25.0801 385.010  48
   0  -2 -32 1619.43 381.783  48
   0  -2 -32 858.783 306.885  39
   0   2  32 1162.60 356.371  10
   0   2 -34 995.111 221.920  22
   0  -2 -34 851.261 226.548  22
   0  -2 -34 4.43367 265.038  39
   0  -2  34 170.049 320.580  10
   0   2  34 166.959 317.240  10
   0   2  34 318.551 248.141  46
   0   2 -34 62.2327 397.559  48
   0  -2 -34 255.707 351.653  48
   0  -2 -36 500.512 322.063  48
   0   2 -36 1581.18 419.168  48
   0   2 -36 1166.34 268.957  39
   0  -2 -36 307.908 275.027  32
   0   2 -36 1866.02 361.354  32
   0   2  38 316.347 251.151  10
   0  -2  38 158.391 231.877  10
   0   2 -38 332.851 167.765  22
   0   2 -38 74.7651 292.438  32
   0  -2 -38-57.1538 253.031  32
   0   2 -38 148.356 220.172  39
   0   2 -38-136.122 351.327  48
   0  -2 -38-30.4102 298.220  48
   0   2 -40 259.446 205.712  39
   0   2 -40 262.673 282.605  36
   0  -2 -40-27.9163 232.957  36
   0  -2 -40 126.260 224.794  32
   0   2 -40 404.630 277.273  32
   0   2 -42 353.991 241.437  36
   0   2 -42 136.024 159.670  39
   0   3  -1 656.410 71.2714  19
   0   3   1 800.272 77.6762  19
   0  -3   3 1743.11 98.2425  21
   0   3  -3 1352.32 90.4178   2
   0   3  -5 12435.0 549.158   4
   0   3  -5 12057.1 549.909   2
   0  -3  -5 12878.6 559.188   5
   0   3   5 11778.9 553.759  10
   0   3  -5 12007.1 546.828  18
   0   3  -5 11429.9 549.626  40
   0  -3  -5 11557.7 553.268  22
   0  -3  -7 305.381 94.4110   3
   0   3  -7 176.453 77.2926   4
   0  -3  -7 347.020 119.801   5
   0  -3   7 221.042 88.1368   8
   0   3  -7 272.268 80.3107  18
   0   3  -7 185.405 81.9013  20
   0  -3  -7 306.102 101.152  22
   0  -3   7 155.659 98.4118  46
   0   3  -7 292.024 78.7211  40
   0  -3   9 6259.45 316.569  46
   0  -3  -9 5904.02 314.048  22
   0  -3   9 6228.34 309.661   8
   0  -3  -9 6740.79 331.232   5
   0   3  -9 6318.59 296.523  26
   0   3  -9 6349.19 305.796  18
   0   3  -9 6232.38 309.366  20
   0  -3  -9 6885.23 316.154   3
   0   3  -9 6586.17 302.603   1
   0   3  -9 5933.15 305.087  40
   0   3 -11 8728.42 430.031  40
   0  -3 -11 8412.06 420.100  14
   0  -3 -11 10018.8 452.369   5
   0  -3  11 9012.51 433.647   8
   0   3 -11 8978.86 419.923  26
   0   3 -11 9312.19 436.752  20
   0   3 -11 9756.05 431.461  18
   0  -3 -11 8478.87 435.346  22
   0  -3 -11 9555.36 439.576   3
   0   3 -11 9744.94 427.796   1
   0  -3  11 9729.83 445.493  46
   0   3 -13 90.4368 104.335  40
   0  -3 -13 149.807 88.6527  14
   0  -3 -13 161.468 129.121   3
   0   3 -13 164.722 93.9292   1
   0   3 -13 9.33264 78.2239  26
   0  -3 -13 125.703 146.742   5
   0   3 -13-23.0416 106.491   7
   0   3 -13 91.8004 104.292   5
   0  -3 -13-94.2215 121.786  22
   0  -3 -13 179.687 109.812  25
   0   3 -13 14.8244 111.683  18
   0   3 -13 106.486 108.592  20
   0  -3  13 42.7047 140.223  46
   0   3 -15 3444.40 201.171  26
   0   3 -15 3694.39 232.112  40
   0  -3 -15 3941.57 285.136   5
   0   3 -15 3970.56 232.339   5
   0  -3 -15 4155.02 288.214  47
   0   3  17 903.111 202.527  46
   0  -3  17 54.3418 198.735  46
   0   3 -17 192.240 221.591  47
   0  -3 -17 846.294 205.042  47
   0  -3 -17 655.631 159.854  22
   0  -3 -17 632.951 125.557  25
   0  -3 -17 877.062 200.682   5
   0   3 -17 96.0242 141.806   7
   0  -3 -17 941.646 182.433   3
   0   3 -17 1314.31 141.083   1
   0  -3 -19 1366.59 175.686  22
   0  -3 -19 1571.34 199.867   3
   0   3 -19 1488.03 167.352   3
   0  -3 -19 1606.71 227.563  47
   0   3 -19 912.197 234.227  47
   0   3  19 1644.72 230.948  46
   0  -3 -21 1388.45 188.073  22
   0   3  21 1658.93 242.924  46
   0  -3 -21 1906.20 251.173  47
   0  -3  21 1887.44 236.102  46
   0   3 -21 1363.42 248.838  47
   0  -3  21 2206.74 223.853   9
   0   3 -21 1817.41 183.254   3
   0  -3 -21 1904.98 212.899   3
   0   3 -23 6952.12 378.496   3
   0  -3 -23 6110.86 434.054  47
   0  -3 -25 822.607 222.868  12
   0   3  25 585.436 271.145  10
   0  -3  25 471.365 248.233   9
   0  -3 -25 584.639 264.682  47
   0   3  25 105.348 244.605  46
   0   3 -25-26.3211 307.291  47
   0  -3  25 51.4200 261.452  46
   0  -3 -25 813.898 206.623  22
   0   3  27 5342.25 427.552  10
   0  -3 -27 4678.58 427.942  47
   0  -3 -27 5263.33 361.861  22
   0   3  29 2067.61 341.172  10
   0  -3  29 702.008 308.640   9
   0   3 -29 26.8979 389.491  47
   0  -3 -29 1596.67 349.296  47
   0  -3 -29 1791.26 346.048  48
   0   3  29 302.866 284.254  46
   0   3 -29 421.548 402.014  48
   0   3 -29 1757.26 256.586  22
   0  -3 -29 2349.94 266.492  22
   0   3 -31 8824.12 503.206  22
   0  -3 -31 9031.83 504.709  22
   0   3  33 853.678 346.217  10
   0   3 -33 413.326 410.317  48
   0  -3 -33 1233.79 352.233  48
   0   3  33 473.853 272.596  46
   0   3 -33 1210.23 236.520  22
   0  -3 -33 1948.36 255.359  22
   0   3 -35 2697.94 251.962  22
   0   3  35 574.372 266.933  46
   0   3 -35 1533.13 377.646  32
   0  -3 -35 1200.01 307.629  32
   0  -3  35 2893.17 342.161  10
   0   3  35 1592.23 350.440  10
   0  -3 -37 563.941 315.523  48
   0   3  37 1292.45 304.462  10
   0  -3 -37 959.562 278.969  32
   0  -3 -39 402.077 236.886  32
   0   3 -39 528.783 308.863  32
   0  -3  39 495.447 222.124  10
   0   3 -39 545.094 165.929  22
   0  -3 -39 334.152 237.488  36
   0   3 -39 166.159 216.280  39
   0  -3 -39 369.710 274.547  48
   0   3 -39 576.465 346.827  48
   0   3 -41 611.547 207.390  39
   0   3 -41 1094.60 291.157  36
   0  -3 -41 1183.52 223.951  36
   0   3  43 595.808 149.278  17
   0   3 -43 36.1970 200.749  36
   0  -3 -43 275.601 150.635  36
   0  -3 -43 365.931 149.812  38
   0   4   0 87194.1 3899.98  13
   0   4   0 88280.6 3900.89  11
   0   4   0 93574.5 3901.85  19
   0   4   2 10183.7 565.543  11
   0  -4  -2 12412.1 562.922  12
   0  -4   2 12370.8 559.645   6
   0  -4   2 11478.2 557.043  21
   0  -4  -2 12725.5 548.890  47
   0   4  -2 14615.7 550.441  47
   0   4  -2 10457.2 559.058  13
   0   4  -4 36376.1 1821.32  13
   0  -4   4 42304.3 1823.64   6
   0  -4  -4 46523.3 1830.15   5
   0   4  -4 36771.1 1821.45   2
   0   4   4 45022.5 1829.05  10
   0  -4  -4 50119.5 1830.72  12
   0  -4  -6 29544.1 1291.80  39
   0   4  -6 24948.3 1291.94  13
   0  -4  -6 33193.6 1306.17   5
   0  -4   6 28251.0 1293.01   6
   0   4  -6 29389.0 1290.55  26
   0   4  -6 28124.1 1294.20   2
   0  -4  -6 32845.7 1300.61   3
   0   4  -6 28630.0 1293.07   4
   0   4   6 29796.4 1299.98  10
   0  -4  -6 33531.9 1301.11  12
   0   4  -6 29350.6 1292.39  18
   0  -4  -6 30061.4 1301.97  22
   0   4  -8 48219.4 2069.98  18
   0   4  -8 46580.8 2072.98  20
   0  -4  -8 47567.3 2074.68   3
   0   4  -8 47433.5 2069.76   4
   0  -4  -8 52369.3 2082.99   5
   0  -4   8 45394.5 2070.85   8
   0   4  -8 46698.5 2065.19  26
   0   4   8 45812.0 2076.14  10
   0   4  -8 47885.7 2071.42  40
   0  -4  -8 45890.8 2075.42  22
   0   4 -10 4491.32 240.793  20
   0   4 -10 4696.99 237.965  18
   0   4 -10 4378.50 233.247   4
   0   4 -10 4159.72 230.687   1
   0  -4 -10 4830.83 250.816   3
   0  -4 -10 4658.55 264.291   5
   0  -4  10 4316.76 242.901   8
   0   4 -10 4463.60 224.987  26
   0   4  10 4404.73 259.017  10
   0  -4 -10 4728.85 249.647  22
   0   4 -10 4814.09 238.194  40
   0  -4  10 4804.40 249.649  46
   0   4 -12 22789.6 1004.25  40
   0   4 -12 23122.9 1004.14  18
   0   4 -12 22744.8 1010.01  20
   0  -4 -12 21468.7 995.598  14
   0  -4 -12 22868.3 1012.78   3
   0   4 -12 22291.6 998.637   1
   0   4 -12 21368.7 993.325  26
   0   4  12 23172.1 1017.34  10
   0  -4 -12 21639.9 1010.00  22
   0  -4 -12 25293.1 1025.48   5
   0   4 -12 21973.4 992.358   5
   0  -4  12 22336.9 1006.31   8
   0  -4  12 23003.0 1012.61  46
   0  -4 -14 5661.67 313.053   3
   0   4 -14 4869.56 262.499   1
   0   4 -14 4721.59 252.100  26
   0   4 -14 4958.41 274.838  18
   0   4 -14 4685.16 282.156  20
   0   4 -14 4730.99 272.184  40
   0  -4 -16 11859.4 558.349   5
   0  -4 -16 10347.7 527.968  22
   0  -4 -16 9581.34 514.416  25
   0  -4 -16 11942.5 541.562   3
   0  -4 -16 11721.3 554.278  47
   0  -4 -18 5063.85 338.659   5
   0  -4 -18 4857.33 281.406  25
   0  -4 -18 5139.77 303.434  22
   0   4 -18 5140.80 281.828   1
   0  -4 -18 5435.11 321.821   3
   0  -4 -18 5906.16 337.558  47
   0   4  18 4801.06 331.993  46
   0  -4 -20 180.574 152.597  22
   0   4 -20 193.744 139.043   3
   0  -4 -20 192.695 175.729   3
   0   4  20 249.787 199.785  46
   0  -4 -20 115.356 195.109  47
   0   4 -20-14.1607 215.694  47
   0  -4  20 113.198 185.023  46
   0   4  20-95.3163 202.678  10
   0   4  22 6437.88 410.801  46
   0   4 -22 5156.69 417.230  47
   0  -4 -22 6508.48 414.709  47
   0  -4  22 6898.94 400.081  46
   0  -4 -22 6226.46 376.887  12
   0  -4 -24 447.862 186.777  22
   0   4 -24-60.5288 292.097  47
   0  -4  24 59.9056 232.645  46
   0   4  24-209.943 253.736  46
   0  -4 -24-95.9534 250.338  47
   0  -4 -24-176.527 222.905  12
   0   4  24-201.042 252.623  10
   0  -4  24-4.27656 210.115   9
   0  -4 -26 4919.03 351.994  22
   0  -4 -26 4785.04 421.207  47
   0   4  26 5634.73 420.477  10
   0  -4 -26 4893.39 371.314  12
   0  -4 -28 1435.64 236.604  22
   0   4  28 55.5288 278.058  46
   0   4 -28-17.3877 377.626  48
   0  -4 -28 181.100 314.800  48
   0  -4 -28 703.685 303.783  47
   0   4 -28 282.677 370.854  47
   0  -4 -28 157.534 263.025  39
   0  -4  28 311.388 274.120   9
   0   4  28 817.823 311.028  10
   0   4  30 383.550 335.932  10
   0  -4  30 217.984 286.111   9
   0  -4 -30 1251.45 348.357  48
   0   4 -30 101.168 394.727  48
   0   4 -30 721.180 236.141  22
   0  -4 -30 1715.74 259.749  22
   0  -4  32 1090.15 290.526   9
   0   4  32 425.175 342.519  10
   0  -4 -32 623.538 340.502  48
   0   4 -32 494.506 233.161  22
   0   4 -34 761.658 214.212  22
   0   4 -34 418.530 343.192  32
   0  -4 -34 139.702 275.385  32
   0   4  34 239.517 252.507  46
   0   4  34 293.695 326.187  10
   0   4 -36 282.634 335.847  32
   0  -4 -36 74.2387 248.397  32
   0  -4 -36 40.6410 288.142  48
   0   4 -36 256.789 388.527  48
   0   4  36 74.5165 216.828  46
   0   4  36 31.6378 289.258  10
   0  -4  38 173.554 226.752  10
   0   4 -38 217.829 164.141  22
   0   4 -38 58.6354 223.538  39
   0   4 -38 559.477 321.194  32
   0  -4 -38 76.3763 235.503  32
   0   4 -38 369.106 367.125  48
   0  -4 -38-23.0508 269.625  48
   0  -4 -40 148.799 203.932  32
   0   4 -40-81.5531 275.354  32
   0   4 -40 32.5560 205.505  39
   0  -4 -40-54.4072 210.746  36
   0   4 -40 181.251 281.577  36
   0   4 -42 87.6518 168.402  39
   0   4 -42 118.233 237.319  36
   0   5   1 780.448 112.776  19
   0   5  -1 620.520 105.600  19
   0  -5   1 803.892 96.7665   6
   0   5   1 402.710 147.616  11
   0   5   1 685.846 124.384  13
   0   5  -1 533.412 114.940  13
   0   5   3 1904.82 159.164  10
   0  -5  -3 2221.57 153.220  12
   0  -5  -3 1673.68 104.543  47
   0   5  -3 1767.49 105.745  47
   0  -5   3 1895.23 128.192  21
   0   5  -3 1556.00 129.534  13
   0  -5   3 1842.93 130.196   6
   0  -5  -3 1971.13 143.529   5
   0  -5  -5 3216.14 198.132   5
   0  -5   5 3219.92 178.486   6
   0   5  -5 2613.45 171.525   2
   0   5  -5 2739.72 169.903   4
   0  -5  -5 3615.96 204.030  12
   0   5   5 3592.02 203.676  10
   0  -5  -5 2974.93 183.722  39
   0   5  -5 4243.63 176.734  47
   0   5  -5 3008.14 177.190  13
   0  -5  -7 6227.54 285.530  12
   0   5   7 5484.48 283.472  10
   0   5  -7 4660.24 265.326  13
   0  -5  -7 5519.98 286.477   5
   0  -5   7 5505.48 267.394   6
   0  -5  -7 5102.92 267.159  39
   0   5  -7 5283.26 265.546   2
   0   5  -7 5439.08 262.321   4
   0  -5  -7 6067.56 280.442   3
   0   5  -7 5207.53 262.257  18
   0   5  -7 5078.59 264.826  40
   0   5  -9 1313.69 116.789  40
   0  -5  -9 1362.75 124.478  39
   0  -5  -9 1319.61 136.492   3
   0   5  -9 1330.10 115.088   4
   0  -5  -9 1223.72 152.342   5
   0  -5   9 1294.64 128.593   8
   0  -5  -9 1411.78 142.929  12
   0   5   9 1223.09 148.347  10
   0  -5  -9 1295.13 146.056  22
   0   5  -9 1360.05 123.729  20
   0   5  -9 1431.37 121.513  18
   0   5 -11 5237.30 268.736  18
   0   5 -11 5357.20 273.431  20
   0   5 -11 4967.10 259.052   1
   0   5 -11 5183.15 264.172   4
   0  -5 -11 5059.07 281.293   3
   0  -5 -11 5168.56 297.549   5
   0  -5  11 5476.74 276.852   8
   0   5 -11 4874.58 253.206  26
   0   5  11 4989.32 290.312  10
   0  -5 -11 5155.16 283.471  12
   0  -5 -11 5174.79 281.745  22
   0   5 -11 5128.32 288.485  47
   0   5 -11 5223.91 266.708  40
   0   5 -13 55.2183 119.104  20
   0   5 -13 145.004 126.883  18
   0   5 -13 94.8511 108.376  40
   0  -5 -13 126.650 137.191  14
   0   5 -13-4.77157 104.428   1
   0  -5 -13 71.2419 151.095   3
   0   5 -13 281.934 91.5411  26
   0   5  13-295.512 177.919  10
   0  -5 -13 17.6411 155.430  12
   0  -5 -13-8.73164 149.007  22
   0  -5 -13-24.9697 176.150   5
   0   5 -15 5300.51 289.673  20
   0   5 -15 5160.28 283.712  18
   0  -5  15 5611.81 295.157   8
   0  -5 -15 5143.62 320.646  47
   0  -5 -15 4804.48 292.478  22
   0   5  15 4283.85 319.798  10
   0   5 -15 4549.29 256.168  26
   0   5 -15 5150.06 280.356  40
   0  -5 -15 4762.40 306.552   3
   0  -5 -17 4557.39 332.904   5
   0   5 -17 5617.42 291.328  40
   0  -5 -17 4359.04 292.030  25
   0  -5 -17 5392.27 312.156  12
   0   5  17 4924.59 327.727  10
   0  -5 -17 4976.71 302.009  22
   0  -5 -17 5269.43 329.822  47
   0   5 -17 5349.94 275.676   1
   0  -5 -17 5291.14 318.063   3
   0   5 -19 2477.11 184.730  40
   0  -5 -19 1864.84 177.249  25
   0  -5 -19 2510.23 202.991  22
   0  -5 -19 2467.12 231.560   3
   0   5 -19 2556.85 174.003   1
   0  -5 -19 2105.79 221.545  12
   0   5  19 1914.31 238.785  10
   0  -5 -19 2106.93 242.849  47
   0   5  19 2082.77 240.285  46
   0  -5 -21 96.9730 189.254  12
   0   5  21 133.433 214.186  46
   0  -5 -21-21.4131 223.187  47
   0   5 -21 52.8882 244.401  47
   0  -5 -21 536.699 157.562  22
   0   5  23 6556.37 436.390  10
   0  -5  23 7006.44 422.308   9
   0  -5  25 104.660 226.032   9
   0  -5 -25 551.232 242.431  12
   0   5  25 85.1168 267.817  10
   0  -5 -25-74.4146 285.749  47
   0   5  25 48.1038 254.310  46
   0   5 -25 619.883 326.965  47
   0  -5 -25 480.406 200.398  22
   0   5  27 4904.61 405.636  10
   0  -5 -27 3878.98 405.047  47
   0  -5 -27 4672.77 335.760  22
   0  -5  29 583.104 282.423   9
   0   5  29 1504.72 342.208  10
   0  -5 -29 1286.10 333.556  47
   0   5 -29 803.831 388.728  47
   0  -5 -29 527.591 341.530  48
   0   5  29 380.545 290.423  46
   0   5 -29 327.809 410.425  48
   0  -5  31 6612.64 430.588   9
   0   5 -31 4472.64 368.671  22
   0   5  33 224.353 334.633  10
   0  -5  33 106.812 257.260   9
   0   5 -33 86.5846 208.253  22
   0   5  33 5.03273 261.758  46
   0   5 -33 98.8155 405.654  48
   0  -5 -33 367.617 322.174  48
   0   5  35 437.976 249.708  46
   0  -5 -35 63.9537 306.959  48
   0  -5 -35 746.641 278.631  32
   0   5 -37 825.571 196.932  22
   0  -5 -37 436.710 284.719  48
   0   5 -37 1042.49 409.090  48
   0   5  37 446.855 230.822  46
   0  -5 -37 425.108 248.200  32
   0   5 -37 1373.42 358.299  32
   0   5  37 757.297 292.234  10
   0  -5  37 609.694 263.376  10
   0  -5  39 164.192 199.843  10
   0   5 -39 201.752 220.504  39
   0  -5 -39 356.551 217.121  32
   0   5 -39 423.556 304.567  32
   0   5 -39 597.218 165.495  22
   0  -5 -39 112.637 221.600  36
   0   5 -39 472.407 312.073  36
   0  -5 -41 712.467 182.110  36
   0   5 -41 365.262 269.192  36
   0   5 -41 81.5985 194.905  39
   0   5  43 185.627 168.599  11
   0   6   0 5046.58 287.068  13
   0   6   0 5734.40 280.296  19
   0  -6   2 3527.45 203.625   6
   0   6   2 4056.48 218.750  19
   0   6  -2 3410.84 216.086  13
   0   6   2 3819.68 226.165  13
   0  -6   2 3424.11 200.567  21
   0  -6   4 35210.8 1546.83   6
   0  -6  -4 38263.3 1551.47   5
   0   6   4 35960.6 1554.45  10
   0  -6  -4 38058.2 1552.66  12
   0   6  -4 35088.8 1535.65  47
   0  -6  -4 34372.0 1533.84  47
   0  -6   4 36458.2 1543.50  21
   0   6  -4 33227.2 1545.74  13
   0   6  -4 31793.6 1543.77   2
   0  -6   6 4050.81 215.923   6
   0  -6  -6 4018.31 227.569   5
   0   6  -6 3590.59 205.050   4
   0   6  -6 3409.61 207.440   2
   0  -6  -6 4192.47 232.860  12
   0   6   6 4103.59 231.811  10
   0  -6  -6 3585.58 220.011  39
   0   6  -6 4654.29 210.624  47
   0  -6  -6 4157.49 202.860  47
   0   6  -6 3549.61 212.819  13
   0  -6  -8 8793.23 410.094  39
   0  -6  -8 8933.32 427.518   5
   0  -6   8 8334.91 411.134   6
   0   6   8 8487.23 423.706  10
   0  -6  -8 9106.51 423.331  12
   0   6  -8 8149.85 408.821   2
   0   6  -8 8141.77 405.593   4
   0   6  -8 9084.73 412.501  40
   0   6  -8 8429.88 408.326  18
   0  -6  -8 8711.71 407.828  47
   0   6  -8 9532.66 415.512  47
   0  -6 -10 18904.2 869.411  39
   0   6 -10 18571.8 866.976   4
   0  -6 -10 20612.1 888.445   5
   0   6  10 18918.7 882.204  10
   0  -6 -10 19878.2 880.463  12
   0   6 -10 19352.1 870.537  40
   0   6 -10 20110.0 878.669  47
   0  -6 -10 19507.3 872.672  47
   0   6 -10 18695.5 873.264  20
   0   6 -10 19365.7 872.171  18
   0  -6 -12 19208.9 914.263  39
   0   6 -12 18797.4 904.804   1
   0  -6 -12 19186.3 922.933   3
   0  -6 -12 22346.2 939.263   5
   0   6  12 20076.3 927.856  10
   0  -6 -12 20537.0 924.222  12
   0   6 -12 20740.3 913.704  40
   0  -6 -12 20167.0 928.696  22
   0   6 -12 21354.5 928.830  47
   0  -6 -12 20519.5 921.490  47
   0   6 -12 20518.2 916.185  18
   0   6 -12 20628.3 919.138  20
   0  -6 -14 6022.00 336.975  22
   0  -6 -14 5440.43 320.271  39
   0  -6 -14 6085.25 320.277  14
   0   6 -14 5794.11 295.520   1
   0   6  14 6119.08 350.563  10
   0   6 -14 5408.69 313.033  18
   0   6 -14 5641.88 314.920  20
   0   6 -14 4856.28 300.980  40
   0  -6  14 6361.29 322.896   8
   0   6 -16-35.6671 121.445  40
   0  -6 -16-316.305 161.922  39
   0  -6 -16-105.778 208.199   5
   0  -6  16 169.791 148.758   8
   0  -6 -16-59.7328 178.672   3
   0  -6 -16 41.0224 179.500  12
   0   6  16-68.4332 190.191  10
   0  -6 -16 312.043 162.065  22
   0   6 -16 7.67078 138.903  18
   0   6 -16 42.2905 131.440  20
   0   6 -16-10.5116 199.151  47
   0  -6 -16 71.4718 178.320  47
   0   6 -18 7272.25 368.902   1
   0   6 -18 8559.53 444.405  47
   0  -6 -18 8106.36 425.320  47
   0  -6 -18 6944.03 393.508  22
   0   6  18 6831.63 419.576  10
   0  -6 -18 7225.09 409.735  12
   0  -6 -18 7158.21 391.158  25
   0  -6 -18 6826.37 392.767  39
   0   6 -18 8018.18 383.230  40
   0  -6 -20 525.179 162.916  22
   0   6 -20 159.316 118.673   1
   0  -6 -20 6.69510 206.303  47
   0   6  20 178.394 204.193  46
   0   6 -20 176.020 234.311  47
   0  -6 -20 142.920 191.099  12
   0   6  20 130.320 208.236  10
   0   6 -22 8868.60 529.971  47
   0  -6 -22 7648.24 507.645  47
   0   6  22 9155.02 500.035  10
   0  -6 -24 551.474 198.347  22
   0  -6 -24-142.762 281.417  47
   0   6 -24 390.044 314.941  47
   0   6  24 143.811 267.681  46
   0  -6 -24 151.898 244.666  12
   0   6  24 462.306 260.459  10
   0  -6  24 382.636 219.347   9
   0  -6 -26 4065.99 350.168  12
   0   6  26 4757.47 387.475  10
   0  -6  26 4054.06 343.514   9
   0   6 -26 3490.31 434.096  47
   0  -6 -26 2786.15 393.832  47
   0   6  26 4930.35 396.034  46
   0  -6  28 5.15367 250.765   9
   0   6  28 320.541 310.942  10
   0  -6 -28 93.6614 267.652  12
   0  -6 -28 160.047 311.734  48
   0   6 -28 73.9991 368.965  47
   0   6 -28-83.3666 390.809  48
   0   6  28 16.3092 278.969  46
   0  -6 -28 85.0772 304.738  47
   0  -6  30 1705.39 295.441   9
   0   6  30 1968.93 398.276  10
   0   6 -30 286.316 428.958  48
   0  -6 -30 885.286 366.907  48
   0   6  32-10.6363 337.613  10
   0  -6  32-76.0734 259.336   9
   0  -6 -32 140.514 315.778  48
   0   6  32-140.004 281.315  46
   0   6 -32 188.828 396.240  48
   0   6 -32-399.233 222.614  22
   0   6 -34-86.7390 204.179  22
   0   6  34 104.489 264.500  46
   0   6  34 176.318 324.834  10
   0  -6 -34 10.0963 253.686  32
   0   6 -34 436.998 342.300  32
   0   6 -36 82.3201 183.008  22
   0   6  36 190.147 233.410  46
   0  -6 -36 45.2010 278.281  48
   0   6 -36 587.993 390.323  48
   0   6  36-8.71949 292.605  10
   0   6 -36 190.328 332.204  32
   0  -6 -36 31.4808 234.209  32
   0   6 -38 106.054 308.373  32
   0  -6 -38-7.39820 211.149  32
   0  -6  38 15.0329 210.283  10
   0   6  38 74.4593 215.358  46
   0   6 -38 266.140 168.416  22
   0   6 -38 221.478 315.578  36
   0  -6 -38 256.831 227.314  36
   0   6 -38 11.3910 231.697  39
   0   6 -40 213.962 144.584  22
   0   6 -40 194.493 275.655  36
   0  -6 -40 168.415 191.847  36
   0   6 -40 80.0667 208.966  39
   0  -6 -42-3.48109 135.878  38
   0   6 -42 46.9594 170.251  39
   0   6  42 76.7002 196.938  11
   0   6  42 154.446 162.044  17
   0   7   1 317.625 105.781  17
   0   7   1 359.879 120.573  19
   0  -7   1 149.486 107.577   6
   0   7  -1-38.0399 137.282  13
   0   7   1-95.6650 186.819  11
   0   7   1 206.966 142.726  13
   0   7   3 539.452 122.399  19
   0  -7   3 430.573 110.413  21
   0   7  -3 358.783 126.670  13
   0   7   3 252.387 44.9589  30
   0  -7  -3 184.230 36.4306  32
   0   7  -3 376.674 50.5176  32
   0  -7   3 233.181 44.5363  43
   0  -7   3 446.801 109.843   6
   0   7   3 309.950 133.825  13
   0   7   3 278.220 163.546  11
   0   7  -5 5768.46 291.037  13
   0  -7  -5 6611.63 294.851   5
   0  -7   5 6265.15 287.808   6
   0  -7  -5 6058.40 300.791  12
   0  -7   5 6173.42 282.657  21
   0   7  -5 4944.27 267.345  47
   0  -7  -5 4849.80 263.176  47
   0   7  -5 5796.07 283.665   2
   0   7  -7 1100.06 132.984  13
   0  -7  -7 1226.39 147.133   5
   0  -7   7 1381.32 133.244   6
   0   7  -7 1133.25 119.097  18
   0  -7  -7 1193.88 157.065  39
   0  -7  -7 1419.76 160.095  12
   0   7   7 1368.23 157.608  10
   0   7  -7 1241.13 119.287   4
   0   7  -7 1318.26 123.780   2
   0   7  -7 1299.36 126.227  47
   0  -7  -7 1343.84 113.930  47
   0  -7  -9 914.642 161.302   5
   0   7  -9 1151.37 126.443  20
   0   7  -9 1088.92 129.053  18
   0   7  -9 789.329 119.930  40
   0  -7  -9 883.171 150.930  39
   0   7   9 1000.30 165.792  10
   0  -7  -9 1031.38 161.599  12
   0   7  -9 926.214 141.185  47
   0  -7  -9 815.941 123.437  47
   0   7  -9 747.128 113.178   4
   0  -7 -11 536.106 175.694   5
   0  -7  11 853.228 151.157   8
   0   7 -11 981.320 130.164  40
   0   7  11 998.142 186.987  10
   0  -7 -11 964.901 182.190  12
   0  -7 -11 1303.72 168.336  39
   0   7 -11 944.290 136.426  20
   0   7 -11 811.088 146.353  18
   0  -7 -11 948.360 148.988  47
   0   7 -11 748.684 174.638  47
   0   7 -13 2824.23 193.525   1
   0  -7  13 3582.16 231.043   8
   0   7 -13 2662.93 201.713  40
   0  -7 -13 3238.80 244.829  39
   0   7 -13 2979.07 216.011  20
   0   7 -13 3293.16 220.157  18
   0   7  13 4066.34 276.704  10
   0  -7 -15 5523.67 331.335  14
   0  -7 -15 6391.88 354.810  47
   0   7 -15 6829.78 370.428  47
   0   7  15 5953.52 363.810  10
   0  -7 -15 5485.65 337.187  39
   0   7 -15 5857.09 320.851  40
   0   7 -15 6271.19 332.383  20
   0   7 -15 5931.64 332.054  18
   0  -7  15 6689.26 340.016   8
   0   7 -17 3086.32 231.008  18
   0   7 -17 3217.41 231.218  20
   0   7 -17 3572.78 205.022   1
   0  -7  17 3836.06 244.473   8
   0   7  17 3614.09 276.284  10
   0   7 -17 3066.77 217.372  40
   0   7 -17 3618.77 290.337  47
   0  -7 -17 3067.47 265.584  47
   0  -7 -19 6133.18 381.416  47
   0  -7 -19 6199.40 374.458  12
   0   7  19 6254.30 379.232  10
   0  -7 -19 5877.48 355.369  25
   0   7 -21 137.573 275.248  47
   0   7  21 839.068 237.765  46
   0  -7 -21 560.734 236.596  47
   0   7  23 4521.33 364.441  10
   0  -7 -23 4324.09 350.311  12
   0  -7 -23 4005.12 368.203  47
   0   7  23 4384.01 375.212  46
   0  -7  25-72.1128 230.728   9
   0   7 -25-102.923 333.769  47
   0  -7 -25-12.4335 280.204  48
   0   7  25-115.895 283.955  46
   0   7 -25 232.121 332.096  48
   0  -7 -25 61.6557 257.994  12
   0   7  25 317.607 283.123  10
   0  -7 -27 2783.24 366.856  47
   0   7  27 2575.46 358.214  46
   0  -7 -27 3338.43 369.529  48
   0   7 -27 2834.54 441.720  47
   0   7 -27 1673.28 437.510  48
   0   7  27 4050.78 366.362  10
   0  -7 -27 2556.49 331.381  12
   0  -7  27 3604.90 329.842   9
   0   7 -29 170.473 391.202  48
   0  -7 -29 275.927 336.171  48
   0  -7 -29 109.002 285.716  12
   0   7  29 810.198 352.053  10
   0  -7  29-15.5956 251.608   9
   0   7  31 310.006 311.329  46
   0   7 -31 163.809 418.396  48
   0  -7 -31 186.148 335.754  48
   0  -7  31 1335.38 281.053   9
   0   7  31 1706.90 357.273  10
   0   7 -33-172.857 209.926  22
   0   7  33 37.8638 275.621  46
   0  -7  33 190.392 234.705   9
   0   7  33 93.7392 325.539  10
   0   7 -33 152.785 327.052  32
   0  -7 -33 126.433 255.446  32
   0   7 -35 339.925 396.612  48
   0   7  35 171.007 255.092  46
   0  -7 -35 175.763 285.119  48
   0  -7 -35 380.269 254.007  32
   0   7 -35 321.857 348.874  32
   0   7  35 533.241 318.617  10
   0   7  37 122.528 267.999  13
   0  -7  37-77.9333 226.899  10
   0   7  37 8.00946 232.666  46
   0   7 -37 370.386 179.304  22
   0  -7 -37 460.034 232.530  36
   0   7 -37 405.117 329.907  36
   0  -7 -37 214.911 222.750  32
   0   7 -37 460.064 323.021  32
   0  -7 -39 197.792 202.985  36
   0   7 -41 119.814 198.905  39
   0  -7 -41 241.127 155.404  38
   0   7  41 420.107 233.090  11
   0   7  41 620.950 190.519  17
   0   8   0 70017.5 3053.85  13
   0   8   0 75882.1 3054.88  19
   0   8   0 66224.6 3034.14  17
   0  -8   0 70798.3 3045.79   6
   0   8  -2 7270.35 382.974  13
   0   8   2 8160.56 392.795  13
   0   8   2 9014.52 369.222  17
   0  -8   2 6527.60 363.052  21
   0  -8   2 7072.65 367.484   6
   0   8  -4 7310.96 341.996  13
   0  -8   4 7186.26 325.468  21
   0  -8   4 7142.51 330.372   6
   0  -8   6 7641.91 351.335   6
   0  -8  -6 7683.53 367.748  12
   0   8  -6 7198.25 349.830   2
   0   8  -6 7034.62 332.714  48
   0  -8  -6 6263.53 327.523  47
   0   8  -6 7160.98 333.188  47
   0   8  -6 6752.98 354.093  13
   0   8  -8 8463.33 443.845  13
   0   8  -8 10716.3 443.399  47
   0  -8  -8 9466.89 432.229  47
   0   8  -8 8257.92 436.420   4
   0   8   8 8924.50 461.209  10
   0  -8  -8 9231.21 459.654  12
   0  -8  -8 9245.36 457.086  39
   0  -8   8 9495.06 444.844   6
   0  -8  -8 9333.63 459.671   5
   0   8  -8 8820.21 442.120  18
   0   8 -10 542.186 158.824  47
   0  -8 -10 523.436 129.307  47
   0   8 -10 112.008 124.598   2
   0   8 -10 422.854 126.126  40
   0  -8 -10 506.124 196.470  39
   0  -8 -10 79.5525 168.587   5
   0  -8 -10 342.799 177.963  12
   0   8  10 207.217 182.187  10
   0   8 -10 337.600 132.313  20
   0   8 -10 370.426 139.275  18
   0   8 -12 3218.22 202.819  40
   0  -8  12 2745.61 225.115   8
   0   8 -12 2973.36 216.038  18
   0   8 -12 2791.14 213.914  20
   0   8  12 2470.80 259.996  10
   0  -8 -12 2876.68 212.572  47
   0   8 -12 3173.41 244.112  47
   0   8  14 13165.1 666.797  10
   0  -8  14 14368.8 652.296   8
   0   8 -14 13263.5 647.384  18
   0   8 -14 14091.9 647.541  20
   0   8 -14 13043.8 636.973  40
   0   8 -16 2992.11 207.321  40
   0   8  16 3191.97 268.223  10
   0  -8  16 3265.88 231.254   8
   0   8 -16 2841.66 193.097   1
   0   8 -16 3330.64 223.377  20
   0   8 -16 2821.63 224.514  18
   0   8 -16 3289.59 274.023  47
   0  -8 -16 2926.52 247.039  47
   0   8 -18 4735.48 298.442  20
   0  -8 -18 4471.41 324.488  47
   0   8 -18 5489.19 361.586  47
   0  -8 -18 4765.64 330.361  12
   0   8  18 4802.09 335.219  10
   0  -8  18 5167.48 306.617   8
   0   8 -20-12.1609 256.361  47
   0  -8 -20 61.9560 217.255  47
   0   8  22 5853.75 424.839  46
   0  -8 -22 5899.31 422.259  47
   0   8  22 6338.01 426.077  10
   0  -8 -22 6461.29 416.926  12
   0   8 -24 42.8357 324.512  47
   0  -8 -24 31.5926 271.468  48
   0  -8 -24-388.961 286.464  47
   0   8 -24 303.174 317.948  48
   0   8  24-178.163 293.385  46
   0  -8 -24 151.984 260.606  12
   0   8  24 330.685 274.636  10
   0  -8 -26 2165.78 326.422  48
   0  -8 -26 1315.74 314.887  47
   0   8  26 1366.66 324.941  46
   0   8 -26 1199.03 383.313  48
   0  -8 -26 896.900 293.438  12
   0   8  26 2144.62 323.436  10
   0  -8  26 1877.08 266.757   9
   0  -8 -28 155.783 291.600  12
   0  -8  28 222.591 263.159   9
   0   8 -28 211.522 384.022  48
   0  -8 -28 893.258 333.392  48
   0   8  30 826.935 331.895  46
   0  -8 -30 724.955 354.797  48
   0   8 -30 1507.97 430.466  48
   0   8  30 1426.85 371.329  10
   0  -8 -30 691.421 307.583  32
   0   8  32-17.1201 286.665  46
   0  -8  32 301.636 248.837   9
   0   8  32 174.742 329.614  10
   0   8 -32 93.6753 332.477  32
   0  -8 -32 236.330 263.001  32
   0   8 -34 185.682 327.447  32
   0  -8 -34-27.7537 241.763  32
   0   8 -34 102.461 368.331  48
   0  -8 -34-536.787 297.304  48
   0   8  34 411.471 283.004  46
   0   8  36 297.128 286.461  13
   0   8  36 217.287 247.171  46
   0   8 -36 88.9199 186.190  22
   0  -8 -36 118.111 226.346  32
   0   8 -36 266.959 322.437  32
   0  -8 -36-32.4581 231.981  36
   0   8 -36 156.271 319.311  36
   0  -8  38 332.233 215.609  10
   0   8  38 189.780 284.297  11
   0   8  38 52.9613 249.059  13
   0   8  38 171.387 227.008  46
   0   8 -38 395.324 259.580  39
   0  -8 -38 27.9202 206.441  36
   0   8 -38 516.963 185.867  22
   0   8  40 459.774 198.803  17
   0   8  40 337.634 249.282  11
   0   8 -40 416.188 142.782  22
   0  -8 -40 417.335 160.820  36
   0   8 -40 138.057 213.784  39
   0  -8 -40 137.007 171.837  38
   0   8  42 52.8437 176.931  11
   0   9   1 7215.42 388.721  13
   0   9  -1 7110.56 383.490  13
   0  -9  -1 7322.87 365.322   6
   0  -9   1 7656.54 364.709   6
   0   9   1 7095.72 354.273  17
   0   9  -3 567.347 162.623  13
   0   9   3 864.394 137.980  17
   0  -9   3 601.353 125.459  21
   0  -9   3 690.760 131.723   6
   0   9   3 438.428 173.938  13
   0   9  -5 6722.41 329.826  13
   0   9  -5 5548.41 271.398  32
   0  -9   5 6394.12 313.264   6
   0  -9   5 6166.46 304.313  21
   0  -9   7 217.322 129.830   6
   0   9   7 196.148 178.322  13
   0  -9  -7 299.414 164.445  12
   0   9   7 345.370 206.982  11
   0   9  -7 311.177 122.125  18
   0   9  -7 44.3667 127.185   2
   0   9  -7 318.041 144.686  13
   0  -9  -7 65.9886 97.9299  48
   0  -9   9 2927.16 200.789   6
   0  -9  -9 2863.16 230.218  12
   0   9  -9 2283.58 198.782  18
   0  -9  -9 2253.39 176.538  47
   0   9  -9 2743.44 199.885  47
   0   9  -9 2889.45 206.873  13
   0   9 -11 506.568 177.459  47
   0  -9 -11 496.143 143.877  47
   0  -9 -11 182.964 198.294  12
   0   9  11 232.619 204.904  10
   0   9 -11 942.591 134.939   4
   0   9 -11 521.797 138.307  40
   0  -9  11 371.194 161.541   8
   0   9 -11 492.354 159.885  18
   0   9 -11 539.186 151.057  20
   0   9 -13 5153.86 306.103  40
   0   9  13 5990.72 359.978  10
   0  -9  13 5974.16 325.831   8
   0   9 -13 5315.50 321.871  18
   0   9 -13 5861.37 320.035  20
   0   9 -13 5825.63 303.632   4
   0  -9 -15 853.819 222.532  12
   0   9  15 1402.28 229.161  10
   0   9 -15 1766.69 172.303  20
   0   9 -15 1613.66 184.477  18
   0  -9 -15 1387.81 193.101  47
   0   9 -15 1785.37 229.548  47
   0   9 -15 1462.78 156.102  40
   0  -9  15 1642.00 184.177   8
   0   9 -17 5321.92 318.012  20
   0  -9 -17 4984.70 332.452  47
   0   9  17 5490.98 363.698  10
   0  -9  17 5539.55 325.497   8
   0  -9 -19 2079.15 236.944  47
   0   9 -19 1931.82 283.605  48
   0  -9 -21 1936.55 271.563  12
   0   9  21 1727.19 286.815  10
   0   9 -21 78.5542 301.734  47
   0  -9 -21 190.364 263.049  48
   0  -9 -21 1417.45 259.562  47
   0   9 -21 882.965 305.335  48
   0   9  23 3039.06 318.993  10
   0  -9 -23 1569.69 301.107  12
   0  -9 -23 557.578 300.433  48
   0   9  23 1532.53 314.286  46
   0   9 -23 413.659 345.034  47
   0   9 -23 1603.03 349.544  48
   0  -9 -23 2094.20 300.853  47
   0  -9 -25-201.657 278.176  12
   0   9  25-325.782 299.787  10
   0  -9 -25 4.11801 279.339  48
   0   9  25-98.4523 306.066  46
   0   9 -25 231.712 335.104  48
   0   9  27 1474.18 355.310  10
   0  -9  27 2231.54 286.653   9
   0   9 -27 2504.06 397.926  48
   0   9  27 2439.48 365.006  46
   0   9 -29-218.533 330.583  32
   0  -9 -29-74.5461 266.295  32
   0   9  29 5.31101 341.248  10
   0  -9  29 618.319 254.438   9
   0  -9 -29-27.3363 310.260  48
   0   9  29-60.9136 305.585  46
   0   9 -29 185.322 388.391  48
   0  -9 -31-103.810 255.466  32
   0   9  31 179.724 333.768  10
   0   9  31 23.7198 300.357  46
   0   9 -33 500.521 316.924  32
   0  -9  33 222.936 230.684   9
   0   9  33 416.350 341.889  13
   0  -9 -33 261.614 294.655  48
   0   9 -33 303.014 370.517  48
   0   9  33 85.2362 298.569  46
   0  -9  35 593.817 200.962   9
   0   9  35 406.263 309.690  13
   0  -9 -35 328.097 237.996  36
   0   9 -35 62.7031 193.997  22
   0   9  35 602.703 279.551  46
   0   9 -37 46.2642 177.677  22
   0   9  37-88.3869 250.330  46
   0   9  37 99.5752 270.276  13
   0   9  37 474.742 295.989  11
   0  -9  39 130.113 159.500  10
   0   9 -39 3.55568 232.225  39
   0   9 -39 342.070 159.013  22
   0   9 -41 253.995 204.955  39
   0 -10   0 15113.0 699.146   6
   0 -10   2 5680.57 321.409   6
   0 -10  -2 6486.67 328.992   6
   0  10  -2 5594.12 343.828  13
   0  10   2 6421.26 321.720  17
   0 -10   4 176.819 140.044   6
   0  10   4 564.327 203.680  13
   0  10   4 357.856 244.875  11
   0  10  -4 272.158 178.457  13
   0  10   4 699.754 160.076  17
   0  10   4 677.364 175.076  19
   0  10   6 5693.20 362.122  11
   0  10  -6 5997.69 330.667  13
   0 -10   6 5269.52 308.404   6
   0 -10   8 5471.81 296.173   6
   0  10  -8 4530.60 293.294  18
   0  10  -8 5739.78 314.121  13
   0  10   8 5306.17 346.426  11
   0 -10 -10 7355.02 445.716  12
   0  10  10 8987.70 458.984  11
   0  10 -10 8390.38 416.080   4
   0 -10  10 8320.25 420.696   6
   0  10 -10 8782.74 431.076  40
   0  10  10 8228.54 441.389  19
   0  10 -10 7638.40 425.660  18
   0  10  12 1193.55 225.451  10
   0  10 -12 1199.47 145.764   4
   0 -10  12 1073.83 168.921   8
   0  10 -12 1292.22 153.932  40
   0  10 -12 1091.27 159.961  20
   0  10 -12 1283.81 176.705  18
   0  10  14 14797.0 763.308  10
   0 -10  14 16335.2 747.174   8
   0  10 -14 16009.8 736.734  40
   0  10 -14 16212.8 748.998  20
   0  10 -14 14959.0 727.744   4
   0 -10  16 2581.21 223.549   8
   0  10 -16 2497.50 212.497  20
   0 -10 -16 2326.38 219.556  14
   0 -10 -18 5752.00 399.237  12
   0 -10  18 6660.31 378.397   8
   0  10  20 316.248 256.864  10
   0 -10 -20 110.388 248.368  12
   0  10 -20 263.361 179.695  20
   0 -10 -22 1519.25 306.457  12
   0  10  22 2785.76 323.996  10
   0  10  24-352.866 308.162  46
   0 -10 -24-461.149 290.534  12
   0  10  24 99.4425 301.557  10
   0  10  26 603.429 331.459  46
   0  10  26 1063.10 332.240  10
   0  10  28 38.6812 326.147  46
   0 -10  28 382.646 241.568   9
   0  10  28-99.6895 335.549  10
   0  10  30-63.0941 325.462  46
   0  10  30 174.792 335.992  10
   0  10  32 761.322 328.450  46
   0 -10  32 1063.37 258.225   9
   0  10  32 674.021 370.643  13
   0  10 -34-145.948 207.617  22
   0  10  34 161.334 288.018  46
   0  10  34 434.381 321.432  13
   0 -10  34 278.983 202.149   9
   0  10 -36 318.082 196.517  22
   0  10  36 360.299 273.225  46
   0  10  36 311.558 295.160  13
   0  10  36 597.383 311.772  11
   0  10 -38 176.397 165.727  22
   0  10 -38-35.1580 252.514  39
   0 -10  38-131.206 174.364  10
   0  10 -40 130.900 218.815  39
   0  10 -40 844.881 142.816  22
   0  10  40 569.255 184.809  17
   0  10  40 245.215 231.527  11
   0  11  -1 6567.71 355.396  13
   0 -11   1 5562.71 314.885  21
   0 -11   1 5619.26 321.700   6
   0 -11   3 51.7707 146.904   6
   0  11  -3-9.10268 198.952  13
   0  11  -5 6393.67 384.577  13
   0  11   5 6983.58 424.154  11
   0  11   7 4110.61 315.154  11
   0 -11   7 3772.10 240.744   6
   0  11  -7 4589.08 279.240  13
   0  11  -7 3822.02 259.208   4
   0  11   9 1885.90 246.018  11
   0  11   9 62.2579 226.528  13
   0 -11   9 1843.48 173.163   6
   0  11   9-17.1942 207.213  19
   0  11  -9 1623.76 180.464  18
   0  11  -9 1915.44 173.283   4
   0  11  -9 1829.64 200.386  13
   0  11  11 95.0067 211.077  13
   0 -11  11-175.782 152.953   8
   0  11 -11 67.2085 138.373  40
   0  11 -11 72.8428 155.980  18
   0  11  11 324.839 186.933  19
   0  11 -11 62.6062 143.162  20
   0  11 -11 45.5767 142.545   2
   0  11 -11 134.097 133.732   4
   0  11  13 5282.87 342.094  19
   0  11 -13 5307.93 322.380  20
   0  11  13 5952.39 363.701  11
   0 -11  13 5551.20 324.969   8
   0  11 -13 5453.85 304.786   4
   0  11  13 5069.45 349.087  13
   0  11 -13 5005.10 311.073  40
   0  11 -15 442.920 190.282  18
   0 -11  15 586.560 172.612   8
   0  11 -17 5043.76 318.805  20
   0  11  17 4951.83 369.281  10
   0 -11 -17 4835.19 355.420  12
   0 -11  17 4527.80 321.886   8
   0  11 -19 268.448 191.796  20
   0  11 -19-130.787 222.463  18
   0 -11 -19 522.058 253.215  12
   0  11  19 681.720 268.267  10
   0 -11  19 16.6205 195.476   8
   0  11  21 1601.26 309.675  10
   0  11  23 891.717 305.701  10
   0  11  23 563.744 311.974  46
   0  11  25 1399.61 342.761  10
   0  11  25 1182.18 344.339  46
   0  11  27-209.604 347.185  10
   0 -11  29 125.119 233.189   9
   0  11  29-166.000 348.812  46
   0  11  29 80.4649 349.375  13
   0  11  31 270.259 335.189  46
   0  11  31 306.609 369.549  13
   0 -11  31 679.883 247.296   9
   0  11  33-313.341 313.513  46
   0 -11  33 360.343 204.865   9
   0  11 -35 29.2571 198.163  22
   0  11  35-19.5457 279.070  46
   0  11  35 233.276 308.650  13
   0  11  35 243.835 307.327  11
   0 -11  35 588.797 181.248   9
   0  11 -37 38.6612 177.489  22
   0  11  37 73.1041 248.306  46
   0  11  37-53.2783 289.567  11
   0  11  37 42.8558 257.135  13
   0  11  37 494.532 224.356  17
   0  11 -39-26.6556 233.568  39
   0  11 -39 387.729 153.445  22
   0  11  39 2.26649 242.782  11
   0  11  39 401.696 191.005  17
   0 -12   0 194.665 154.547   6
   0  12   0 19.7681 199.976  13
   0 -12   0 346.293 150.946  21
   0 -12  -2 45.6666 159.031   6
   0 -12   2-17.7514 150.893   6
   0 -12   2 183.889 140.424  21
   0  12  -2 156.593 196.863  13
   0  12   2 70.5790 210.152  13
   0 -12   4 936.259 173.431   6
   0  12  -4 1516.73 222.079   2
   0 -12   4 1070.20 160.512  21
   0  12  -4 1724.05 226.017  13
   0  12   6 1139.56 260.521  11
   0  12   6 145.543 218.317  13
   0  12  -6 1671.34 214.281  13
   0 -12   6 1106.89 161.862   6
   0  12   6 57.3056 193.542  19
   0  12  -6 1156.09 158.353  18
   0  12  -6 957.414 198.610   2
   0  12   8 115.506 208.238  13
   0  12   8 75.3070 232.780  11
   0  12  -8 220.245 192.116  13
   0 -12   8 82.8268 142.848   6
   0  12   8 23.6598 180.624  19
   0  12  -8 229.661 155.547  18
   0  12  -8 224.670 165.188   2
   0  12  -8 157.622 155.834   4
   0  12  10 1793.84 217.684  19
   0  12  10 1993.34 262.092  11
   0 -12  10 1486.05 181.545   6
   0  12 -10 1620.55 197.061   2
   0  12 -10 1832.27 188.143   4
   0  12 -10 1837.09 203.256  40
   0  12 -10 1881.81 217.169  13
   0  12 -12 990.502 172.292  20
   0  12 -12 842.623 190.759  18
   0  12 -12 616.627 159.878   4
   0 -12  12 652.883 170.736   8
   0  12  14 1772.76 235.781  19
   0  12 -14 1420.45 220.274  18
   0 -12  14 1152.75 199.960   8
   0  12 -14 2015.91 180.715   4
   0  12 -16 338.082 180.281  20
   0  12 -16 18.2325 205.838  18
   0  12  16 96.1980 218.552  19
   0 -12  16 31.4637 184.116   8
   0  12  16 650.785 275.116  11
   0  12  16 150.246 254.964  13
   0  12  18 4404.45 391.923  11
   0  12  18 4564.78 375.659  13
   0  12 -18 4802.22 328.763  20
   0  12 -20 941.350 212.591  20
   0  12  20 723.689 308.368  13
   0  12  22 453.463 326.372  13
   0  12  24 1010.21 336.242  46
   0  12  24 662.825 338.880  13
   0  12  26 697.378 356.165  13
   0  12  26 646.704 355.806  11
   0  12  28 1083.35 375.510  46
   0 -12  28 1182.71 252.472   9
   0  12  28 949.277 376.124  13
   0  12  28 807.287 370.606  11
   0  12  30-186.352 341.266  46
   0  12  30-271.558 364.798  13
   0 -12  30-13.6320 220.925   9
   0  12  30 221.484 341.757  11
   0  12  32 525.727 329.216  46
   0  12  34-124.750 291.077  46
   0 -12  34 419.452 182.605   9
   0  12  34 461.852 318.214  11
   0  12  34 28.7212 313.157  13
   0  12  36 123.536 291.886  13
   0  12 -36 442.008 198.881  22
   0  12  38-211.277 257.266  11
   0  12  38-45.1767 195.174  13
   0  12 -38-17.9315 246.671  39
   0  12 -38 207.144 162.850  22
   0  12  38 83.9120 195.272  17
   0  12  40-128.074 182.213  11
   0 -13   1 4125.60 266.660   6
   0 -13  -1 3683.52 257.608  21
   0 -13   1 4023.63 256.085  21
   0 -13   3 1911.92 196.766   6
   0  13  -3 2171.54 249.543  13
   0 -13   3 2233.01 188.958  21
   0 -13   5 9267.67 509.184   6
   0  13  -5 11931.5 558.302   2
   0  13  -7 1874.71 217.655   4
   0  13  -7 1541.80 223.835   2
   0  13  -7 2146.32 243.505  13
   0 -13   7 1619.84 174.029   6
   0  13   7 58.1805 203.760  19
   0  13   7 1074.24 267.176  11
   0  13   7 99.9678 227.291  13
   0 -13   9 5089.08 321.954   6
   0  13  -9 5624.98 369.526  13
   0  13 -11 1125.88 205.831  18
   0  13 -11 937.429 188.316  20
   0 -13  11 1115.60 182.122   8
   0  13 -11 1484.36 190.584   4
   0  13  13 5428.40 382.859  19
   0  13 -13 5280.04 381.013  18
   0  13 -13 6473.91 356.528   4
   0  13  13 6779.78 422.481  11
   0  13 -15 51.5770 218.675  18
   0  13  15 14.1804 228.219  19
   0  13 -15 522.109 189.888  20
   0 -13  15 168.687 191.203   8
   0  13 -15 318.204 157.685   4
   0  13  15 18.4129 257.298  13
   0  13  15 581.972 297.878  11
   0  13  17 3679.89 330.436  19
   0  13 -17 4155.19 313.134  20
   0  13  19 681.986 315.805  13
   0  13  19 444.381 328.880  11
   0 -13  19 139.208 204.579   8
   0  13 -19 329.543 200.755  20
   0  13 -19-74.3989 248.151  18
   0  13  21 551.952 351.241  11
   0  13  21 361.406 328.717  13
   0  13  23 243.837 329.694  13
   0  13  23 487.201 338.530  11
   0  13  23 269.561 312.616  46
   0  13  25 698.532 354.230  13
   0  13  25 798.547 362.664  11
   0  13  27 480.976 360.588  11
   0  13  27 480.412 361.992  13
   0  13  27 62.3448 355.976  46
   0  13  29-174.074 357.013  46
   0  13  29 278.262 345.273  11
   0  13  29-635.713 363.987  13
   0 -13  29-48.5851 215.264   9
   0  13  31 120.465 320.410  46
   0  13  33 43.3972 305.711  46
   0  13  33-33.9853 319.217  13
   0 -13  33 232.496 186.158   9
   0  13  33 199.655 320.236  11
   0  13 -35-99.6217 204.217  22
   0  13  35 139.358 275.268  46
   0  13  35-70.6699 301.213  11
   0 -13  35 12.8360 155.774   9
   0  13  35 118.064 278.395  13
   0  13  35 134.091 233.109  17
   0  13 -37-149.460 181.004  22
   0  13 -37-323.058 269.359  39
   0  13  37-4.39096 210.902  13
   0  13  37-167.154 273.828  11
   0  13  37 18.9235 199.946  17
   0  13 -39 32.0308 199.299  39
   0  14   0 2802.62 261.245  13
   0 -14   2 506.501 154.281  21
   0  14  -2 629.612 217.925  13
   0 -14   2 391.417 161.679   6
   0 -14   4 282.187 147.644  21
   0 -14   4-88.0153 161.667   6
   0  14  -4-138.527 229.441  13
   0  14  -6 2909.22 229.411  18
   0  14  -6 3157.16 270.760   4
   0  14  -8-6.42648 183.468  18
   0  14   8-61.4156 202.917  19
   0  14  -8 449.629 203.183   4
   0  14 -10 1209.51 206.105   4
   0  14 -10 1453.33 234.228   2
   0  14 -10 1314.36 225.546  18
   0  14  10 3.24576 215.238  19
   0 -14 -10 1550.22 199.321   6
   0  14 -10 1303.63 229.887  40
   0  14  10 372.890 291.145  11
   0  14  10 6.86977 258.480  13
   0  14  12 75.5017 223.096  19
   0  14 -12 245.707 214.722  18
   0  14 -12 231.683 188.713  20
   0 -14  12 306.008 184.401   8
   0  14 -12 320.532 186.501   4
   0  14  12 40.1785 272.666  13
   0  14  12 92.4495 288.834  11
   0  14  14-69.1497 315.344  11
   0  14  14 203.052 274.087  13
   0 -14  14-237.618 208.305   8
   0  14  14 36.0144 224.473  19
   0  14 -14 94.6794 192.845  20
   0  14 -14 115.253 230.705  18
   0  14  16 1077.07 364.378  11
   0  14  16 602.318 330.098  13
   0 -14  16 1332.14 244.681   8
   0  14 -16 1539.90 289.868  18
   0  14  16 2219.98 275.505  19
   0  14 -16 2589.37 252.164  20
   0  14  18 401.356 339.580  11
   0  14  18 158.639 314.502  13
   0 -14  18-408.494 218.941   8
   0  14 -18 108.117 199.962  20
   0  14 -18 4.78847 263.908  18
   0  14  20 322.850 351.306  11
   0  14  20 260.676 324.128  13
   0  14 -20 637.067 225.186  20
   0 -14  20 446.882 221.956   8
   0 -14 -22 114.478 212.115  25
   0 -14 -22 214.432 215.067   6
   0  14  22 138.556 346.843  11
   0  14  22-53.6754 316.905  13
   0  14  24 136.493 338.941  13
   0  14  24 330.419 358.950  11
   0  14  24 715.422 347.079  46
   0  14  26 175.071 350.914  13
   0  14  26 176.019 362.131  11
   0  14  26 503.599 351.260  46
   0  14  28 261.136 369.596  46
   0  14  28 522.992 370.160  11
   0  14  28 406.854 376.843  13
   0  14  30-173.708 330.564  46
   0  14  32 82.1831 314.405  46
   0  14  32 919.894 273.964  17
   0 -14  32 1243.30 200.392   9
   0  14  32 236.478 331.202  11
   0  14  32 323.518 332.851  13
   0  14  34-28.1056 281.262  46
   0  14  34 117.990 236.945  17
   0  14  34-52.5485 285.747  13
   0  14  34-91.7543 310.235  11
   0 -14  34-29.3651 156.541   9
   0  14 -36-71.4523 191.820  22
   0  14 -36-104.148 256.294  39
   0  14  36 422.996 211.358  17
   0  14  36-93.7206 277.220  11
   0  14  36 299.740 232.601  13
   0  14 -38 54.8412 137.430  22
   0 -14 -38 107.516 107.705  37
   0  14 -38-88.7201 200.905  39
   0  15  -1 4489.93 265.541  18
   0 -15  -1 3617.54 263.918  21
   0 -15   1 3812.37 258.232  21
   0 -15   3 1992.00 193.724  21
   0 -15  -3 1767.45 211.118  21
   0 -15  -5 3579.34 283.541   6
   0  15  -5 4840.00 360.392   2
   0  15  -7 4777.66 347.735  13
   0  15  -7 4902.35 293.595  18
   0  15  -9 5734.09 372.652   4
   0  15  -9 5872.94 405.240  13
   0 -15  -9 4857.23 329.991   6
   0  15  -9 4921.19 360.150  18
   0  15   9 4554.33 414.127  11
   0  15 -11 1828.56 238.727  20
   0  15 -11 1788.14 254.962  18
   0  15  13 3157.61 337.730  13
   0  15 -13 2757.88 309.149  18
   0  15  13 2257.12 277.844  19
   0  15 -13 3087.27 278.704  20
   0 -15 -13 3307.67 262.699   6
   0 -15  13 977.788 258.443   8
   0  15  13 668.218 374.174  11
   0  15 -15 133.178 207.476  20
   0  15 -15 165.169 261.739  18
   0 -15  15 67.9925 200.072   8
   0 -15 -15 652.422 210.973   6
   0  15  15-157.707 333.869  11
   0  15  15-95.0347 306.135  13
   0 -15 -17 94.3467 240.788  14
   0  15  17 653.138 351.015  13
   0  15  19 255.834 346.060  11
   0  15  19 9.56335 314.770  13
   0 -15 -19 120.268 217.242   6
   0 -15  19 54.2766 211.603   8
   0  15 -19-4.58678 207.398  20
   0  15 -19 105.727 270.099  18
   0 -15 -21 859.804 233.282   6
   0  15  21 49.6410 332.898  13
   0  15  21 456.368 371.223  11
   0 -15 -23 16.7149 210.822   6
   0  15  23 71.2942 315.101  46
   0  15  23 77.5126 351.959  11
   0  15  23-20.3742 338.429  13
   0  15  25 445.620 350.746  46
   0  15  25 61.7072 336.881  13
   0  15  25 375.033 362.753  11
   0  15  27 13.4235 358.439  46
   0  15  27 135.857 354.967  11
   0  15  27 176.935 351.224  13
   0  15  29 154.708 270.306  17
   0  15  29 126.850 338.852  46
   0  15  31 152.859 307.759  46
   0  15  31 229.026 256.427  17
   0  15  31-12.9048 316.718  13
   0  15  31 56.6257 324.587  11
   0 -15  31 219.535 179.450   9
   0  15  33 14.3398 289.557  46
   0  15  33 125.018 236.003  17
   0  15  33-113.226 311.344  11
   0 -15  33 72.6017 157.686   9
   0  15  33-63.8523 291.981  13
   0  15 -35-197.298 206.717  22
   0  15 -35-43.1872 243.394  39
   0  15  35-27.6254 201.219  17
   0 -15  35-114.942 137.207   9
   0  15  35-215.892 289.010  11
   0  15  35 123.611 232.889  13
   0  15 -37 37.7035 145.353  22
   0 -15 -37 143.507 116.224  37
   0  15 -37 7.75405 196.324  39
   0  16   0 562.397 246.432  13
   0 -16   0 29.2558 185.699   6
   0 -16   0 214.454 172.892  21
   0  16   0 270.277 173.551  18
   0 -16  -2-50.9996 182.988  21
   0  16  -2 65.9707 179.278  18
   0  16   2 381.870 155.884  18
   0 -16   2-183.893 176.754  21
   0  16  -2 267.347 255.385   2
   0 -16   2-136.156 192.069   6
   0 -16  -2-29.6949 187.109   6
   0  16   2 410.180 232.595  13
   0  16  -2-347.626 259.650  13
   0 -16  -4 813.221 207.822  21
   0  16   4 1702.32 184.020  18
   0  16  -4 1271.59 305.105   2
   0 -16  -4 1246.14 217.226   6
   0 -16   4 1481.99 205.265   6
   0  16   4 81.0524 255.432  13
   0  16  -4 2704.93 291.407  13
   0  16  -6 177.428 202.594  18
   0  16   6 254.029 145.517  18
   0  16   6 92.7686 230.621  13
   0  16  -6 171.474 270.577  13
   0 -16  -6 223.335 188.545   6
   0 -16   6 111.555 175.315   6
   0  16  -6 204.392 252.158   4
   0  16  -6 28.9317 269.106   2
   0  16  -8 968.936 230.700  18
   0  16  -8 996.545 299.279  13
   0 -16  -8 644.512 204.803   6
   0 -16   8 425.505 187.476   6
   0  16  -8 67.6605 274.043   2
   0  16  -8 1151.89 255.552   4
   0  16   8 803.352 254.772  13
   0 -16  10-182.274 183.097   8
   0  16 -10-44.1131 267.965   2
   0  16 -10-134.689 213.681  20
   0  16 -10-165.265 235.964  18
   0  16  10-98.9394 289.257  13
   0  16  12 1163.59 269.881  19
   0  16 -12 2764.17 304.143  18
   0  16 -12 2649.46 264.603  20
   0  16  12 176.388 322.163  13
   0  16  12 368.383 369.467  11
   0 -16  14 72.3701 204.720   8
   0 -16 -14 30.8675 218.226   6
   0  16 -14-61.5766 284.138  18
   0  16 -14 633.840 222.404  20
   0  16  14-186.723 326.292  13
   0  16  14-135.326 364.098  11
   0 -16 -16 102.574 211.080  14
   0  16  16-22.5378 360.361  11
   0  16  16 32.8408 321.049  13
   0  16 -16 1024.74 228.016  20
   0  16  16 723.337 251.846  19
   0  16 -16 542.413 295.768  18
   0 -16 -16 192.428 224.746   6
   0 -16  16 574.053 212.775   8
   0  16  18 165.396 361.484  11
   0  16  18 4.86789 317.500  13
   0  16 -18 287.155 215.417  20
   0  16 -18 39.2854 285.815  18
   0 -16 -18 56.3583 214.037   6
   0 -16  18 73.1142 207.913   8
   0  16  20 225.235 341.991  13
   0  16  20 588.449 379.589  11
   0 -16 -20 770.428 236.328   6
   0 -16 -22 117.720 201.289  25
   0  16  22 247.699 320.151  46
   0  16  22-30.5143 329.437  13
   0  16  22-98.1512 367.046  11
   0 -16 -22 27.4657 216.764   6
   0  16  24 803.255 348.765  46
   0  16  24 404.190 370.697  11
   0  16  24 213.717 353.156  13
   0  16  26 428.195 348.239  46
   0  16  26 109.761 342.013  13
   0  16  26 97.2485 356.699  11
   0  16  28 410.410 348.510  46
   0  16  30 10.7579 303.567  46
   0  16  30 80.4874 313.518  13
   0  16  30-155.591 332.219  11
   0 -16  30-29.3854 172.274   9
   0  16  32 221.924 302.690  46
   0 -16  32 381.110 165.863   9
   0  16  32-213.165 308.457  11
   0  16  32 91.6244 285.641  13
   0  16 -34 50.2282 202.124  22
   0 -16  34-14.9927 133.138   9
   0  16  34 100.237 239.554  13
   0  16 -36 230.283 156.663  22
   0 -16 -36 282.461 121.731  37
   0 -17  -3 1462.89 245.453  21
   0  17   3 2389.21 298.350  13
   0  17   5 7060.22 434.644  18
   0  17  -5 10551.8 542.231   4
   0  17   5 7374.01 484.292  13
   0  17  -5 10432.7 543.439  13
   0  17  -7 2187.19 269.095  18
   0  17  -7 46.8452 317.164   2
   0  17   7 440.442 274.009  13
   0  17  -7 2098.35 332.808  13
   0 -17  -7 865.175 225.441   6
   0 -17   7 1000.71 211.106   6
   0  17  -9 7379.77 495.353  13
   0  17  -9 7105.16 439.590  18
   0  17 -11 683.421 219.835  20
   0  17 -11 366.435 267.176  18
   0 -17  11 151.061 198.292   8
   0 -17 -11 70.1633 229.884   6
   0  17  11 292.229 290.363  13
   0  17 -13 2866.08 264.079  20
   0  17 -13 2861.92 334.604  18
   0 -17 -13 167.406 246.223   6
   0  17  13 231.100 328.419  13
   0 -17 -15 113.325 210.523  14
   0  17 -15-112.667 298.996  18
   0  17 -15 351.227 209.890  20
   0 -17  15 200.138 201.729   8
   0 -17 -15-61.2585 212.651   6
   0  17  15-480.691 385.557  11
   0  17  15-99.9620 320.485  13
   0 -17 -17 402.590 214.628  14
   0  17  17-101.223 378.481  11
   0  17  17 234.960 327.958  13
   0 -17 -17 307.804 229.539   6
   0  17 -17 374.326 310.873  18
   0  17  19-10.0762 325.804  13
   0  17  19-19.4655 381.194  11
   0 -17  19 313.646 203.122   8
   0 -17 -19 248.116 218.293   6
   0  17 -19 267.624 217.759  20
   0  17  21 111.152 387.649  11
   0  17  21 20.2737 331.373  13
   0  17  23-6.36497 322.830  46
   0  17  23-5.02277 325.851  13
   0  17  23-362.636 378.056  11
   0  17  25 799.106 350.258  46
   0  17  25 9.66732 331.152  13
   0  17  25-89.8854 369.540  11
   0  17  27 95.8077 331.920  46
   0  17  29 75.0293 309.544  46
   0  17  29-37.6467 326.759  11
   0  17  29-65.7628 302.063  13
   0 -17  29-18.7139 167.364   9
   0 -17 -31 120.581 203.633  21
   0  17  31 137.030 276.045  46
   0 -17  31-25.7852 150.105   9
   0  17  31 72.5678 266.088  13
   0  17  33 214.609 241.851  13
   0 -17  33-50.5532 132.070   9
   0  17 -35 81.5932 153.955  22
   0  18   0 610.328 224.857  18
   0 -18   0 625.113 203.279  21
   0  18   0 1112.59 295.474   2
   0 -18   0 393.029 222.237   6
   0  18   0 114.781 291.062  13
   0  18  -2 7.53158 215.629  18
   0 -18  -2 113.880 202.984  21
   0  18   2 152.278 199.068  18
   0  18  -2 61.0097 277.990   2
   0 -18  -2 118.271 218.702   6
   0 -18   2 166.220 202.438   6
   0  18  -2-92.4829 277.464  13
   0  18   2 338.421 265.462  13
   0 -18  -4 358.980 219.084  21
   0  18  -4 443.677 237.555  18
   0  18   4 1189.86 205.785  18
   0  18  -4 180.346 310.253   2
   0 -18   4 619.465 205.754   6
   0 -18  -4 469.106 221.088   6
   0  18   4 1010.20 269.706  13
   0  18  -4 902.880 298.783  13
   0  18  -6 243.828 243.549  18
   0 -18  -6 897.570 232.089  21
   0  18  -6 5.45977 300.037   2
   0 -18  -6 207.594 215.936   6
   0 -18   6-99.8710 194.855   6
   0  18  -6 134.877 314.168  13
   0  18   6 701.664 258.622  13
   0  18  -8 1618.94 281.546  18
   0 -18  -8 148.155 252.531  21
   0  18  -8 526.594 331.137   2
   0 -18   8 1080.94 211.700   6
   0 -18  -8 21.7850 231.550   6
   0  18   8 289.162 287.693  13
   0  18  -8 1336.23 336.298  13
   0  18 -10-329.755 289.093  18
   0  18 -10 365.125 214.810  20
   0  18  10 131.991 288.047  13
   0 -18 -10 51.6371 229.563   6
   0 -18  10 311.142 199.884   8
   0  18 -10 72.9058 296.423   2
   0  18 -12 271.417 288.595  18
   0  18 -12 557.330 212.907  20
   0 -18 -12 107.708 227.990   6
   0 -18  12 610.642 201.613   8
   0  18  12 151.507 295.828  13
   0 -18 -14 24.4489 213.807  14
   0  18 -14-499.389 302.018  18
   0  18 -14 36.0736 202.489  20
   0 -18 -14-26.0511 222.878   6
   0  18  14 14.3122 293.752  13
   0 -18 -16 305.334 224.855  14
   0  18  16 247.919 325.910  13
   0 -18 -16 115.082 244.679   6
   0  18  18 29.8799 315.760  13
   0 -18  18 170.363 199.916   8
   0 -18 -18 3.66038 212.944   6
   0  18 -18 323.504 216.035  20
   0  18  20-188.487 321.700  13
   0 -18 -20 163.120 212.215   6
   0 -18 -22-40.4137 175.594  25
   0  18  22 380.670 321.927  46
   0  18  22-53.5378 327.364  13
   0 -18 -22 33.1459 207.336   6
   0  18  24 330.988 337.551  46
   0  18  24 858.554 332.005  13
   0  18  26 5.84460 326.592  46
   0  18  26-4.33237 302.430  13
   0  18  28 116.936 318.901  46
   0  18  28 323.344 286.045  13
   0 -18  28 91.1885 162.327   9
   0 -18  30 39.5182 149.275   9
   0  18  30 183.351 259.277  13
   0 -18 -30 8.07083 200.122  21
   0  18  30-26.3599 271.439  46
   0  18  32 504.105 226.751  13
   0  18 -34-67.4779 155.808  22
   0  19  -1 1660.17 275.860  18
   0  19   1 1129.53 269.865  18
   0  19   1 2535.13 326.223  13
   0  19  -1 2344.30 322.771  13
   0 -19   1 1724.12 249.704   6
   0 -19  -1 2023.42 265.383   6
   0  19  -1 2796.64 327.676   2
   0  19   3 1802.81 248.230  18
   0  19  -3 1662.62 270.072  18
   0 -19  -3 1040.52 239.503  21
   0  19  -3 1114.79 325.960  13
   0  19   3 1802.43 301.264  13
   0 -19   3 1286.62 230.904   6
   0 -19  -3 729.522 253.393   6
   0  19  -3 787.234 326.533   2
   0 -19  -5 3093.90 291.780  21
   0  19  -5 3983.79 383.851  13
   0  19   5 3397.40 345.387  13
   0  19  -5 3761.74 322.849  18
   0  19  -7 1726.53 283.376  18
   0 -19  -7 1772.17 269.111  21
   0  19  -7 201.066 340.288   2
   0 -19  -7 765.965 264.771   6
   0 -19   7 1161.37 219.743   6
   0  19   7 2250.38 314.205  13
   0  19  -7 1526.63 346.128  13
   0  19  -9 2254.58 319.917  18
   0  19  -9 2538.74 263.261  20
   0 -19   9 2154.39 246.641   8
   0  19  11 269.816 304.236  13
   0  19 -11 398.386 288.938  18
   0  19 -11 801.952 215.862  20
   0 -19 -11 107.185 237.072   6
   0  19  13 615.612 337.936  13
   0 -19 -13 209.331 255.720   6
   0 -19 -15 459.328 226.499  14
   0  19  15 183.049 311.412  13
   0 -19  15 498.456 211.142   8
   0 -19 -15 594.017 237.682   6
   0  19 -15 1306.20 321.514  18
   0  19 -15 873.629 226.158  20
   0 -19 -17 256.136 202.629  14
   0  19  17 195.326 307.098  13
   0  19 -17 192.890 206.378  20
   0 -19 -17 128.706 221.463   6
   0 -19  17 106.842 197.303   8
   0 -19 -19 24.7169 212.784   6
   0 -19  19-115.808 198.487   8
   0  19  19 486.366 310.372  13
   0 -19 -21 487.944 188.870  25
   0  19  21 409.613 323.413  46
   0  19  21 659.616 317.523  13
   0 -19 -21 152.461 216.255   6
   0  19  23 157.173 319.793  46
   0  19  25 777.473 294.323  13
   0 -19 -25 493.253 238.276  21
   0  19  25 149.483 333.767  46
   0  19  27-22.2568 269.896  13
   0  19  27 65.2070 305.080  46
   0 -19  27 33.1498 151.049   9
   0 -19 -27 182.557 218.863  21
   0  19  29-86.8754 269.189  46
   0  19  29-25.5308 257.201  13
   0 -19 -29 54.2366 194.752  21
   0 -19  29 78.8052 142.490   9
   0 -19 -31 59.8376 135.247  37
   0  19  31-94.6223 211.674  13
   0 -19  31 22.4552 117.668   9
   0  19 -33 167.895 153.406  22
   0  20   0 590.557 233.982  18
   0  20   0 329.204 286.098  13
   0 -20   0 380.976 218.206   6
   0  20   0 123.405 283.378   2
   0 -20  -2 146.678 221.455   6
   0  20   2 472.385 270.003   2
   0  20   2 127.268 217.020  18
   0 -20  -2-256.359 210.101  21
   0  20  -4 705.449 270.344  18
   0  20   4 355.191 294.700  13
   0  20  -4 1135.27 321.498  13
   0 -20  -4 443.072 244.931   6
   0 -20   4 817.301 223.104   6
   0  20  -4 284.144 321.023   2
   0 -20  -4 849.644 232.353  21
   0  20  -6-97.2080 254.014  18
   0  20  -6-56.9706 303.904   2
   0 -20   6-200.741 206.693   6
   0 -20  -6-55.4337 246.691   6
   0  20  -6-396.886 320.836  13
   0  20   6 36.2126 281.496  13
   0  20  -8 214.320 331.231   2
   0 -20  -8 264.411 260.100   6
   0  20  10 331.817 290.133  13
   0 -20 -10 7.84255 228.152   6
   0 -20  10 160.955 195.972   8
   0  20 -10-280.467 280.030  18
   0 -20 -10 95.1958 253.680  21
   0 -20 -12 746.440 263.988  14
   0  20  12 1599.23 327.958  13
   0 -20 -12 935.483 251.746   6
   0 -20  12 1801.70 229.114   8
   0  20 -12 2174.64 328.895  18
   0 -20 -12 162.039 276.361  21
   0 -20 -14 393.786 225.561  14
   0  20  14-62.0522 291.562  13
   0 -20 -14-98.3933 223.068   6
   0 -20  14 128.883 191.218   8
   0 -20 -14 137.871 253.624  21
   0  20 -14-35.1609 298.126  18
   0  20  16 229.326 303.912  13
   0 -20 -16 121.045 207.602  14
   0 -20  16 168.288 193.336   8
   0 -20 -16-11.0093 219.430   6
   0 -20 -16 312.300 256.945  21
   0  20  18 55.9820 284.134  13
   0 -20 -18 77.7632 238.743  21
   0 -20  18-27.8877 187.506   8
   0 -20 -18-73.6816 212.089   6
   0 -20 -20 353.215 243.090  21
   0  20  20 457.708 294.778  13
   0  20  20 345.569 313.189  46
   0 -20 -22 485.559 235.279  21
   0 -20 -22-72.4422 199.107   6
   0  20  22-22.0052 315.130  46
   0 -20 -24 237.138 221.387  21
   0  20  24 374.949 277.026  13
   0  20  24-83.9400 310.234  46
   0 -20 -26 5.69019 206.511  21
   0  20  26-45.1989 256.113  13
   0  20  26-271.537 308.620  46
   0 -20  28 49.6298 138.756   9
   0  20  28-103.772 236.475  13
   0  20  30-84.0980 200.744  13
   0 -20  30-9.61090 107.600   9
   0  20 -32 96.5685 140.782  22
   0  21   1 832.738 254.298  18
   0  21  -1 360.552 260.554  18
   0  21  -1 218.127 289.789   2
   0  21   1 300.462 282.380   2
   0 -21  -1 459.525 236.300   6
   0 -21   1 421.858 223.534   6
   0  21   1 1264.94 291.090  13
   0  21  -1 1529.73 305.169  13
   0  21  -3 188.973 260.172  18
   0  21  -3 1280.97 311.185  13
   0  21   3 362.614 294.143  13
   0 -21   3 475.689 220.480   6
   0 -21  -3 106.902 234.224   6
   0  21   3 181.548 276.390   2
   0  21  -3 196.298 294.150   2
   0  21  -5 445.142 291.066  18
   0  21   5 1315.29 316.261  13
   0 -21   5 1102.41 235.989   6
   0 -21  -5 416.573 255.034   6
   0  21   5 408.207 296.522   2
   0  21  -5 197.659 333.437   2
   0 -21  -5 717.355 248.476  21
   0  21  -7 45.5836 282.496  18
   0 -21  -7 341.292 254.453  21
   0  21  -7 217.637 304.475   2
   0 -21   7 854.907 208.826   8
   0 -21  -7 317.106 248.767   6
   0 -21  -9 763.120 265.935   6
   0 -21  -9 509.404 267.351  21
   0 -21 -11 378.789 257.839  14
   0  21  11 1170.54 301.499  13
   0 -21  11 964.520 217.640   8
   0 -21 -11 253.463 247.388   6
   0 -21 -11 195.145 257.299  21
   0  21 -11 1306.05 309.018  18
   0 -21 -13-154.676 232.699  14
   0  21  13 140.292 287.590  13
   0 -21 -13 18.9212 224.451   6
   0 -21  13 457.410 192.562   8
   0  21 -13 340.908 291.748  18
   0 -21 -13 293.714 246.022  21
   0 -21 -15 149.929 212.916  14
   0  21  15 536.476 289.992  13
   0 -21 -15 21.8250 224.307   6
   0 -21  15 76.2213 185.673   8
   0 -21 -15 103.691 238.105  21
   0  21  17 1109.36 298.649  13
   0 -21 -17 772.372 252.823  21
   0 -21 -17 345.608 226.610   6
   0 -21  17 213.643 191.780   8
   0 -21 -19 202.965 225.562  21
   0  21  19 99.9969 299.848  46
   0  21  21 194.418 267.841  13
   0 -21 -21 364.833 222.952  21
   0 -21 -21-75.5857 188.005   6
   0  21  21 113.332 308.389  46
   0  21  23-180.340 305.685  46
   0  21  23 138.073 259.748  13
   0 -21 -23 323.722 213.636  21
   0  21  25-69.0346 282.515  46
   0 -21 -25 7.88356 207.459  21
   0  21  27 90.5552 219.644  13
   0  21  29 175.886 190.115  13
   0 -21  29 94.6712 104.541   9
   0  22   0 73.3114 254.687  18
   0  22   0 129.965 308.867   2
   0  22  -2-140.313 252.436  18
   0  22  -2 70.4236 263.920   2
   0  22   2-73.8690 258.866   2
   0 -22   2 109.511 208.898   6
   0 -22  -2-27.3507 220.217   6
   0  22  -2-265.832 288.239  13
   0  22   2-104.488 277.454  13
   0  22  -4-23.5559 263.879  18
   0  22  -4 878.001 308.372  13
   0  22   4-65.9141 290.123  13
   0 -22   4 11.0598 211.681   6
   0 -22   4 167.670 202.120   8
   0 -22  -4 387.818 231.006   6
   0  22   4 127.552 272.712   2
   0  22  -4 123.856 281.825   2
   0  22  -6 63.6193 274.559  18
   0  22   6 641.830 304.593  13
   0 -22   6 331.697 205.121   8
   0 -22  -6 118.764 234.809   6
   0  22   6 335.669 282.388   2
   0  22  -6-5.21531 279.613   2
   0 -22  -6 221.004 232.197  21
   0  22   8 1306.93 305.813  13
   0  22  -8 192.580 300.112  18
   0 -22   8 1090.19 217.995   8
   0 -22  -8 430.663 246.367   6
   0 -22  -8 95.2839 245.220  21
   0  22  10-243.640 286.033  13
   0 -22 -10 64.9474 237.043  14
   0 -22 -10 106.875 219.833   6
   0 -22  10 126.784 188.727   8
   0  22 -10-20.8874 273.879  18
   0 -22 -10-108.797 231.101  21
   0 -22 -12 266.754 235.999  14
   0  22  12 156.111 286.039  13
   0 -22  12 412.700 190.189   8
   0 -22 -12 80.8371 222.758   6
   0  22 -12 10.5421 279.333  18
   0 -22 -12 298.914 240.775  21
   0  22  14 58.1507 279.738  13
   0 -22 -14-42.0212 213.227   6
   0 -22  14 16.6573 175.611   8
   0 -22 -14 25.2731 227.585  21
   0 -22 -16 238.494 196.141  14
   0 -22 -16 237.627 228.262  21
   0 -22  16 143.035 178.958   8
   0  22  18 326.021 268.424  13
   0  22  18 64.1869 290.477  46
   0 -22 -18-48.4533 217.682  21
   0 -22 -18-137.102 192.739   6
   0  22  20-193.630 256.043  13
   0 -22 -20 130.535 152.818  25
   0 -22 -20 47.6518 202.757  21
   0 -22 -20 107.460 174.249   6
   0  22  20 272.113 292.206  46
   0 -22 -22 193.809 196.997  21
   0  22  22 229.679 248.833  13
   0  22  22 110.500 282.599  46
   0 -22 -24 502.668 200.211  21
   0  22  24 1350.20 248.181  13
   0 -22  26 49.7390 115.032   9
   0  22  26 518.817 215.182  13
   0 -22  28 34.4048 91.4257   9
   0  22  28 147.962 176.021  13
   0  23  -1 25.8349 237.890  18
   0  23  -1-18.8793 251.542   2
   0  23   1-224.346 248.713   2
   0 -23  -1-45.6436 220.540   6
   0 -23   1 33.9070 211.796   6
   0  23  -1-294.057 293.263  13
   0  23   1-390.895 289.015  13
   0  23  -3-8.98787 243.908  18
   0  23   3 116.678 247.719   2
   0  23  -3 100.797 268.824   2
   0  23   3-4.66900 277.647  13
   0  23  -3-76.1648 287.284  13
   0 -23  -3 7.65159 219.551   6
   0 -23   3 229.152 200.713   8
   0  23   5 682.422 282.773  13
   0  23  -5 92.9808 260.405  18
   0 -23   5 138.192 198.964   8
   0 -23  -5-15.2444 219.918   6
   0 -23   7 361.037 196.415   8
   0 -23  -7-52.8728 218.097   6
   0 -23  -7 282.126 245.283  14
   0  23   7-91.6963 286.717  13
   0 -23  -7 64.1973 218.256  21
   0 -23  -9 138.649 213.799   6
   0 -23   9 399.401 191.493   8
   0  23   9-232.492 290.277  13
   0 -23  -9 20.1932 238.608  14
   0 -23  -9 40.7589 218.059  21
   0 -23 -11 3.48784 206.988   6
   0 -23  11 33.5896 180.241   8
   0  23  11-269.690 288.791  13
   0 -23 -11 94.3219 217.206  21
   0 -23  13 453.874 180.452   8
   0 -23 -13 112.002 214.899  21
   0  23  15 131.085 273.105  13
   0 -23 -15 228.416 195.825  14
   0 -23 -15 9.17099 194.325   6
   0 -23  15 42.0368 172.106   8
   0 -23 -15 22.2323 215.285  21
   0  23  17 340.179 263.806  13
   0 -23 -17 85.6096 204.587  21
   0 -23 -17 33.4668 183.721   6
   0 -23 -19 113.261 151.496  25
   0 -23 -19 231.758 194.228  21
   0 -23 -19 55.8446 168.810   6
   0  23  19-143.617 247.800  13
   0 -23 -21 183.159 180.938  21
   0  23  21 18.8682 234.232  13
   0  23  23 54.9507 220.046  13
   0 -23  25-15.6131 101.614   9
   0  23  25 112.398 196.811  13
   0  23  27 97.2317 150.317  13
   0  24   0 307.532 237.341   2
   0 -24   0-3.64559 212.362   6
   0 -24   0 488.348 191.009   8
   0  24   0 62.7917 276.236  13
   0  24  -2 40.9603 235.001  18
   0  24   2 33.7938 231.633   2
   0 -24  -2-76.9376 224.831   6
   0 -24   2 282.773 189.758   8
   0  24   2 58.2519 272.998  13
   0  24  -4 110.412 249.735  18
   0  24   4 734.113 241.395   2
   0 -24   4 698.148 201.859   8
   0 -24  -4 32.5476 218.641   6
   0 -24  -4 542.700 239.992  14
   0  24   6 21.0892 233.989   2
   0  24  -6-113.020 248.521  18
   0 -24   6-54.3317 185.493   8
   0 -24   8 212.070 182.824   8
   0  24   8 108.746 234.548   2
   0 -24  10 500.573 185.337   8
   0 -24  10 271.706 199.971  14
   0 -24 -10 36.0964 217.347  14
   0  24  10 57.3471 236.219   2
   0 -24 -12 33.5555 187.721   6
   0 -24  12 173.011 173.615   8
   0 -24 -12-32.0929 203.579  21
   0 -24 -12 35.7505 203.552  14
   0  24  12 135.232 232.191   2
   0 -24  14 252.337 167.546   8
   0 -24 -14 80.9983 184.451   6
   0 -24 -14 30.1779 194.841  21
   0 -24 -14 14.4978 193.203  14
   0  24  14 289.862 263.273  13
   0  24  14 358.254 233.191   2
   0 -24 -16 186.883 178.147   6
   0 -24 -16 132.736 185.109  21
   0  24  16 67.0527 252.415  13
   0  24  16 461.731 228.744   2
   0 -24 -18 57.6482 171.635  21
   0 -24 -18 13.0171 144.124  25
   0  24  18-112.102 237.387  13
   0 -24 -18 76.8668 158.102   6
   0  24  20-176.172 220.521  13
   0  24  22-400.543 206.067  13
   0  24  24 222.060 165.945  13
   0 -24  24 16.1243 90.1920   9
   0 -25  -1 269.036 217.240  14
   0 -25   1 119.180 214.531  14
   0  25   1-4.09731 260.333  13
   0 -25   1 78.2731 180.275   8
   0 -25  -1 36.5711 179.883   8
   0 -25  -3 123.867 215.816  14
   0 -25   3 82.6235 205.174  14
   0  25   3 410.205 261.763  13
   0 -25  -3 128.225 176.430   8
   0 -25  -3 10.0749 199.457   6
   0 -25   3 44.0024 178.936   8
   0 -25   5 269.010 203.721  14
   0 -25  -5 530.473 179.127   8
   0 -25  -7 121.245 208.333  14
   0 -25   7 157.603 190.868  14
   0  25   7-254.051 263.253  13
   0 -25   7-115.550 178.399   8
   0 -25  -7-15.7366 196.126   6
   0 -25   9 82.1960 184.898  14
   0 -25  -9-129.356 208.454  14
   0 -25  -9-32.6298 187.276   6
   0 -25   9 166.670 173.578   8
   0  25  11-136.460 251.203  13
   0 -25  11 70.6508 170.874  14
   0 -25 -11-58.1216 193.287  14
   0 -25  11 55.0791 163.864   8
   0 -25 -11-325.855 187.747   6
   0 -25 -13 80.2045 181.823  14
   0 -25  13 146.451 157.878   8
   0 -25 -13-149.131 178.582   6
   0  25  15 214.867 226.435  13
   0 -25 -15-83.9268 164.325   6
   0 -25 -17 25.6929 140.372  25
   0  25  17 14.1848 213.275  13
   0 -25 -17-162.284 154.034   6
   0  25  19 163.589 194.088  13
   0  25  21-147.886 172.021  13
   0  25  23 104.613 139.380  13
   0 -26   0 141.844 198.326  14
   0 -26   0 524.051 172.901   8
   0 -26   2 98.8281 197.336  14
   0 -26  -2 338.034 198.739  14
   0 -26  -2 102.467 159.597   8
   0 -26   2 131.834 170.095   8
   0 -26   4 45.0503 190.784  14
   0  26   4 176.696 247.789  13
   0 -26  -4 74.2647 196.512  14
   0 -26  -4 48.3539 153.297   8
   0 -26   4 209.103 170.124   8
   0 -26  -6 1268.86 212.016  14
   0 -26   6 1072.27 191.824   8
   0 -26  -8 43.3557 188.201  14
   0 -26   8 286.317 185.809  14
   0  26  10-236.093 237.864  13
   0 -26 -10 33.3815 179.903  14
   0 -26  10 20.7000 158.216  14
   0 -26  10 103.503 156.897   8
   0  26  12 85.4668 227.636  13
   0 -26 -12-143.391 172.721  14
   0 -26 -14 227.393 160.988  25
   0  26  14 266.086 215.068  13
   0 -26 -16 73.7871 128.176  25
   0  26  16-22.3151 194.829  13
   0  26  18-379.568 179.578  13
   0  26  20 26.8142 143.269  13
   0 -27  -1-17.0133 175.267  14
   0 -27   1-6.26973 179.737  14
   0 -27   3 16.0987 177.282  14
   0 -27  -3-14.9489 173.165  14
   0 -27   3 468.682 156.758   8
   0 -27  -5 14.6306 172.104  14
   0 -27   5 50.8819 163.556  14
   0 -27  -7-116.310 175.079  14
   0 -27   7 57.6934 153.616  14
   0 -27  -9-223.343 170.940  14
   0  27   9-426.646 219.110  13
   0 -27   9-55.1952 140.151  14
   0  27  11-81.5502 201.552  13
   0 -27 -11-58.2840 148.643  14
   0  27  13-2.28822 187.868  13
   0 -27 -13 76.9721 132.729  25
   0 -27 -15-28.4322 105.834  25
   0  27  17-186.034 142.097  13
   0 -28   0-133.733 157.063  14
   0 -28  -2-55.0870 152.594  14
   0 -28   2-74.9784 149.837  14
   0 -28   4 35.8103 138.883  14
   0 -28  -4 304.472 152.243  14
   0 -28  -6-126.821 146.497  14
   0 -28   6-51.2907 130.900  14
   0 -28 -10 41.9785 120.900  25
   0 -28 -12 53.4347 102.040  25
   0 -29  -1-239.325 116.082  14
   0 -29   1-124.580 112.630  14
   0 -29   3-129.085 105.897  14
   0 -29  -3-44.2540 109.576  14
   0 -29  -7 25.6748 93.6076  25
   1   0 -43-69.0906 190.365  36
   1   0 -41 237.907 236.760  32
  -1   0  41 433.684 204.942  10
   1   0 -41-99.9912 248.941  36
   1   0 -41 504.462 283.643  48
  -1   0  39 71.8107 243.903  10
   1   0 -39-166.687 327.229  48
   1   0 -39-44.4156 260.631  32
   1   0 -39-35.7882 203.996  39
   1   0 -37 25.9207 342.686  48
   1   0 -37 22.5578 283.781  32
   1   0 -37 81.3479 225.744  39
  -1   0  35 161.663 311.162  10
   1   0 -33-150.466 360.350  47
  -1   0  33-23.8413 247.564  46
   1   0 -33-260.807 389.757  48
   1   0 -33 430.482 216.617  22
  -1   0  33-207.683 337.852  10
   1   0 -31-131.622 207.405  22
   1   0 -29 174.332 207.862  22
  -1   0  29 138.908 251.688  46
   1   0 -29-157.569 347.084  47
   1   0 -29 297.396 218.375   3
   1   0 -27-235.201 206.152  22
  -1   0  27 179.076 233.115   9
  -1   0  27-75.6056 254.708  46
   1   0 -27 140.836 294.540  47
   1   0 -27 217.107 210.126   3
   1   0 -25-361.815 191.481  22
   1   0 -25-26.6760 252.318  47
  -1   0  25-106.849 245.615  46
  -1   0  25 163.642 219.910   9
   1   0 -25-45.4651 191.968   3
   1   0 -23-191.735 169.062   7
  -1   0  23-233.863 234.070  46
   1   0 -23 3.83037 208.653  47
   1   0 -21 170.663 198.360  47
  -1   0  21-114.930 221.816  46
  -1   0  21 208.359 171.724   9
   1   0 -21-8.91387 148.701   7
   1   0 -21 68.4083 172.902   5
   1   0 -21 65.0941 159.352   3
  -1   0  19-55.5980 206.145  46
  -1   0  19 178.603 171.937   9
   1   0 -19 375.544 171.546   5
   1   0 -19 5.82265 149.560   7
   1   0 -19-56.7519 159.812   3
  -1   0  17-9.57738 162.769   9
   1   0 -17-16.8168 138.063   7
   1   0 -17 162.001 162.312   5
  -1   0  17-68.3023 197.241  46
   1   0 -15 37.3572 73.2782  25
  -1   0  15-161.612 143.787   9
   1   0 -15 68.1718 143.231   5
   1   0 -15 223.095 123.931   7
  -1   0  13-105.585 151.317  46
   1   0 -13 70.8498 102.837   1
   1   0 -13 107.769 121.844   5
  -1   0  13-80.2979 120.835   9
   1   0 -13 144.288 105.392   7
  -1   0  11 73.4710 134.062  46
   1   0 -11-3.13705 92.7409   1
   1   0 -11 11.5317 98.5858   7
  -1   0  11 15.8764 106.743   9
  -1   0   9 32.9153 124.277  46
   1   0  -9 11.9263 84.5495   1
   1   0  -9 2.60731 94.6622   7
  -1   0   7-52.7198 101.617  46
   1   0  -7 67.6238 73.2476   1
   1   0  -7-2.80434 79.1571   7
   1   0  -5 27.2921 59.2157   1
  -1   0   5-13.7442 80.9578  46
   1   0  -3 37.0573 36.1207   4
  -1   0   3 54.8490 37.4642   4
   1   0  -3-31.3013 40.6221   1
  -1   0   3 22.7113 51.7700  46
   1   0  -1-11.5071 22.4209   4
  -1   0   1 8.28616 22.0779   4
  -1   0   1-0.92800 32.1498  33
  -1   0   1-5.78148 26.9637  46
   1   0  -1 12.3255 29.0978  46
   1   0   1 25.0435 33.9143  43
  -1   0  -1 22.6412 36.8887  43
  -1   0  -1-5.65086 28.1239  40
   1   0   1 32.3667 31.8242  32
  -1   0  -1 23.6865 33.6575  30
  -1   0  -1-3.30038 35.4173  32
   1   0   1 2.96751 28.7929  30
  -1   0  -3-41.1689 62.3109  47
  -1   0  -3 13.5271 49.3889  44
  -1   0  -3-0.48375 48.6030  45
   1   0   3 24.4326 27.0256   8
  -1   0  -3 16.1791 43.6796  40
  -1   0  -5-51.5751 66.7423  29
  -1   0  -5 43.8280 62.4001  27
  -1   0  -5-42.9615 63.0939  40
  -1   0  -5 17.4828 47.2721   8
  -1   0  -5-9.41537 98.8768  47
  -1   0  -7-33.0300 76.9378   3
  -1   0  -7 88.4958 96.5296  29
  -1   0  -7 15.7913 79.9887  25
  -1   0  -7-46.6879 142.225  47
  -1   0  -7 25.7782 80.9498  40
  -1   0  -7 35.8451 75.6677  20
  -1   0  -9 5.45056 70.7895   7
  -1   0  -9 24.2031 88.8231  25
  -1   0  -9 89.2598 203.314  47
  -1   0  -9 7.81526 88.3235   3
  -1   0  -9-4.45533 88.4494  40
  -1   0 -11 163.396 82.5197   7
   1   0  11 3.62717 96.1287   9
  -1   0 -11 17.8564 94.9619  25
  -1   0 -11 81.5813 190.668  47
   1   0  11 33.6138 126.147  46
  -1   0 -11 81.3253 101.829   3
  -1   0 -11 29.8755 95.6102  40
  -1   0 -13 76.1545 115.486   3
  -1   0 -13 52.5546 103.963  25
   1   0  13 26.1108 112.123   9
  -1   0 -13 11.9407 95.8278   7
   1   0  13 9.36443 147.126  46
  -1   0 -15-127.436 154.345   3
   1   0  15-168.743 144.401   9
  -1   0 -15 105.571 116.658  25
  -1   0 -15 31.4502 122.040   7
  -1   0 -15-10.3517 217.789  47
  -1   0 -17 29.3076 118.871  25
  -1   0 -17 44.7805 220.734  47
   1   0  17-5.49359 206.015  46
   1   0  17 41.3572 159.780   9
  -1   0 -17 357.144 167.052   3
  -1   0 -19 95.9220 111.621  25
  -1   0 -19-460.443 231.779  47
   1   0  19-56.4322 207.318  46
  -1   0 -19-9.12506 159.532   3
   1   0  19 123.038 156.933   9
  -1   0 -21-16.0062 231.305  47
   1   0  21-32.1277 206.023  46
  -1   0 -21-2.62690 161.335   3
   1   0  21 38.6621 167.588   9
   1   0  23-60.7318 231.412  46
  -1   0 -23-322.014 259.731  47
  -1   0 -25 309.817 226.193  22
   1   0  25 283.455 235.896   9
  -1   0 -25 338.359 325.301  48
   1   0  25 133.431 268.644  46
  -1   0 -25 681.594 313.226  47
  -1   0 -27-127.443 226.926  22
  -1   0 -27-77.1550 325.013  48
   1   0  27 46.7670 264.095  46
  -1   0 -27-651.506 349.092  47
  -1   0 -29 73.1258 229.820  22
   1   0  29-134.117 254.611  46
  -1   0 -29 44.6828 346.256  48
  -1   0 -31 337.525 249.189  22
  -1   0 -31 233.144 364.017  48
   1   0  31-101.935 327.896  10
   1   0  33-134.225 305.356  10
  -1   0 -33 404.159 229.004  22
  -1   0 -33 123.461 270.706  39
  -1   0 -33-159.110 309.101  32
  -1   0 -33-58.7384 376.142  48
  -1   0 -35 134.337 216.274  22
  -1   0 -35-79.6492 311.989  32
  -1   0 -37 210.597 192.045  22
  -1   0 -37-65.2466 349.137  48
  -1   0 -37-55.2484 282.487  32
  -1   0 -37 123.076 237.721  39
  -1   0 -39 248.368 210.534  39
  -1   0 -39-152.671 261.025  32
  -1   0 -39-160.478 263.752  36
  -1   0 -41-264.784 245.511  36
  -1   0 -41 160.296 182.519  39
  -1   0 -43-12.7433 164.065  36
  -1   0 -43-16.8245 158.435  38
   1   1 -42-370.037 248.026  36
   1  -1 -42 2.88809 209.365  36
  -1  -1  42 225.640 168.631  10
  -1  -1  40 341.553 226.330  10
  -1   1  40 309.655 230.288  10
   1   1 -40-167.475 306.205  48
   1  -1 -40 282.605 284.927  48
   1   1 -40 103.261 262.607  32
   1  -1 -40 105.636 243.476  32
   1   1 -40 120.579 192.653  39
  -1   1  38 361.357 269.604  10
  -1  -1  38 353.920 262.297  10
   1   1 -38-66.4204 343.239  48
   1  -1 -38 208.755 314.166  48
   1   1 -38 83.6216 294.745  32
   1  -1 -38-121.427 263.239  32
   1   1 -38 78.2717 217.437  39
   1   1 -36 125.284 368.568  48
   1  -1 -36-192.662 332.718  48
  -1  -1  36 48.9412 298.637  10
   1   1 -34-114.772 384.551  48
   1  -1 -34 194.741 369.158  48
  -1   1  34 392.800 260.664  46
   1   1 -34 242.874 202.316  22
  -1  -1  34-274.186 336.230  10
  -1   1  34 76.1029 330.906  10
   1   1 -32 71.5256 357.928  48
   1  -1 -32 403.685 355.434  48
   1  -1 -32 655.486 222.081  22
   1   1 -32 261.951 211.819  22
  -1   1  32-475.317 354.867  10
   1   1 -30 610.426 220.339  22
   1  -1 -30 854.003 230.575  22
   1   1 -30-31.7953 357.008  47
  -1   1  30 149.526 264.971  46
  -1  -1  30 59.7260 260.006  46
   1  -1 -30 124.853 338.403  47
   1   1 -30 358.931 227.295   3
   1  -1 -28 807.637 219.391  22
   1   1 -28 701.215 220.314  22
  -1  -1  28 868.453 257.297   9
   1   1 -28 92.1187 326.137  47
   1  -1 -28 769.841 317.694  47
  -1   1  28 34.2383 273.894  46
  -1  -1  28 97.5229 278.154  46
   1  -1 -28 692.241 228.131   3
   1   1 -28 985.526 225.586   3
   1   1 -26 166.031 198.108  22
   1  -1 -26 287.144 198.617  22
  -1  -1  26 866.522 260.909   9
   1   1 -26 133.041 203.002   3
   1  -1 -26 295.206 207.771   3
  -1   1  26-126.340 260.239  46
  -1  -1  26-27.3793 247.224  46
   1   1 -26-99.5150 300.401  47
   1  -1 -26 316.159 274.744  47
  -1   1  24 519.455 210.809   9
  -1  -1  24-120.761 206.456   9
   1  -1 -24-312.494 246.508  47
  -1   1  24-170.663 244.980  46
   1   1 -24-327.256 243.260  47
  -1  -1  24-351.860 255.425  46
   1  -1 -24 15.9152 191.110   3
   1   1 -22 714.231 165.592   3
   1  -1 -22 473.013 173.979   3
   1  -1 -22 395.617 161.005  22
   1  -1 -22 448.354 186.223   5
   1   1 -22 483.209 179.458   5
   1   1 -22 736.453 158.781   7
   1  -1 -22 717.956 168.188   7
   1   1 -22 640.755 218.948  47
   1  -1 -22 349.969 209.086  47
  -1  -1  22 166.791 220.368  46
  -1   1  22 11.3347 215.607  46
  -1   1  20 406.600 205.440  46
  -1  -1  20 377.250 211.913  46
  -1  -1  20 269.622 173.611   9
  -1   1  20 521.356 178.834   9
   1   1 -20 316.623 147.916   7
   1   1 -20 160.984 170.674   5
   1  -1 -20 138.324 170.701   5
   1  -1 -20 126.912 158.836   7
   1  -1 -20 114.284 160.329   3
   1   1 -20 221.824 154.686   3
  -1   1  18 624.588 218.798  46
  -1  -1  18 2.89074 196.885  46
  -1   1  18 841.225 185.872   9
   1   1 -18 217.038 156.447   5
   1  -1 -18 400.053 181.592   5
  -1  -1  18-188.238 173.329   9
   1   1 -18 52.8869 136.196   7
   1   1 -18 184.580 131.368   1
   1  -1 -18 584.615 181.792   3
  -1  -1  16 304.354 185.885  46
  -1   1  16-95.8635 204.225  46
   1   1 -16 359.231 137.277   7
   1   1 -16 184.429 150.866   5
  -1  -1  16-47.5324 157.676   9
   1  -1 -16 73.8985 144.691   7
   1  -1 -16 131.736 166.854   5
   1   1 -16 409.096 132.493   1
  -1   1  16 153.978 157.378   9
   1  -1 -14 1454.32 143.701   7
   1  -1 -14 1468.22 163.607   5
   1   1 -14 1514.71 153.739   5
   1   1 -14 1634.35 144.639   7
   1  -1 -14 1238.84 107.082  25
  -1   1  14 1443.59 160.660   9
   1   1 -12 2774.68 170.216   7
   1  -1 -12 2128.86 172.469   5
   1   1 -12 2631.20 163.400   1
  -1   1  12 2232.97 175.236   9
   1  -1 -10 3151.93 182.809   1
  -1  -1   8 101.343 113.470  46
  -1   1   8 234.182 113.522  46
  -1   1   8 34.6731 93.3329   9
   1  -1  -8 190.249 90.6963   7
   1   1  -8 136.308 62.0653  18
   1  -1  -8 255.815 83.7102   1
   1   1  -8 66.2156 87.8581   1
   1   1  -6 506.650 61.2798  40
   1  -1  -6 643.289 79.4663   7
   1   1  -6 601.626 80.6370   1
   1   1  -6 700.509 77.4384   4
   1  -1  -6 533.663 72.8193   1
  -1  -1   6 585.472 101.744  46
  -1   1   6 444.682 85.4572   9
   1   1  -4 191.795 56.1913   4
   1  -1  -4 188.804 48.3715   1
  -1  -1   4 175.251 56.1554   8
  -1  -1   4 265.650 71.8422  46
   1   1  -2 0.67891 34.4500   4
   1  -1  -2 33.2961 30.2217   1
  -1   1   2 45.5291 30.8894   1
   1   1  -2 30.1126 37.4361   8
  -1  -1   2 35.1088 36.3017   8
   1   1  -2 34.4164 41.7617  46
   1   1   0 42.4526 43.4025  43
  -1  -1   0 27.4616 38.6263  43
  -1   1   0 36.3860 43.4178  43
   1  -1   0 34.8308 40.6144  43
  -1  -1   0 34.3475 33.8786  21
   1  -1   2 513.820 51.0877  30
   1   1   2 529.274 51.2475  30
  -1  -1  -2 672.334 55.1796  45
   1   1   2 591.487 60.3752  47
   1  -1   2 686.694 39.1081  46
  -1   1  -2 548.832 53.4955  44
  -1   1  -2 545.983 55.3756  45
  -1  -1  -2 644.925 52.5889  44
   1  -1   2 592.072 44.9367  19
   1  -1   2 619.304 34.8132   4
  -1  -1  -2 691.211 50.7835  40
  -1   1  -2 571.428 56.3048  40
  -1   1  -4 348.880 65.0028  29
  -1  -1  -4 244.279 78.3553  47
   1  -1   4 350.453 60.5869  46
  -1   1  -4 299.421 86.0825  47
  -1   1  -4 235.479 62.2705  40
  -1  -1  -4 266.620 61.4572  40
  -1  -1  -4 197.810 65.9754  44
  -1   1  -4 298.743 67.2130  44
   1  -1   4 235.912 39.3065   1
  -1   1  -6 2432.49 144.439  20
   1  -1   6 2588.37 136.407   8
  -1  -1  -6 3049.80 147.179   3
  -1   1  -6 2652.41 128.807   1
  -1  -1  -6 2343.25 145.732  29
  -1   1  -6 2319.95 155.545  29
  -1  -1  -6 2485.57 147.302  25
  -1   1  -6 2679.10 146.448  27
  -1  -1  -6 2388.48 145.662  40
  -1   1  -6 2295.42 146.480  40
  -1  -1  -6 2225.46 165.903  47
   1  -1   6 2939.13 150.149  46
  -1   1  -6 2406.83 177.808  47
  -1  -1  -8-59.3755 153.763  47
   1  -1   8 50.9317 106.191  46
  -1   1  -8-15.1337 175.431  47
  -1   1  -8 61.2675 87.3064  25
  -1  -1  -8 130.322 87.9174  25
   1   1   8 50.2556 79.6353   9
  -1  -1  -8 56.8650 92.1445   3
  -1   1  -8 28.5833 77.7121   3
  -1  -1  -8-4.31862 122.043  29
  -1   1  -8-61.9969 134.216  29
  -1   1  -8 115.321 85.5770  20
  -1   1  -8-71.4883 84.9256  40
  -1   1 -10 318.504 75.9771   7
  -1   1 -10 285.960 89.9468   3
  -1  -1 -10 248.872 102.016   3
   1   1  10 233.532 93.2241   9
  -1   1 -10 307.428 98.7319  20
  -1  -1 -10 328.411 96.1931  25
  -1   1 -10 239.276 92.8991  25
  -1   1 -10 220.568 95.6478  40
  -1  -1 -10 270.857 194.932  47
  -1   1 -10 58.6471 177.265  47
   1  -1  10 397.792 129.857  46
  -1  -1 -12 554.551 120.531   3
  -1   1 -12 513.172 111.980   3
  -1   1 -12 426.965 87.9738   7
  -1   1 -12 293.217 63.4159  31
   1   1  12 450.365 110.493   9
  -1  -1 -12 268.547 105.035  25
  -1   1 -12 313.957 104.213  25
   1  -1  12 358.204 149.054  46
  -1   1 -12 316.304 170.681  47
  -1  -1 -12 300.732 194.928  47
  -1   1 -12 262.983 106.841  40
  -1   1 -14 235.491 112.713   7
   1  -1  14 577.636 135.797   9
   1  -1  14 8.33532 180.149  46
  -1  -1 -14 611.426 122.115  25
   1   1  14 861.762 138.569   9
  -1   1 -14 644.272 119.065  25
  -1  -1 -14 669.362 147.769   3
  -1   1 -14 889.294 137.777   3
  -1   1 -14 878.547 131.207  40
  -1   1 -16 96.3817 153.638   3
  -1  -1 -16 200.644 163.251   3
  -1   1 -16 5.42132 117.000  25
  -1  -1 -16 170.804 124.390  25
  -1   1 -16 44.4090 222.938  47
   1   1  16 34.9235 197.219  46
  -1  -1 -16-8.50348 229.866  47
  -1   1 -16 17.6675 121.956   7
   1  -1  16 19.0268 149.477   9
   1   1  16 223.375 147.593   9
   1  -1  18-67.0654 165.484   9
   1   1  18 163.551 154.544   9
   1  -1  18-48.8732 197.298  46
   1   1  18-2.99447 201.564  46
  -1   1 -18 3.24221 219.823  47
  -1  -1 -18 107.375 216.359  47
  -1  -1 -18-131.054 119.677  25
  -1  -1 -18 113.149 160.937   3
  -1   1 -18-18.3383 153.008   3
  -1   1 -18-2.97064 125.593   7
  -1  -1 -20-49.8862 164.596  22
  -1   1 -20 151.007 228.089  47
   1  -1  20-3.35344 202.766  46
  -1  -1 -20 33.6533 228.751  47
   1   1  20 3.44415 210.413  46
  -1  -1 -20 184.610 165.743   3
  -1   1 -20 87.0931 151.537   3
   1   1  20 297.637 163.600   9
   1  -1  20 226.956 168.906   9
   1  -1  22-182.524 225.879  46
  -1  -1 -22-34.2991 241.238  47
  -1   1 -22-56.8866 246.286  47
   1   1  22-49.8509 217.300  46
   1   1  22 396.439 176.902   9
  -1   1 -22-67.4579 167.055   3
  -1  -1 -22 26.4003 175.539   3
  -1  -1 -24-233.302 215.376  22
   1  -1  24 150.681 213.662   9
   1   1  24 4.20600 236.268  46
  -1   1 -24 216.255 284.291  47
   1  -1  24 21.1544 244.436  46
  -1  -1 -24-214.721 288.679  47
  -1  -1 -26 100.589 216.610  22
  -1   1 -26 471.657 229.177  22
   1  -1  26 67.0894 233.388   9
   1   1  26-51.0670 249.776  46
  -1  -1 -26 16.3063 287.019  47
  -1   1 -26 130.007 315.906  47
  -1   1 -26 434.393 328.648  48
  -1  -1 -26 38.3962 305.617  48
   1  -1  26-4.51684 258.699  46
  -1   1 -28-9.06204 228.737  22
  -1  -1 -28 135.027 227.990  22
   1   1  28-319.806 315.541  10
  -1  -1 -28-565.608 350.995  47
   1   1  28-57.8787 252.445  46
   1  -1  28-226.566 260.914  46
  -1  -1 -28 36.9341 332.836  48
  -1   1 -28 38.7634 342.468  48
  -1   1 -28-37.4757 340.495  47
  -1   1 -30 207.297 230.766  22
  -1  -1 -30 191.206 240.782  22
   1   1  30 291.634 266.335  46
  -1   1 -30-41.4221 362.810  48
  -1  -1 -30 206.813 344.449  48
   1   1  30-167.057 316.362  10
  -1  -1 -32 2216.34 280.313  22
  -1   1 -32 1281.71 256.247  22
  -1  -1 -32 251.337 293.056  39
  -1   1 -32 145.667 381.850  48
  -1  -1 -32 636.276 374.478  48
   1   1  32 1346.25 292.165  46
   1  -1  32-15.1353 321.908  10
  -1   1 -34 235.678 277.995  39
  -1  -1 -34 225.223 269.999  39
  -1  -1 -34 518.496 227.351  22
  -1   1 -34 791.665 227.944  22
  -1   1 -34 274.161 320.073  32
  -1  -1 -34-205.863 293.062  32
  -1  -1 -36-344.563 338.528  48
  -1   1 -36-78.3523 369.361  48
  -1   1 -36 159.350 314.274  32
  -1  -1 -36-73.2052 284.722  32
  -1  -1 -36 161.404 247.727  39
  -1   1 -36-194.956 245.629  39
  -1  -1 -38 155.848 261.361  32
  -1   1 -38 74.9545 278.065  32
  -1   1 -38 68.1133 292.291  36
  -1  -1 -38 141.462 261.337  36
  -1  -1 -38-61.5838 308.075  48
  -1   1 -38-314.159 345.725  48
  -1  -1 -38 255.492 224.048  39
  -1   1 -38 77.6420 219.704  39
  -1   1 -40 665.530 216.615  39
  -1  -1 -40-3.56282 236.386  36
  -1   1 -40 598.845 283.730  36
  -1  -1 -40-3.86395 229.627  32
  -1   1 -40 270.467 264.418  32
  -1   1 -42 89.0707 213.713  36
  -1  -1 -42 61.1291 191.497  36
   1   2 -43 8.32471 207.217  36
   1  -2 -43-21.7687 167.790  36
   1  -2 -41-73.4444 210.577  32
   1   2 -41 169.119 262.083  32
   1   2 -41-35.3871 187.778  39
  -1   2  41 167.418 208.394  10
  -1  -2  41 472.645 195.648  10
   1   2 -41-82.1602 273.279  36
   1  -2 -41-100.542 221.570  36
   1   2 -41 392.352 305.207  48
   1  -2 -41-211.142 248.158  48
  -1   2  39 422.545 256.018  10
  -1  -2  39 252.493 235.512  10
   1  -2 -39 40.3284 285.729  48
   1   2 -39-122.609 340.544  48
   1   2 -39-204.965 277.423  32
   1  -2 -39 168.052 247.425  32
   1   2 -39-37.6231 204.795  39
  -1   2  37 195.526 288.626  10
  -1  -2  37 141.933 273.473  10
   1   2 -37 60.7209 225.498  39
   1   2 -37 11.2880 364.601  48
   1  -2 -37-329.422 317.743  48
   1  -2 -37-173.784 258.780  32
   1   2 -37 184.191 319.057  32
   1   2 -35 391.358 201.900  22
  -1   2  35 186.988 238.472  46
  -1  -2  35 214.008 315.645  10
  -1   2  35 383.189 322.374  10
   1   2 -33-187.293 210.358  22
   1   2 -33 88.0601 383.743  48
   1   2 -33-63.5197 377.822  47
   1  -2 -33-215.585 344.478  48
  -1   2  33 38.7002 255.269  46
   1  -2 -33 24.2200 337.146  47
   1  -2 -33-223.789 265.589  39
  -1   2  33 49.6857 340.639  10
   1   2 -31-30.2967 378.711  48
   1  -2 -31 700.045 344.519  48
   1   2 -31 656.064 221.661  22
  -1   2  31-88.9221 352.815  10
   1  -2 -29 1281.44 229.709  22
   1   2 -29 598.575 222.102  22
  -1  -2  29 1494.14 281.761   9
  -1   2  29 509.564 326.729  10
   1   2 -29 101.236 357.190  47
  -1  -2  29 608.513 281.795  46
   1  -2 -29 574.350 323.879  47
  -1   2  29 44.8144 277.765  46
   1   2 -29 1454.86 230.776   3
   1  -2 -27 215.870 201.424  22
  -1  -2  27 271.897 245.605   9
   1   2 -27-38.8999 315.601  47
  -1   2  27 4.81685 249.773  46
  -1  -2  27 138.060 262.772  46
   1  -2 -27-64.5214 283.764  47
   1   2 -27-30.7941 199.448   3
   1  -2 -27 64.6731 222.375   3
   1  -2 -25 178.110 182.616  22
   1   2 -25 4.71260 254.563  47
  -1   2  25-93.5859 243.081  46
   1  -2 -25-38.3812 246.332  47
  -1  -2  25 48.2906 235.086  46
   1  -2 -25 184.083 202.759   3
   1   2 -25 79.2874 185.446   3
  -1  -2  25-22.3320 218.033   9
   1   2 -23 535.537 160.529   7
  -1   2  23 559.342 228.089  46
  -1  -2  23 130.038 227.442  46
   1  -2 -23 879.623 223.732  47
   1   2 -23 691.253 242.083  47
   1   2 -21 35.3769 143.681   3
   1  -2 -21 29.9225 168.935   3
   1  -2 -21-23.3016 147.856  22
  -1   2  21 202.847 167.782   9
  -1  -2  21-13.4536 179.199   9
   1   2 -21 170.391 141.984   7
   1   2 -21-132.914 170.006   5
   1  -2 -21 56.7274 180.765   5
  -1  -2  21 83.4548 206.490  46
   1   2 -21 498.693 211.788  47
  -1   2  21 3.57426 199.865  46
   1  -2 -21 223.445 195.441  47
   1  -2 -19-54.4358 169.592   3
   1   2 -19 308.978 134.405   1
   1  -2 -19-195.228 148.032  22
   1   2 -19 34.5863 149.904   5
   1  -2 -19 218.271 163.361   7
  -1  -2  19-14.1178 163.047   9
   1   2 -19 63.0644 136.588   7
   1  -2 -19 2.43696 176.469   5
  -1  -2  19 311.516 200.036  46
  -1   2  19-25.5940 209.866  46
  -1   2  19 395.280 170.007   9
   1   2 -17 96.5429 127.222   1
   1  -2 -17 34.6121 168.159   3
  -1   2  17 142.449 161.058   9
   1   2 -17 215.113 134.138   7
   1   2 -17 113.272 145.888   5
   1  -2 -17-29.1064 167.010   5
   1  -2 -17 308.024 155.988   7
  -1   2  17 147.562 200.598  46
  -1  -2  17 10.4026 186.064  46
   1  -2 -15 2168.17 199.829   3
   1  -2 -15 1619.08 145.345  25
  -1   2  15 2824.01 207.435   9
   1  -2 -15 2596.29 190.602   7
   1   2 -15 2038.99 176.281   5
   1  -2 -15 2520.67 215.175   5
   1   2 -15 2227.76 174.842   7
  -1   2  15 2483.25 236.377  46
   1  -2 -13 69.7602 135.303   5
   1   2 -13-11.4566 105.377   1
  -1   2  13 147.348 127.776   9
   1   2 -13 1.95008 92.8239  18
   1  -2 -13 63.9931 84.0001  25
   1  -2 -13-18.2535 113.764   7
   1   2 -13 80.1755 114.500   7
  -1   2  13 20.9735 147.252  46
  -1  -2  13 16.5609 150.803  46
   1   2 -11 706.956 103.774   1
   1   2 -11 267.211 89.2029  18
  -1   2  11 655.419 119.897   9
   1  -2 -11 408.628 109.059   7
  -1  -2  11 281.528 141.473  46
   1   2 -11 578.506 89.5541  40
   1   2  -9 17.0109 96.8811   1
   1   2  -9 349.861 88.9894  20
   1   2  -9 104.016 72.0311  18
  -1   2   9 80.6090 115.986   9
   1   2  -9 205.453 76.7595  40
  -1  -2   9 144.043 122.282  46
   1  -2  -9 230.902 109.094   7
  -1  -2   7 893.169 98.6119   8
   1  -2  -7 815.226 98.7007   7
   1   2  -7 759.815 74.7150  40
  -1  -2   7 906.245 116.033  46
   1   2  -7 883.378 95.3775   4
   1   2  -7 938.463 89.3553  20
   1   2  -5 389.334 49.7057  40
  -1  -2   5 421.597 74.7886   8
   1  -2  -5 453.230 75.3468   7
   1   2  -5 428.357 71.6205   4
   1   2  -5 465.369 75.0834   2
  -1  -2   5 519.065 91.2295  46
  -1  -2   3 3110.43 143.506   8
   1   2  -3 2664.03 140.796   2
  -1  -2   1 104.319 51.5797  21
  -1   2  -1 1505.39 90.3310  19
   1   2   1 1660.25 79.2180  19
  -1  -2  -1 1634.29 82.3784  32
   1   2   1 1644.62 83.5059  32
  -1   2  -1 1082.14 81.1396  32
   1   2   1 1436.30 85.7958  43
   1  -2   1 1142.85 81.9552  43
  -1  -2  -3 1670.94 115.288  39
   1  -2   3 1867.77 102.514   4
  -1   2  -3 2272.53 101.062   4
  -1   2  -3 2020.27 117.438  29
  -1  -2  -3 2201.34 122.238  47
  -1  -2  -3 2244.93 122.781  48
  -1  -2  -3 1981.37 113.426  44
   1  -2   3 1914.38 103.247  46
  -1   2  -3 2505.20 107.905  46
  -1  -2  -3 1915.68 112.577  45
  -1   2  -3 2112.03 113.311  45
  -1   2  -3 1907.79 122.931  47
  -1   2  -3 2193.99 114.332  44
  -1   2  -3 1739.76 96.1255  21
  -1   2  -3 2187.95 113.208  18
  -1   2  -3 2416.47 112.341  41
  -1   2  -5 2304.88 122.106   1
  -1  -2  -5 2415.39 154.534  47
   1  -2   5 2726.29 138.667  46
  -1   2  -5 2526.98 160.205  47
  -1  -2  -5 2645.15 150.462  22
  -1   2  -5 2691.12 141.769  27
  -1   2  -5 2745.93 150.641  29
  -1   2  -5 2346.37 144.413  40
  -1   2  -5 2560.66 141.082  20
  -1   2  -5 2445.15 141.607  18
  -1   2  -7 131.700 84.5110  40
  -1   2  -7 164.339 134.478  47
   1  -2   7 153.236 89.5787  46
  -1  -2  -7 39.4545 124.164  47
  -1  -2  -7-12.1042 98.7792  22
   1   2   7 163.865 76.5826   9
   1  -2   7 66.8370 77.2831   8
  -1   2  -7 145.941 77.1151  27
  -1  -2  -7 237.165 91.2410  29
  -1   2  -7 105.596 116.185  29
  -1  -2  -7 151.440 93.7902   3
  -1   2  -7 99.0946 55.9880   1
  -1   2  -7 144.190 83.7871  20
  -1  -2  -9 1353.72 178.776  47
   1  -2   9 2021.31 148.085  46
  -1  -2  -9 1597.33 139.076  22
   1   2   9 1713.08 132.602   9
  -1   2  -9 1866.04 135.533  40
  -1   2  -9 2108.54 137.770  20
  -1  -2  -9 1496.01 124.142  14
  -1   2  -9 1810.58 109.184  31
  -1   2  -9 1847.71 130.075  25
  -1  -2  -9 1445.55 136.508  25
  -1  -2  -9 1779.13 137.541   3
  -1   2  -9 2016.25 113.045   1
   1  -2   9 1990.80 129.919   8
  -1   2 -11 1790.97 129.074  42
  -1   2 -11 1807.02 145.940  40
  -1   2 -11 2052.74 149.874  20
  -1   2 -11 2280.32 125.203   7
  -1   2 -11 1905.89 115.947  31
  -1  -2 -11 1544.50 144.264  25
  -1  -2 -11 1760.79 152.819  22
  -1   2 -11 2093.33 125.701   1
  -1  -2 -11 1853.61 156.878   3
  -1   2 -11 2178.32 139.905   3
   1   2  11 1809.04 146.640   9
   1  -2  11 2109.22 165.690  46
  -1   2 -11 1520.60 195.618  47
  -1  -2 -11 1979.35 215.458  47
  -1   2 -13 318.458 118.870  20
  -1   2 -13 365.090 116.050   3
  -1  -2 -13 137.058 130.726   3
  -1   2 -13 284.145 71.8661  31
   1   2  13 299.341 116.868   9
   1  -2  13 261.048 146.781  46
  -1  -2 -13-88.8745 130.046  22
  -1  -2 -13 218.857 111.852  25
  -1   2 -13 302.308 91.2954   7
  -1   2 -13 235.453 111.733  40
  -1   2 -13 181.210 92.3231  42
  -1   2 -15 675.445 136.770  40
   1   2  15 832.042 150.050   9
  -1   2 -15 19.5388 113.025   7
  -1  -2 -15 414.935 164.625   3
  -1   2 -15 630.065 143.824   3
  -1   2 -15 430.439 209.986  47
  -1  -2 -15 223.530 239.739  47
  -1  -2 -15-151.383 164.145  22
  -1  -2 -15 322.291 128.459  25
   1   2  17 582.894 156.928   9
  -1  -2 -17-135.324 159.361  22
  -1  -2 -17 212.075 131.808  25
  -1  -2 -17 172.246 173.660   3
  -1  -2 -17 485.817 233.695  47
   1   2  17 698.541 202.461  46
   1   2  19 414.103 153.458   9
   1  -2  19 444.669 170.447   9
  -1  -2 -19 433.584 124.321  25
  -1  -2 -19 139.362 160.162  22
  -1  -2 -19 384.177 175.169   3
  -1   2 -19 394.272 151.315   3
   1   2  19 210.727 200.579  46
   1  -2  19-6.12601 200.339  46
  -1   2 -19-185.943 231.902  47
  -1  -2 -19 279.171 222.098  47
  -1  -2 -21 71.3156 173.046  22
  -1   2 -21 174.400 158.720   3
   1   2  21 199.779 214.465  46
   1  -2  21 183.164 212.218  46
  -1  -2 -21 232.939 235.911  47
  -1   2 -21 8.20248 238.656  47
  -1  -2 -21 2.22340 164.079  12
   1  -2  21 115.480 177.081   9
  -1  -2 -23 190.448 189.893  22
  -1   2 -23 144.434 275.147  47
  -1  -2 -23 118.340 271.893  47
   1  -2  23-66.4264 234.961  46
   1   2  23 241.205 243.368  46
  -1  -2 -25-106.752 216.529  22
   1  -2  25-21.5620 257.056  46
  -1  -2 -25-8.97969 291.008  48
  -1  -2 -25-15.2469 286.355  47
  -1   2 -25 24.1657 321.628  48
   1   2  25-8.69743 241.035  46
  -1   2 -25 10.9350 307.131  47
   1  -2  25 114.541 235.679   9
  -1   2 -27-229.927 236.048  22
  -1  -2 -27 477.918 232.010  22
  -1  -2 -27-98.7352 341.909  48
   1   2  27 61.8231 266.333  46
  -1   2 -27-48.8815 332.876  47
  -1   2 -27 118.857 352.836  48
   1  -2  27-64.4111 269.925  46
  -1  -2 -27-189.970 329.207  47
   1   2  27-60.2921 295.527  10
   1  -2  27 118.710 252.096   9
  -1  -2 -29 708.719 244.931  22
  -1   2 -29 150.820 229.942  22
  -1  -2 -29 525.584 335.845  48
   1   2  29 566.464 256.488  46
  -1   2 -29 35.4365 363.745  48
   1   2  29 315.103 304.286  10
  -1   2 -31 475.970 238.861  22
  -1   2 -31 167.489 391.174  48
  -1  -2 -31 520.850 354.567  48
  -1  -2 -31 344.157 298.718  39
   1   2  31 383.183 327.228  10
  -1  -2 -33 835.809 246.214  22
  -1   2 -33 1766.63 254.804  22
  -1   2 -33 377.305 424.982  48
  -1  -2 -33 98.3917 355.878  48
   1   2  33 535.449 264.165  46
  -1  -2 -33-42.7746 289.310  39
  -1  -2 -33 166.447 305.162  32
  -1   2 -33 1231.12 355.392  32
  -1   2 -35 378.761 214.626  22
  -1  -2 -35 56.6880 328.628  48
   1   2  35 40.8757 222.323  46
  -1   2 -35 6.03414 400.694  48
  -1   2 -35 336.847 344.103  32
  -1  -2 -35 225.703 280.234  32
  -1   2 -37 231.868 180.262  22
  -1  -2 -37 73.5514 239.907  39
  -1   2 -37 31.0821 234.711  39
  -1   2 -37 191.740 302.660  32
  -1  -2 -37-44.9623 256.359  32
  -1   2 -37-97.7843 363.013  48
  -1  -2 -37-113.919 314.463  48
  -1  -2 -39 53.3627 235.360  32
  -1   2 -39-24.9948 275.114  32
  -1   2 -39 83.4384 211.629  39
  -1  -2 -39-49.0667 244.486  36
  -1   2 -39 78.3699 287.338  36
  -1   2 -41 800.610 200.868  39
  -1   2 -41 898.098 284.946  36
  -1  -2 -43 65.0845 144.420  38
  -1   2 -43-36.7641 174.345  36
  -1   3  44 76.3968 144.958  11
  -1  -3  42 370.235 156.655  10
  -1   3  42 347.344 176.765  17
   1   3 -42 249.986 247.262  36
   1  -3 -42 41.7775 186.909  36
   1   3 -42-85.1215 169.829  39
  -1   3  40 98.4619 234.697  10
  -1  -3  40 278.347 210.319  10
   1   3 -40 58.5141 328.150  48
   1  -3 -40 3.37127 257.447  48
   1   3 -40 155.234 284.252  32
   1  -3 -40 186.100 219.727  32
   1   3 -40-65.7150 195.079  39
  -1  -3  38 175.576 251.878  10
  -1   3  38 307.925 279.432  10
   1   3 -38-74.7230 217.976  39
   1  -3 -38 157.904 279.366  48
   1   3 -38-130.598 352.649  48
   1  -3 -38 282.056 245.182  32
   1   3 -38-65.8085 304.256  32
   1  -3 -36 75.5198 308.022  48
   1   3 -36 103.095 384.368  48
  -1   3  36 68.0889 221.738  46
   1   3 -34-156.828 194.510  22
  -1   3  34 166.251 325.099  10
  -1   3  34 14.3192 247.080  46
   1   3 -34 225.705 400.951  48
   1  -3 -34 174.086 329.246  48
   1   3 -32-387.162 220.756  22
  -1   3  32-77.4153 334.077  10
   1  -3 -32 5.85475 316.201  47
   1  -3 -32 72.4715 328.862  48
   1   3 -32-700.343 380.948  47
   1   3 -32-57.5446 383.200  48
  -1   3  32-197.413 270.395  46
   1   3 -30 75.3622 219.335  22
   1  -3 -30 901.409 220.209  22
  -1  -3  30 505.528 265.276   9
  -1   3  30 189.420 328.304  10
   1  -3 -30 449.117 323.323  47
  -1   3  30 46.5922 272.585  46
   1   3 -30 96.2937 372.300  47
   1  -3 -28 683.827 215.331  22
  -1   3  28-286.362 323.835  10
   1  -3 -28 109.848 241.689  12
  -1  -3  28 412.654 259.312   9
  -1   3  28 5.08604 276.214  46
   1  -3 -28 191.561 294.902  47
   1   3 -28 98.3379 345.022  47
   1  -3 -26 418.238 199.936  22
  -1  -3  26 336.310 238.555   9
  -1   3  26-107.278 296.865  10
   1   3 -26-32.3721 307.029  47
   1  -3 -26 404.814 268.518  47
  -1  -3  26 27.2920 258.785  46
  -1   3  26 246.785 257.838  46
   1   3 -26 292.718 198.346   3
   1  -3 -26 481.494 226.074   3
  -1  -3  24 807.272 219.718   9
   1  -3 -24 662.375 212.399   3
   1  -3 -24 356.295 243.495  47
  -1  -3  24 841.097 248.905  46
  -1   3  24 92.6443 234.675  46
   1   3 -24 226.413 256.325  47
   1   3 -22 318.828 143.259   7
   1   3 -22 387.952 161.012   3
  -1   3  22 67.1259 215.101  46
   1   3 -22 323.325 236.132  47
  -1  -3  22 302.318 222.150  46
   1  -3 -22 537.871 210.492  47
   1  -3 -22 128.305 151.571  22
   1   3 -20 522.721 139.527   7
   1  -3 -20 212.113 184.491   5
  -1  -3  20 240.183 167.668   9
   1  -3 -20 309.978 172.432   3
   1   3 -20 424.604 135.012   1
   1   3 -20 179.211 206.385  47
  -1   3  20 220.425 208.912  46
   1  -3 -20 268.291 195.470  47
  -1  -3  20 317.767 195.907  46
   1  -3 -20 108.699 140.491  22
   1   3 -18 54.9800 138.611   7
   1  -3 -18 242.812 182.984   5
   1   3 -18 201.316 144.157   5
   1  -3 -18 350.138 142.279  22
   1   3 -18 468.159 129.657   1
   1  -3 -18 363.581 172.484   3
  -1   3  18 163.066 203.602  46
  -1  -3  18 46.3598 193.576  46
   1  -3 -16 343.206 189.245   5
   1   3 -16 176.395 134.486   5
   1  -3 -16 736.012 164.474   7
   1   3 -16 251.970 136.006   7
   1  -3 -16 601.930 116.061  25
  -1   3  16 958.844 166.585   9
   1  -3 -16 287.963 149.802  22
  -1   3  16 659.626 203.179  46
  -1  -3  16 291.891 176.784  46
   1   3 -16 444.503 126.554   1
   1  -3 -16 358.457 173.621   3
   1  -3 -14 2054.02 180.400   3
   1  -3 -14 2039.85 171.691   7
   1   3 -14 2026.53 162.180   7
   1  -3 -14 1863.97 193.546   5
   1   3 -14 1675.16 151.410   5
   1  -3 -14 1513.37 140.034  25
   1   3 -14 1600.65 105.430  26
  -1   3  14 2064.79 176.438   9
   1  -3 -14 1568.93 159.992  22
   1   3 -14 1968.34 144.859  18
   1   3 -12 282.304 94.3923  18
   1  -3 -12 248.373 137.852   5
   1  -3 -12 183.720 119.772   3
   1   3 -12 244.707 106.912   1
   1  -3 -12 180.795 117.902   7
   1   3 -12 285.274 57.6018  26
   1  -3 -12 254.939 102.688  22
  -1  -3  12-12.9549 136.771  46
  -1   3  12 399.442 122.291   9
   1   3 -12 183.780 91.4650  40
   1   3 -10 976.699 107.984   4
   1   3 -10 1257.70 113.899   1
   1  -3 -10 957.005 121.043   3
  -1  -3  10 792.041 135.632  46
   1  -3 -10 763.158 109.398  22
  -1  -3  10 1054.83 119.190   8
   1  -3 -10 1014.95 134.049   5
   1   3 -10 917.228 110.183  20
   1   3 -10 695.755 92.8858  40
   1   3  -8 1217.03 112.526   4
   1  -3  -8 892.068 122.866   3
  -1  -3   8 1326.39 120.050   8
  -1  -3   8 1512.48 136.122  46
   1   3  -8 1030.63 93.4868  40
   1   3  -8 1436.67 107.152  20
   1  -3  -8 964.323 114.929  22
   1   3  -6 125.922 67.9405  20
  -1   3   6-63.5584 110.663  10
   1   3  -6 199.236 57.9456  40
  -1  -3   6 159.637 83.1619   8
   1  -3  -6 185.816 86.7281   7
   1   3  -6 179.780 82.5402   2
   1  -3  -6 48.3302 86.5280   3
   1   3  -6 146.102 76.5897   4
   1   3  -4 3498.27 185.382  13
  -1  -3   4 3894.61 187.146   6
  -1   3   4 3389.44 193.293  10
   1   3  -4 4091.82 184.936   4
   1   3  -4 3456.25 181.473   2
  -1  -3   2 65.0256 70.6836  21
   1   3   0 4830.28 194.487  32
  -1   3   0 4492.53 210.503  19
  -1   3  -2 256.899 55.7388  44
  -1  -3  -2 281.903 54.7928  44
  -1  -3  -2 242.336 52.9683  45
  -1   3  -2 237.383 55.8427  45
  -1   3  -2 94.3336 72.8736  48
  -1  -3  -2 317.168 69.5021  48
  -1  -3  -2 186.981 56.6644  32
  -1   3  -2 178.337 59.8011  32
   1   3   2 250.868 56.1927  30
   1  -3   2 162.115 54.8369  30
  -1   3  -2 246.242 61.5874  29
  -1   3  -2 134.064 74.1194  19
  -1   3  -2 312.621 62.6433  18
   1   3   2 297.048 66.1027  19
  -1  -3  -2 211.226 90.6047  39
  -1  -3  -4 5428.03 271.479  39
  -1   3  -4 4945.39 271.724  47
  -1  -3  -4 5318.58 271.820  47
  -1  -3  -4 5495.60 276.737  22
  -1  -3  -4 6261.34 275.278  12
  -1   3  -4 5750.04 263.129  31
  -1   3  -4 5498.28 273.278  29
  -1   3  -4 6051.91 269.238  26
  -1   3  -4 5737.07 268.260  18
  -1   3  -4 5707.28 258.954   4
  -1   3  -4 5694.73 262.428   2
  -1   3  -6 222.735 86.4482  40
   1  -3   6 293.406 80.4405  46
  -1  -3  -6 262.508 108.059  47
  -1   3  -6 300.596 121.418  47
  -1  -3  -6 301.400 102.435  22
   1   3   6 203.697 93.8540  10
  -1  -3  -6 439.097 100.010  12
  -1   3  -6 288.018 66.5363  31
  -1  -3  -6 221.523 70.1185  29
  -1   3  -6 229.813 111.294  29
  -1   3  -6 367.728 77.9715  27
  -1   3  -6 150.723 78.8588  26
  -1   3  -6 117.367 86.5616  18
  -1   3  -6 207.239 57.8895   1
  -1   3  -6 219.105 61.3328   4
   1  -3   8 156.218 93.9650  46
  -1  -3  -8 118.592 122.741  47
  -1   3  -8 142.742 135.110  47
  -1  -3  -8-14.4554 106.655  22
   1   3   8-208.353 109.169  10
  -1  -3  -8 207.836 101.156  12
  -1   3  -8 107.237 87.8552  20
  -1   3  -8 81.6961 92.9743  18
  -1   3  -8 3.37833 91.5136  40
  -1  -3  -8 114.189 100.602  14
  -1   3  -8 146.456 69.2868  31
  -1   3  -8 140.207 81.0637  27
   1  -3   8 43.4598 88.0865   8
  -1  -3  -8 20.4591 103.845   3
  -1   3  -8 139.231 62.7266   1
  -1   3 -10 1092.10 118.958  20
  -1  -3 -10 1004.82 119.133  14
  -1   3 -10 1078.02 91.5617  31
  -1   3 -10 1027.63 118.971  40
   1  -3  10 1185.51 118.899   8
  -1   3 -10 1257.02 100.005   7
  -1  -3 -10 808.059 128.337  22
  -1  -3 -10 905.591 163.646  47
  -1   3 -10 914.728 162.097  47
   1  -3  10 1085.00 125.288  46
  -1  -3 -10 1068.12 132.530   3
  -1   3 -10 1206.72 93.1695   1
  -1   3 -12 138.249 79.7682  42
  -1   3 -12 240.136 83.6736   1
  -1  -3 -12 171.036 128.878   3
  -1   3 -12 61.5336 104.427  40
  -1  -3 -12 153.708 117.950  25
  -1  -3 -12-99.8602 123.389  22
  -1   3 -12 245.072 168.855  47
  -1  -3 -12 4.02537 175.307  47
   1  -3  12 13.1819 130.195  46
  -1   3 -12 62.0170 106.493  20
  -1   3 -12-51.4618 89.1895   7
   1  -3  12-81.7499 113.713   8
  -1   3 -14 239.480 129.245  20
  -1  -3 -14 378.366 162.551   3
  -1   3 -14 267.275 122.012   3
  -1   3 -14-33.7721 107.648   1
  -1  -3 -14 294.118 128.314  25
  -1  -3 -14 433.554 156.798  22
   1  -3  14-56.6512 169.028  46
  -1   3 -14-15.7091 107.030   7
  -1   3 -14 164.572 123.490  40
  -1  -3 -16 985.296 181.908   3
  -1   3 -16 921.793 151.925   3
  -1  -3 -16 692.343 233.933  47
  -1   3 -16 256.288 237.452  47
  -1  -3 -16 902.253 143.709  25
  -1  -3 -16 727.799 166.175  22
  -1   3 -16 46.8728 121.924   7
  -1   3 -16 1096.56 153.908  40
   1  -3  18 13.3922 201.209  46
  -1  -3 -18 691.546 236.946  47
  -1   3 -18 9.90165 224.978  47
   1   3  18 877.775 206.631  46
  -1  -3 -18 713.301 166.041  22
  -1  -3 -18 768.116 171.461  12
  -1  -3 -18 1132.25 144.618  25
  -1   3 -18 470.620 111.805  26
  -1   3 -18 782.291 153.397   3
  -1  -3 -18 590.263 185.237   3
  -1   3 -18 883.120 148.303  40
  -1  -3 -20 204.058 165.854  12
  -1   3 -20 176.719 143.597   3
  -1  -3 -20 326.205 127.280  25
  -1  -3 -20 65.6064 157.249  22
   1  -3  20 348.509 167.462   9
   1  -3  20 250.330 192.274  46
   1   3  20 184.711 201.613  46
  -1   3 -20-77.6469 229.643  47
  -1  -3 -20-66.5040 230.179  47
  -1   3 -22 512.561 266.996  47
   1   3  22 746.098 237.790  46
   1  -3  22 1001.97 226.732  46
  -1  -3 -22 1117.87 264.326  47
  -1  -3 -22 800.123 196.131  12
  -1  -3 -24 279.268 204.783  22
  -1  -3 -24 57.3053 274.773  47
  -1   3 -24-89.3454 297.358  47
   1   3  24 192.455 248.490  46
  -1   3 -24 23.2417 302.425  48
   1  -3  24 80.2627 232.610  46
  -1  -3 -24 151.924 290.656  48
   1  -3  24 141.011 215.863   9
   1   3  24-164.258 260.898  10
  -1  -3 -26 212.208 214.311  22
  -1  -3 -26 5.27306 296.503  47
   1   3  26 9.15217 250.233  46
  -1  -3 -26 102.540 307.714  48
   1  -3  26 734.872 287.832   9
   1   3  26-261.226 276.110  10
  -1  -3 -28 390.129 234.841  22
  -1   3 -28 71.9986 227.256  22
  -1  -3 -28 4.54626 271.102  39
  -1  -3 -28 121.389 326.079  48
   1   3  28 211.681 258.143  46
  -1   3 -28 174.964 378.007  48
   1   3  28 382.586 295.216  10
   1  -3  28 49.6140 255.773   9
  -1   3 -30 1209.84 249.286  22
  -1  -3 -30 573.159 309.557  39
  -1  -3 -30 859.845 350.752  48
  -1   3 -30 242.799 398.296  48
   1   3  30 917.407 332.364  10
   1  -3  30 654.218 281.634   9
   1   3  32-232.868 305.467  10
  -1   3 -32 204.062 224.826  22
  -1  -3 -32 634.703 252.804  22
  -1  -3 -32 266.087 292.919  39
  -1  -3 -32 420.560 341.943  48
   1   3  32-177.037 259.206  46
  -1   3 -32 64.3328 394.517  48
  -1   3 -32 70.1306 320.205  32
  -1  -3 -32-92.8151 281.150  32
  -1   3 -34 439.957 210.741  22
  -1  -3 -34 101.166 276.598  32
  -1   3 -34 682.804 345.107  32
   1   3  34 26.6181 234.527  46
  -1   3 -36 25.3422 248.985  39
  -1   3 -36 95.2020 375.969  48
   1   3  36 103.880 215.051  46
  -1  -3 -36-182.667 306.388  48
  -1   3 -36 162.573 326.323  32
  -1  -3 -36-97.0673 253.879  32
  -1   3 -38 373.192 304.424  32
  -1  -3 -38 181.416 237.272  32
  -1   3 -38 388.188 174.310  22
  -1   3 -38 156.092 313.121  36
  -1  -3 -38 182.158 249.954  36
  -1   3 -38 86.7048 225.830  39
  -1  -3 -40 21.6960 217.127  36
  -1   3 -40 274.761 285.540  36
  -1  -3 -40 118.042 208.360  32
  -1   3 -40 31.9841 267.010  32
  -1   3 -40 60.4086 201.344  39
  -1  -3 -42 116.998 161.689  38
  -1   3 -42 98.8498 207.417  38
  -1   3 -42 131.095 164.882  39
  -1   3 -42 179.192 223.343  36
  -1  -3 -42 169.141 167.534  36
  -1   4  43 144.520 181.699  11
  -1   4  43 302.156 153.603  17
   1   4 -43-34.7332 204.558  36
   1   4 -41-2.54879 192.380  39
   1   4 -41 115.773 269.061  36
   1  -4 -41 50.8837 191.471  36
  -1  -4  41 221.459 183.878  10
  -1   4  39 499.677 272.847  10
  -1  -4  39 274.861 232.437  10
   1   4 -39 327.314 357.590  48
   1   4 -39 132.345 216.533  39
   1   4 -39 391.432 311.482  32
   1  -4 -39 689.783 256.401  32
   1   4 -37 262.244 174.819  22
  -1   4  37 16.0816 220.235  46
   1  -4 -37 127.397 283.082  48
   1   4 -37 234.179 382.847  48
  -1  -4  37-124.171 273.114  10
  -1   4  37 448.833 300.972  10
   1  -4 -37-162.502 246.621  32
   1   4 -37 212.525 330.704  32
   1   4 -35 152.136 196.258  22
  -1   4  35 575.718 327.022  10
  -1   4  35 161.324 240.731  46
   1   4 -33-188.337 212.019  22
  -1   4  33 549.867 331.428  10
   1  -4 -33 5.03137 321.627  48
  -1   4  33 15.1379 260.018  46
   1   4 -33 19.8305 405.131  48
   1   4 -31-267.153 228.215  22
  -1  -4  31 568.967 267.483   9
  -1   4  31 27.2444 340.765  10
   1  -4 -31-4.98418 324.587  48
   1   4 -31 172.587 381.589  48
   1  -4 -29 934.925 227.176  22
  -1  -4  29 560.152 258.693   9
   1  -4 -29 231.895 260.018  12
  -1   4  29 99.1834 319.221  10
   1   4 -29-6.77918 351.122  47
   1  -4 -29 460.853 308.222  47
  -1   4  29 21.1148 272.645  46
   1  -4 -27 2604.73 246.263  22
   1  -4 -27 2031.98 280.685  12
  -1  -4  27 1607.71 303.720   9
  -1   4  27 2054.75 329.094  10
   1  -4 -27 1849.23 323.568  47
  -1   4  27 508.366 291.871  46
   1   4 -27 268.956 363.060  47
   1  -4 -25 443.773 185.318  22
   1  -4 -25-126.775 237.665  12
  -1   4  25-399.267 284.563  10
  -1  -4  25-4.51303 219.743   9
   1   4 -25-61.1974 288.056  47
   1  -4 -25-4.27057 242.401  47
  -1   4  25-138.823 260.380  46
   1  -4 -25 307.019 219.110   3
  -1   4  23 2348.86 296.046  10
  -1  -4  23 3517.81 278.861   9
   1   4 -23 2910.51 234.560   3
   1  -4 -23 2773.18 261.881   3
   1   4 -23 1266.65 311.694  47
  -1   4  23 1912.42 290.720  46
   1  -4 -23 2176.07 276.485  47
  -1  -4  23 3664.87 297.734  46
   1   4 -21 231.521 134.931   7
   1  -4 -21-174.258 191.034   5
   1   4 -21 48.5479 128.305   1
  -1   4  21-94.5193 208.595  46
  -1  -4  21 315.788 207.983  46
   1   4 -21 164.335 222.621  47
   1  -4 -21 31.9433 189.950  47
   1  -4 -21 192.907 144.235  22
   1  -4 -19 498.134 185.544   5
   1   4 -19 43.1119 141.739   7
   1  -4 -19 530.018 179.670   3
   1   4 -19 612.746 131.773   1
  -1   4  19 430.961 204.830  46
  -1  -4  19 512.679 197.117  46
   1  -4 -19 717.981 150.361  22
   1   4 -17 17.1739 141.907   7
   1  -4 -17 799.223 201.590   5
   1  -4 -17 700.561 152.230  22
   1  -4 -17 463.828 123.020  25
  -1   4  17 1026.31 211.308  46
  -1  -4  17 34.3037 180.522  46
   1   4 -17 374.871 127.809   1
   1  -4 -17 897.583 186.056   3
   1  -4 -15 5312.33 290.197   3
   1   4 -15 4884.77 253.179  40
   1   4 -15 4936.95 254.919  18
   1  -4 -15 4458.19 273.137  22
   1   4 -13 120.720 96.2191  40
  -1  -4  13 17.6732 144.057  46
   1  -4 -13 292.450 125.292  22
   1   4 -13 55.9569 102.786  18
   1   4 -13 188.121 112.747  20
   1   4 -13 70.9867 110.625   1
   1  -4 -13 77.7969 129.884   3
   1  -4 -13 217.986 146.362   5
   1   4 -13 149.507 99.9228   5
   1   4 -11 6369.01 309.867   1
   1   4 -11 6433.20 311.105   4
   1  -4 -11 6310.91 316.681   3
  -1  -4  11 6027.49 315.306   8
   1  -4 -11 5851.44 327.826   5
   1   4 -11 6004.71 300.156  40
   1  -4 -11 6681.37 314.786  22
   1   4 -11 6130.46 310.827  20
   1   4 -11 5837.84 302.391  18
  -1  -4  11 6683.21 327.162  46
  -1  -4   9 486.818 108.817   8
   1   4  -9 347.095 91.0511  20
   1   4  -9 377.336 80.6186  40
  -1   4   9 163.193 134.166  10
   1   4  -9 372.577 98.2402   4
   1  -4  -9 303.624 123.789   5
   1  -4  -9 381.457 105.691   3
   1  -4  -9 364.108 103.964  22
   1   4  -7 8546.93 407.564  20
   1   4  -7 8678.81 411.255   2
   1  -4  -7 9266.30 415.706   3
   1   4  -7 9115.15 410.347   4
  -1   4   7 8988.90 423.833  10
   1   4  -7 8818.57 402.307  40
  -1  -4   7 8419.14 411.767   8
  -1   4   5 410.368 111.006  10
   1   4  -5 151.533 89.8368  13
  -1  -4   5 155.514 88.1080   6
   1  -4  -5 174.160 88.6203   3
   1   4  -5 145.634 77.6459   2
   1   4  -5 223.069 80.6455   4
  -1   4   3 22727.5 953.659  10
   1  -4  -3 22535.8 948.154  12
  -1  -4   3 22155.6 947.497   6
  -1  -4   3 22490.0 947.984  21
  -1  -4   1 296.458 86.3686  21
  -1  -4   1 294.863 78.6457   6
  -1   4   1 202.843 89.4794  17
   1   4  -1 199.937 87.1038  13
  -1  -4   1 175.873 55.5042  43
  -1   4   1 129.381 79.7909  43
  -1   4  -1 6988.57 329.283  19
  -1   4  -1 7420.03 317.450  17
  -1   4  -1 8107.35 315.447  18
   1   4   1 8078.70 322.316  19
   1   4   1 8408.22 330.307  13
  -1  -4  -1 9711.19 323.679   6
  -1   4  -1 7669.25 314.795  29
   1   4   1 6975.35 313.740  43
   1  -4   1 5165.17 306.876  43
  -1   4  -1 5775.43 306.080  45
  -1   4  -1 5358.43 305.658  44
  -1  -4  -1 8039.90 308.013  44
  -1  -4  -1 8035.81 307.718  45
   1  -4   1 5508.03 306.726  47
  -1  -4  -3 3594.91 176.273  48
   1  -4   3 2822.01 165.345  21
  -1   4  -3 2634.43 165.452   2
  -1   4  -3 3905.30 177.890  26
  -1   4  -3 3729.89 179.560  29
  -1  -4  -3 3096.55 197.044  39
  -1   4  -3 3698.35 178.042  18
   1   4   3 4179.07 181.211  19
   1   4   3 3696.54 187.384  10
  -1   4  -5 1842.34 131.336  13
  -1   4  -5 1896.76 151.000  47
  -1  -4  -5 2035.31 147.957  47
  -1  -4  -5 2557.68 157.418  12
   1   4   5 2738.95 147.582  10
  -1   4  -5 2295.83 137.068  26
  -1   4  -5 1807.72 129.904  27
  -1   4  -5 2313.03 158.690  29
  -1   4  -5 2368.99 140.962  18
  -1   4  -5 2270.50 124.402   4
  -1   4  -5 2167.33 129.104   2
  -1   4  -7 5429.77 265.292  18
  -1   4  -7 5280.35 247.781   1
  -1   4  -7 5397.25 252.936   4
   1  -4   7 4733.21 254.459   6
  -1   4  -7 5060.47 260.220  27
  -1   4  -7 5387.10 261.298  26
  -1  -4  -7 5755.67 272.651  12
   1   4   7 5417.15 267.579  10
  -1  -4  -7 5984.68 279.560  22
  -1   4  -7 5022.38 265.525  40
  -1   4  -7 5095.40 280.421  47
  -1  -4  -7 5198.37 274.290  47
  -1   4  -9 12919.0 624.637  40
  -1   4  -9 13202.9 625.450  20
  -1   4  -9 13672.1 624.757  18
  -1  -4  -9 13623.6 621.218  14
   1  -4   9 13955.6 622.343   8
  -1   4  -9 13639.6 619.682  26
   1   4   9 14170.3 626.945  10
  -1  -4  -9 14618.9 627.386  12
  -1  -4  -9 14586.7 633.831  22
  -1   4  -9 14671.7 611.233   1
  -1   4  -9 13545.7 637.984  47
   1  -4   9 12130.5 618.503  46
  -1  -4  -9 12351.9 631.651  47
  -1   4 -11 3375.09 200.992  40
  -1   4 -11 3391.88 203.762  18
  -1   4 -11 3201.40 203.374  20
  -1  -4 -11 3298.76 203.434  14
   1  -4  11 3330.09 200.574   8
  -1   4 -11 3266.12 189.560  26
  -1  -4 -11 3494.03 214.834  12
   1   4  11 3200.65 213.433  10
  -1  -4 -11 3571.00 219.710  22
  -1   4 -11 3295.99 176.697   1
  -1  -4 -11 3628.06 238.904  47
   1  -4  11 3427.21 202.573  46
  -1   4 -11 3115.68 237.487  47
  -1   4 -13 1851.12 160.200  40
  -1   4 -13 1911.56 165.908  20
  -1  -4 -13 1660.00 155.144  14
  -1   4 -13 1970.64 137.189   1
  -1  -4 -13 1591.80 186.805   3
  -1   4 -13 1515.02 145.250  26
  -1  -4 -13 1808.76 179.562  12
   1   4  13 1500.35 189.171  10
  -1  -4 -13 1795.14 180.604  22
   1  -4  13 1981.46 169.916   8
  -1   4 -13 2220.32 141.661   7
  -1  -4 -15 2115.13 262.167  47
  -1  -4 -15 2284.97 203.296  22
  -1  -4 -15 2397.88 210.554  12
   1   4  15 1743.47 221.962  10
  -1   4 -15 2490.23 173.868   3
  -1   4 -15 2262.03 157.432   1
  -1  -4 -15 2265.32 193.910  25
  -1   4 -15 1750.38 159.836  26
  -1   4 -15 2047.32 183.299  40
  -1   4 -15 2280.02 189.624  20
   1  -4  17 6.85607 176.616  46
  -1  -4 -17-71.4587 218.958  47
  -1   4 -17-106.809 231.500  47
  -1  -4 -17-131.343 162.615  22
  -1  -4 -17 48.9246 133.469  25
  -1  -4 -17-88.1031 168.321  12
   1   4  17-72.9927 181.888  10
  -1   4 -17 25.8714 102.637  26
  -1   4 -17-152.560 142.901   3
  -1   4 -17 185.954 134.501  40
   1   4  19-360.794 199.107  10
  -1  -4 -19 278.787 173.185  12
   1   4  19 229.478 186.253  46
  -1   4 -19 76.9383 228.729  47
   1  -4  19-19.0101 176.947  46
  -1  -4 -19 10.3327 218.638  47
  -1  -4 -19 129.028 154.516  22
  -1  -4 -19 89.1387 129.422  25
   1   4  21 506.700 218.255  46
  -1  -4 -21 497.585 238.405  47
  -1   4 -21 202.304 257.436  47
   1  -4  21 620.635 199.296  46
  -1  -4 -21 476.389 189.660  12
   1   4  21 57.0787 208.062  10
   1  -4  21 420.197 179.972   9
  -1  -4 -23 183.613 200.932  22
  -1  -4 -23-53.8173 269.024  47
   1   4  23-55.3179 249.145  46
  -1  -4 -23 420.343 278.835  48
   1  -4  23-18.1747 220.141  46
  -1   4 -23-359.780 309.235  48
   1   4  23-499.307 266.463  10
   1  -4  23 165.666 205.955   9
  -1  -4 -25 261.705 208.870  22
  -1  -4 -25-137.321 248.558  39
   1   4  25-32.5194 250.559  46
  -1   4 -25 108.639 335.544  47
  -1   4 -25 146.771 344.436  48
  -1  -4 -25 4.40995 287.421  48
  -1  -4 -25-294.281 297.027  47
   1   4  25-20.4799 257.514  10
   1  -4  25 90.8747 241.527   9
  -1  -4 -27 654.167 234.221  22
  -1  -4 -27-26.1534 258.898  39
   1   4  27 91.2245 258.809  46
  -1  -4 -27 154.273 322.462  48
  -1  -4 -27-185.108 321.412  47
   1   4  27 22.5195 280.866  10
  -1  -4 -29 1414.17 260.602  22
  -1   4 -29 853.924 242.000  22
  -1  -4 -29 391.716 286.638  39
   1   4  29 254.418 274.855  46
  -1   4 -29 215.262 395.522  48
  -1  -4 -29 801.090 332.422  48
   1  -4  29 247.942 271.219   9
   1   4  29 790.043 312.290  10
  -1  -4 -31 848.834 257.114  22
  -1   4 -31-147.952 227.258  22
  -1  -4 -31 121.006 290.367  39
   1  -4  31-14.5422 253.136   9
   1   4  31 162.047 314.852  10
   1   4  31 117.472 271.170  46
  -1   4 -31-6.47377 399.853  48
  -1  -4 -31 321.719 337.305  48
  -1   4 -33 148.795 217.698  22
   1   4  33 89.7996 244.876  46
  -1   4 -33 6.56726 398.799  48
  -1  -4 -33 122.685 324.028  48
  -1   4 -33 100.435 322.449  32
  -1  -4 -33 211.770 286.281  32
  -1   4 -35 156.932 395.708  48
   1   4  35-76.6775 228.614  46
  -1  -4 -35 33.1644 307.735  48
  -1   4 -35 498.090 341.983  32
  -1  -4 -35 83.2562 257.336  32
  -1  -4 -37-31.6322 243.761  32
  -1   4 -37 285.991 332.283  32
  -1   4 -37 305.667 182.917  22
  -1  -4 -37 176.517 251.936  36
  -1   4 -37 374.381 341.414  36
   1   4  37 174.473 213.204  46
  -1   4 -37 211.690 368.970  48
  -1  -4 -37 36.6423 277.492  48
  -1   4 -37 43.9384 238.855  39
  -1   4 -39-10.2754 284.453  32
  -1  -4 -39 187.170 217.432  32
  -1   4 -39 47.7086 297.104  36
  -1  -4 -39-159.340 222.729  36
  -1   4 -39 56.3861 212.892  39
  -1   4 -39 103.713 155.229  22
  -1   4 -41 32.4238 186.955  39
  -1  -4 -41 238.776 182.028  36
  -1   4 -41-101.012 256.089  36
   1   4  43 41.4381 151.860  11
   1   5 -42 85.7062 236.861  36
   1  -5 -42 246.489 159.068  36
  -1   5  42 171.165 212.087  11
   1   5 -42 2.19080 170.497  39
  -1   5  42 307.040 176.640  17
  -1  -5  40-28.5684 196.635  10
  -1   5  40 299.804 230.507  10
  -1   5  40-39.8168 225.924  13
   1   5 -40 146.618 287.182  32
   1  -5 -40 41.2046 197.979  32
   1   5 -40 27.2087 207.461  39
   1  -5 -40-83.4408 205.338  36
   1   5 -40 540.972 293.473  36
   1   5 -38 335.330 167.831  22
   1   5 -38 274.572 379.370  48
   1  -5 -38 270.282 270.676  48
  -1   5  38 55.7328 216.965  46
   1   5 -38 174.040 312.865  32
   1  -5 -38 57.0280 223.730  32
  -1   5  38 413.534 279.212  10
  -1  -5  38-139.935 237.915  10
   1  -5 -36 12.9566 285.236  48
   1   5 -36 238.386 391.176  48
  -1   5  36 146.207 233.661  46
   1   5 -36-26.9066 336.415  32
   1  -5 -36 146.506 248.616  32
   1   5 -34 332.883 202.986  22
  -1   5  34 515.474 330.940  10
  -1   5  34 103.299 259.375  46
   1   5 -32-275.691 220.987  22
  -1  -5  32 581.274 267.004   9
  -1   5  32 625.395 343.644  10
   1   5 -32 72.7615 405.345  48
  -1   5  32-69.3507 276.017  46
   1  -5 -32 222.039 324.897  48
   1   5 -32 320.142 392.119  47
   1  -5 -32 16.6998 308.404  47
  -1  -5  30 265.397 257.927   9
   1  -5 -30 381.075 296.454  12
  -1   5  30 1399.96 354.749  10
   1   5 -30-6.29182 393.608  48
   1  -5 -30 559.340 356.249  48
  -1   5  28 120.579 312.183  10
  -1  -5  28-233.634 246.902   9
   1  -5 -28 164.751 266.078  12
   1   5 -28 84.5797 344.789  47
  -1   5  28 218.882 277.209  46
   1  -5 -28 225.568 296.508  47
   1  -5 -26 925.804 211.139  22
  -1   5  26 409.192 287.651  10
   1  -5 -26 449.203 262.831  12
  -1  -5  26 167.126 229.692   9
   1  -5 -26-129.980 287.380  47
  -1   5  26 410.870 269.751  46
   1   5 -26 68.9300 331.180  47
  -1  -5  24 601.745 219.960   9
   1  -5 -24 621.780 187.440  22
   1  -5 -24 77.2572 237.601  12
  -1   5  24-8.26745 255.548  10
   1   5 -24 603.101 294.258  47
  -1   5  24 184.597 255.902  46
   1  -5 -24 273.925 246.390  47
   1  -5 -24 724.554 230.581   3
   1  -5 -22 805.870 165.027  22
   1  -5 -22 419.954 197.259   3
   1   5 -22 625.806 150.102   1
   1  -5 -22 128.157 211.176  47
   1   5 -22 841.364 260.753  47
  -1   5  22 216.494 223.760  46
   1   5 -20 80.9563 133.324   7
   1  -5 -20-132.053 194.628   5
   1  -5 -20 443.873 145.145  22
  -1   5  20-238.896 210.685  10
   1  -5 -20 190.893 183.627   3
   1   5 -20 216.136 126.139   1
   1  -5 -20 364.709 194.679  47
  -1   5  20 43.3107 199.751  46
   1   5 -20 596.202 218.421  47
   1   5 -18 1244.00 159.654   7
   1  -5 -18 1319.55 209.142   5
  -1   5  18 859.066 223.094  10
   1  -5 -18 1317.25 165.832  22
  -1   5  18 1208.79 211.949  46
   1  -5 -18 1195.64 195.342   3
   1   5 -18 1400.70 146.768   1
   1  -5 -16 123.720 191.839   5
  -1   5  16-39.6329 208.282  10
   1   5 -16 300.075 128.931  18
   1   5 -16 124.965 131.441   1
   1  -5 -16 77.2724 171.457   3
   1   5 -16 362.426 117.219  40
  -1  -5  14 472.563 146.967   8
   1  -5 -14 134.663 177.549   5
   1  -5 -14 575.800 157.893  22
  -1   5  14 234.193 191.684  10
   1   5 -14 397.416 123.823  18
   1   5 -14 500.593 127.206  20
   1   5 -14 462.751 111.681  40
   1  -5 -14 180.601 164.986   3
   1  -5 -12 410.474 154.433   5
   1  -5 -12 553.175 129.573  22
  -1   5  12 122.337 160.339  10
   1   5 -12 292.390 92.5395  40
   1  -5 -12 349.172 129.551   3
   1   5 -12 347.689 107.035   1
   1   5 -12 398.138 111.286  20
   1   5 -12 348.483 104.536  18
  -1  -5  10 29.7961 109.516   8
   1  -5 -10 322.876 122.111  22
   1   5 -10 25.6584 79.2761  40
  -1   5  10 67.7956 135.527  10
   1   5 -10 118.297 87.0603  18
   1   5 -10-32.7689 91.7587  20
   1  -5 -10 100.196 130.432   5
   1  -5 -10-47.4989 115.003   3
   1   5 -10-98.7122 99.7296   4
   1   5  -8 841.902 90.8146  40
  -1  -5   8 908.080 117.576   8
   1  -5  -8 951.592 135.512   5
   1   5  -8 929.276 101.847  20
   1   5  -8 932.943 106.397   4
   1  -5  -8 1049.88 124.443   3
   1   5  -8 916.840 110.835   2
  -1   5   8 998.687 142.621  10
   1   5  -6 325.627 91.8536   2
   1   5  -6 424.447 92.6937   4
   1  -5  -6 280.498 126.681   5
   1  -5  -6 553.370 110.510   3
  -1  -5   6 240.355 106.130   6
   1   5  -6 133.668 107.671  13
  -1   5   6 707.718 131.406  10
   1   5  -4 118.806 88.6226   2
   1  -5  -4 124.026 97.4785   5
   1  -5  -4 190.322 90.6781   3
  -1  -5   4 100.025 93.3582   6
   1   5  -4-27.7161 98.2723  13
  -1  -5   4-21.0509 104.278  21
   1  -5  -4 174.760 109.531  12
  -1   5   4 106.140 124.364  10
  -1  -5   2 3456.36 169.733   6
  -1   5   2 2427.47 206.795  11
   1  -5  -2 3565.93 173.681  12
  -1  -5   2 2341.80 137.780  15
   1   5  -2 2990.61 173.353  13
  -1  -5   2 3011.31 168.728  21
  -1   5   0 4463.33 265.419  13
   1   5   0 4841.81 266.354  13
  -1   5   0 5293.65 269.655  19
  -1   5   0 5169.20 252.662  17
   1   5   0 4414.59 277.148  11
  -1  -5   0 5915.32 255.661   6
   1   5   2 729.485 107.636  19
  -1   5  -2 695.357 86.4005  18
  -1   5  -2 647.790 110.648  19
  -1   5  -2 735.597 106.694  13
  -1  -5  -2 450.126 69.4545  32
  -1   5  -2 657.270 74.8697  32
  -1   5  -2 681.380 84.8235  29
   1   5   2 832.800 141.587  11
   1   5   2 709.039 130.529  13
   1  -5   2 440.017 73.1213  43
  -1   5  -4 224.784 87.1680  18
  -1  -5  -4 165.185 125.425  39
  -1   5  -4 17.2846 90.5557  13
   1  -5   4 172.539 86.9102   6
  -1   5  -4 290.396 109.430  29
   1   5   4 126.241 109.521  10
   1  -5   4 76.2352 77.2588  21
  -1   5  -4 14.2901 95.6902  48
  -1  -5  -4 244.537 90.1456  48
  -1   5  -4 39.3593 71.8719   2
  -1   5  -6 112.544 92.3161  18
  -1  -5  -6 100.292 108.297  39
  -1   5  -6 33.3139 86.6138  13
   1  -5   6 31.4622 87.8757   6
  -1   5  -6-70.1718 80.9417  27
  -1   5  -6 182.829 84.0497  26
  -1  -5  -6-65.4233 116.653  12
   1   5   6 128.960 106.031  10
  -1   5  -6-33.4525 116.554  48
  -1   5  -6 15.2989 111.364  47
  -1  -5  -6-115.886 107.508  47
  -1   5  -6 15.4491 78.6180   2
  -1   5  -6 127.782 69.2141   4
  -1   5  -8 18989.1 887.729  40
  -1  -5  -8 21160.1 889.853  39
  -1   5  -8 18978.6 877.366   4
   1  -5   8 18689.7 879.375   6
  -1   5  -8 19840.9 884.063  26
  -1   5  -8 18913.6 883.321  27
  -1  -5  -8 21865.6 893.313  12
   1   5   8 21171.9 889.316  10
  -1  -5  -8 20365.2 897.463  22
  -1   5  -8 19545.8 893.332  47
  -1  -5  -8 19911.2 889.358  47
  -1   5  -8 19286.6 886.106  18
  -1   5 -10 8568.56 436.276  40
  -1  -5 -10 9358.44 440.277  39
  -1   5 -10 9414.05 419.487   1
   1  -5  10 9172.92 436.631   8
  -1   5 -10 9062.11 429.583  26
   1   5  10 9681.79 443.922  10
  -1  -5 -10 9861.15 445.963  12
  -1  -5 -10 9325.08 449.141  22
  -1  -5 -10 8152.80 444.817  47
  -1   5 -10 8603.35 454.799  47
  -1   5 -10 9068.75 437.613  20
  -1   5 -10 8950.71 437.861  18
  -1   5 -12 1705.52 158.446  40
  -1  -5 -12 1601.28 178.054  39
  -1  -5 -12 1844.84 172.148  14
  -1   5 -12 2045.82 131.858   1
  -1   5 -12 1882.70 148.360  26
   1   5  12 1957.83 189.055  10
  -1  -5 -12 2018.56 185.288  12
  -1  -5 -12 2258.26 186.836  22
  -1   5 -12 1762.04 218.750  47
  -1  -5 -12 1728.63 201.103  47
  -1   5 -12 1863.37 169.402  18
  -1   5 -12 1817.83 160.914  20
  -1   5 -14 4607.50 277.515  40
  -1  -5 -14 4322.37 290.778  39
  -1  -5 -14 4329.23 270.623  14
  -1   5 -14 4866.50 251.839   1
  -1   5 -14 4895.08 262.611  26
   1   5  14 4476.19 304.351  10
  -1  -5 -14 4974.55 299.828  12
  -1   5 -14 5222.05 284.757  20
  -1  -5 -14 5687.38 301.135  22
  -1  -5 -16 1598.45 235.205  47
  -1   5 -16 1022.23 250.082  47
  -1  -5 -16 1702.26 195.446  22
   1   5  16 1542.89 203.573  10
  -1  -5 -16 1581.62 200.704  12
  -1  -5 -16 1693.28 182.486  25
  -1   5 -16 1457.34 141.511  26
  -1   5 -16 1373.06 161.862  40
  -1   5 -16 1815.25 170.820  20
  -1  -5 -18 569.025 150.768  25
  -1  -5 -18 730.589 162.751  22
   1   5  18 398.060 185.847  10
  -1  -5 -18 697.986 182.481  12
  -1  -5 -18 432.967 217.514  47
   1  -5  18 258.781 173.131  46
  -1   5 -18 987.352 238.811  47
  -1   5 -18 754.295 113.547  26
  -1   5 -20 4158.31 248.451  40
  -1  -5 -20 3480.76 245.158  25
  -1  -5 -20 3944.25 268.844  22
  -1  -5 -20 2945.92 269.895  39
  -1   5 -20 3689.23 338.486  47
  -1  -5 -20 3118.99 316.554  47
   1   5  20 3378.07 290.759  46
   1   5  20 3845.24 291.147  10
  -1  -5 -20 3772.74 276.787  12
  -1   5 -22 657.478 292.580  47
  -1   5 -22 328.953 291.224  48
   1   5  24 158.410 245.011  10
  -1  -5 -24 464.329 230.125  12
  -1  -5 -24-51.6389 228.908  39
  -1  -5 -24 625.129 204.419  22
   1   5  24 156.806 250.894  46
  -1   5 -24-77.3533 315.805  48
  -1  -5 -24-37.7247 283.556  47
  -1  -5 -24-45.8733 279.923  48
  -1   5 -24 43.6795 307.951  47
   1  -5  24-90.0789 220.334   9
  -1  -5 -26 2782.54 273.525  22
  -1  -5 -26 895.253 298.065  39
  -1   5 -26 2590.58 417.701  47
  -1   5 -26 399.412 418.692  48
   1   5  26 636.361 322.828  46
  -1  -5 -26 789.731 340.173  48
  -1  -5 -26 2223.81 350.620  47
   1   5  26 2991.26 318.731  10
  -1  -5 -28 1071.12 251.775  22
  -1  -5 -28 149.117 281.687  39
   1  -5  28 120.527 269.398   9
   1   5  28 503.041 292.007  10
   1   5  28 278.311 274.373  46
  -1   5 -28 228.614 388.554  48
  -1  -5 -28 230.644 323.112  48
   1  -5  30 2126.99 311.003   9
   1   5  30 1412.37 357.485  10
  -1  -5 -30 247.450 364.624  48
  -1   5 -30 223.745 446.216  48
  -1   5 -30 2204.97 267.136  22
  -1   5 -32-322.270 219.226  22
  -1  -5 -32 176.832 322.219  48
   1   5  32-5.02666 263.483  46
  -1   5 -32 145.166 403.576  48
   1  -5  32 180.737 233.364   9
   1   5  32 4.89431 308.386  10
  -1   5 -32 448.835 335.946  32
  -1  -5 -32 215.232 282.711  32
  -1   5 -34 1434.04 237.845  22
   1   5  34 342.446 262.697  46
  -1  -5 -34 723.796 291.850  32
  -1   5 -34 1218.73 375.497  32
  -1  -5 -36 83.6121 239.923  32
  -1   5 -36 209.823 335.784  32
  -1   5 -36 73.4229 184.030  22
  -1  -5 -36-21.1413 253.711  36
  -1   5 -36 159.596 387.771  48
  -1  -5 -36-63.3082 285.029  48
   1   5  36 52.0155 220.341  46
  -1   5 -36 64.9283 254.220  39
  -1   5 -38 358.450 305.761  32
  -1  -5 -38 445.490 236.047  32
  -1   5 -38 171.235 317.131  36
  -1  -5 -38 108.515 232.882  36
  -1   5 -38 266.157 232.127  39
  -1   5 -38 510.576 171.379  22
  -1   5 -40 40.8346 276.471  36
  -1  -5 -40-78.5781 191.200  36
  -1   5 -40 256.727 143.321  22
  -1   5 -40-20.9984 203.617  39
  -1   5 -42 263.490 170.447  39
  -1  -5 -42 198.813 142.387  38
   1   5  42 90.1579 195.645  11
  -1   5 -42 207.533 212.670  36
  -1   6  43 78.7476 167.626  11
  -1  -6  41 315.158 159.961  10
  -1   6  41 169.941 235.362  11
   1  -6 -41 217.456 171.983  36
   1   6 -41 237.491 255.639  36
   1   6 -41 8.04174 190.929  39
  -1   6  41 120.325 192.815  17
   1  -6 -39-130.828 215.010  36
  -1   6  39 158.486 257.261  10
  -1  -6  39-8.99908 211.062  10
  -1   6  39 92.4576 262.595  13
   1  -6 -39 150.499 239.958  48
   1   6 -39 419.655 346.221  48
   1   6 -39 245.090 152.388  22
   1   6 -39-13.7799 221.642  39
   1  -6 -39-121.744 210.337  32
   1   6 -39 135.116 294.420  32
   1   6 -37 103.971 173.815  22
   1  -6 -37 141.307 267.353  48
   1   6 -37-322.927 376.808  48
  -1   6  37 200.788 232.817  46
   1  -6 -37 138.743 231.892  32
   1   6 -37 18.6842 328.639  32
  -1   6  37 226.936 298.464  10
   1   6 -35 396.587 403.810  48
  -1   6  35 341.210 252.938  46
   1  -6 -35 74.3329 291.976  48
   1   6 -35 143.796 336.674  32
   1  -6 -35 157.534 246.565  32
   1   6 -33-200.555 208.699  22
  -1   6  33 533.249 341.762  10
  -1  -6  33 436.850 253.643   9
   1  -6 -33 75.5583 307.822  48
  -1   6  33 100.046 268.166  46
   1   6 -33 130.066 396.487  48
  -1  -6  31 215.262 260.664   9
   1  -6 -31 327.333 283.792  12
  -1   6  31 1029.44 354.157  10
  -1   6  31 214.137 296.071  46
   1  -6 -31-125.676 329.400  48
   1  -6 -31 846.197 325.009  47
   1   6 -31 19.4311 401.118  48
   1   6 -31 525.471 391.227  47
  -1   6  29 602.551 322.842  10
  -1  -6  29 228.490 253.459   9
   1  -6 -29 121.180 285.699  12
   1   6 -29-164.232 409.345  48
   1  -6 -29 177.296 321.223  48
  -1   6  29-16.5075 284.840  46
   1   6 -29-34.5811 373.537  47
   1  -6 -29 313.577 302.806  47
   1  -6 -27 7434.52 482.350  12
  -1   6  27 8318.69 513.977  10
   1  -6 -27 7098.26 504.437  47
   1   6 -27 6307.83 560.720  47
  -1   6  27 7389.86 498.463  46
  -1  -6  25 1726.22 264.321   9
  -1   6  25 2005.43 309.737  10
   1  -6 -25 1971.24 294.870  12
  -1   6  25 1675.80 311.467  46
   1   6 -25 1964.96 348.932  47
   1  -6 -25 1280.32 307.495  47
  -1   6  23 7213.92 466.079  46
   1   6 -23 7176.61 382.748   1
  -1   6  23 7328.90 457.029  10
   1  -6 -23 6987.59 436.987  12
   1  -6 -21 675.707 162.849  22
   1   6 -21 523.349 138.491   1
   1   6 -21 563.496 236.289  47
  -1   6  21 140.079 224.090  46
   1  -6 -21 133.802 201.412  47
  -1   6  19 11154.7 556.028  10
   1  -6 -19 9827.80 520.738  22
   1   6 -19 10470.3 510.863   7
   1   6 -19 10387.3 505.887   1
  -1   6  19 10059.7 555.093  46
   1  -6 -19 10631.8 542.090  47
   1   6 -19 11537.6 562.874  47
   1  -6 -17 5713.37 323.838  47
   1   6 -17 5418.99 339.593  47
   1   6 -17 4985.91 280.136  40
   1  -6 -17 5202.23 305.903  22
   1   6 -17 5300.65 285.467   1
   1   6 -17 4809.13 287.871  18
  -1  -6  15 6058.55 333.563   8
   1  -6 -15 6602.29 339.108  22
   1   6 -15 5564.53 307.045  40
   1   6 -15 5963.30 321.179  20
   1   6 -15 5495.04 317.497  18
   1   6 -15 6115.74 317.052   1
  -1   6  13 1848.97 215.494  10
   1   6 -13 1792.94 157.455   4
   1   6 -13 1788.39 146.812  40
   1   6 -13 1717.89 162.081  18
   1   6 -13 2032.38 165.737  20
  -1  -6  13 2100.04 184.274   8
   1  -6 -11 10196.2 469.542   5
  -1   6  11 10171.0 476.147  10
   1  -6 -11 9899.33 460.108   3
   1   6 -11 9019.14 440.109  40
   1   6 -11 9483.48 450.443  20
   1   6 -11 8387.54 442.352  18
   1  -6 -11 9636.24 442.300  39
  -1  -6   9 1428.51 142.634   8
  -1   6   9 1801.76 172.621  10
   1  -6  -9 1511.20 160.644  12
   1  -6  -9 1444.95 123.784  39
   1   6  -9 1606.71 130.902  20
   1   6  -9 1691.00 139.517   2
   1  -6  -9 1633.44 148.724   3
   1   6  -9 1651.22 133.981   4
   1   6  -9 1586.05 120.086  40
  -1  -6   7 3223.58 199.613   6
   1  -6  -7 3847.69 211.488   5
   1   6  -7 3503.29 197.720   4
   1  -6  -7 3419.50 201.664   3
   1   6  -7 3341.43 195.024   2
  -1   6   7 3663.97 222.329  10
   1  -6  -7 3578.72 215.810  12
   1   6  -7 3089.76 202.080  13
   1  -6  -5 372.554 127.597  12
  -1   6   5 297.127 134.148  10
   1  -6  -5 361.527 113.727   5
   1   6  -5 501.056 107.796   2
  -1  -6   5 275.553 109.808   6
   1  -6  -3 1982.51 167.100  12
  -1  -6   3 2889.48 172.347  21
   1   6  -3 2516.84 171.662  13
  -1  -6   3 2867.60 166.251   6
   1  -6  -3 1996.64 155.089   5
  -1  -6   1 586.231 111.844   6
  -1   6   1 162.174 42.9195  30
   1   6  -1 310.412 50.9984  32
  -1   6   1 327.463 113.099  17
   1   6  -1 617.755 131.765  13
  -1   6   1 450.383 122.277  19
  -1   6   1 443.094 135.423  13
  -1   6  -1 1512.81 114.153  29
  -1   6  -1 1154.79 148.535  13
   1   6   1 1430.23 169.448  13
  -1   6  -1 1213.06 141.912  19
   1   6   1 1021.53 139.455  19
  -1   6  -1 1359.80 121.562  17
   1   6   1 1558.19 188.245  11
   1  -6   3 420.629 102.045   6
  -1   6  -3 481.459 110.593  13
  -1   6  -3 372.700 76.6655  32
  -1  -6  -3 153.436 68.1848  32
   1   6   3 652.865 137.805  13
   1   6   3 351.553 144.769  11
   1  -6   3 331.825 91.8166  21
   1   6   3 366.133 118.176  19
  -1   6  -3 448.635 91.8359  18
  -1  -6  -5 1567.61 166.790  39
   1  -6   5 1795.07 133.230   6
  -1   6  -5 1552.63 130.089  13
  -1   6  -5 1501.00 117.957  27
  -1   6  -5 1631.18 132.599  48
  -1  -6  -5 1718.76 128.237  48
   1   6   5 1976.70 152.980  10
  -1   6  -5 1883.67 133.989  18
  -1   6  -5 1603.63 117.751   2
  -1   6  -5 1802.19 117.323   4
  -1  -6  -7 2658.46 185.542  39
  -1   6  -7 2722.14 148.642  34
  -1   6  -7 2041.26 160.970  13
   1  -6   7 2464.83 161.406   6
   1   6   7 2698.72 180.472  10
  -1  -6  -7 2705.29 185.256  12
  -1  -6  -7 2288.28 170.043  47
  -1   6  -7 2263.86 179.934  48
  -1  -6  -7 2427.16 169.442  48
  -1   6  -7 2357.97 178.177  47
  -1   6  -7 2883.65 156.874  27
  -1   6  -7 2487.98 156.941   2
  -1   6  -7 2459.59 146.991   4
  -1  -6  -9 2623.38 189.115  39
  -1   6  -9 2213.36 198.119  47
  -1  -6  -9 2155.56 178.706  47
   1   6   9 2298.88 186.483  10
  -1  -6  -9 2582.35 193.235  12
  -1   6  -9 2316.21 146.811   4
  -1   6  -9 2348.73 157.515  27
  -1   6  -9 2479.55 156.328  26
  -1   6  -9 1960.51 164.082  40
  -1   6  -9 2400.83 166.171  20
  -1   6  -9 2429.10 172.148  18
  -1  -6 -11 7140.72 369.146  39
  -1  -6 -11 6032.25 368.914  47
  -1   6 -11 6905.09 386.034  47
  -1   6 -11 7118.09 334.735   1
  -1   6 -11 7304.41 348.222  26
  -1   6 -11 6650.19 354.240  40
  -1  -6 -11 7133.24 373.456  12
   1   6  11 7282.92 370.521  10
  -1  -6 -11 7564.20 381.898  22
  -1   6 -11 6926.24 357.928  20
  -1   6 -11 7055.57 362.137  18
  -1   6 -13 655.154 154.723  18
  -1   6 -13 431.585 141.804  20
  -1   6 -13 353.129 135.414  40
  -1  -6 -13 611.178 176.487  39
  -1  -6 -13 577.809 167.603  14
   1  -6  13 401.913 150.579   8
  -1   6 -13 707.754 124.673  26
   1   6  13 417.919 181.807  10
  -1  -6 -13 437.915 182.157  12
  -1   6 -13 550.556 103.745   1
  -1  -6 -13 931.382 186.439  22
  -1  -6 -15 1634.56 182.869  14
  -1   6 -15 2898.73 264.893  47
  -1  -6 -15 1402.77 228.763  47
  -1  -6 -15 1562.52 204.411  22
  -1  -6 -15 1595.97 211.759  12
   1   6  15 1460.66 211.523  10
  -1   6 -15 2623.72 162.730  26
  -1   6 -15 2598.88 187.964  20
  -1  -6 -15 1461.37 203.315  39
  -1  -6 -17 186.116 205.955  47
  -1   6 -17 107.703 220.781  47
  -1  -6 -17 265.312 162.202  25
  -1  -6 -17 495.011 167.327  22
  -1  -6 -17 310.108 184.710  12
   1   6  17 537.274 192.915  10
  -1   6 -17 622.836 110.211  26
  -1   6 -17 332.913 138.244  20
  -1  -6 -17-57.2819 174.670  39
  -1   6 -17 220.841 128.425  40
  -1  -6 -19 1417.27 210.843  12
   1   6  19 1485.62 216.869  10
  -1  -6 -19 1158.93 194.833  39
  -1  -6 -19 1293.78 192.992  22
  -1  -6 -19 1238.80 178.782  25
  -1   6 -19 1066.97 264.833  47
  -1  -6 -19 1194.56 237.901  47
  -1  -6 -21 318.573 260.308  48
  -1   6 -21-314.610 276.795  47
   1   6  21 431.722 222.730  46
  -1  -6 -21-217.680 253.930  47
  -1   6 -21-214.935 283.308  48
  -1   6 -21 328.869 145.249  40
  -1  -6 -23 1471.69 223.906  22
  -1  -6 -23 485.174 248.701  39
  -1  -6 -23 847.030 304.194  48
   1   6  23 957.992 268.719  46
  -1  -6 -23 881.781 291.759  47
  -1   6 -23 733.065 329.074  48
  -1   6 -23 77.5841 315.377  47
   1   6  23 1161.81 262.801  10
  -1  -6 -23 1579.45 252.737  12
  -1  -6 -25 449.146 223.896  22
   1   6  25 120.684 267.821  46
  -1   6 -25-41.7105 340.030  48
  -1  -6 -25 310.254 293.793  48
  -1  -6 -25 634.533 245.733  12
   1   6  25 672.663 269.710  10
   1  -6  25-54.2842 243.287   9
   1  -6  27 83.6407 251.592   9
   1   6  27 657.314 289.053  10
  -1  -6 -27-4.71152 312.543  48
   1   6  27 37.3667 275.743  46
  -1   6 -27 252.973 392.326  48
   1  -6  29 226.397 273.613   9
   1   6  29 442.597 324.377  10
  -1   6 -29 117.882 403.324  48
  -1  -6 -29 39.2198 338.563  48
  -1   6 -31-22.1142 214.076  22
  -1   6 -31 32.4566 393.038  48
  -1  -6 -31-24.8682 331.110  48
   1   6  31-5.37231 277.018  46
   1  -6  31 170.003 245.167   9
   1   6  31 133.666 321.933  10
  -1   6 -31-114.439 331.912  32
  -1  -6 -31-21.7695 287.332  32
  -1   6 -33 171.638 208.290  22
   1   6  33 255.731 265.969  46
  -1  -6 -33 57.8269 260.869  32
  -1   6 -33 114.557 330.979  32
   1   6  35-65.9790 233.530  46
  -1   6 -35 355.793 401.621  48
  -1  -6 -35 60.2874 287.693  48
  -1  -6 -35 28.4513 247.846  32
  -1   6 -35 47.2254 348.218  32
  -1  -6 -37-75.3842 223.120  32
  -1   6 -37-5.86234 311.904  32
  -1   6 -37-53.4978 243.437  39
   1   6  37 69.5824 219.736  46
  -1  -6 -37 102.331 232.628  36
  -1   6 -37 130.729 323.019  36
  -1   6 -37-15.8496 174.953  22
  -1   6 -39-68.5157 227.444  39
  -1   6 -39 247.450 156.546  22
  -1   6 -39-75.2778 293.800  36
  -1  -6 -41 124.832 152.018  36
   1   6  41 116.280 215.890  11
  -1  -6 -41-8.25578 156.678  38
  -1   6 -41 60.6960 192.525  39
  -1   7  42 243.458 165.524  17
  -1   7  42 60.9339 199.693  11
   1   7 -42 156.610 177.300  39
  -1   7  40 28.6427 227.408  13
  -1  -7  40 90.0306 177.642  10
  -1   7  40 122.554 250.858  11
   1   7 -40 43.9051 210.669  39
   1  -7 -40 178.849 180.330  36
  -1   7  40-105.775 206.242  17
  -1   7  38 332.842 279.139  13
  -1  -7  38 36.8544 226.679  10
   1   7 -38 463.567 306.034  32
   1  -7 -38 218.776 218.824  32
   1   7 -38 245.560 169.099  22
   1  -7 -38 99.3555 249.451  48
   1   7 -38 347.753 351.032  48
  -1   7  38 64.7301 231.361  46
   1  -7 -38 171.736 219.350  36
   1   7 -36-120.165 183.214  22
  -1   7  36 488.392 310.327  10
  -1   7  36 141.455 252.733  46
   1  -7 -36 7.82277 269.300  48
   1   7 -36-145.097 379.889  48
   1   7 -36 420.053 331.226  32
   1  -7 -36 185.227 235.323  32
   1   7 -34-119.144 205.984  22
   1   7 -34 574.849 404.765  48
  -1   7  34 323.651 274.323  46
   1  -7 -34 35.1536 292.708  48
  -1   7  34 607.902 342.470  10
  -1  -7  34 366.782 243.491   9
   1  -7 -34 202.054 252.204  32
   1   7 -34 630.774 347.241  32
  -1   7  32 1261.74 316.793  46
   1   7 -32 277.951 403.163  48
   1  -7 -32 1730.40 340.464  48
   1  -7 -32 359.460 302.565  12
  -1  -7  32 335.894 263.577   9
   1  -7 -30 56.7247 327.581  48
   1   7 -30-62.1817 399.242  48
   1  -7 -30-21.2173 288.177  12
  -1  -7  30 213.291 260.095   9
  -1   7  30 663.882 350.431  10
   1   7 -28-150.432 389.318  48
   1  -7 -28 221.030 300.920  47
   1   7 -28-32.8852 359.448  47
  -1   7  28 438.209 294.902  46
   1  -7 -28 176.026 304.096  48
  -1   7  28 606.927 319.756  10
  -1  -7  28-25.8128 240.192   9
   1  -7 -28 248.971 285.719  12
  -1   7  26 1813.05 324.904  10
   1  -7 -26 1688.74 308.620  12
  -1   7  26 1616.66 317.141  46
   1   7 -26 1141.22 367.269  47
   1  -7 -26 1281.24 319.340  47
  -1  -7  26 1028.63 267.740   9
   1  -7 -24 525.844 270.008  47
   1   7 -24 503.076 314.371  47
  -1   7  24 272.350 278.109  46
  -1   7  24 778.558 283.033  10
   1  -7 -24 345.758 268.027  12
   1   7 -22 258.147 144.930   1
  -1   7  22 356.709 255.800  46
   1   7 -22 12.9335 268.688  47
   1  -7 -22 946.473 253.800  12
  -1   7  22 442.665 256.034  10
   1   7 -20 104.776 121.069   1
  -1   7  20-19.2937 211.905  46
   1   7 -20 64.9915 218.804  47
   1  -7 -20 138.911 195.469  47
   1  -7 -18 431.955 207.403  12
  -1   7  18 1483.69 225.824  10
   1  -7 -18 242.822 202.746   3
   1   7 -18 1111.14 138.349   1
   1   7 -18 1113.61 155.932  18
   1  -7 -18 121.858 209.658   5
   1  -7 -18 1298.63 194.514  47
   1   7 -18 1388.55 224.326  47
   1   7 -16 2953.20 251.321  47
   1   7 -16 2450.66 191.670   1
  -1  -7  16 2775.07 215.728   8
   1   7 -16 2518.76 185.327  40
   1   7 -16 2477.35 200.734  18
   1   7 -16 2924.26 202.997  20
  -1   7  14-21.5749 205.520  10
   1  -7 -14 145.977 188.968  12
   1  -7 -14 62.9648 189.930   5
   1  -7 -14 221.934 175.129   3
   1  -7 -12 76.8230 155.050   3
   1   7 -12 483.531 125.338   4
   1  -7 -12 222.813 167.227   5
  -1  -7  12 412.627 150.342   8
  -1   7  12 10.6377 193.583  10
   1  -7 -12 155.043 174.705  12
   1   7 -12 576.029 107.323  40
   1   7 -12 326.605 135.970  18
   1   7 -12 514.836 126.668  20
   1   7 -10 3898.99 229.346  40
   1  -7 -10 4609.13 269.247  12
  -1   7  10 4766.26 280.329  10
   1  -7 -10 4580.60 237.821  39
   1   7 -10 4115.82 238.177  20
   1   7 -10 3855.70 235.995  18
   1  -7 -10 4500.89 255.801   3
   1  -7 -10 4887.98 268.586   5
   1   7  -8 1209.16 134.167  13
   1   7  -8 888.620 119.088   4
  -1  -7   8 988.502 129.043   6
   1  -7  -8 880.334 141.108   5
  -1   7   8 1084.68 161.812  10
   1  -7  -8 709.430 151.604  12
   1   7  -6-58.3299 119.070  13
  -1   7   6 151.932 143.142  10
   1  -7  -6 197.216 134.606  12
   1   7  -6 104.415 106.991   2
  -1  -7   6 38.2438 106.500   6
   1  -7  -6 46.6737 114.356   5
  -1  -7   4 124.025 115.678  21
  -1   7   4 128.923 165.697  11
   1  -7  -4 96.6724 124.897  12
   1   7  -4 21.9928 123.963  13
   1  -7  -4 307.260 101.845   5
  -1  -7   4 66.9997 111.190   6
  -1  -7   2 1327.53 138.997  21
  -1   7   2 1487.65 155.371  17
  -1   7   2 1676.34 160.483  19
  -1  -7   2 1433.49 135.780   6
   1  -7  -2 1803.78 119.463   5
  -1   7   2 1665.93 165.357  13
   1   7  -2 1455.90 152.818  13
  -1   7   0 2190.09 162.224  17
  -1   7   0 2401.43 182.619  19
  -1   7   0 2258.49 190.312  13
  -1  -7   0 2518.18 162.491   6
  -1   7  -2 559.228 134.127  13
   1   7   2 233.938 158.850  11
   1   7   2 155.622 144.106  13
   1   7   2 252.463 114.796  19
  -1  -7  -2 868.216 115.180   6
   1  -7   2 581.814 110.367   6
  -1  -7  -2 494.292 81.2096  38
   1  -7   4 383.602 100.900  21
   1   7   4 60.5336 114.660  19
  -1   7  -4 436.075 102.137  18
   1  -7   4 448.661 111.842   6
  -1   7  -4 225.556 84.6130  36
  -1  -7  -4 143.468 68.0955  32
  -1   7  -4 323.078 78.2987  32
  -1   7  -4 248.198 96.0319   2
  -1   7  -4 361.159 119.752  13
   1   7   4 367.105 148.785  11
   1   7   4 214.767 135.307  13
  -1   7  -6 8042.89 381.268  18
  -1  -7  -6 7253.51 397.700  39
  -1   7  -6 9266.37 363.719  34
  -1   7  -6 7153.85 374.351  13
  -1   7  -6 7890.63 369.378  27
  -1   7  -6 7316.22 368.824   2
  -1   7  -6 6554.30 365.501   4
   1  -7   6 7609.04 377.861   6
  -1   7  -6 8431.72 375.940  48
  -1  -7  -6 7843.81 367.419  48
  -1   7  -8 6816.30 332.415  18
  -1  -7  -8 6417.16 351.455  39
  -1   7  -8 7172.11 307.801  34
  -1   7  -8 5767.80 320.211  13
  -1   7  -8 6593.13 317.819  27
  -1   7  -8 6320.62 319.441   2
  -1   7  -8 6487.64 313.580   4
  -1  -7  -8 6705.82 347.655  12
   1   7   8 6687.99 340.908  10
   1  -7   8 6348.82 323.918   6
  -1   7  -8 6486.83 336.739  47
  -1  -7  -8 6049.75 323.314  48
  -1  -7  -8 5643.27 323.351  47
  -1   7  -8 6531.07 336.238  48
  -1   7 -10 5852.06 291.015  34
  -1   7 -10 6074.81 315.614  40
  -1   7 -10 6678.16 340.913  48
  -1  -7 -10 5429.61 318.701  47
  -1  -7 -10 5492.41 316.171  48
  -1   7 -10 6455.09 342.421  47
  -1  -7 -10 6323.96 337.254  39
  -1   7 -10 6378.29 320.393  18
  -1   7 -10 5832.39 316.434  20
  -1   7 -10 5656.14 294.082   4
  -1  -7 -10 5799.35 332.376  12
   1   7  10 5545.80 328.911  10
  -1   7 -12 9909.31 474.386   1
   1  -7  12 11088.3 504.757   8
  -1   7 -12 9994.90 497.789  40
  -1   7 -12 10314.7 504.164  18
  -1   7 -12 10189.8 501.468  20
  -1  -7 -12 10380.9 514.325  39
   1   7  12 10354.4 515.608  10
   1  -7  14 3886.48 249.568   8
  -1   7 -14 3608.29 240.157  20
  -1   7 -14 3784.61 246.785  18
  -1  -7 -14 3165.12 254.775  14
   1   7  14 3767.80 270.638  10
  -1  -7 -14 3482.69 274.237  47
  -1   7 -14 4119.45 299.833  47
  -1  -7 -14 4453.71 274.138  39
   1  -7  16 4954.22 282.190   8
  -1   7 -16 4456.31 266.480  40
  -1  -7 -16 3682.74 304.693  47
  -1   7 -16 5105.97 337.065  47
  -1  -7 -16 4149.71 299.234  12
   1   7  16 4222.41 300.348  10
  -1   7 -16 4884.13 275.555  20
  -1  -7 -16 4325.07 293.829  39
  -1  -7 -18 4890.93 320.149  25
  -1  -7 -18 5001.11 346.297  47
  -1  -7 -18 5154.72 329.070  12
  -1  -7 -18 5107.19 319.178  39
  -1   7 -18 5013.17 303.960  20
  -1  -7 -20 4553.32 318.814  25
  -1   7 -20 5589.43 305.758  40
  -1  -7 -20 4913.40 366.622  47
  -1  -7 -22 10905.2 578.154  12
  -1  -7 -22 10594.3 606.267  47
   1   7  24 1717.99 276.542  10
  -1  -7 -24 1465.49 266.271  12
  -1  -7 -24 182.398 301.129  48
   1   7  24 362.016 289.368  46
  -1   7 -24 796.424 348.844  48
   1   7  26 4684.23 362.679  10
  -1  -7 -26 3514.99 369.999  48
   1  -7  28 641.576 271.797   9
   1   7  28 1044.69 326.136  10
   1   7  28 154.406 306.158  46
  -1  -7 -28-9.48985 315.058  48
  -1   7 -28 527.845 422.330  48
  -1   7 -30 1871.70 388.969  32
   1  -7  30 1716.52 299.660   9
  -1   7 -32-215.673 217.589  22
  -1  -7 -32-246.173 265.734  32
  -1   7 -32 168.648 334.283  32
   1   7  32 113.831 279.608  46
   1  -7  32 13.6273 227.412   9
  -1   7 -34 1358.62 427.705  48
   1   7  34 531.711 283.052  46
  -1  -7 -34 462.368 311.962  48
  -1   7 -34 1192.40 228.222  22
  -1   7 -34 1875.03 382.728  32
  -1  -7 -34 480.471 276.803  32
  -1   7 -36 13.6516 180.009  22
  -1  -7 -36 143.305 227.109  32
  -1   7 -36 185.788 319.087  32
   1   7  36 62.2378 242.048  46
  -1  -7 -36 253.083 239.596  36
  -1   7 -36-49.9773 327.457  36
  -1   7 -38 588.253 315.024  36
  -1  -7 -38 541.869 224.291  36
  -1  -7 -38 457.030 216.267  32
  -1   7 -38 828.160 307.918  32
  -1   7 -38 675.656 177.021  22
  -1   7 -38 157.808 248.378  39
   1   7  38 494.374 226.486  46
   1   7  40 50.4562 244.757  11
  -1  -7 -40-64.2367 173.335  38
  -1   7 -40 126.757 209.976  39
  -1  -7 -40 91.3345 164.839  36
  -1   7 -40 221.346 140.530  22
   1   7  42 84.3635 173.127  11
   1  -8 -41 138.823 143.605  38
   1   8 -41 136.513 201.397  39
  -1  -8  41 299.744 133.739  10
  -1   8  41 183.605 224.049  11
  -1   8  39 268.531 270.798  11
  -1   8  39 88.5292 260.970  13
  -1  -8  39 516.167 202.006  10
   1  -8 -39 87.8303 191.463  36
  -1   8  39-53.5993 221.364  46
   1  -8 -37 349.333 220.551  32
   1   8 -37 711.833 309.335  32
   1   8 -37 185.614 174.637  22
   1  -8 -37-59.0976 224.738  36
  -1   8  37 325.479 305.114  13
  -1   8  37 106.340 251.587  46
   1   8 -37-125.349 352.944  48
   1  -8 -35 354.348 251.855  32
   1   8 -35 871.264 343.176  32
   1   8 -35 832.340 384.722  48
   1  -8 -35-39.7387 279.706  48
  -1   8  35 497.608 280.227  46
  -1   8  33 543.748 349.240  10
  -1  -8  33 506.703 248.386   9
   1  -8 -33-4.81380 251.445  32
   1   8 -33 39.3362 328.155  32
  -1   8  33 260.039 293.410  46
  -1   8  31 2829.56 402.626  10
  -1  -8  31 3019.70 311.841   9
   1  -8 -31 958.023 323.383  12
   1  -8 -31 1047.67 350.987  48
  -1   8  31 1290.16 347.731  46
   1   8 -31 1070.41 431.118  48
  -1  -8  29 701.116 271.900   9
   1  -8 -29 194.215 307.638  12
   1   8 -29 270.048 394.247  48
   1  -8 -29 340.859 334.760  48
  -1   8  27 5968.13 439.223  10
  -1   8  27 5041.65 429.845  46
   1  -8 -27 4803.08 411.412  48
   1   8 -27 4010.47 479.227  47
   1  -8 -27 4724.65 420.499  47
  -1   8  25 1253.83 306.105  10
   1  -8 -25 205.833 291.969  12
  -1   8  25 478.539 307.649  46
   1  -8 -25 756.767 294.457  47
   1   8 -25 873.183 344.085  47
   1  -8 -23 9503.58 586.024  47
  -1   8  23 10317.1 613.446  46
   1  -8 -21 725.305 237.871  47
   1   8 -19 7909.11 384.658   1
   1  -8 -19 6684.33 420.017  47
   1  -8 -17 616.466 213.393  12
  -1   8  17 1829.70 236.336  10
   1  -8 -17 1481.59 194.564  47
   1   8 -17 1559.16 218.026  47
   1  -8 -17 253.332 224.548   5
  -1  -8  17 1780.86 184.641   8
   1   8 -17 1659.29 166.416  20
   1   8 -17 1474.60 171.567  18
   1   8 -17 1477.39 151.601   1
   1   8 -15 24219.7 1073.40   1
   1   8 -15 23805.2 1076.44   4
  -1  -8  15 24912.1 1087.25   8
   1   8 -15 23361.1 1069.80  40
   1   8 -15 25454.3 1096.52  47
   1  -8 -15 20425.7 1079.67  47
   1   8 -15 23209.5 1080.88  18
   1   8 -15 25612.1 1085.95  20
   1  -8 -13 452.963 208.432  12
  -1   8  13 24.8452 216.896  10
   1   8 -13 603.906 131.340   4
   1   8 -13 864.370 119.268  40
   1   8 -13 656.668 147.848  18
   1   8 -13 582.418 137.108  20
   1  -8 -13 444.533 188.623   5
  -1  -8  13 503.930 159.371   8
   1  -8 -11 8943.38 494.074  12
   1   8 -11 10729.7 476.836   4
   1   8 -11 10464.7 467.510  40
   1   8 -11 10110.1 477.817  20
   1   8 -11 8840.73 470.756  18
  -1  -8  11 10200.2 482.813   8
   1  -8 -11 8637.51 488.603   5
  -1  -8   9 1310.56 150.918   8
   1  -8  -9 1071.07 162.973   5
   1  -8  -9 1563.28 188.517  12
  -1   8   9 1202.77 194.840  10
   1   8  -9 1370.90 157.106  13
   1   8  -9 1281.13 129.873  40
   1   8  -9 1355.71 136.646  20
   1  -8  -7 22021.0 994.510  12
  -1   8   7 21712.4 997.345  10
  -1   8   7 21554.7 993.416  11
   1  -8  -7 20271.4 984.723   5
  -1  -8   7 22648.9 985.023   6
   1   8  -7 22838.5 990.136   4
   1   8  -7 21968.1 987.805  13
   1  -8  -5 1808.63 171.986  12
  -1   8   5 1938.59 206.803  11
   1   8  -5 1441.95 103.433  47
   1   8  -5 1346.66 162.320  13
  -1   8   5 1712.63 173.402  13
  -1  -8   5 1351.95 144.412   6
  -1  -8   5 1315.72 147.884  21
  -1  -8   3 21182.5 927.588  21
  -1   8   3 22474.3 952.089  11
  -1   8   3 21769.7 933.111  17
  -1   8   3 18438.2 936.937  19
  -1   8   3 19388.8 935.824  13
   1   8  -3 22045.5 937.188  13
   1  -8  -3 18786.7 919.725   5
  -1  -8   3 22191.2 931.672   6
  -1  -8   1 9842.38 455.890  21
  -1   8   1 8380.27 452.296  17
  -1   8   1 10375.3 471.286  19
  -1  -8   1 10976.4 458.522   6
   1  -8  -1 8842.11 438.598   5
  -1   8   1 9996.44 473.873  13
  -1   8  -1 26363.2 1209.68  17
  -1   8  -1 25895.8 1225.57  19
  -1   8  -1 25914.4 1224.59  13
  -1   8  -3 2627.35 165.164  18
   1  -8   3 2944.06 166.119  21
   1  -8   3 2800.05 174.564   6
  -1   8  -5 3537.56 211.755  18
   1  -8   5 3643.36 213.305   6
  -1   8  -5 3232.29 191.381  36
  -1   8  -5 3987.86 224.129  13
  -1   8  -5 3515.67 188.654  32
  -1   8  -5 3370.77 193.712  27
   1  -8   5 3787.86 202.065  21
  -1   8  -5 3649.64 207.283   2
  -1   8  -7 3790.98 227.498  18
  -1  -8  -7 3252.49 267.104  39
  -1   8  -7 3796.94 224.669  13
  -1   8  -7 3548.20 209.123  32
   1  -8   7 4060.64 224.543   6
  -1   8  -7 4072.43 204.436  27
  -1  -8  -7 3135.94 207.165  48
  -1   8  -7 3450.76 220.687  48
  -1   8  -7 3707.80 210.043   2
  -1   8  -7 3760.92 203.840   4
  -1   8  -9 1619.79 145.057   2
  -1   8  -9 1446.98 132.204   4
   1  -8   9 1916.34 157.988   6
  -1   8  -9 2022.89 138.490  27
  -1  -8  -9 1666.60 199.552  12
   1   8   9 1518.13 192.332  10
  -1   8  -9 1088.91 160.490  40
  -1  -8  -9 1463.48 237.607  39
  -1   8  -9 1470.47 165.276  18
  -1  -8  -9 1443.94 160.374  48
  -1   8  -9 938.877 185.433  48
  -1   8 -11 1309.95 207.702  47
  -1  -8 -11 842.763 170.102  48
  -1  -8 -11 754.062 161.823  47
  -1   8 -11 272.782 212.196  48
  -1   8 -11 1097.24 115.107   1
   1   8  11 911.825 195.437  10
  -1  -8 -11 194.337 196.991  12
  -1  -8 -11 801.287 234.017  39
  -1   8 -11 1246.50 175.671  18
  -1   8 -11 1208.18 164.120  20
  -1   8 -11 1190.66 154.677  40
  -1  -8 -13 146.791 173.609  14
  -1  -8 -13 11.2179 183.539  12
   1   8  13 108.186 188.543  10
   1  -8  13 249.018 152.760   8
  -1  -8 -13 21.8420 172.377  48
  -1   8 -13 73.6596 203.641  48
  -1  -8 -13 754.888 198.166  39
  -1   8 -13 122.373 130.334  40
  -1   8 -13 125.639 134.033  20
  -1   8 -13 115.977 149.072  18
  -1  -8 -15 755.418 182.791  14
  -1   8 -15 1426.67 162.662  20
  -1   8 -15 1034.50 167.455  18
  -1  -8 -15 774.069 196.246  47
  -1  -8 -15 922.014 194.373  48
  -1   8 -15 1085.88 230.860  47
  -1   8 -15 1253.67 232.728  48
   1   8  15 1354.32 204.913  10
  -1  -8 -15 372.071 204.341  12
   1  -8  15 1442.41 175.773   8
  -1   8 -15 906.292 148.543  40
  -1  -8 -17 187.020 197.358  12
   1   8  17 611.367 203.279  10
  -1  -8 -17 320.802 194.855  47
  -1   8 -17 37.1199 226.682  47
  -1   8 -17 600.430 148.185  20
   1  -8  17 426.532 158.286   8
  -1  -8 -19 49.6720 193.341  25
  -1  -8 -19 51.2239 229.363  48
  -1   8 -19 257.076 260.209  48
  -1  -8 -19 505.806 227.579  47
  -1   8 -19-11.8456 253.716  47
  -1   8 -19 112.350 140.695  40
  -1  -8 -21 48.5713 269.889  48
  -1   8 -21 20.2954 299.370  48
   1   8  21 202.974 242.874  10
  -1  -8 -21 300.794 239.546  12
  -1   8 -21 98.6927 154.271  40
  -1  -8 -23 73.2988 250.582  12
   1   8  23 717.823 264.389  10
  -1   8 -23 129.025 310.240  48
   1   8  23 196.891 272.262  46
  -1  -8 -23 81.8546 277.346  48
   1  -8  25-17.9519 226.498   9
   1   8  25 622.762 286.367  10
   1   8  25-269.350 299.152  46
  -1  -8 -25 59.7482 288.844  48
  -1   8 -25 236.231 343.916  48
   1   8  27 133.060 301.336  10
   1  -8  27 38.6538 243.237   9
  -1   8 -27 258.026 378.238  48
  -1  -8 -27-4.56551 304.434  48
   1   8  27 141.647 296.696  46
  -1  -8 -27 20.0629 261.425  32
   1   8  29 208.861 316.095  46
  -1  -8 -29 417.651 341.361  48
  -1   8 -29 814.905 415.229  48
   1  -8  29 294.435 261.600   9
   1   8  29 481.246 336.456  10
  -1   8 -29 766.826 356.329  32
  -1  -8 -29 203.361 284.201  32
  -1  -8 -31-9.43518 315.121  48
   1   8  31-107.311 291.908  46
  -1   8 -31 363.925 393.789  48
  -1  -8 -31-113.870 262.954  32
  -1   8 -31 54.0702 331.128  32
   1  -8  31 243.455 240.641   9
   1   8  31 143.217 315.370  10
  -1   8 -33 253.528 209.630  22
  -1  -8 -33-183.953 304.843  48
  -1   8 -33 191.387 383.894  48
   1   8  33 68.7607 278.237  46
  -1   8 -33 903.800 342.381  32
  -1  -8 -33 279.707 264.631  32
   1   8  33 369.049 300.862  13
  -1   8 -35-40.4628 189.614  22
   1   8  35 97.2856 256.992  46
  -1   8 -35-11.7965 312.948  32
  -1  -8 -35 83.5553 230.183  32
  -1   8 -35-5.47745 319.894  36
  -1  -8 -35 23.1497 237.673  36
  -1  -8 -37 232.160 209.796  32
   1   8  37 146.249 237.175  46
  -1   8 -37 107.979 177.220  22
  -1   8 -37 46.4475 255.792  39
  -1  -8 -37 123.360 221.453  36
  -1   8 -39 355.224 154.792  22
  -1  -8 -39-62.0725 184.564  38
  -1   8 -39 52.4052 231.598  39
  -1  -8 -39 426.092 176.293  36
   1   8  39 160.782 261.602  11
   1   8  41 60.3115 200.245  11
   1   8  41 254.334 166.955  17
  -1   8 -41 156.112 206.742  39
  -1   9  42 55.3614 173.568  11
  -1  -9  40 335.568 156.073  10
  -1   9  40 47.8526 213.175  13
  -1   9  40 301.817 243.790  11
   1   9 -40 563.072 139.203  22
   1  -9 -40 151.528 157.063  38
   1   9 -40 164.183 218.567  39
  -1   9  40 461.193 196.885  17
  -1   9  38 215.715 246.034  46
   1   9 -38 468.859 173.550  22
  -1   9  38 120.994 284.563  13
  -1   9  38 241.365 283.821  11
  -1   9  36 383.282 271.555  46
   1   9 -36 49.0455 337.146  48
   1   9 -36 127.109 186.357  22
  -1   9  36 387.048 331.609  13
   1   9 -34 481.697 364.473  48
  -1   9  34 200.256 293.125  46
   1   9 -34 228.594 310.947  32
  -1   9  32 474.752 313.214  46
   1  -9 -32 200.745 254.701  32
   1   9 -32 111.758 318.563  32
  -1  -9  32 383.087 245.222   9
  -1   9  32 54.9624 341.377  10
  -1   9  30 608.566 358.463  10
  -1  -9  30 868.866 260.678   9
   1  -9 -30 44.4483 289.235  12
   1   9 -30 253.770 395.154  48
   1  -9 -30 320.287 320.529  48
  -1   9  30-339.967 308.277  46
  -1  -9  28 35.2926 233.022   9
  -1   9  28 69.6235 333.961  10
   1  -9 -28 118.622 297.539  12
   1   9 -28-251.583 380.221  48
   1  -9 -28 40.0991 308.128  48
   1  -9 -26 1906.91 329.693  12
  -1   9  26 1919.44 348.251  10
   1  -9 -26 2357.70 329.386  47
   1   9 -26 2889.25 386.669  48
   1  -9 -26 1092.44 329.507  48
   1   9 -26 1674.78 378.672  47
  -1   9  26 1989.60 345.712  46
   1  -9 -24-172.804 295.292  12
  -1   9  24-525.354 324.057  46
   1   9 -24 15.4644 320.239  47
   1  -9 -24 251.070 274.027  47
   1  -9 -22 978.059 278.169  12
  -1   9  22 1629.99 291.042  10
  -1   9  22 937.693 284.236  46
   1  -9 -22 1133.16 259.762  47
   1  -9 -20-23.0342 210.830  47
   1   9 -20 61.4061 255.025  47
   1   9 -20 34.0612 170.103  18
  -1   9  20 441.410 249.098  10
   1  -9 -20 42.5124 236.799  12
   1   9 -18 191.677 127.902   1
  -1  -9  18 343.620 165.981   8
   1   9 -18 29.0339 214.139  47
   1  -9 -18 186.033 174.803  47
  -1   9  16 143.304 224.320  10
   1  -9 -16 63.4289 212.115  12
   1   9 -16 77.2028 194.360  47
   1  -9 -16 380.406 163.253  47
   1   9 -16 158.349 124.033   1
   1   9 -16 469.297 137.914  20
   1   9 -16 269.714 152.317  18
   1  -9 -16 159.585 193.228   5
  -1  -9  16 384.698 161.764   8
  -1   9  14 83.6516 229.608  10
   1  -9 -14 331.946 208.133  12
   1   9 -14 655.327 155.693  18
   1   9 -14 742.755 138.884  20
   1   9 -14 428.916 117.996  40
   1   9 -14 645.073 134.157   4
  -1  -9  14 648.931 157.345   8
   1  -9 -14 614.377 199.408   5
   1  -9 -12 1029.63 145.271  47
   1  -9 -12 894.880 216.069  12
   1  -9 -12 1043.00 193.444   5
   1  -9 -10-30.5881 167.834   5
  -1  -9  10-50.4749 143.050   8
   1  -9 -10 114.633 190.299  12
  -1   9  10 73.1048 204.387  10
   1   9 -10 73.8202 135.299  47
   1  -9 -10 130.476 115.947  47
   1   9 -10-167.626 120.578  40
   1   9 -10-109.483 130.404  20
   1   9 -10-153.392 141.478  18
   1   9 -10-16.9157 134.452   2
   1   9 -10-202.418 133.519   4
   1  -9  -8 5993.80 357.206  47
   1   9  -8 9811.20 373.182  47
  -1   9   8 8101.81 423.226  10
  -1   9   8 7336.04 425.193  11
   1  -9  -8 8037.52 412.234  12
   1  -9  -8 7870.65 398.618   5
   1  -9  -6-54.9021 139.957   5
  -1  -9   6 143.748 129.540   6
   1  -9  -6 229.751 165.873  12
  -1   9   6 201.188 214.490  11
  -1   9   6 341.227 175.976  13
   1   9  -6 169.405 149.013  13
   1   9  -6-9.23980 137.850   2
   1  -9  -6 119.615 73.7566  47
   1   9  -6 153.514 86.3006  47
  -1  -9   4 7949.47 422.269   6
   1  -9  -4 8021.60 418.466   5
  -1   9   4 9508.93 470.086  11
  -1   9   4 10266.5 439.876  17
   1   9  -4 8958.93 439.629  13
  -1   9   4 8684.05 444.233  13
  -1  -9   4 8328.62 421.778  21
  -1  -9   2 3201.76 224.785   6
  -1   9   2 4222.48 311.048  11
   1   9  -2 3673.97 248.681  13
  -1   9   2 4167.73 269.540  13
  -1  -9   2 3440.28 225.195  21
  -1   9   2 4716.24 249.808  17
  -1   9   0 5702.51 297.543  17
  -1   9   0 5574.95 331.789  13
  -1  -9   0 5663.55 301.495   6
   1  -9   2 842.675 131.239   6
  -1  -9  -2 646.562 136.037   6
  -1   9  -2 575.755 110.402  18
   1   9   2-18.9701 165.650  13
   1   9   2-312.341 221.163  11
   1  -9   2 608.911 120.021  21
  -1   9  -2 664.052 169.552  13
  -1   9  -4 5004.26 269.630  13
   1  -9   4 4545.27 246.932   6
  -1   9  -4 4028.52 223.245  27
  -1  -9  -4 3755.78 219.915  38
  -1   9  -4 3980.76 239.964  18
   1  -9   4 4664.98 235.814  21
  -1   9  -4 4804.66 252.166   2
  -1   9  -6 2424.43 193.335  18
  -1   9  -6 2761.33 206.108  13
  -1   9  -6 2870.99 167.905  32
  -1   9  -6 2815.93 166.584  27
   1  -9   6 2616.26 197.714   6
  -1   9  -6 2769.13 182.503   4
  -1   9  -6 2872.81 189.933   2
  -1   9  -8 19296.7 873.188  18
  -1   9  -8 19760.5 867.572  13
  -1   9  -8 19557.0 859.085  32
  -1   9  -8 19781.5 855.660  27
  -1   9  -8 19927.4 863.359   2
  -1   9  -8 19795.9 858.212   4
   1   9   8 19299.6 879.211  11
   1  -9   8 20722.0 866.977   6
   1  -9  10 4177.71 235.612   6
   1   9  10 2942.05 260.063  10
  -1  -9 -10 2436.10 218.071  48
  -1   9 -10 3786.81 239.378  40
  -1   9 -10 3595.95 243.291  18
  -1  -9 -10 3229.43 301.438  39
  -1   9 -12 8522.86 414.723  20
  -1   9 -12 8038.02 414.761  18
   1  -9  12 8817.05 414.906   8
  -1   9 -12 7771.13 405.871  40
  -1   9 -14 962.122 146.394  40
  -1  -9 -14 398.940 204.357  12
   1   9  14 927.968 203.054  10
  -1   9 -14 776.773 165.553  18
  -1   9 -14 878.400 154.275  20
  -1  -9 -14 739.198 174.062  48
  -1   9 -14 485.730 215.773  48
   1  -9  14 947.097 167.599   8
  -1  -9 -14 611.055 182.474  14
   1   9  16 3513.40 292.251  10
  -1  -9 -16 3393.46 282.393  12
  -1  -9 -16 2974.04 266.281  48
   1  -9  16 4507.95 263.561   8
  -1  -9 -16 2872.84 254.684  14
  -1   9 -16 4039.44 256.294  20
  -1   9 -18 4582.23 295.713  40
   1  -9  18 5387.94 316.710   8
  -1   9 -20 2558.00 226.690  40
  -1   9 -20 2991.27 245.607  20
  -1  -9 -20 2813.83 299.821  12
   1   9  22 5717.46 411.708  10
  -1  -9 -24 398.861 256.639  32
   1   9  24 1284.50 295.624  10
   1   9  24 696.867 299.895  46
  -1   9 -24 1038.66 347.098  48
  -1  -9 -24 144.406 290.738  48
  -1   9 -26 3688.25 399.237  32
  -1   9 -26 4114.99 436.202  48
   1  -9  28 1084.76 272.660   9
   1   9  28 158.353 315.394  10
  -1  -9 -28 210.590 320.447  48
  -1  -9 -30 1256.00 301.600  32
   1   9  30 935.982 365.973  10
  -1  -9 -30 894.269 351.477  48
   1   9  30 718.589 350.045  46
  -1  -9 -32-71.6576 247.899  32
  -1   9 -32 49.5514 318.791  32
   1   9  32 362.969 310.615  13
   1  -9  32 142.172 220.672   9
  -1  -9 -32-17.3794 295.843  48
   1   9  32 22.5980 284.320  46
  -1   9 -32 502.287 368.796  48
   1   9  34 777.956 300.722  13
   1  -9  34 1128.17 212.449   9
   1   9  34 446.914 300.525  46
  -1   9 -34 1010.09 319.618  32
  -1   9 -34 1139.11 337.855  36
  -1  -9 -34 927.117 262.350  36
   1   9  36 484.948 304.389  11
   1   9  36-21.1043 247.451  46
  -1   9 -36-84.1095 187.692  22
  -1   9 -38 1101.06 189.845  22
  -1  -9 -38 590.540 213.103  38
  -1   9 -38 319.366 264.054  39
   1   9  38 510.262 296.729  11
   1   9  40 102.392 228.188  11
   1   9  40 475.720 181.840  17
  -1   9 -40 469.240 142.115  22
  -1  -9 -40 184.756 133.388  37
  -1   9 -40 79.5708 225.893  39
  -1  10  41-27.9644 190.713  11
  -1  10  41 84.3037 154.046  17
   1  10 -41-49.1201 194.673  39
  -1  10  39 276.220 256.379  13
  -1 -10  39-89.2349 169.072  10
   1  10 -39 309.930 151.208  22
   1  10 -39-24.6945 236.520  39
  -1  10  37 173.859 255.314  46
  -1  10  37 300.862 325.313  13
  -1  10  37 634.416 305.160  11
   1  10 -35 694.144 216.656  22
  -1  10  35 151.139 294.855  46
  -1  10  35 616.071 344.175  13
  -1 -10  35 1323.64 224.263   9
  -1  10  35 1212.73 326.710  11
  -1  10  33 595.759 323.318  46
  -1  10  33 687.578 378.752  13
  -1  10  31 937.089 341.214  46
  -1  10  31 1671.76 383.683  10
  -1  10  29 644.540 337.254  46
  -1 -10  29 1473.59 272.141   9
  -1  10  29 784.425 357.270  10
  -1  10  27 876.941 352.825  10
  -1 -10  27 1084.95 270.630   9
   1 -10 -27 1847.41 321.608  12
  -1  10  25 568.395 324.001  10
   1 -10 -25 695.823 301.441  12
  -1  10  25 791.005 323.711  46
  -1  10  23 8374.89 529.755  10
   1 -10 -23 7405.22 503.845  12
  -1  10  23 7652.54 534.532  46
  -1  10  21 563.278 291.626  10
   1 -10 -21 550.910 268.532  12
  -1  10  21 627.325 274.256  46
   1 -10 -19 10333.7 592.024  12
  -1  10  19 9583.57 604.335  10
   1  10 -17 178.214 171.774  18
   1  10 -17 171.514 133.502   1
  -1 -10  17 231.507 164.374   8
   1  10 -15 24838.6 1093.94  20
   1  10 -15 23751.1 1080.77   1
   1  10 -15 24442.8 1085.76   4
  -1  10  15 22565.0 1116.38  10
   1 -10 -15 20824.2 1102.98  12
  -1 -10  15 25290.1 1097.35   8
   1  10 -13 317.464 153.713  18
   1  10 -13 408.241 136.413  20
   1  10 -13 383.847 138.091   4
   1 -10 -13 400.639 198.669   5
  -1 -10  13 210.690 150.427   8
  -1  10  13 102.278 237.702  10
  -1  10  11 22633.1 1015.49  11
   1 -10 -11 19687.9 1013.47  12
   1  10 -11 25176.3 1008.02   4
   1  10 -11 23587.4 1003.70  20
   1  10 -11 19624.4 997.512  18
  -1 -10  11 23542.8 1004.91   8
   1 -10 -11 19091.5 1004.98   5
   1  10 -11 21687.2 994.448  40
   1  10  -9 2273.55 206.628  13
  -1 -10   9 2242.26 190.685   6
   1 -10  -9 1662.18 209.498   5
   1  10  -9 2405.22 195.263   4
  -1  10   9 2524.78 262.276  11
   1 -10  -9 1915.66 233.734  12
   1  10  -7 4791.76 284.487  13
  -1  10   7 4335.18 329.020  11
   1 -10  -7 3794.69 290.376  12
   1 -10  -7 3298.79 265.276   5
   1  10  -7 5152.33 282.270   4
   1  10  -5 1556.35 196.381  13
  -1  10   5 1855.54 215.283  17
  -1  10   5 1573.93 279.540  11
  -1 -10   5 1663.28 167.920   6
  -1  10   3 7309.53 451.857  11
  -1  10   3 7655.64 390.214  17
   1  10  -3 6981.58 391.763  13
  -1 -10   3 7062.60 371.072   6
  -1  10   1 13532.3 599.086  17
  -1  10   1 12304.8 620.456  19
  -1 -10   1 12460.5 599.774   6
   1  10  -1 12271.4 615.497  13
   1 -10   1 10060.8 532.251   6
  -1 -10  -1 12776.5 544.055   6
  -1  10  -3 2082.44 174.604  18
   1 -10   3 2318.20 169.236  21
  -1 -10  -3 2814.91 198.415   6
   1 -10   3 2442.58 186.388   6
  -1  10  -3 2481.91 222.580  13
  -1  10  -5 291.963 174.308  13
   1  10   5 459.996 229.371  11
   1  10   5 328.597 199.997  13
  -1  10  -5 395.804 141.851  18
   1 -10   5 310.252 125.793  21
  -1  10  -5 353.430 144.021   2
   1 -10   5 340.146 141.469   6
  -1 -10  -5 831.305 156.979   6
   1 -10   7 3253.17 233.315   6
   1  10   7 3781.01 256.639  19
  -1  10  -7 3198.71 240.156  18
  -1  10  -7 3635.90 254.319  13
  -1  10  -7 3231.78 229.608   2
   1  10   9 531.610 189.036  19
  -1  10  -9 1047.51 176.201  18
   1 -10   9 1037.54 159.196   6
  -1  10  -9 1207.29 175.565  13
   1  10   9 661.341 212.148  13
  -1  10  -9 1405.31 157.697   2
  -1  10 -11 2276.91 209.492  18
   1  10  11 2384.07 218.310  19
  -1  10 -11 2396.16 205.980  20
  -1  10 -11 2183.09 205.374  40
  -1  10 -11 2271.37 168.919   4
  -1  10 -13 524.991 149.349  40
   1 -10  13 692.303 163.477   8
  -1  10 -13 694.215 155.204  20
   1  10  13 747.493 183.945  19
   1  10  13 467.837 199.599  10
  -1 -10 -15 5653.18 374.024  14
  -1  10 -15 6914.81 381.114  20
   1  10  15 6150.90 399.146  10
   1 -10  17 287.247 173.863   8
  -1  10 -17-75.3423 150.904  40
   1 -10  19 1444.83 212.179   8
   1  10  19 839.647 264.586  10
  -1  10 -19 1244.34 205.954  20
  -1  10 -19 1353.04 188.210  40
  -1 -10 -21 78.4968 216.053  25
  -1  10 -21 123.896 182.735  20
   1  10  21 72.5579 257.494  10
   1  10  23 110.111 295.153  46
   1  10  23 206.246 276.398  10
   1  10  25 175.817 310.293  46
   1  10  25 56.1165 291.252  10
   1 -10  27 247.109 243.272   9
   1  10  27 73.2812 314.709  10
   1  10  29 614.748 359.349  46
   1 -10  29 230.735 251.079   9
   1  10  31-77.1468 303.530  46
   1 -10  31 263.896 225.943   9
   1  10  31 426.103 322.151  13
   1  10  33 82.5847 285.825  46
   1 -10  33 195.908 192.927   9
  -1  10 -35-54.7405 192.429  22
   1  10  35 42.3888 272.080  46
   1  10  35 511.329 315.876  11
   1  10  35 210.967 266.378  13
  -1  10 -37 159.534 179.652  22
  -1 -10 -37 163.974 207.841  38
  -1  10 -37-143.791 267.607  39
   1  10  37-58.2510 244.440  46
   1  10  37 331.135 297.216  11
   1  10  39 250.048 192.991  17
  -1  10 -39 440.644 260.239  39
  -1 -10 -39 143.577 143.390  37
   1  10  39 158.020 248.860  11
  -1  11  40-31.6196 214.846  11
   1  11 -40 34.7816 212.625  39
  -1  11  40 250.887 165.621  17
   1  11 -38 730.273 173.198  22
  -1  11  38 348.255 218.277  17
  -1  11  38 37.9749 277.194  11
  -1  11  38 54.5908 261.552  13
   1  11 -36 6.56753 192.424  22
  -1  11  36 274.630 276.178  46
  -1  11  36 486.979 238.602  17
  -1  11  36 133.099 319.270  13
  -1 -11  36 426.672 180.024   9
  -1  11  36 298.408 309.856  11
  -1  11  34 42.6375 290.052  46
  -1  11  34 758.894 355.063  13
  -1 -11  34 556.305 212.139   9
  -1  11  34 555.444 324.091  11
  -1 -11  32 156.019 225.797   9
  -1  11  32 379.716 377.011  13
  -1  11  30 961.697 350.101  46
  -1 -11  30 1735.78 273.538   9
  -1  11  30 725.331 375.026  13
  -1 -11  28 298.020 233.740   9
  -1  11  26 977.800 342.628  10
   1 -11 -24 146.136 295.587  12
  -1  11  24 472.457 319.612  10
  -1  11  24 464.283 314.109  46
   1 -11 -22 325.054 275.445  12
  -1  11  22 337.659 306.367  10
  -1  11  22 460.849 296.071  46
   1 -11 -20 284.621 264.383  12
  -1  11  20 526.570 291.501  10
   1  11 -20 53.5636 205.093  18
  -1  11  18-291.361 261.917  10
   1 -11 -18 72.9409 239.000  12
   1  11 -18 404.781 166.818  20
   1  11 -18-13.5980 199.294  18
  -1 -11  18 53.6626 184.079   8
  -1 -11  16 1001.87 187.154   8
   1  11 -16 885.241 163.252   4
   1  11 -14 491.089 147.672  20
   1  11 -14-20.4971 149.713   4
  -1 -11  14 383.891 166.726   8
   1  11 -12 961.361 156.923  20
   1  11 -12 436.760 171.078   2
   1  11 -12 976.317 164.972   4
  -1 -11  12 974.245 169.061   8
   1 -11 -12 1077.34 225.222  12
  -1 -11  10 306.268 146.059   8
  -1  11  10 17.5744 202.943  13
   1 -11 -10 310.590 204.782  12
  -1  11  10 399.501 232.008  11
   1  11 -10 176.038 170.002  13
   1  11 -10 348.548 140.537  40
  -1  11  10 16.9365 195.422  19
   1  11 -10 205.503 134.264  20
   1  11 -10 192.148 142.503  18
   1  11 -10 260.898 155.007   4
   1  11 -10-7.72425 159.441   2
   1  11  -8 2148.71 215.465   4
  -1  11   8 2818.76 276.757  11
   1  11  -8 2507.22 220.411  13
   1  11  -6 94.6283 180.052  13
  -1 -11   6 28.7884 142.430   6
  -1  11   6-428.605 268.631  11
  -1  11   6-18.1995 216.656  13
  -1  11   6-12.4955 202.142  19
   1  11  -6-21.0665 175.211   2
  -1  11   4 2209.29 318.715  11
   1  11  -4 1601.17 229.776  13
  -1 -11   4 1517.65 191.035   6
  -1  11   2-65.2292 225.907  13
  -1 -11   2-51.1615 156.230   6
  -1 -11   2 176.286 148.181  21
  -1  11   2 162.087 194.002  19
   1  11  -2-42.1363 192.830  13
  -1 -11   0 6148.18 335.529  21
   1 -11   2 1287.96 165.662   6
  -1  11  -2 1009.54 148.892  18
  -1  11  -2 1311.68 211.634  13
   1  11   4 2383.72 310.955  11
  -1  11  -4 4002.75 281.754  13
   1 -11   4 3371.18 231.849   6
  -1  11  -4 2867.58 227.208  18
  -1  11  -4 4425.13 266.215   2
   1  11   6 100.282 230.355  11
   1  11   6 76.2872 197.573  13
  -1  11  -6 138.169 181.757  13
   1 -11   6-110.039 154.238   6
  -1 -11  -6 496.509 161.242   6
   1  11   6 70.3410 160.612  19
  -1  11  -6 280.527 148.931  18
  -1  11  -6 36.3623 151.091   2
   1  11   8 2553.80 260.061  11
  -1  11  -8 2234.75 214.812  13
   1 -11   8 2282.88 188.498   6
  -1  11  -8 1678.80 198.799  18
   1  11   8 1942.16 204.671  19
  -1  11  -8 2078.20 189.606   2
   1  11  10 1890.40 241.534  11
  -1  11 -10 1038.91 162.620   2
  -1  11 -10 1307.98 146.090   4
   1 -11  10 957.842 161.236   6
  -1  11 -10 1446.96 185.750  40
   1  11  10 1497.50 191.950  19
  -1  11 -10 1174.13 182.645  18
   1  11  12 4440.06 313.571  13
  -1  11 -12 4464.84 292.733  20
  -1  11 -12 4149.18 253.457   4
   1 -11  12 4149.03 281.497   8
  -1 -11 -14 1427.32 191.099  14
  -1  11 -14 998.284 191.286  18
   1 -11  14 973.377 181.073   8
   1 -11  16 1367.72 201.407   8
  -1 -11 -16 1637.99 210.784  14
   1  11  16 97.3949 215.558  19
  -1  11 -16 474.218 212.479  18
  -1  11 -16 1779.20 203.239  20
  -1  11 -16 1440.17 186.004  40
   1  11  16 91.3943 256.705  13
  -1  11 -18 4621.50 312.339  40
   1 -11  18 5039.23 328.195   8
  -1  11 -20 438.460 197.094  20
  -1 -11 -20 114.331 241.540  25
   1  11  20 968.794 279.499  10
   1  11  20 1267.71 282.425  13
   1  11  22 4344.80 371.061  10
   1  11  22 3086.36 365.386  13
   1  11  24 481.353 310.708  13
   1  11  24 169.983 310.069  46
   1  11  26 1390.58 356.155  13
   1  11  28 361.923 378.239  46
   1 -11  28 133.346 230.494   9
   1  11  30 460.239 343.973  13
   1 -11  30 1410.02 261.525   9
   1  11  30 433.365 352.777  46
   1  11  32 98.3545 308.508  46
  -1  11 -34 769.290 219.209  22
   1  11  34 697.666 311.622  46
   1 -11  34 1076.92 193.746   9
   1  11  34 594.116 296.118  13
   1  11  34 883.195 335.511  11
  -1 -11 -34 491.240 250.519  38
  -1  11 -36 59.5140 186.189  22
   1  11  36-77.1935 257.663  46
   1  11  36 112.460 303.298  11
  -1  11 -36-103.410 285.387  39
  -1  11 -38 601.579 180.496  22
   1  11  38 133.991 267.604  11
  -1  11 -38 88.4090 262.470  39
   1  11  38 516.421 211.619  17
  -1  11 -40 173.608 208.016  39
   1  11  40-87.3316 185.789  11
  -1  12  39 74.3025 187.846  13
  -1 -12  39 9.91958 124.926  10
  -1  12  39-10.7640 233.283  11
   1  12 -39 277.392 136.130  22
   1  12 -39-47.7053 230.177  39
  -1  12  39 202.682 175.883  17
   1  12 -37 64.8651 174.853  22
  -1  12  37 41.5439 242.001  46
  -1  12  37 107.319 219.441  17
  -1  12  37-100.584 286.413  11
  -1  12  37 125.775 268.523  13
   1  12 -35 444.802 204.433  22
  -1  12  35 169.367 339.542  13
  -1 -12  35 1166.78 198.887   9
  -1  12  35 181.782 319.711  11
  -1  12  35 710.916 261.571  17
  -1  12  35 352.643 291.413  46
  -1  12  33 491.014 352.842  13
  -1  12  33 409.662 324.389  46
  -1  12  31-143.515 361.982  13
  -1  12  31 473.720 350.386  11
  -1 -12  31 469.932 228.356   9
  -1  12  31-195.538 327.237  46
  -1  12  29 187.704 354.887  13
  -1  12  29 508.364 354.306  11
  -1  12  29-6.46077 335.625  46
  -1 -12  29 973.951 246.955   9
  -1  12  27 1162.02 360.227  46
  -1  12  27 444.498 381.476  13
  -1  12  25 1285.14 353.453  11
  -1  12  23 3984.75 397.926  10
  -1  12  23 3023.05 388.396  46
   1  12 -21 20.0840 225.737  18
  -1  12  21 115.833 308.707  10
   1 -12 -21 173.328 288.880  12
  -1  12  21 713.628 331.302  11
   1  12 -19 7753.00 436.906  20
  -1  12  19 7713.89 511.627  10
   1 -12 -19 7185.09 484.510  12
  -1 -12  17 471.280 205.565   8
   1  12 -17 978.736 187.555  20
   1  12 -17 193.474 229.981  18
  -1  12  17 459.191 287.120  11
   1 -12 -17 154.638 251.409  12
  -1  12  15 16428.9 778.096  11
   1  12 -15 16150.7 745.986   4
   1  12 -13 753.530 161.113  20
   1  12 -13 519.659 191.849  18
  -1 -12  13 902.891 170.973   8
   1  12 -13 695.376 167.312   4
   1  12 -11 18008.5 876.040  20
  -1  12  11 18763.0 900.657  11
  -1 -12  11 17245.2 873.301   8
   1  12  -9 548.117 201.681  13
  -1  12   9 150.703 203.901  19
  -1  12   9 372.721 245.993  11
  -1  12   9 95.8978 217.249  13
  -1 -12   9 261.951 154.402   6
   1  12  -9 689.376 179.765   4
   1  12  -9 240.973 183.448   2
  -1  12   7 14813.1 782.328  17
  -1  12   7 14713.2 811.982  11
  -1  12   5 10278.5 575.548  11
   1  12  -3 29112.8 1330.50  13
  -1 -12  -1 6529.69 345.595  21
   1 -12   1 6261.60 336.479  21
   1 -12   1 6041.46 347.348   6
  -1  12  -1 5746.62 338.082  18
  -1  12  -3 9464.61 487.205  13
  -1  12  -3 10891.1 490.476   2
   1  12   5 2354.00 276.081  11
   1 -12   5 2299.71 192.611   6
   1  12   5 2042.78 207.362  19
  -1  12  -5 1732.69 191.103  18
  -1  12  -5 2060.55 241.673  13
  -1  12  -5 2722.40 223.166   2
   1  12   7 7914.65 423.714  11
   1 -12   7 6712.13 369.730   6
  -1 -12  -7 6380.70 373.398   6
   1  12   7 6246.87 381.567  19
  -1  12  -7 5456.16 377.635  18
  -1  12  -7 8148.53 411.914  13
  -1  12  -7 8058.31 391.726   2
  -1  12  -7 7996.20 385.713   4
   1  12   9 2831.97 280.339  11
   1 -12   9 2567.44 206.294   6
  -1 -12  -9 2788.80 218.568   6
   1  12   9 2425.53 226.365  19
  -1  12  -9 2831.28 205.005   4
  -1  12  -9 2362.63 217.282   2
  -1  12  -9 3050.47 249.677  13
  -1  12 -11 2206.65 232.547  20
   1  12  11 2771.09 279.481  11
   1  12  13 47.3745 184.303  19
  -1  12 -13 256.104 192.183  18
  -1  12 -13 315.149 171.682  40
   1 -12  13 356.391 171.326   8
  -1  12 -15 3375.20 267.318  40
  -1  12 -15 3349.61 279.159  20
  -1  12 -15 2925.33 282.894  18
  -1  12 -17 387.575 181.290  40
   1  12  17 86.1753 262.333  13
  -1  12 -17 249.305 199.461  20
  -1  12 -17-91.7545 222.279  18
   1 -12  17 204.673 196.845   8
   1  12  19 648.108 298.015  13
   1 -12  19 1304.69 221.268   8
  -1  12 -19 1126.80 223.128  20
  -1 -12 -21 7.97182 220.503  25
  -1  12 -21 155.512 201.664  20
   1  12  23 401.571 317.887  13
   1  12  25 490.559 334.588  11
   1  12  25 398.482 323.955  13
   1  12  27 300.744 345.189  46
   1 -12  27 251.052 230.242   9
   1 -12  29-78.7439 214.238   9
   1  12  29 181.399 342.450  11
   1  12  29 23.8940 333.416  13
   1  12  29 13.3802 349.108  46
   1  12  31 35.9383 316.428  46
   1  12  33 322.113 316.098  11
   1 -12  33 671.429 184.285   9
   1  12  33 312.573 294.716  13
   1  12  33-10.8757 301.648  46
   1  12  35-20.6032 251.559  13
   1  12  35-16.2410 305.848  11
   1  12  35 121.051 277.066  46
  -1  12 -35-154.287 202.670  22
   1  12  37-195.979 274.507  11
   1  12  37 211.763 210.916  17
  -1  12 -39 168.430 136.018  22
   1  12  39-124.429 210.553  11
  -1  12 -39 123.251 220.718  39
  -1 -12 -39 133.876 110.150  37
  -1  13  38 103.563 210.142  13
  -1  13  38-118.000 247.338  11
   1  13 -38 200.652 147.982  22
   1  13 -38-142.665 240.738  39
  -1  13  38 125.731 184.249  17
   1  13 -36-217.899 189.456  22
  -1  13  36-157.436 286.516  11
  -1 -13  36-75.8183 153.717   9
  -1  13  36-16.8157 290.486  13
  -1  13  36-97.8832 224.839  17
  -1  13  36 76.5078 250.284  46
  -1 -13  34 411.124 206.347   9
  -1  13  34 198.496 328.909  11
  -1  13  34 306.048 342.495  13
  -1  13  34 467.545 263.395  17
  -1  13  34 366.679 300.248  46
  -1  13  32 222.969 351.632  13
  -1 -13  32 543.503 211.543   9
  -1  13  32 95.0126 263.189  17
  -1  13  32-40.3191 305.826  46
  -1  13  30-178.596 332.752  46
  -1 -13  30 612.688 227.248   9
  -1  13  30 175.296 357.809  13
  -1  13  30 392.751 345.923  11
  -1  13  28 154.706 332.950  46
  -1 -13  28 129.522 218.081   9
  -1  13  28 99.2238 349.121  13
  -1  13  28 493.461 355.545  11
  -1  13  26 148.609 328.610  46
  -1  13  26 82.2594 352.874  13
  -1  13  26 833.487 360.161  11
  -1  13  24 173.522 337.374  13
  -1  13  24 1318.61 355.896  11
  -1  13  22-153.862 310.121  46
  -1  13  22 75.3669 326.489  13
   1  13 -20-57.8606 252.345  18
  -1  13  20 2508.56 323.271  19
  -1  13  20 2771.63 374.021  11
  -1  13  20 523.653 355.698  13
  -1 -13  18 730.112 232.775   8
   1  13 -18 136.817 259.297  18
   1  13 -18 736.341 206.259  20
  -1  13  18 624.203 294.859  19
  -1  13  18 299.496 322.929  13
  -1  13  16 80.6897 272.568  19
   1  13 -16 950.736 270.777  18
  -1  13  16 166.954 300.594  13
   1  13 -14 119.361 210.970  18
  -1  13  14 127.303 250.241  19
  -1  13  14-113.108 287.989  11
  -1  13  14 3.62374 273.376  13
   1  13 -14 174.828 186.586   4
  -1 -13  14 195.077 177.988   8
   1  13 -12 547.314 198.859  18
   1  13 -12 471.628 162.011  20
   1  13 -12-10.6406 208.827   2
   1  13 -12 206.892 189.965   4
  -1 -13  12 699.394 174.570   8
  -1  13  10 23.3546 211.055  19
   1  13 -10 176.171 150.170  20
   1  13 -10 330.954 170.637  18
  -1 -13  10 289.471 155.379   8
   1  13 -10 6.81820 182.772   4
   1  13  -8 2686.47 267.987   4
   1  13  -8 3198.77 276.756  13
   1  13  -6 627.913 212.755  13
  -1  13   6 23.6826 189.996  19
  -1  13   6 40.0368 218.540  13
  -1 -13   6 436.722 150.758   6
   1  13  -6 271.828 223.651   2
  -1  13   4-5.49050 233.814  13
  -1  13   4-5.71491 210.807  19
  -1 -13   2 315.824 150.588  21
  -1  13   2 883.237 139.206  18
   1 -13  -2 1249.77 172.664   6
  -1 -13   2-22.5443 156.509   6
  -1  13   2 1375.44 218.250  13
   1  13  -2-8.41892 203.407  13
  -1 -13   0 4230.58 282.032  21
   1  13   0 5412.69 319.405  13
  -1  13   0 5235.39 329.425  13
  -1  13   0 4210.08 270.910  18
  -1  13  -2 601.340 154.028  18
  -1 -13  -2 480.567 161.380  21
   1 -13   2 315.601 138.338  21
   1 -13   2 241.991 153.973   6
  -1 -13  -2 139.788 161.909   6
   1  13   2 39.2942 191.375  13
  -1  13  -2 190.757 209.640  13
  -1  13  -4 7016.67 411.190  13
  -1  13  -4 6249.86 364.215  18
   1 -13   4 6364.81 343.631  21
   1 -13   4 6108.48 356.532   6
   1  13   6 52.2560 202.348  13
  -1  13  -6 393.594 214.293  13
  -1  13  -6 401.877 174.580   4
  -1  13  -6 382.608 185.945   2
   1 -13   6 53.3085 154.611   6
  -1 -13  -6 109.871 158.477   6
  -1  13  -8 7564.93 396.629  13
  -1  13  -8 7168.90 370.559   2
  -1  13  -8 6698.12 355.929   4
   1 -13   8 5331.37 336.106   6
  -1 -13  -8 4850.55 341.192   6
   1  13  10 140.836 173.518  19
  -1  13 -10 331.111 191.447  18
  -1  13 -10 330.748 197.107  40
   1 -13  10 286.893 155.548   6
  -1  13 -12 3516.06 287.802  40
  -1  13 -12 3221.17 284.019  18
   1 -13  12 3399.06 263.993   8
  -1  13 -14 3698.44 272.944  40
  -1 -13 -14 2871.09 239.381   6
   1  13  14 3398.76 332.523  11
  -1  13 -16 3204.17 299.988  20
   1  13  16 3428.53 342.900  13
   1  13  16 3865.30 357.362  11
   1  13  18 761.069 327.210  11
   1  13  18 262.348 289.230  13
   1 -13  18 372.408 209.637   8
  -1 -13 -18 980.937 210.646   6
  -1  13 -18 994.991 227.163  20
   1  13  20 367.281 337.057  11
   1  13  20 112.017 305.773  13
  -1  13 -20 788.082 239.464  20
   1 -13  20 850.578 225.488   8
  -1 -13 -20 194.201 217.488   6
   1  13  22 1139.22 351.379  11
   1  13  22 1095.46 324.941  13
  -1 -13 -22 365.397 237.443  25
   1  13  24 133.666 322.131  13
   1  13  24 539.887 342.145  11
   1  13  26 987.000 382.666  46
   1  13  26 274.153 362.996  13
   1  13  26 956.602 367.583  11
   1  13  28-13.7680 358.088  46
   1 -13  28-132.088 208.228   9
   1  13  28 14.6059 337.504  13
   1  13  28 58.0369 338.054  11
   1  13  30 1344.44 379.695  46
   1  13  32-134.680 312.903  46
   1  13  32 240.335 323.901  11
   1  13  32 4.02576 295.882  13
   1 -13  32 359.041 179.219   9
  -1  13 -34 469.593 221.085  22
   1  13  34 109.934 297.942  46
   1 -13  34 160.416 167.858   9
   1  13  34 233.266 322.314  11
   1  13  34 130.082 271.495  13
  -1  13 -36-133.794 192.142  22
   1  13  36-241.070 277.038  11
  -1  13 -36-176.136 281.057  39
   1  13  36 137.821 218.154  17
  -1  13 -38 455.663 160.489  22
   1  13  38-62.5832 218.840  11
  -1  13 -38 136.868 235.219  39
  -1 -13 -38 162.467 119.039  37
   1  14 -37 286.535 165.982  22
  -1  14  37 76.1552 183.234  17
  -1  14  37 147.748 218.415  13
  -1  14  37-128.662 255.835  11
   1  14 -35-43.8423 201.824  22
  -1 -14  35-38.0634 153.876   9
  -1  14  35-338.276 302.544  11
  -1  14  35-142.348 288.581  13
  -1  14  35 93.8050 226.913  17
  -1  14  35 50.0159 259.620  46
  -1  14  33 236.786 334.267  13
  -1  14  33 79.2277 320.338  11
  -1 -14  33 196.764 194.479   9
  -1  14  33 758.943 261.598  17
  -1  14  33-15.5465 298.143  46
  -1 -14  31 178.003 198.768   9
  -1  14  31 254.528 269.690  17
  -1  14  31 23.0274 313.710  46
  -1  14  29-263.800 343.380  46
  -1 -14  29 301.099 212.186   9
  -1  14  29 345.766 361.567  13
  -1  14  29 290.809 352.513  11
  -1  14  27 1393.96 391.962  46
  -1  14  25 191.699 336.357  13
  -1  14  25 827.491 364.184  11
  -1  14  25 20.0692 321.912  46
  -1  14  23 1202.98 362.020  11
  -1  14  23 367.580 343.061  13
   1  14 -21 579.399 262.790  18
  -1  14  21 956.635 359.691  11
  -1  14  21 135.319 333.301  13
  -1 -14  19 724.730 240.973   8
  -1  14  19 1843.78 312.988  19
   1  14 -19 1767.47 295.269  18
   1  14 -19 933.151 228.058  20
  -1 -14  17 177.945 205.411   8
   1  14 -17-111.623 264.482  18
  -1  14  17 549.836 303.562  19
   1  14 -17 133.359 192.817  20
  -1  14  15 2539.35 340.435  13
  -1  14  15 2711.91 369.935  11
   1  14 -15 2375.20 294.968  18
   1  14 -15 3588.29 269.993   4
  -1  14  13 319.254 301.665  11
  -1  14  13 23.1563 280.666  13
  -1  14  13 51.1228 248.607  19
   1  14 -13-43.8778 219.542  18
   1  14 -13 60.7216 199.883   4
  -1 -14  13 82.3891 177.291   8
  -1 -14  11 1464.33 210.922   8
   1  14 -11 1981.75 239.581  18
   1  14 -11 1990.32 248.633   4
   1  14 -11 1337.77 272.478   2
   1  14  -9 3326.48 267.554  18
   1  14  -9 3992.59 323.721   2
   1  14  -9 3591.82 313.306   4
   1  14  -7 3947.73 280.762  18
   1  14  -7 4480.87 343.527   4
  -1  14   5 1117.15 212.889  19
  -1  14   5 1401.45 152.035  18
  -1  14   3 1168.49 225.455  13
  -1 -14   3 894.190 168.267  21
  -1 -14   3 655.488 173.229   6
  -1  14   3 1272.22 155.472  18
   1  14  -3 887.151 230.845  13
  -1 -14   1 16839.2 834.126  21
  -1 -14   1 16259.8 842.062   6
   1 -14  -1 16941.8 844.963   6
  -1  14   1 17788.5 838.460  18
   1  14  -1 20531.3 873.470  13
  -1  14   1 22490.6 879.884  13
  -1  14  -1 13146.7 612.543  13
   1  14   1 13470.5 607.058  13
  -1 -14  -1 11841.8 582.752   6
  -1 -14  -1 12059.0 576.572  21
  -1  14  -3 3029.43 292.431  13
  -1  14  -3 2964.39 281.781   2
   1 -14   3 2696.85 208.015  21
   1 -14   5 1127.61 179.371   6
  -1  14  -5 1076.91 243.203  13
  -1  14  -5 1278.56 218.608   4
  -1  14  -5 1494.79 232.109   2
   1  14   9 362.029 186.268  19
  -1  14  -9 389.590 201.271  18
   1  14   9-6.51614 229.887  13
  -1  14 -11 4823.69 351.402  40
  -1  14 -11 4564.52 343.280  20
  -1  14 -11 4088.65 337.070  18
  -1 -14 -11 4267.17 303.025   6
   1  14  11 5421.59 385.336  11
  -1  14 -13 2367.66 254.739  40
   1 -14  13 1255.09 221.226   8
  -1 -14 -13 1500.83 211.434   6
  -1  14 -13 2379.86 258.638  20
  -1  14 -13 1974.78 262.040  18
   1  14  13 65.7198 219.677  19
   1  14  13 188.355 282.221  13
   1  14  13 1539.12 309.504  11
  -1  14 -15 905.023 231.318  20
  -1  14 -15 788.247 256.788  18
   1  14  15 228.705 283.722  13
   1  14  15 441.561 323.514  11
  -1 -14 -15 519.893 220.260   6
   1 -14  15 334.217 208.199   8
  -1 -14 -15 48.8070 208.596  14
  -1  14 -17-552.539 262.459  18
  -1  14 -17 13.9324 221.177  20
   1  14  17 119.475 330.873  11
   1  14  17 129.888 289.767  13
   1 -14  17 184.795 201.859   8
  -1 -14 -17 164.221 208.010   6
  -1 -14 -17 63.3045 212.214  14
   1  14  19 316.357 320.427  13
   1  14  19 461.582 346.119  11
   1 -14  19 1143.62 231.277   8
  -1 -14 -19 395.471 222.827   6
  -1  14 -19 887.161 252.891  20
  -1  14 -21-24.8009 238.762  20
   1  14  21 270.368 333.754  11
   1  14  21-112.328 316.323  13
  -1 -14 -21 160.335 220.489  25
   1  14  23 285.260 322.822  13
   1  14  23 272.183 339.772  11
  -1 -14 -23 60.3240 205.323  25
   1  14  25 1307.47 397.799  46
   1  14  27 138.681 363.374  46
   1  14  27-9.75047 337.260  13
   1  14  27 252.941 355.678  11
   1  14  29-171.319 355.034  46
   1  14  31-22.8689 316.307  46
   1 -14  31 186.523 180.573   9
   1  14  31 151.633 320.196  11
   1  14  31 65.8174 302.362  13
   1  14  33 39.9176 238.623  17
   1  14  33-24.9245 297.520  46
   1  14  33-86.9905 307.581  11
   1  14  33-149.417 275.056  13
   1 -14  33 217.481 155.277   9
   1  14  35-43.8882 215.185  17
  -1  14 -35-31.8533 265.641  39
  -1  14 -35-191.490 207.888  22
   1  14  35-11.3122 288.151  11
   1  14  35 283.272 218.687  13
  -1  14 -37 70.4672 158.011  22
  -1  14 -37-111.889 228.624  39
  -1 -14 -37 198.074 128.005  37
  -1  15  36 7.67955 179.435  17
   1  15 -36-241.123 178.216  22
  -1  15  36 202.088 225.535  13
  -1  15  34 6.29365 304.113  11
  -1  15  34 214.041 301.243  13
  -1 -15  34 179.980 159.713   9
  -1  15  34 190.464 273.602  46
  -1  15  34 292.617 231.525  17
  -1  15  32-384.580 325.581  11
  -1  15  32-171.514 323.963  13
  -1 -15  32 78.9605 177.020   9
  -1  15  32 102.101 288.580  46
  -1  15  32 109.329 256.122  17
  -1 -15  30 42.1137 187.834   9
  -1  15  30 5.69030 316.197  46
  -1  15  30-3.90503 272.455  17
  -1  15  28 343.652 365.397  11
  -1  15  28 368.013 358.893  13
  -1  15  28 586.295 345.970  46
  -1  15  26 26.2388 344.978  13
  -1  15  26-9.18583 361.061  11
  -1  15  26-33.0029 328.271  46
  -1  15  26 324.573 292.944  17
  -1  15  24 141.419 343.393  13
  -1  15  24 121.472 362.500  11
   1 -15 -24 91.8434 226.218   6
  -1  15  24-6.52398 315.225  46
  -1  15  24 766.200 292.725  17
  -1  15  22-97.7777 350.913  11
  -1  15  22 102.831 332.494  13
  -1  15  22 603.269 281.408  17
  -1  15  20-63.8909 360.155  11
  -1  15  20 189.455 344.918  13
  -1  15  20 1010.49 284.840  19
   1  15 -20 585.616 287.604  18
   1  15 -18-130.091 290.400  18
   1  15 -18 275.529 193.846  20
  -1  15  18 110.252 279.006  19
  -1 -15  18 49.3719 205.775   8
  -1  15  18-14.3702 331.495  13
   1  15 -16 615.489 216.189  20
   1  15 -16 630.875 284.812  18
  -1 -15  16 381.164 219.256   8
   1  15 -16 1160.29 230.595   4
   1  15 -14-54.9445 255.437  18
   1  15 -14 63.5738 183.748  20
  -1  15  14-20.9978 269.772  19
   1  15 -14 161.771 219.548   4
  -1 -15  14 79.6711 194.970   8
  -1  15  14-21.5660 302.385  13
  -1  15  12-23.8632 238.643  19
   1  15 -12-4.20092 234.361  18
   1  15 -12 14.3812 183.389  20
   1  15 -12 143.161 246.165   2
   1  15 -12 248.137 226.451   4
  -1 -15  12-13.0814 186.130   8
  -1  15  12-219.617 330.444  11
  -1  15  12 219.468 282.706  13
  -1  15  10 22.6376 243.189  19
   1  15 -10 1334.33 226.206  18
   1  15 -10 746.090 272.337   2
   1  15 -10 883.767 259.371   4
  -1 -15  10 851.337 198.944   8
  -1  15  10 978.504 329.537  11
  -1  15  10 72.7310 288.076  13
  -1  15   8 14.3466 262.918  13
  -1  15   8-28.8272 231.369  19
   1  15  -8 1287.39 210.754  18
   1 -15  -8 513.735 196.350   6
  -1 -15   8 690.010 194.686   6
   1  15  -8 1208.98 281.802  13
   1  15  -8 192.457 275.872   2
   1  15  -8 482.016 258.298   4
   1  15  -4 404.069 260.467   2
   1 -15  -4 269.421 174.980   6
  -1 -15   4 430.577 161.126  21
   1 -15  -2 936.905 176.330  21
  -1 -15   2 375.605 166.324  21
   1 -15   0 2568.40 213.912  21
  -1 -15   0 2765.06 228.790  21
  -1  15  -2 1440.71 193.273  18
   1 -15   2 1092.75 168.089  21
  -1 -15  -2 1379.44 196.924  21
   1  15   4-25.3760 211.813  13
  -1 -15  -4 205.232 174.575   6
  -1 -15  -4 107.948 184.477  21
  -1  15  -6 181.823 245.005   2
  -1  15  -6 722.923 209.245  18
   1  15   6 65.1794 241.758  13
  -1  15  -8 4213.70 329.067  18
  -1 -15  -8 3763.30 295.922   6
   1  15  10-61.6080 257.122  13
  -1  15 -10 274.110 216.216   2
  -1  15 -10 82.5377 223.142  18
  -1 -15 -10 383.525 186.789   6
   1 -15  10-71.9465 184.076   6
  -1  15 -10-154.119 242.440  40
  -1  15 -12 369.062 232.498  20
  -1  15 -12 427.793 252.291  18
   1 -15  12-160.725 201.871   8
  -1 -15 -12 836.270 201.699   6
  -1  15 -12 128.157 236.738  40
   1  15  12-15.3819 272.415  13
   1  15  12-275.403 319.504  11
  -1  15 -14 2291.06 268.293  20
  -1  15 -14 1575.92 286.919  18
   1  15  14 318.061 336.242  11
   1  15  14 630.844 297.340  13
  -1 -15 -14 219.495 228.780  14
  -1 -15 -14 501.951 222.425   6
   1 -15  14 1889.41 230.937   8
  -1  15 -16 2546.72 328.323  18
   1  15  18 159.565 308.977  13
   1  15  18 139.361 347.197  11
   1 -15  18 671.129 220.504   8
  -1 -15 -18 379.349 215.749   6
  -1  15 -18 315.035 241.004  20
   1  15  20 508.090 356.934  11
   1  15  20 128.166 320.982  13
  -1 -15 -20 392.412 216.564   6
  -1  15 -20 346.817 253.730  20
   1  15  22 517.946 341.222  13
   1  15  22 396.268 364.020  11
  -1 -15 -22 392.146 220.354  25
   1  15  24 934.618 358.984  46
   1  15  24 540.058 373.626  11
   1  15  24 316.688 346.862  13
   1  15  26 1128.59 395.918  46
   1  15  26 476.678 362.200  13
   1  15  26 717.135 376.324  11
   1  15  28-53.2471 358.342  46
   1  15  30 146.767 328.681  46
   1  15  30-7.59047 327.379  11
   1  15  30-28.9814 303.184  13
   1 -15  30 449.977 181.162   9
   1  15  32 84.9817 235.619  17
   1  15  32 35.4629 297.465  46
   1  15  32-64.5318 273.449  13
   1 -15  32 228.305 157.851   9
   1  15  32-313.561 327.401  11
   1  15  34 367.059 225.272  13
  -1  15 -34 72.5867 259.943  39
   1  15  34 5.72437 293.878  11
   1 -15  34 73.4152 133.572   9
  -1  15 -34 35.6312 216.352  22
  -1  15 -36-14.3990 216.673  39
  -1  15 -36-130.378 164.978  22
  -1 -15 -36 330.736 134.869  37
   1  16 -35-158.595 188.646  22
  -1  16  35 208.600 227.691  13
  -1 -16  35 12.1624 116.325   9
  -1  16  33-272.358 310.863  11
  -1  16  33 260.183 291.168  13
  -1 -16  33 302.969 172.064   9
  -1  16  33 139.875 273.490  46
  -1  16  33 252.023 222.019  17
  -1 -16  31 159.295 171.361   9
  -1  16  31-100.407 327.894  11
  -1  16  31 62.3742 315.057  13
  -1  16  31 164.532 292.760  46
  -1  16  31 28.4986 243.959  17
  -1  16  29 427.018 329.222  46
  -1  16  29 625.724 341.856  13
  -1  16  29 563.326 353.632  11
  -1 -16  29 199.942 187.237   9
  -1  16  27 62.2193 355.711  11
  -1  16  27 30.0318 344.873  13
  -1  16  27 267.259 335.060  46
  -1  16  25 219.566 324.057  46
  -1  16  25 32.6413 369.310  11
  -1  16  25 119.307 341.211  13
   1 -16 -25 260.187 212.310   6
  -1  16  23 215.980 319.260  46
  -1  16  23 36.6032 331.675  13
  -1  16  23 95.5883 368.651  11
   1 -16 -23 151.166 219.082   6
  -1  16  21-235.274 370.254  11
  -1  16  21 41.4960 331.998  13
   1 -16 -21 81.2555 218.378   6
  -1  16  19 762.768 276.408  19
   1  16 -19 11.4074 304.035  18
  -1  16  19 128.083 370.817  11
  -1  16  19 116.834 340.735  13
   1 -16 -19 514.689 242.195   6
   1  16 -17 358.362 195.791  20
  -1  16  17-344.584 272.462  19
   1  16 -17-76.9945 285.337  18
  -1  16  17-350.464 379.005  11
  -1  16  17-4.92282 319.469  13
   1 -16 -17 3.65813 225.345   6
  -1 -16  17 106.121 204.843   8
  -1  16  15 380.620 268.281  19
   1  16 -15 676.516 221.491  20
  -1 -16  15 1166.99 221.101   8
   1 -16 -15 114.787 239.224   6
  -1  16  15-374.605 378.576  11
  -1  16  15-98.6604 331.710  13
   1  16 -13 265.360 197.767  20
  -1  16  13 38.5476 256.242  19
   1  16 -13 225.197 258.529  18
   1  16 -13 814.056 246.624   4
   1 -16 -13 126.156 224.083   6
  -1 -16  13 144.048 190.869   8
  -1  16  13-152.594 312.389  13
   1  16 -11 3893.43 310.998  18
  -1  16  11 702.913 350.410  13
  -1  16   9 106.716 278.765  13
   1  16  -9 596.314 272.100   4
   1  16  -9 158.264 291.171   2
   1  16  -9 1404.08 237.817  18
  -1  16   9 1182.66 250.948  19
   1  16  -9 515.748 199.162  20
  -1 -16   9 1090.56 192.925   8
   1 -16  -9 1058.09 226.118   6
   1  16  -9 492.735 286.059  13
  -1  16   7 553.576 260.855  13
   1  16  -7 1183.00 212.366  18
   1  16  -7 638.573 275.556   4
   1  16  -7 424.271 280.775   2
   1  16  -7 724.336 284.091  13
  -1 -16   7 509.939 193.164   6
   1 -16  -7 597.418 209.296   6
   1  16  -5 3997.59 288.084  18
   1 -16  -5 3375.26 295.503   6
   1  16  -5 4321.18 358.595  13
  -1  16   5 4037.39 335.018  13
  -1  16   3 3180.16 240.522  18
  -1 -16   3 2295.85 244.733   6
  -1  16   3 2907.31 297.798  13
   1  16  -3 3694.25 315.445  13
  -1 -16   3 1522.55 229.018  21
  -1 -16   1 6632.71 465.504   6
   1 -16  -1 7609.21 473.514   6
  -1  16   1 11449.3 519.889  13
   1  16  -1 10129.9 511.516  13
  -1 -16  -1 6243.38 401.349   6
   1 -16   1 5240.39 382.185   6
   1  16   1 8954.63 436.068  13
  -1  16  -1 9202.88 455.205  13
   1 -16   1 5182.92 364.790  21
  -1 -16  -1 7181.22 388.415  21
   1  16   3 2526.83 270.188  13
  -1  16  -3 2601.17 320.817  13
   1 -16   3 1703.94 232.042   6
  -1 -16  -3 1746.04 236.123  21
  -1  16  -5 913.409 267.063   2
  -1  16  -5 871.465 288.060  13
   1  16   5-13.9372 231.193  13
  -1 -16  -5 185.967 187.719   6
   1 -16   5 358.111 183.746   6
  -1 -16  -5 350.600 202.469  21
  -1  16  -5 417.965 214.334  18
  -1  16  -7 1051.52 271.013   2
  -1  16  -7 1145.11 237.351  18
   1  16   7 1449.10 246.989  13
  -1  16  -7 1341.00 299.361  13
   1 -16   7 318.382 190.285   6
  -1 -16  -7 648.025 202.480   6
   1  16   9 410.321 242.539  13
  -1  16  -9-45.0452 248.201   2
  -1  16  -9-117.362 228.931  18
  -1  16  -9-222.932 296.417  13
   1 -16   9-167.074 203.705   6
  -1 -16  -9-142.690 197.128   6
  -1  16 -11 240.268 232.702  20
  -1  16 -11 187.652 252.365  18
   1 -16  11-80.3923 191.889   8
  -1 -16 -11 6.47076 195.092   6
  -1  16 -11 461.570 257.912  40
   1  16  11-210.638 296.526  13
  -1  16 -13 1144.25 284.051  18
  -1  16 -13 1288.62 257.026  20
   1  16  13-265.190 355.332  11
   1  16  13-8.42411 299.184  13
  -1 -16 -13 1233.09 225.574  14
  -1 -16 -13 953.875 218.472   6
   1 -16  13 584.628 219.130   8
  -1  16 -15 988.277 259.197  20
  -1  16 -15 1354.50 300.380  18
   1  16  15 42.9394 355.545  11
   1  16  15 145.154 303.102  13
  -1 -16 -15 203.247 225.506  14
  -1 -16 -15 114.156 216.748   6
   1 -16  15 688.046 225.021   8
  -1  16 -17 229.999 245.078  20
   1  16  17-171.024 308.449  13
   1  16  17 159.872 352.367  11
  -1 -16 -17 154.452 206.933  14
  -1 -16 -17 189.928 210.832   6
   1 -16  17 201.285 210.841   8
   1  16  19-57.2284 310.965  13
   1  16  19-85.2698 348.400  11
  -1 -16 -19 128.467 205.443   6
  -1  16 -19 129.320 237.239  20
  -1  16 -21 391.257 245.904  20
   1  16  21-4.51359 361.823  11
   1  16  21 87.5781 326.182  13
  -1 -16 -21 195.922 217.128  25
   1  16  23-136.876 330.253  13
   1  16  23-182.957 367.248  11
   1  16  23 198.033 338.152  46
  -1 -16 -23 130.064 191.217  25
   1  16  25 930.401 388.696  11
   1  16  25 635.130 365.794  13
   1  16  27 525.592 362.181  46
   1  16  29 119.714 337.637  46
   1  16  29-72.2198 321.299  11
   1  16  29 24.5803 302.922  13
   1 -16  29 111.150 169.253   9
   1  16  31 201.950 303.305  46
  -1 -16 -31 101.150 200.888  21
   1  16  31-454.281 337.663  11
   1  16  31 71.7978 259.503  13
   1 -16  31 136.682 158.009   9
   1 -16  33 41.9083 130.168   9
   1  16  33 66.8063 222.927  13
  -1 -16 -35 291.092 135.847  37
  -1  16 -35 44.0627 176.405  22
  -1 -17  34 141.823 119.862   9
  -1  17  34 330.759 226.727  13
   1  17 -34-109.637 193.186  22
  -1  17  32 57.3515 272.161  13
  -1 -17  32 154.319 152.879   9
  -1  17  32 118.414 259.688  46
  -1  17  30-48.1940 305.378  13
  -1  17  30-279.329 326.397  11
  -1 -17  30-3.03755 166.465   9
  -1  17  30-33.7487 285.495  46
  -1  17  28 185.510 317.137  46
  -1  17  28 401.149 353.526  11
  -1  17  28 284.393 323.267  13
  -1 -17  28 325.241 182.467   9
  -1  17  26-293.489 378.832  11
  -1  17  26-43.9451 340.391  13
  -1  17  26 24.3952 328.762  46
  -1  17  24 212.831 319.886  46
  -1  17  24-33.4150 378.867  11
  -1  17  24-35.4790 333.033  13
   1 -17 -24 284.650 221.601   6
  -1  17  22 276.455 304.681  46
  -1  17  22-114.724 332.669  13
  -1  17  22-305.780 401.675  11
   1 -17 -22 256.616 217.324   6
  -1  17  20 54.9309 383.801  11
  -1  17  20 57.4826 341.236  13
   1 -17 -20 122.945 234.210   6
   1  17 -18-59.1148 294.313  18
  -1  17  18-397.606 389.934  11
  -1  17  18-107.368 326.231  13
   1 -17 -18-3.78082 230.312   6
   1  17 -16 51.2465 291.645  18
  -1  17  16 73.6628 259.468  19
  -1  17  16-253.826 388.886  11
  -1  17  16-89.9515 327.746  13
   1 -17 -16 90.4091 233.132   6
  -1 -17  16 477.201 209.879   8
  -1  17  14 31.3510 260.853  19
   1  17 -14-5.38656 281.734  18
  -1  17  14 62.2530 317.374  13
  -1 -17  14 286.179 202.326   8
   1 -17 -14-81.9846 228.740   6
   1  17 -12 880.660 280.716  18
  -1  17  12-100.688 265.076  19
   1 -17 -12 117.455 238.986   6
  -1 -17  12 225.079 207.496   8
  -1  17  12-86.3272 310.549  13
   1  17 -10 1042.37 265.577  18
   1  17 -10 653.364 322.307   2
  -1 -17  10 598.407 201.430   8
   1 -17 -10 64.4776 237.151   6
  -1  17  10 176.404 302.072  13
  -1  17   8 78.0532 271.213  13
   1  17  -8 521.286 228.840  18
   1  17  -8 694.142 284.230   4
   1  17  -8 16.3398 292.930   2
   1 -17  -8 301.898 216.728   6
  -1 -17   8-28.8741 193.955   6
   1  17  -8-121.970 298.185  13
   1  17  -6 2981.10 264.168  18
   1  17  -6 1449.75 344.664   2
  -1 -17   6 1634.34 229.348   6
   1 -17  -6 1446.91 245.412   6
   1  17  -6 2514.74 329.789  13
  -1  17   6 365.224 294.486  13
  -1  17   4 304.795 188.282  18
   1  17  -4 368.811 201.751  18
   1 -17  -4-256.505 224.825  21
   1  17  -4 229.933 279.615   2
  -1  17   4-217.009 267.978  13
   1  17  -4 176.456 277.998  13
  -1 -17   4 183.423 196.780   6
   1 -17  -4-100.400 214.063   6
   1 -17  -2-15.7159 212.116  21
  -1  17   2 713.089 209.219  18
   1 -17  -2-22.7310 229.373   6
  -1  17   2 553.145 270.823  13
   1 -17   0 683.611 204.453  21
  -1  17   0 1039.32 242.068  18
  -1 -17   0 920.762 219.836  21
  -1 -17   0 965.993 235.097   6
   1 -17   0 1064.64 233.222   6
  -1  17  -2 390.875 239.511  18
  -1 -17  -2 1099.23 217.816  21
   1 -17   2 1209.70 225.320   6
  -1 -17  -2 1309.94 232.026   6
  -1  17  -2 1047.90 310.789  13
   1  17   2 1892.94 270.059  13
  -1  17  -4 3937.43 343.941  13
   1  17   4 2117.24 272.152  13
  -1  17  -4 1182.68 265.163  18
  -1  17  -4 3411.18 337.295   2
  -1 -17  -4 876.640 238.091   6
  -1 -17  -4 1421.51 238.435  21
  -1  17  -6 405.710 280.438   2
   1  17   6 169.831 234.471  13
  -1  17  -6 95.6244 301.080  13
   1 -17   6 23.8823 185.775   6
  -1 -17  -6-13.2447 205.028   6
  -1 -17  -6 45.6840 209.293  21
  -1  17  -6 54.1677 240.070  18
  -1  17  -8 4021.50 356.981   2
  -1  17  -8 3745.10 324.387  18
  -1  17  -8 4074.06 380.528  13
  -1  17 -10 317.148 264.132  18
  -1  17 -10 766.658 249.088  20
  -1 -17 -10 40.8454 218.147   6
  -1  17 -10 329.307 280.586  40
   1  17  10 151.445 277.007  13
  -1  17 -12 8431.52 540.524  18
  -1  17 -14 1190.72 262.466  20
  -1  17 -14 1413.75 307.826  18
  -1 -17 -14 304.453 229.940   6
   1 -17  14 1313.71 219.315   8
   1  17  14 173.040 300.655  13
  -1 -17 -14 336.401 231.014  14
  -1  17 -16 273.016 235.551  20
  -1 -17 -16-21.0634 209.670   6
   1  17  16-64.9943 303.378  13
   1  17  16-188.830 385.584  11
  -1 -17 -16-14.6937 205.950  14
  -1  17 -18 1031.11 278.848  20
  -1 -17 -18 549.865 217.031  14
  -1 -17 -18 501.686 232.578   6
   1  17  18 738.006 383.621  11
   1  17  18 246.741 323.685  13
  -1 -17 -22 166.448 191.029  25
   1  17  22-205.388 320.837  13
   1  17  22-178.328 376.695  11
   1  17  24 518.193 350.440  13
   1  17  24 1228.76 386.772  46
   1  17  26 1170.70 379.045  46
   1 -17  28-71.6952 160.057   9
   1  17  28 52.6238 323.539  46
   1  17  28-293.231 328.999  11
   1  17  28 236.151 290.110  13
   1 -17  30 553.673 169.827   9
   1  17  30-44.1722 296.636  46
  -1 -17 -30 16.9277 210.427  21
   1  17  30 239.906 266.510  13
   1  17  32 33.8830 222.597  13
   1 -17  32-21.1136 133.583   9
  -1 -17 -34 96.4765 129.463  37
  -1  17 -34-115.328 186.786  22
  -1  18  33 135.524 215.231  13
  -1 -18  33 70.4804 117.930   9
   1 -18 -31-45.5576 193.684  21
  -1 -18  31-32.7271 143.903   9
  -1  18  31 54.3275 253.072  13
  -1 -18  29 108.598 161.596   9
  -1  18  29 364.596 293.826  13
  -1  18  29-41.1728 282.116  46
  -1  18  27-164.539 316.573  13
  -1  18  27 167.220 312.129  46
  -1  18  25 418.847 327.375  46
   1 -18 -23 207.953 223.582   6
  -1  18  23 302.876 335.767  13
  -1  18  23 198.164 329.579  46
   1 -18 -21 468.800 227.967   6
  -1  18  21 231.549 307.732  46
  -1  18  21 56.1676 328.757  13
  -1  18  19-175.711 343.124  13
   1 -18 -19 3.76054 219.882   6
  -1 -18  19-152.974 202.637   8
   1  18 -19-54.6362 312.847  18
   1  18 -17 366.582 315.921  18
   1 -18 -17 153.805 204.316  14
  -1  18  17 172.814 326.584  13
  -1 -18  17 556.894 213.901   8
   1 -18 -17 129.984 238.275   6
   1  18 -13-273.631 285.579  18
   1 -18 -13-30.6914 236.435   6
  -1 -18  13 93.7016 195.838   8
  -1  18  13-9.63342 355.124  13
   1 -18 -11 45.7218 232.495   6
  -1  18  11-18.4705 295.430  13
   1  18  -9 2781.60 309.097  18
   1  18  -9 2760.60 368.827   2
  -1  18   9 424.214 322.612  13
   1 -18  -9 595.598 263.363   6
  -1 -18   9 1679.44 236.323   8
   1 -18  -7 1419.86 258.294  21
   1  18  -7 2214.31 277.529  18
   1  18  -7 1961.93 359.115   2
   1  18  -7 1088.56 333.936   4
   1  18  -7 2622.31 350.500  13
  -1 -18   7 1579.82 234.139   6
   1 -18  -7 876.983 252.632   6
   1 -18  -5 1336.84 248.284  21
   1  18  -5 995.159 257.633  18
   1  18  -5 1321.99 341.345   2
   1  18  -5 3235.53 340.132   4
  -1  18   5 2119.05 304.354  13
   1  18  -5 2415.30 331.545  13
  -1 -18   5 1127.45 227.418   6
   1 -18  -5 1620.44 258.897   6
   1 -18  -3 595.132 216.126  21
   1  18  -3 748.051 227.361  18
  -1  18   3 1470.09 227.449  18
   1  18  -3 736.483 316.741   2
   1  18  -3 1473.74 295.295  13
  -1  18   3 1543.29 285.000  13
  -1 -18   3 765.179 217.893   6
   1 -18  -3 871.230 241.685   6
  -1 -18   1 906.768 219.974  21
   1  18  -1 1145.35 237.674  18
   1  18  -1 1335.58 321.706   2
   1  18  -1 1246.36 295.858  13
  -1 -18   1 1204.98 233.625   6
  -1 -18  -1 478.528 210.579  21
   1  18   1 300.633 198.386  18
  -1  18  -1 878.672 242.736  18
   1  18   1 909.648 273.870  13
  -1  18  -1 1221.52 306.775  13
  -1 -18  -1 600.035 214.955   6
   1 -18   1 505.719 227.496   6
  -1  18  -3 1521.46 277.209  18
   1  18   3 1372.81 218.219  18
  -1 -18  -3 842.464 235.876  21
  -1  18  -3 3109.35 343.584   2
  -1  18  -3 2728.94 336.710  13
   1  18   3 1757.98 286.489  13
   1 -18   3 2378.73 237.995   6
  -1 -18  -3 740.271 235.348   6
   1  18   5 150.938 171.256  18
  -1 -18  -5 36.9971 218.082  21
  -1  18  -5 51.9502 239.514  18
  -1  18  -5 310.085 303.845   2
   1  18   5-203.030 252.835  13
  -1  18  -5 242.164 316.085  13
  -1 -18  -5-59.8758 215.908   6
   1 -18   5 272.883 194.655   6
  -1 -18  -7 202.610 268.139  21
  -1  18  -7 3660.69 375.559  13
   1  18   7 2240.80 294.985  13
  -1  18  -7 1690.36 360.041   2
  -1  18  -7 3164.41 304.876  18
   1 -18   7 2484.28 233.050   6
  -1 -18  -7 262.754 261.254   6
  -1  18  -9 328.423 239.276  20
  -1  18  -9-15.0339 270.229  18
  -1  18 -11 121.272 228.659  20
  -1 -18 -11 46.8304 244.483  21
  -1  18 -11-53.3603 285.813  18
   1 -18  11 472.739 201.626   8
  -1 -18 -11 79.1084 218.506   6
   1  18  11 157.285 276.516  13
  -1  18 -13-62.2914 281.987  18
  -1  18 -13 235.333 238.076  20
  -1 -18 -13 21.6047 213.904   6
   1  18  13 94.0090 282.513  13
  -1 -18 -13 409.246 224.736  14
  -1  18 -15 265.142 232.111  20
  -1 -18 -15 100.366 208.353   6
   1  18  15 115.880 286.865  13
  -1 -18 -15 198.331 214.528  14
  -1  18 -17 137.200 236.487  20
  -1 -18 -17 91.8165 205.995   6
   1 -18  17 48.8368 194.861   8
   1  18  17 47.5216 293.682  13
  -1 -18 -17 2.86826 196.097  14
   1 -18  19 77.6633 191.770   8
  -1 -18 -19 157.257 208.231   6
  -1  18 -19 39.7883 232.575  20
   1  18  19-142.694 317.778  13
  -1 -18 -21 242.899 191.543  25
   1  18  21 192.432 310.896  13
   1  18  23 319.701 337.082  46
   1  18  23 336.953 301.358  13
   1  18  25 700.224 360.825  46
   1  18  27 42.0781 272.265  13
  -1 -18 -27 211.082 221.729  21
   1 -18  27 139.820 159.186   9
   1  18  27-45.8188 319.904  46
  -1 -18 -29 141.525 206.425  21
   1  18  29-73.0215 298.298  46
   1  18  29 26.4527 256.845  13
   1 -18  29 262.722 153.353   9
  -1 -18 -31-128.195 162.092  37
   1  18  31-12.8852 224.333  13
   1 -18  31-20.5183 128.176   9
  -1  18 -33 86.6007 179.902  22
  -1  19  32 474.821 203.100  13
  -1 -19  32 36.4720 107.665   9
  -1  19  30 3.04208 240.268  13
  -1 -19  30-21.9766 135.036   9
  -1  19  28 524.251 279.335  13
  -1  19  28-82.4091 279.032  46
   1 -19 -28 278.144 218.157  21
  -1 -19  28 34.5462 151.725   9
  -1  19  26-66.0665 312.583  46
  -1  19  26 423.115 292.884  13
  -1  19  24 363.673 325.967  46
   1 -19 -24 107.569 205.623   6
  -1  19  22 257.688 344.953  46
  -1  19  22 9.48888 316.391  13
  -1  19  20 102.729 302.812  46
  -1  19  20-202.033 312.311  13
   1 -19 -20-25.3757 219.705   6
  -1  19  18 216.538 317.536  13
   1  19 -18 24.1557 310.712  18
  -1 -19  18 85.4791 186.943   8
   1 -19 -18 135.954 222.116   6
   1 -19 -16 386.804 234.891   6
  -1 -19  16 328.383 202.753   8
  -1  19  16 90.1255 316.294  13
   1 -19 -16 280.604 211.896  14
   1  19 -16 310.693 316.297  18
  -1  19  14 109.528 315.792  13
   1  19 -14 92.1206 293.107  18
   1 -19 -14 188.388 234.228   6
  -1 -19  14 300.781 199.185   8
  -1  19  12 82.1430 306.576  13
   1  19 -12-175.395 288.836  18
   1 -19 -12 7.91434 234.613   6
  -1  19  10 905.366 317.145  13
   1  19 -10 620.025 325.041   2
   1 -19 -10 1307.56 282.115  21
   1  19 -10 209.203 274.843  18
   1 -19 -10 320.965 260.850   6
   1  19  -8-297.103 318.624  13
   1  19  -8 220.904 308.603   2
   1  19  -8 335.263 259.261  18
  -1 -19   8 195.042 192.406   8
   1 -19  -8 549.076 268.978   6
  -1  19   6 790.285 337.296  13
   1  19  -6 4107.04 373.648  13
   1  19  -6 3457.99 308.834  18
   1 -19  -6 1524.00 272.431  21
   1  19  -4 687.946 302.407  13
  -1  19   4 637.292 284.188  13
   1  19  -4 1136.74 310.433   2
   1  19  -4 270.761 311.578   4
   1 -19  -4 301.502 219.341  21
   1  19  -4 1092.62 243.180  18
  -1 -19   4 326.183 207.363   6
   1 -19  -4 594.420 233.964   6
  -1  19   2 4668.97 382.923  13
   1  19  -2 4765.72 382.386  13
   1  19  -2 5767.90 404.812   2
   1 -19  -2 3902.44 331.592   6
  -1 -19   2 3327.99 310.261   6
  -1  19   2 3524.38 329.635  18
   1  19   0 434.991 220.677  18
  -1  19   0 792.352 252.766  18
   1  19   0-375.304 277.771  13
  -1 -19   0 374.699 212.756   6
   1 -19   0 1154.22 246.345   6
   1  19   0 772.002 280.053   2
  -1  19   0 233.313 307.692   2
  -1 -19   0 82.0004 201.859  21
  -1  19  -2 857.961 252.969  18
   1  19   2 399.300 214.316  18
   1  19   2 716.598 279.570  13
  -1  19  -2 410.824 317.307   2
  -1 -19  -2 383.358 224.922   6
   1 -19   2 980.605 224.332   6
  -1 -19  -2 442.668 218.061  21
  -1  19  -4 3036.58 363.675  13
   1  19   4 2193.54 302.887  13
   1 -19   4 2451.08 248.239   6
  -1 -19  -4 400.322 257.973   6
  -1  19  -4 735.813 353.464   2
  -1 -19  -4 2353.49 262.478  21
   1  19   6 737.035 271.403  13
  -1  19  -6 1070.00 331.453  13
  -1  19  -6 540.224 314.731   2
  -1 -19  -6-3.71033 223.806   6
   1 -19   6 851.171 203.874   6
  -1  19  -6 784.195 267.888  18
  -1 -19  -6 36.1225 240.398  21
  -1  19  -8 2427.10 307.822  18
   1  19   8 2326.25 298.178  13
  -1 -19  -8 164.521 256.980   6
   1 -19   8 1631.25 218.917   6
  -1  19  -8 140.314 328.309   2
  -1 -19  -8 34.2308 267.473  21
  -1  19 -10 298.340 227.915  20
  -1  19 -10 387.208 274.870  18
   1  19  10 691.789 281.933  13
  -1 -19 -10-18.6789 224.350   6
  -1  19 -12 19.9966 223.118  20
  -1  19 -12-363.616 290.171  18
   1  19  12-18.1123 275.850  13
  -1 -19 -12 224.986 230.801  14
  -1 -19 -12-37.1058 215.544   6
  -1  19 -14 548.912 234.197  20
  -1 -19 -14 49.0676 247.824  21
  -1 -19 -14 63.0496 222.043  14
   1  19  14-13.8847 287.161  13
  -1 -19 -14 76.9378 222.182   6
   1 -19  14 268.455 193.048   8
  -1 -19 -16 232.501 261.498  21
  -1 -19 -16 233.427 220.941  14
   1  19  16 309.045 313.635  13
   1 -19  16 721.342 212.661   8
  -1 -19 -16 938.677 232.541   6
  -1  19 -18 9.48247 219.138  20
  -1 -19 -18-168.574 256.470  21
  -1 -19 -18 8.02145 188.877  14
   1  19  18-64.9662 293.157  13
  -1 -19 -18-103.257 207.966   6
   1 -19  18-17.9252 185.050   8
   1  19  20 113.374 287.188  13
  -1 -19 -20 43.1808 183.665  25
  -1 -19 -20 214.379 235.803  21
  -1 -19 -20 3.22834 198.619   6
  -1 -19 -22 586.953 240.887  21
   1  19  22 316.115 333.142  46
  -1 -19 -24 314.766 233.501  21
   1  19  24 1168.05 288.638  13
   1  19  24 350.961 338.455  46
  -1 -19 -26 255.410 222.800  21
   1  19  26 549.305 273.129  13
   1  19  26-21.7373 329.041  46
   1  19  28 44.5855 245.735  13
  -1 -19 -28 106.905 202.264  21
   1  19  28 55.3327 289.365  46
   1 -19  28 157.198 146.062   9
   1 -19  30-1.78215 128.785   9
  -1  19 -32 8.01869 171.335  22
  -1 -20  31 29.2357 97.1119   9
  -1  20  31 138.764 188.615  13
  -1 -20  29-44.8765 126.865   9
  -1  20  29-2.85060 231.454  13
  -1 -20  27 66.4784 140.902   9
   1 -20 -25 1379.15 243.830  21
  -1  20  25 1462.70 303.669  13
   1 -20 -23 502.463 239.410  21
   1 -20 -23-93.8837 203.812   6
  -1  20  23 248.521 306.108  46
  -1  20  21 352.447 309.460  46
  -1  20  19 374.015 312.360  13
   1 -20 -19 209.538 225.882   6
  -1  20  19 288.873 307.490  46
  -1  20  17 420.007 309.833  13
   1 -20 -17 366.063 206.848  14
   1  20 -17 246.431 308.944  18
   1 -20 -17 572.336 252.556  21
  -1 -20  17 125.681 191.612   8
   1 -20 -17 93.4479 223.576   6
  -1  20  15 93.4073 302.219  13
   1 -20 -15 105.231 209.406  14
   1  20 -15-145.573 304.349  18
   1 -20 -15 128.824 249.635  21
  -1 -20  15 3.64347 187.759   8
   1 -20 -15 65.7335 224.157   6
  -1  20  13 744.671 326.602  13
   1 -20 -13 565.831 274.098  21
  -1 -20  13 957.120 220.810   8
   1 -20 -13 522.751 257.980   6
  -1  20  11 4955.84 421.859  13
  -1  20   9 873.667 309.616  13
   1  20  -9 48.2612 308.196   2
   1  20  -9 66.2341 263.282  18
   1 -20  -9 149.841 253.608   6
   1  20  -7 1536.83 336.906  13
   1  20  -7 1557.04 334.601   2
   1  20  -7 1173.71 287.728  18
   1 -20  -7 607.291 266.602   6
  -1  20   5 343.608 293.265  13
   1  20  -5 10.1316 298.103  13
   1  20  -5 367.292 296.704   2
   1  20  -5 543.393 247.486  18
   1 -20  -5 197.447 243.120   6
  -1 -20   5-28.9486 211.110   6
   1  20  -3 1290.53 278.632  18
  -1 -20   3 772.841 238.273   6
   1  20  -1 721.181 280.784  13
  -1  20   1 297.668 292.479  13
  -1  20   1 212.717 282.020   2
   1  20  -1 961.698 282.334   2
   1 -20  -1 26.9130 229.927   6
  -1 -20   1 43.9734 211.056   6
   1  20  -1 16.3186 233.701  18
  -1  20   1 629.621 242.053  18
  -1  20  -1 396.273 247.150  18
   1  20   1 473.382 224.125  18
  -1  20  -1 529.566 304.067  13
  -1 -20  -1 154.073 215.522   6
   1 -20   1 428.585 225.337   6
   1  20   1 551.937 272.812   2
  -1  20  -1 10.1838 281.409   2
  -1 -20  -1-208.106 215.013  21
   1  20   3-18.0578 293.166  13
  -1 -20  -3 414.398 229.684   6
   1 -20   3 1425.51 246.085   6
   1  20   3 1351.43 229.265  18
  -1 -20  -3 85.4907 231.901  21
  -1  20  -5 1675.90 341.011  13
   1  20   5 952.109 291.800  13
  -1  20  -5 698.408 326.661   2
  -1  20  -5 576.139 281.583  18
   1 -20   5 842.192 216.340   6
  -1 -20  -5 641.424 242.406   6
   1 -20   7 822.334 232.025   6
  -1 -20  -7 385.636 263.891   6
  -1  20  -9 309.536 274.192  18
  -1  20  -9 557.824 234.711  20
  -1 -20  -9 74.4179 253.707  21
   1  20   9 560.265 286.319  13
  -1 -20  -9 321.978 249.812  14
   1 -20   9 531.434 203.363   8
  -1 -20  -9 343.729 229.906   6
  -1  20 -11 480.201 236.892  20
  -1 -20 -11 144.476 266.474  21
  -1  20 -11 1424.36 312.322  18
   1  20  11 1103.28 297.278  13
  -1 -20 -11 516.403 255.346  14
  -1 -20 -11 692.511 241.329   6
   1 -20  11 555.819 210.356   8
  -1  20 -13 33.1134 220.591  20
  -1 -20 -13 100.850 253.537  21
  -1 -20 -13 240.315 234.225  14
   1  20  13 220.009 284.483  13
  -1 -20 -13 107.766 226.902   6
   1 -20  13 225.336 194.836   8
  -1 -20 -15-48.0701 251.407  21
  -1  20 -15 193.646 217.725  20
   1  20  15 304.629 288.843  13
  -1 -20 -15-107.254 208.267   6
   1 -20  15-43.2185 198.835   8
  -1 -20 -17 121.097 243.476  21
  -1 -20 -17 188.138 202.984  14
  -1 -20 -17 75.2187 213.236   6
  -1 -20 -19 46.6332 187.677  25
  -1 -20 -19-52.5521 233.599  21
   1  20  19 21.9138 275.725  13
  -1 -20 -21 755.463 238.475  21
  -1 -20 -21 309.867 179.015  25
   1  20  21 509.843 322.095  46
  -1 -20 -23 49.0137 213.635  21
   1  20  23 294.136 263.476  13
   1  20  23 181.619 319.025  46
  -1 -20 -25 323.432 223.796  21
   1  20  25-40.8070 318.235  46
   1  20  27-89.6748 236.500  13
   1  20  27 112.075 294.397  46
  -1 -20 -27 80.3678 189.948  21
   1 -20  27 108.408 144.813   9
   1 -20  29 81.8984 122.820   9
   1  20  29-117.576 209.993  13
  -1  20 -31 49.2676 162.620  22
  -1  21  30-47.4798 175.686  13
  -1 -21  30 44.8493 89.8802   9
  -1  21  28-59.8120 218.190  13
   1 -21 -26 54.1402 189.885  21
  -1  21  26 267.362 239.312  13
   1 -21 -24 157.437 206.004  21
  -1  21  24-56.8453 274.632  46
  -1  21  24 533.129 262.301  13
  -1  21  22 33.7058 288.162  46
   1 -21 -22 137.564 217.068  21
   1 -21 -22-211.065 194.335   6
  -1  21  22 679.358 276.479  13
   1 -21 -20 382.557 234.390  21
  -1  21  20 315.296 302.298  46
   1 -21 -20 117.899 215.018   6
   1 -21 -18 611.888 249.821  21
  -1  21  18 324.829 299.011  46
  -1  21  18 939.359 300.449  13
   1  21 -16 954.759 314.970  18
   1 -21 -16 1162.99 260.063   6
  -1 -21  16 966.362 204.537   8
   1 -21 -14 496.971 237.170  14
   1 -21 -14 419.584 248.125  21
   1  21 -14 604.555 304.970  18
   1 -21 -14 72.7676 233.024   6
  -1 -21  14 650.857 198.560   8
  -1  21  12 33.7932 292.237  13
   1  21 -12 299.693 290.537  18
   1 -21 -12-50.4752 242.335  21
   1 -21 -12-27.7085 231.182   6
  -1  21  10 844.202 318.134  13
  -1 -21  10 1142.39 217.653   8
   1 -21 -10 385.331 258.689   6
   1  21 -10 972.920 305.165  18
   1 -21 -10 130.305 257.087  21
   1  21  -8 101.468 270.711  18
  -1  21   8 825.012 306.677  13
  -1 -21   8 463.540 199.555   8
   1 -21  -8 41.1263 249.675   6
   1  21  -8 5.80111 303.552   2
   1 -21  -8 256.675 266.541  21
  -1  21   6 1837.99 324.882  13
   1  21  -6 2772.56 345.550  13
  -1  21   6 792.488 299.996   2
   1  21  -6 857.846 350.609   2
   1  21  -6 321.772 292.434  18
   1 -21  -6 352.139 270.929   6
  -1 -21   6 1665.44 228.170   8
   1  21  -4 70.0378 289.425  13
  -1  21   4-386.740 304.064  13
  -1  21   4 86.9879 268.035   2
   1  21  -4 43.7777 285.762   2
   1  21  -4 45.7627 244.252  18
   1 -21  -4-16.4109 244.585   6
  -1 -21   4 11.1562 207.602   6
  -1 -21   4 480.145 194.394   8
  -1  21   2 109.063 295.904  13
   1  21  -2 843.992 293.890  13
  -1  21   2 209.566 281.041   2
   1  21  -2 407.491 281.682   2
   1  21  -2 197.464 253.244  18
  -1  21   2 406.600 242.529  18
  -1 -21   2 597.667 225.308   6
   1 -21  -2 679.189 241.639   6
   1  21   0 348.790 273.561  13
  -1  21   0 683.153 301.419  13
  -1  21   0 84.2364 274.608   2
   1  21   0 135.460 270.691   2
  -1  21   0 171.237 249.571  18
   1  21   0 46.0291 233.965  18
  -1 -21   0-34.1319 210.002   6
   1 -21   0 305.154 221.914   6
  -1  21  -2 1579.63 322.424  13
   1  21   2 1231.86 288.324  13
   1  21   2 948.749 286.286   2
  -1 -21  -2 221.941 228.403   6
   1 -21   2 581.119 227.338   6
  -1  21  -2 474.675 269.446  18
   1  21   2 633.419 247.610  18
  -1  21  -4 114.335 263.495  18
   1  21   4 377.835 289.770  13
  -1  21  -4 840.342 315.392  13
   1 -21   4 870.600 218.803   6
  -1 -21  -4 235.793 241.954   6
   1  21   4 895.845 289.857   2
  -1 -21  -4 113.302 229.827  21
  -1  21  -6 194.688 281.911  18
  -1  21  -6 765.574 234.498  20
  -1 -21  -6 708.436 245.174   6
   1 -21   6 349.112 213.546   6
  -1 -21  -6 239.022 262.769  21
   1 -21   8 826.906 225.243   8
  -1 -21  -8 823.202 243.965   6
  -1 -21  -8 508.870 272.230  14
   1  21   8 1298.36 304.991  13
  -1 -21  -8 466.334 267.797  21
  -1  21  -8 1328.35 250.698  20
   1 -21  10 371.449 196.922   8
  -1 -21 -10 139.728 222.635   6
  -1 -21 -10 87.0178 242.445  14
   1  21  10 169.230 283.325  13
  -1  21 -10 217.786 219.494  20
  -1  21 -10-43.1174 289.481  18
  -1 -21 -10 117.153 242.973  21
   1 -21  12 610.901 203.613   8
  -1  21 -12 517.747 226.746  20
   1 -21  14-70.1028 187.459   8
  -1 -21 -14 45.8827 206.124   6
  -1 -21 -14-45.8827 216.262  14
   1  21  14 445.486 283.810  13
  -1  21 -14 290.290 212.639  20
  -1 -21 -14 197.617 243.492  21
  -1 -21 -16 170.871 213.931   6
  -1 -21 -16 205.874 211.944  14
  -1 -21 -16 475.340 248.797  21
  -1  21 -18 134.672 194.872  20
  -1 -21 -18 167.396 228.043  21
   1 -21  18-3.15506 173.824   8
   1  21  20 15.9943 306.022  46
  -1 -21 -20 493.265 172.494  25
   1  21  20 408.940 268.530  13
  -1 -21 -20 310.114 223.903  21
   1  21  22 46.2686 310.677  46
   1  21  22 308.382 255.277  13
  -1 -21 -22 88.8091 212.039  21
   1  21  24-4.73143 302.967  46
   1  21  24-142.707 247.494  13
  -1 -21 -24 95.0894 200.337  21
   1  21  26 421.716 233.983  13
   1 -21  28 88.0712 107.801   9
   1  21  28-2.25838 200.176  13
  -1  22  29 1.76625 157.160  13
  -1  22  27 11.8073 199.410  13
  -1 -22  27 11.6469 105.749   9
  -1  22  25 1677.83 248.371  13
  -1  22  23 229.790 243.237  13
   1 -22 -23 158.304 186.434  21
  -1  22  21 204.902 253.972  13
   1 -22 -21 150.174 200.459  21
   1 -22 -21 61.0777 181.481   6
  -1  22  19-43.9130 261.624  13
   1 -22 -19 71.2310 214.692  21
   1 -22 -19-133.137 202.901   6
   1 -22 -17 126.270 219.236  21
  -1  22  15 99.0814 285.924  13
   1 -22 -15 374.788 230.539  21
  -1 -22  15 102.106 181.248   8
   1 -22 -15-46.3947 221.213   6
  -1  22  13-83.1991 288.244  13
   1 -22 -13 141.435 226.813  14
   1 -22 -13 111.390 227.761  21
  -1 -22  13 173.725 182.653   8
   1 -22 -13-45.1053 223.315   6
  -1  22  11 705.344 293.256  13
  -1 -22  11 411.060 210.061  14
   1  22 -11 103.858 281.833  18
   1 -22 -11-25.3221 231.603  21
   1 -22 -11-62.1650 228.163   6
  -1 -22  11 314.429 189.777   8
  -1  22   9 152.425 298.268  13
   1 -22  -9 3.61769 234.680  21
   1  22  -9 136.824 285.101  18
  -1 -22   9 506.525 197.517   8
   1 -22  -9 16.0413 239.023   6
  -1  22   7 332.545 283.624   2
   1 -22  -7 20.2818 247.997   6
   1  22  -5 49.6184 291.892  13
  -1  22   5 33.3613 299.682  13
   1  22  -5 58.8930 277.920   2
  -1  22   5 65.1786 255.614   2
   1  22  -5-33.2920 268.174  18
  -1 -22   5 313.390 195.854   8
   1 -22  -5 225.531 235.983   6
  -1  22   3 250.691 288.720  13
   1  22  -3-4.88567 282.808  13
  -1  22   3 18.6768 250.280   2
   1  22  -3-93.7080 267.242   2
   1  22  -3-9.06074 245.541  18
  -1 -22   3 331.599 191.400   8
   1 -22  -3 36.4317 226.550   6
   1  22  -1 498.904 289.463  13
  -1  22   1 76.9973 294.777  13
   1  22  -1 609.521 275.432   2
  -1  22   1 24.8614 227.607  18
   1  22  -1 143.301 239.469  18
  -1 -22   1 148.653 219.009   6
   1 -22  -1 300.549 227.018   6
  -1  22  -1 107.820 288.068  13
   1  22   1-28.4860 275.746  13
   1  22   1 45.7781 261.451   2
  -1  22  -1 228.497 240.473  18
   1  22   1-33.1442 238.210  18
  -1 -22  -1 26.7186 211.482   6
   1 -22   1 284.570 218.850   6
   1  22   3 1357.01 295.331  13
  -1  22  -3 1097.21 308.301  13
   1  22   3 612.848 284.829   2
   1 -22   3 231.676 219.998   6
  -1 -22  -3 256.146 229.727   6
  -1  22  -3 199.282 266.872  18
  -1  22  -5 171.574 208.322  20
  -1  22  -5-96.6850 264.221  18
  -1 -22  -5 181.751 249.980  14
   1  22   5 124.365 279.561  13
  -1 -22  -5-38.0754 210.994   6
   1 -22   5 79.3970 194.840   8
   1  22   5 192.354 266.757   2
  -1 -22  -5-118.092 232.960  21
  -1  22  -7 124.461 290.776  18
  -1  22  -7 659.991 236.998  20
   1  22   7 1359.93 301.451  13
  -1 -22  -7 335.564 265.389  14
   1  22   7 795.786 297.792   2
   1 -22   7 1129.71 220.337   8
  -1 -22  -7 435.392 234.870   6
  -1 -22  -7 232.403 244.263  21
   1  22   9 142.779 282.563  13
  -1 -22  -9 83.1612 239.655  14
   1 -22   9 209.135 194.035   8
  -1 -22  -9-44.1758 213.206   6
  -1 -22  -9-30.0501 231.355  21
  -1 -22 -11 70.9859 208.335   6
   1 -22  11 636.504 199.468   8
  -1 -22 -11 241.582 239.152  14
   1  22  11 665.468 289.624  13
  -1 -22 -11-34.0408 238.001  21
   1 -22  13 169.587 188.960   8
  -1 -22 -13 237.162 203.883   6
  -1 -22 -13 354.310 222.175  14
   1  22  13 360.763 277.975  13
  -1 -22 -13 235.362 232.537  21
   1 -22  15 159.391 182.362   8
  -1 -22 -15 45.5919 225.950  21
   1 -22  17 512.310 178.301   8
  -1 -22 -17 318.971 193.548   6
  -1 -22 -17 178.466 222.878  21
  -1 -22 -17 81.4606 182.688  14
  -1 -22 -19 169.641 163.433  25
  -1 -22 -19-3.06443 203.770  21
   1  22  19-249.903 259.492  13
   1  22  19-24.7757 294.286  46
  -1 -22 -21 345.852 215.038  21
   1  22  21 441.878 311.400  46
  -1 -22 -23 111.943 198.013  21
   1  22  23 203.033 297.739  46
   1  22  25 803.694 222.271  13
   1 -22  25 9.17246 123.984   9
   1 -22  27 28.0867 96.6819   9
   1  22  27 83.9330 183.099  13
  -1  23  26 348.944 181.818  13
  -1 -23  26 39.4397 103.407   9
  -1  23  24 1225.02 225.750  13
  -1  23  22 580.572 235.707  13
  -1  23  20 450.706 257.557  13
   1 -23 -20 455.525 183.864   6
   1 -23 -20 383.526 193.409  21
  -1  23  18 182.855 262.400  13
   1 -23 -18 83.5227 185.695   6
   1 -23 -18 239.251 199.610  21
  -1  23  16 519.794 287.432  13
   1 -23 -16 347.493 208.546   6
   1 -23 -16 256.042 214.170  21
   1 -23 -14 299.872 218.042  14
   1 -23 -14 352.618 229.803  21
   1 -23 -12-3.24724 214.060  21
  -1 -23  12 308.002 179.053   8
  -1  23  12 537.964 238.502   2
  -1  23  10 1591.90 312.686  13
   1 -23 -10 829.115 261.557  14
   1 -23 -10 401.869 233.516  21
   1 -23 -10 352.464 246.510   6
  -1  23  10 2264.51 275.448   2
  -1 -23   8 197.858 216.171  14
  -1  23   8 32.3983 288.870  13
  -1 -23   8 350.733 191.314   8
   1 -23  -8 107.619 227.592   6
  -1  23   6 4160.38 388.168  13
  -1  23   4 404.576 287.045  13
   1 -23  -4 46.6736 225.040   6
   1  23  -4 200.795 267.288  18
   1  23  -2 752.035 290.145  13
  -1  23   2 1180.97 303.961  13
   1  23  -2 1150.78 282.581   2
  -1 -23   2 240.488 199.745   8
   1 -23  -2 215.802 228.480   6
   1  23  -2 66.0838 254.126  18
  -1  23   0 429.393 293.217  13
   1  23   0 596.752 288.733  13
   1  23   0 165.415 264.299   2
   1 -23   0 298.357 218.473   6
  -1 -23   0-11.3039 218.818   6
  -1 -23   0 207.815 188.712   8
   1  23   0 143.352 237.502  18
  -1  23  -2 3016.80 333.023  13
  -1 -23  -2 668.199 263.695  14
   1  23   2 2938.57 321.898  13
   1  23   2 995.339 303.832   2
   1 -23   2 1112.90 248.041   6
  -1 -23  -2 323.651 247.955   6
  -1  23  -2 970.658 283.820  18
  -1 -23  -4 314.933 235.929  14
   1  23   4 456.955 270.292  13
   1  23   4 140.827 262.113   2
  -1 -23  -4-59.3230 212.981   6
   1 -23   4 14.8726 198.491   8
  -1  23  -4-18.0773 248.979  18
  -1 -23  -6 127.405 238.752  14
   1  23   6 679.343 279.449  13
   1 -23   6 612.407 203.713   8
  -1 -23  -6 58.3123 211.601   6
   1  23   8 142.398 280.713  13
  -1 -23  -8 226.130 243.406  14
  -1 -23  -8 52.9036 209.400   6
  -1 -23  -8 164.042 225.191  21
   1  23  10-96.6247 276.173  13
  -1 -23 -10 138.371 233.133  14
  -1 -23 -10 177.088 203.740   6
   1 -23  10 478.119 197.528   8
  -1 -23 -10 34.4779 216.041  21
   1 -23  12 143.116 185.939   8
  -1 -23 -12 191.688 223.641  21
  -1 -23 -14 725.406 208.037   6
   1 -23  14 236.278 178.806   8
  -1 -23 -14 997.806 232.222  21
   1  23  16 42.1098 265.591  13
  -1 -23 -16-86.1806 179.765  14
  -1 -23 -16 54.4636 209.178  21
  -1 -23 -16 301.376 184.303   6
   1 -23  16 126.942 171.938   8
   1  23  18-9.09729 280.585  46
  -1 -23 -18 93.8499 159.194  25
  -1 -23 -18-22.2207 196.270  21
   1  23  18 14.1330 251.008  13
   1  23  20 484.834 291.369  46
  -1 -23 -20-10.0115 186.971  21
   1  23  20 374.239 241.282  13
   1  23  22 375.258 225.594  13
   1 -23  24 17.8917 109.013   9
   1  23  24 108.531 197.486  13
   1  23  26 317.409 162.130  13
  -1 -24  25 27.1140 83.5671   9
  -1  24  25 371.849 158.067  13
  -1  24  23-91.2904 190.781  13
  -1  24  21-215.836 222.200  13
   1 -24 -19 23.9595 162.058   6
  -1  24  19-202.624 236.890  13
   1 -24 -17 28.1153 182.738  21
   1 -24 -17 165.038 177.019   6
  -1  24  17 100.535 252.465  13
   1 -24 -13 127.336 196.332  21
   1 -24 -13 251.375 191.414   6
  -1  24  13 143.524 267.728  13
   1 -24 -13 113.165 202.706  14
   1 -24 -11-92.0280 193.420   6
  -1 -24  11 558.402 181.543   8
  -1  24  11-418.364 277.935  13
   1 -24 -11 263.368 221.489  14
   1  24  -9 66.1173 249.737  18
  -1 -24   9 117.358 179.681   8
  -1 -24   9 71.2989 199.553  14
   1  24  -7-101.566 248.064  18
  -1 -24   7 111.008 182.397   8
   1  24  -5-21.6469 243.446  18
  -1 -24   5 290.753 187.275   8
   1  24  -3 62.6354 243.250   2
   1  24  -3-29.5126 238.471  18
  -1 -24   3 134.539 187.069   8
   1 -24  -3 36.7618 213.780   6
   1  24  -1 169.955 234.329  18
  -1 -24   1 163.485 220.884  14
   1  24  -1 26.6372 268.537  13
   1  24  -1 360.024 244.315   2
   1 -24  -1 11.0018 212.101   6
  -1 -24   1 45.4586 178.977   8
   1  24   1-31.0029 270.066  13
  -1 -24  -1 181.435 226.825  14
   1  24   1-17.8102 239.427   2
   1 -24   1-14.3552 206.367   6
   1 -24   1-28.4713 193.033   8
  -1 -24  -1-110.242 174.089   8
  -1 -24  -3 270.318 233.096  14
   1  24   3 604.189 279.251  13
   1  24   3 147.616 247.631   2
   1 -24   3 273.485 196.540   8
  -1 -24  -3 141.528 175.677   8
  -1 -24  -3 82.1371 209.261   6
   1  24   5 106.786 238.506   2
   1 -24   5 242.531 194.264   8
  -1 -24  -5 2.84745 164.994   8
   1  24   7 251.758 243.465   2
   1 -24   7 312.631 191.560   8
   1  24   9 394.231 254.385   2
   1 -24   9 505.898 194.928   8
  -1 -24 -11 403.134 217.694  14
   1  24  11 410.586 266.224  13
  -1 -24 -11 194.408 191.358   6
   1 -24  11 466.858 180.881   8
   1  24  11 662.278 253.231   2
   1  24  13 1096.47 265.224   2
  -1 -24 -13 256.214 213.730  21
   1  24  13 1470.68 276.698  13
  -1 -24 -13 471.039 212.467  14
   1 -24  13 1308.89 190.780   8
  -1 -24 -13 337.490 197.436   6
   1  24  15 327.492 234.656   2
  -1 -24 -15-56.2277 191.017  21
   1  24  15-56.1686 245.906  13
  -1 -24 -15-140.004 179.409  14
  -1 -24 -15 153.186 173.411   6
   1 -24  15 194.268 162.774   8
   1  24  17 465.407 244.669  13
   1  24  17 702.451 228.709   2
  -1 -24 -17 436.292 168.094  25
  -1 -24 -17 165.518 185.690  21
   1  24  19 150.697 198.737   2
   1  24  21 706.395 191.497   2
   1  24  21 324.477 208.020  13
   1 -24  23-13.9276 95.6811   9
   1  24  23 478.468 178.050  13
  -1  25  22 223.599 164.934  13
   1 -25 -18 45.5339 148.802   6
  -1  25  18 571.697 219.382  13
   1 -25 -16 398.102 171.502   6
  -1  25  16 1347.64 246.014  13
   1 -25 -14 379.436 185.847   6
   1 -25 -14 432.402 186.277  14
   1 -25 -12 106.850 184.883   6
  -1  25  12 653.485 254.081  13
   1 -25 -12 149.266 196.065  14
  -1 -25  10 848.081 178.489   8
   1 -25 -10 366.610 193.902   6
  -1  25  10 1172.18 268.470  13
  -1 -25  10 130.652 181.458  14
   1 -25 -10 214.014 217.301  14
  -1 -25   8 215.289 170.330   8
   1 -25  -8-159.342 196.048   6
  -1  25   8-87.1078 258.941  13
  -1 -25   8 201.105 184.388  14
   1 -25  -8 272.278 211.713  14
   1  25  -6 1305.09 254.872  18
  -1 -25   6 1049.84 189.989   8
   1 -25  -6 463.835 218.213   6
   1 -25  -6 1029.01 236.549  14
  -1  25   6 942.102 276.426  13
  -1 -25   6 159.354 205.635  14
   1  25  -4 126.727 225.344  18
   1 -25  -4 114.406 207.006   6
  -1 -25   4-50.7201 173.039   8
   1 -25  -4 414.858 220.500  14
  -1 -25   4 195.257 206.124  14
  -1  25   4 319.201 267.222  13
   1  25  -2 545.497 254.308  18
  -1  25   2 2488.15 299.548  13
  -1 -25   2 188.994 222.241  14
  -1 -25   2 1283.42 197.745   8
   1 -25  -2 1672.16 212.719   8
   1 -25  -2 284.869 230.881   6
   1  25   0 618.933 262.466  13
  -1 -25   0 94.0683 215.405  14
   1 -25   0 670.664 194.814   8
  -1 -25   0 65.9663 177.357   8
   1  25   0 326.292 237.825   2
  -1 -25  -2 132.897 215.576  14
   1  25   2 894.341 266.847  13
  -1 -25  -2 262.367 175.917   8
   1 -25   2 678.017 200.922   8
   1  25   2 398.206 242.027   2
  -1 -25  -4 185.654 211.246  14
   1  25   4 634.407 264.245  13
   1 -25   4 578.985 194.960   8
  -1 -25  -4 75.3969 159.631   8
   1  25   4 39.1580 227.975   2
  -1 -25  -6 398.567 227.012  14
   1  25   6 1302.25 277.689  13
   1 -25   6 1180.90 205.128   8
   1  25   6 741.290 247.157   2
  -1 -25  -8 91.2195 205.930  14
   1  25   8-27.1748 252.315  13
   1 -25   8 388.305 199.976  14
  -1 -25  -8-120.835 183.714   6
   1 -25   8 313.656 181.408   8
   1  25   8 156.251 226.416   2
  -1 -25 -10 105.997 210.331  14
   1 -25  10 110.310 189.922  14
   1 -25  10 364.385 177.613   8
  -1 -25 -10 49.5435 183.812   6
   1  25  10 223.647 230.052   2
  -1 -25 -12 76.9670 186.691  14
   1 -25  12 205.282 166.164   8
  -1 -25 -12-17.6806 172.475   6
   1  25  12 340.108 222.941   2
   1  25  14 195.099 223.784  13
  -1 -25 -14-110.471 168.297  14
   1  25  14 76.8585 207.523   2
  -1 -25 -16 4.35603 150.217  25
   1  25  16 561.431 222.704  13
   1  25  18 306.385 203.155  13
   1  25  20 429.497 182.849  13
   1  25  22 173.731 150.642  13
  -1  26  19-118.794 167.190  13
  -1  26  17-53.6083 192.005  13
   1 -26 -15-109.095 150.770   6
   1 -26 -15 116.083 146.789  25
   1 -26 -13-39.6867 160.410  14
   1 -26 -13-54.4695 163.545   6
  -1  26  11 690.219 240.391  13
   1 -26 -11 270.473 180.308  14
   1 -26 -11 185.843 173.443   6
  -1 -26   9-36.6684 163.888  14
   1 -26  -9 23.4251 185.408  14
  -1  26   9-207.070 238.469  13
  -1 -26   9-4.91642 153.599   8
   1 -26  -9-243.633 176.373   6
  -1 -26   7 259.983 179.520  14
   1 -26  -7 69.5570 190.952  14
  -1  26   7 138.304 241.867  13
   1 -26  -7-64.2113 183.918   6
  -1 -26   7 176.992 160.156   8
   1 -26  -7-16.1397 147.780   8
  -1  26   5 406.752 250.384  13
   1 -26  -5 259.434 161.918   8
  -1  26   3 153.697 245.304  13
  -1 -26   3 256.638 191.230  14
   1 -26  -3 352.572 202.344  14
   1 -26  -3 359.532 171.117   8
  -1 -26   3 483.893 165.769   8
  -1 -26   1 184.452 198.661  14
   1 -26  -1 194.796 203.530  14
   1 -26  -1 594.618 182.306   8
  -1 -26  -1 112.744 190.825  14
   1 -26   1 229.312 199.298  14
   1 -26   1 276.793 177.745   8
  -1 -26  -1 115.097 153.050   8
  -1 -26  -3 52.7890 188.997  14
   1  26   3-135.881 245.219  13
   1 -26   3 33.8449 189.978  14
   1 -26   3 22.9742 175.805   8
   1  26   5 116.812 241.620  13
   1 -26   5 79.1241 193.915  14
  -1 -26  -5-92.1730 192.290  14
   1 -26   5 278.906 178.646   8
   1  26   7-305.916 244.943  13
  -1 -26  -7 19.3287 187.185  14
   1 -26   7-15.0632 181.076  14
   1 -26   7 270.547 168.258   8
  -1 -26  -9 204.011 185.936  14
   1  26   9 226.621 235.536  13
   1 -26   9 140.842 175.073  14
   1 -26   9 271.341 165.866   8
   1  26  11-67.6000 221.963  13
  -1 -26 -11-132.766 172.324  14
   1 -26  11-37.8557 153.007   8
   1  26  13 1961.21 236.637  13
  -1 -26 -13 345.968 177.766  25
   1  26  15 246.610 196.928  13
  -1 -26 -15-41.8724 135.157  25
   1  26  17 741.105 189.007  13
   1  26  19 46.0295 151.552  13
  -1  27  16 486.566 162.811  13
  -1  27  14 845.740 187.492  13
   1 -27 -14 200.692 129.423  25
  -1  27  12 725.119 206.784  13
  -1  27  10 491.098 219.100  13
   1 -27 -10 179.327 157.573  14
   1 -27  -8-69.8803 172.077  14
  -1 -27   8-83.9156 144.574  14
  -1  27   8-356.500 222.945  13
  -1 -27   6 19.3289 160.707  14
   1 -27  -6 259.579 178.194  14
   1 -27  -4-14.8197 173.874  14
  -1 -27   4 11.4599 167.016  14
   1 -27  -2 338.159 187.089  14
   1 -27   0 290.304 160.001   8
  -1 -27   0-62.1588 175.393  14
   1 -27   0 63.4729 180.331  14
   1 -27   2-131.975 181.892  14
  -1 -27  -2 225.767 182.136  14
   1 -27   4 63.8614 157.431   8
   1 -27   4 171.562 177.968  14
  -1 -27  -4 87.2125 171.736  14
  -1 -27  -6-122.357 166.447  14
   1 -27   6 117.863 168.172  14
  -1 -27  -8-209.543 167.586  14
   1  27   8-119.071 213.263  13
   1 -27   8 108.851 151.610  14
  -1 -27 -10-177.209 151.361  14
   1  27  10-194.060 197.733  13
   1  27  12 206.074 190.052  13
  -1 -27 -12 69.5579 140.171  25
   1  27  14-118.727 172.331  13
  -1 -27 -14 32.0765 114.189  25
   1  27  16-32.2283 144.440  13
   1 -28 -11 124.244 115.748  25
   1 -28  -9-224.208 130.449  14
   1 -28  -7-133.792 139.781  14
  -1 -28   5 214.306 144.778  14
   1 -28  -5-142.945 146.909  14
   1 -28  -3-130.495 151.838  14
  -1 -28   3-58.8587 141.054  14
   1 -28  -1-21.6244 150.476  14
  -1 -28   1-82.7542 150.770  14
   1 -28   1-37.5354 153.723  14
  -1 -28  -1 11.3791 150.415  14
  -1 -28  -3-197.180 149.609  14
   1 -28   3 58.9630 145.198  14
   1 -28   5 4.24816 139.310  14
  -1 -28  -5-179.494 144.456  14
   1 -28   7 1.17872 122.270  14
  -1 -28  -9 260.220 129.534  25
  -1 -28 -11 81.7911 110.032  25
   1 -29  -6 49.4237 100.622  14
   1 -29  -4-19.9258 107.590  14
   1 -29  -2 71.1874 114.698  14
   1 -29   0-31.8289 112.420  14
   1 -29   2 201.654 111.280  14
  -1 -29  -4 68.7825 103.453  25
  -1 -29  -6 118.942 97.4535  25
   2   0 -44 194.413 163.591  36
   2   0 -42 1244.49 286.902  48
   2   0 -40 355.287 304.164  48
  -2   0  40 423.800 247.353  10
   2   0 -40 629.153 267.617  32
   2   0 -38 2694.00 396.536  48
  -2   0  36 261.782 310.938  10
   2   0 -36 279.119 346.839  48
   2   0 -28 467.018 208.283  22
   2   0 -28 715.277 232.137   3
   2   0 -28 620.681 309.163  47
  -2   0  28 186.129 269.982  46
   2   0 -26 3956.23 302.683  22
   2   0 -26 4008.17 310.455   3
  -2   0  24 1193.63 246.014   9
   2   0 -24 1129.18 207.694   3
  -2   0  24 1370.05 257.946  46
   2   0 -24 1259.55 254.300  47
   2   0 -22 1737.23 203.278   3
   2   0 -22 1887.69 210.208   5
   2   0 -22 1905.95 196.694   7
  -2   0  22 1589.54 248.017  46
  -2   0  20 17290.5 838.178   9
   2   0 -20 17546.1 816.386   7
   2   0 -20 17622.3 821.138   5
  -2   0  20 17154.8 847.831  46
  -2   0  18 2559.22 237.515   9
   2   0 -18 3028.09 210.788   1
   2   0 -18 3081.13 213.475   7
   2   0 -18 2342.98 227.116   5
  -2   0  18 2586.27 257.146  46
  -2   0  16 5495.62 332.863   9
   2   0 -16 5765.02 315.339   1
   2   0 -16 5747.20 316.740   7
  -2   0  16 6281.31 349.854  46
  -2   0  14 5850.23 326.954   9
   2   0 -14 6189.31 317.489   7
  -2   0   8 48075.1 2113.92  46
  -2   0   4 28677.5 1207.40  46
   2   0  -4 26529.2 1202.20   4
  -2   0   2 588.577 109.743  33
   2   0  -2 2284.91 93.7203   4
  -2   0   2 1206.78 115.385  36
  -2   0   2 2164.03 99.8569  46
  -2   0   2 1067.73 108.680  15
  -2   0   0 37385.9 1690.86  36
  -2   0   0 40474.4 1686.18  40
   2   0   0 40135.7 1683.56  21
  -2   0   0 36931.7 1687.07  37
  -2   0   0 38035.4 1690.00  38
  -2   0   0 37323.4 1688.60  16
  -2   0  -2 3365.78 174.390  32
  -2   0  -2 3065.79 167.257  39
  -2   0  -2 3555.18 164.112  40
  -2   0  -2 3089.94 153.521  21
  -2   0  -4 13280.1 566.184  25
  -2   0  -4 12303.9 566.000  27
  -2   0  -4 12762.1 572.843  32
   2   0   4 11609.3 549.947   8
  -2   0  -4 13790.4 574.713  44
  -2   0  -4 13032.1 570.201  45
  -2   0  -4 13682.9 561.406  41
  -2   0  -4 13672.5 566.769  40
  -2   0  -6 89862.6 3613.37  29
  -2   0  -6 82805.9 3610.78  27
  -2   0  -6 83721.9 3606.96  25
  -2   0  -6 81011.4 3608.70  40
  -2   0  -6 80365.1 3599.13  41
  -2   0  -6 81298.7 3605.34  20
  -2   0  -6 80166.1 3613.54  48
  -2   0  -6 84277.1 3611.41  45
  -2   0  -6 80996.7 3615.37  47
  -2   0  -6 85960.4 3613.43  44
  -2   0  -8 407.527 105.526  40
   2   0   8 347.481 81.7031   9
  -2   0  -8 356.571 96.9923  20
  -2   0  -8 349.658 109.561  29
  -2   0  -8 485.430 103.956  27
  -2   0  -8 415.014 108.615  25
  -2   0  -8 624.365 171.667  47
  -2   0  -8 358.472 75.2658  41
  -2   0 -10 3208.03 182.468  31
  -2   0 -10 3505.94 222.685  29
  -2   0 -10 3453.43 202.257  25
  -2   0 -10 3452.60 204.376  40
  -2   0 -10 3255.79 175.094  41
  -2   0 -10 3278.72 283.994  47
   2   0  10 3877.01 191.551   9
  -2   0 -12-1.33249 111.499  25
   2   0  12 22.4113 100.131   9
  -2   0 -12 138.277 75.1219  31
  -2   0 -12 68.9090 126.585   3
  -2   0 -12 107.698 115.430  40
  -2   0 -14 2137.47 139.315  31
  -2   0 -14 2405.46 179.884  25
  -2   0 -14 2590.70 207.309   3
   2   0  14 2368.19 183.584   9
  -2   0 -14 2652.29 334.788  47
   2   0  16 3000.20 219.802   9
  -2   0 -16 3055.84 209.708  25
  -2   0 -16 3028.88 338.669  47
   2   0  18 2237.97 205.821   9
  -2   0 -18 2069.04 184.150  25
  -2   0 -18 2253.65 302.625  47
   2   0  20 140.137 161.613   9
  -2   0 -20 79.7232 127.482  25
   2   0  20 183.147 202.725  46
  -2   0 -20 3.79768 257.922  48
  -2   0 -20 205.652 256.744  47
   2   0  22 3319.03 305.755  46
  -2   0 -24 62.0471 220.403  22
  -2   0 -24 249.633 314.567  48
   2   0  24 51.2023 261.010  46
  -2   0 -24 477.029 304.951  47
   2   0  26 117.933 289.863  46
  -2   0 -26 992.361 358.454  48
  -2   0 -28 375.770 245.841  22
  -2   0 -28 27.7876 339.695  48
  -2   0 -30 6255.31 433.453  22
  -2   0 -34 2310.80 263.326  22
  -2   0 -34 793.779 336.881  32
  -2   0 -36 68.5891 301.397  32
  -2   0 -36 222.665 201.366  22
  -2   0 -36-103.308 340.157  48
  -2   0 -36-78.1889 289.254  36
  -2   0 -36-29.3269 255.894  39
  -2   0 -38 669.981 290.733  36
  -2   0 -38 868.382 239.338  39
  -2   0 -38 741.356 276.756  32
  -2   0 -40-130.357 249.424  36
  -2   0 -40 105.029 199.668  39
  -2   0 -42 572.045 195.664  36
  -2   0 -42 718.902 191.353  38
   2  -1 -43 36.9351 182.811  36
   2   1 -43-61.1415 207.906  36
  -2   1  43 213.711 155.569  10
  -2  -1  43 132.777 153.030  10
   2   1 -41-337.156 264.280  32
   2  -1 -41 80.3693 227.601  32
   2  -1 -41 160.093 269.391  48
   2   1 -41-15.4879 290.733  48
  -2   1  41 292.445 181.742  17
  -2  -1  41 286.694 217.546  10
  -2   1  41 609.299 234.493  10
   2   1 -39 135.020 275.728  32
   2  -1 -39 192.310 250.977  32
  -2   1  39 340.943 267.431  10
  -2  -1  39 466.958 257.135  10
   2   1 -39 159.204 201.099  39
   2   1 -39-204.449 337.047  48
   2  -1 -39 8.59778 292.781  48
   2  -1 -37 277.062 330.163  48
   2   1 -37 43.5097 360.795  48
  -2   1  35 107.698 313.527  10
  -2  -1  35-70.1407 318.932  10
   2  -1 -35 54.6909 339.943  47
   2   1 -35-205.665 378.579  47
  -2   1  33-153.842 354.663  10
   2  -1 -33-6.20157 332.875  47
  -2   1  33 63.7818 257.166  46
   2  -1 -31 248.950 228.531   3
   2   1 -31 306.186 229.214   3
   2   1 -29 543.641 209.639  22
   2   1 -29 51.6675 329.471  47
   2  -1 -29 1313.46 330.469  47
  -2  -1  29 49.7990 271.358  46
  -2   1  29 109.351 287.896  46
   2  -1 -29 822.521 249.389   3
   2   1 -29 830.994 227.944   3
  -2  -1  29 458.448 263.512   9
  -2  -1  27-4.84705 235.074   9
   2  -1 -27 426.790 260.635  47
  -2   1  27 9.56983 253.830  46
  -2  -1  27 157.310 259.047  46
   2   1 -27 50.4452 264.851  47
   2   1 -27 29.1636 196.757  22
   2  -1 -27 149.634 190.225  22
   2   1 -27 408.496 196.064   7
   2  -1 -27 189.089 212.827   3
   2   1 -27 249.911 204.034   3
  -2   1  25 296.353 221.334   9
  -2  -1  25 39.5236 226.426   9
   2  -1 -25 298.833 244.843  47
  -2   1  25-70.5763 234.959  46
   2   1 -25 74.5687 258.497  47
  -2  -1  25-52.5895 232.651  46
   2  -1 -25 364.966 198.108   7
   2   1 -25 142.420 180.406   7
   2  -1 -25-42.7910 211.789   5
   2   1 -25 119.530 186.238   3
   2  -1 -25 70.3244 196.090   3
   2  -1 -23 212.929 155.563  22
   2   1 -23 483.953 186.011   5
   2   1 -23 345.488 166.294   7
  -2  -1  23 201.444 225.583  46
  -2   1  23 195.580 226.465  46
  -2  -1  21-111.391 186.820   9
  -2   1  21 23.2551 176.314   9
  -2   1  21 220.705 205.650  46
  -2  -1  21 171.576 209.578  46
   2  -1 -21-199.487 149.572  22
   2  -1 -21 90.3134 163.454   3
   2   1 -21 329.647 169.257   5
   2  -1 -21 121.699 166.877   7
   2   1 -21 246.354 154.928   7
   2  -1 -21 224.283 170.509   5
  -2  -1  19 3057.96 271.242  46
   2   1 -19 2833.69 217.380   1
  -2  -1  19 2984.35 249.589   9
   2   1 -19 3113.23 224.829   7
   2   1 -19 3077.94 232.891   5
  -2  -1  17 980.897 206.025  46
  -2   1  17 1040.45 213.566  46
   2   1 -17 932.756 167.586   5
   2   1 -17 983.423 151.646   1
  -2   1  17 1029.29 183.866   9
  -2  -1  17 670.833 172.225   9
   2  -1 -17 1013.01 170.720   7
   2   1 -17 994.976 161.640   7
  -2   1  15 20530.7 849.464  46
   2   1 -15 16117.7 813.796   1
   2  -1 -15 17604.8 818.145   1
  -2   1  15 19457.2 834.661   9
  -2  -1  15 17180.8 827.083   9
   2   1 -15 17787.8 819.877   7
   2  -1 -15 18104.3 818.632   7
  -2   1  13 6065.85 326.332   9
   2  -1 -13 6163.53 316.077   7
  -2  -1   9 14896.1 691.937  46
   2   1  -9 15195.3 683.481   1
   2   1  -7 166972. 7263.72   4
  -2  -1   5 7956.69 335.712  46
  -2   1   5 7684.83 335.975  46
   2  -1  -5 6708.36 325.058   7
   2  -1  -5 6226.99 323.464   1
   2   1  -3 102551. 4441.95   4
   2  -1  -3 98542.1 4440.40   1
  -2   1   3 106072. 4442.81  46
  -2  -1   1 15678.7 626.553  39
  -2  -1   1 15719.9 619.176  37
  -2   1   1 13252.7 621.716  36
  -2  -1   1 16811.0 623.018  36
   2   1  -1 17353.6 613.945   8
  -2   1   1 13022.6 611.122  46
   2  -1  -1 16492.1 614.903  46
   2  -1  -1 13084.1 608.956   4
  -2   1   1 11912.1 608.991   4
  -2   1   1 11775.9 614.579  17
  -2   1   1 13017.5 618.933  16
  -2  -1   1 15209.8 618.271  16
  -2   1   1 12502.3 618.087  15
  -2  -1   1 14773.7 617.847  15
   2  -1   1 23383.2 1136.71  21
  -2  -1  -1 29472.2 1143.17  40
  -2   1  -1 24706.5 1146.16  43
  -2  -1  -1 27595.2 1146.08  43
  -2   1  -1 33376.1 1148.37  41
  -2   1  -1 22566.6 1142.36  17
  -2  -1  -1 30503.0 1149.78  39
  -2   1  -1 24211.5 1144.71  37
  -2  -1  -1 28636.3 1150.11  38
  -2   1  -3 66643.5 2967.73  25
  -2  -1  -3 71615.6 2969.10  25
  -2  -1  -3 73307.2 2970.94  39
   2  -1   3 63244.6 2960.99  19
  -2  -1  -3 69326.6 2970.58  48
  -2  -1  -3 69553.4 2970.80  45
  -2   1  -3 62673.7 2969.54  45
  -2  -1  -3 69715.6 2967.50  40
  -2   1  -3 69280.6 2971.05  40
  -2   1  -3 70905.6 2965.75  41
  -2   1  -5 24573.8 1035.89  31
  -2   1  -5 20955.0 1038.33  27
  -2  -1  -5 27059.9 1040.71  25
  -2   1  -5 24765.4 1038.47  25
  -2   1  -5 23496.9 1042.75  29
  -2  -1  -5 25769.2 1041.59  27
  -2   1  -5 23479.3 1036.67  42
  -2   1  -5 23690.1 1041.30  40
  -2   1  -5 23425.6 1032.12  41
  -2  -1  -5 24615.2 1039.25  40
  -2   1  -5 22881.4 1036.61  20
  -2  -1  -5 24773.8 1044.93  48
  -2  -1  -5 22939.0 1042.11  44
  -2  -1  -5 23699.4 1040.95  45
  -2   1  -5 21252.8 1041.15  44
  -2   1  -5 21600.4 1039.54  45
   2  -1   5 22515.3 1025.10   1
   2  -1   7 69682.9 3104.04   8
  -2   1  -7 70763.9 3109.63  31
  -2   1  -7 69329.7 3106.56  41
  -2   1  -7 71762.4 3117.52  40
  -2  -1  -7 68989.7 3103.80  41
  -2  -1  -7 71836.1 3116.14  40
  -2  -1  -7 75979.6 3126.44  47
  -2   1  -7 72319.2 3121.95  44
  -2  -1  -7 72248.5 3121.57  48
  -2   1  -7 70404.5 3124.48  47
  -2  -1  -7 75094.4 3122.66  44
  -2  -1  -7 72241.4 3118.19  27
  -2  -1  -7 68660.5 3117.50  29
  -2   1  -7 74314.8 3122.75  29
  -2  -1  -7 73197.4 3114.05  25
  -2   1  -7 67896.5 3116.61  27
  -2   1  -7 74187.4 3113.94  25
  -2   1  -7 72711.5 3114.96  20
  -2  -1  -9 1050.84 85.8663  41
  -2   1  -9 1149.71 100.214  41
  -2   1  -9 949.854 122.090  40
  -2  -1  -9 1425.53 190.192  47
  -2   1  -9 1261.96 197.576  47
  -2   1  -9 1324.53 103.328  31
  -2   1 -11 4473.29 249.818  20
  -2   1 -11 4265.72 244.991   3
  -2   1 -11 4053.23 224.677  31
  -2   1 -11 4774.87 295.639  29
  -2  -1 -11 4605.86 249.326  25
  -2  -1 -11 4642.84 283.397  29
  -2   1 -11 4759.17 248.976  25
  -2   1 -11 4449.76 252.331  40
  -2  -1 -11 4801.60 238.504  12
   2   1  11 4297.73 238.750   9
   2  -1  11 5633.19 267.235  46
  -2  -1 -11 4868.62 325.259  47
  -2   1 -11 5218.76 343.137  47
   2  -1  13 743.777 127.790   9
  -2   1 -13 697.794 131.117  25
  -2  -1 -13 646.397 133.384  25
  -2  -1 -13 858.914 128.881  12
   2   1  13 960.079 128.724   9
  -2  -1 -13 759.090 93.2276  31
  -2   1 -13 797.340 89.8621  31
  -2   1 -13 1033.67 149.792   3
  -2   1 -13 957.576 137.662  40
  -2   1 -15 25409.9 1126.88  40
  -2   1 -15 23119.9 1107.47  42
  -2   1 -15 25821.3 1117.21  25
  -2  -1 -15 24643.6 1116.46  25
  -2  -1 -15 23667.4 1109.15  12
   2   1  15 24213.4 1119.87   9
  -2   1 -15 23202.4 1165.80  47
  -2   1 -15 26879.6 1127.84   3
  -2   1 -17 400.604 137.908  25
   2   1  17 224.223 144.142   9
   2  -1  17 131.619 155.201   9
  -2  -1 -17 349.264 145.201  12
  -2  -1 -17 261.487 134.217  25
  -2  -1 -17-40.6491 171.699  22
  -2  -1 -17 175.605 269.542  47
   2   1  17 57.2041 199.004  46
   2  -1  17 8.04572 204.451  46
  -2   1 -17 302.249 250.094  47
  -2   1 -17-38.3083 179.487   3
  -2  -1 -19 14886.7 718.582  22
   2  -1  19 15773.9 720.475   9
   2   1  19 14373.5 706.558   9
  -2  -1 -19 15389.5 773.008  47
   2   1  19 15701.9 736.937  46
  -2   1 -19 13637.3 760.646  47
  -2  -1 -19 14201.8 693.325  25
   2  -1  21 1598.92 236.608  46
  -2   1 -21 660.509 269.412  47
  -2  -1 -21 981.231 290.042  47
  -2   1 -21 212.796 281.839  48
   2   1  21 1365.90 234.152  46
  -2  -1 -21 838.259 288.559  48
   2  -1  21 943.420 195.997   9
  -2  -1 -23 7970.55 528.986  47
  -2  -1 -25 743.940 231.802  22
  -2   1 -25 706.325 246.678  22
   2   1  25 79.3008 259.448  46
  -2  -1 -25 463.584 328.304  48
  -2   1 -25 190.447 340.567  48
   2  -1  25 178.044 274.287  46
   2  -1  25 301.717 233.372   9
  -2   1 -27 4655.89 372.125  22
  -2  -1 -27 4619.66 367.117  22
   2   1  27 5082.29 396.878  10
  -2  -1 -29 127.507 289.399  39
  -2   1 -29 1002.18 260.607  22
  -2  -1 -29 1556.01 272.373  22
  -2  -1 -29 569.414 371.088  48
  -2   1 -29 462.328 381.659  48
   2   1  29 1057.27 275.008  46
  -2   1 -31 796.670 246.247  22
  -2  -1 -31 1334.50 260.942  22
  -2  -1 -31 253.492 378.943  48
  -2   1 -31 408.641 385.979  48
  -2   1 -31-74.5795 282.253  39
  -2  -1 -31 85.6176 295.130  39
  -2  -1 -31 748.061 322.504  32
  -2   1 -31 519.231 324.895  32
  -2   1 -33 919.136 417.510  48
  -2  -1 -33 1070.25 400.038  48
  -2   1 -33 1535.42 375.163  32
  -2  -1 -33 1951.40 355.207  32
  -2   1 -33 797.477 321.806  39
  -2  -1 -33 621.193 333.541  39
  -2   1 -35 170.789 362.224  48
  -2  -1 -35 458.390 339.006  48
  -2  -1 -35 282.406 271.521  39
  -2  -1 -35 386.696 292.111  32
  -2   1 -35 449.082 313.362  32
  -2  -1 -37 416.290 266.668  32
  -2   1 -37 619.189 301.417  32
  -2  -1 -37 491.868 248.914  39
  -2   1 -37 279.079 244.315  39
  -2   1 -37 344.869 307.989  36
  -2  -1 -37 338.538 284.705  36
  -2   1 -37 575.944 194.447  22
  -2  -1 -39 475.829 210.056  39
  -2   1 -39 310.733 211.541  39
  -2  -1 -39-4.11414 236.065  32
  -2   1 -39 286.451 261.683  32
  -2  -1 -39 94.9908 242.543  36
  -2   1 -39-88.3267 271.975  36
  -2   1 -41 18.8317 233.644  36
  -2  -1 -41 341.231 210.937  36
  -2   1 -41 113.821 182.844  39
  -2  -1 -41 465.973 206.127  38
  -2   1 -41 428.794 223.629  38
  -2   2  44 178.603 150.443  11
   2   2 -42 1049.25 293.402  48
   2  -2 -42 303.859 237.706  48
   2   2 -42 316.783 258.287  36
   2  -2 -42 246.941 203.571  36
  -2   2  42 545.649 184.376  17
  -2  -2  42 1191.25 201.029  10
  -2   2  42 737.916 211.203  10
   2  -2 -40 289.716 238.799  32
   2   2 -40 227.598 275.399  32
   2  -2 -40 121.078 276.924  48
   2   2 -40 85.3540 323.326  48
  -2   2  40 777.493 258.168  10
  -2  -2  40 376.540 237.969  10
   2   2 -40 187.420 192.890  39
   2   2 -38 2682.63 408.368  48
   2  -2 -38 1970.12 337.457  48
   2   2 -38 1678.53 258.344  39
   2  -2 -36 129.058 319.330  48
   2   2 -36-148.442 392.419  48
  -2   2  36 331.674 309.404  10
  -2  -2  36-137.320 306.710  10
  -2   2  32-438.677 355.929  10
   2   2 -32 384.907 229.955   3
   2   2 -30 1962.92 243.363  22
  -2   2  30 619.266 295.479  46
   2  -2 -30 1972.13 335.130  47
   2   2 -30 158.161 370.876  47
  -2   2  30 1362.92 351.865  10
   2   2 -30 2601.78 266.019   3
   2  -2 -30 1576.02 274.553   3
   2   2 -28 1431.38 224.952  22
  -2  -2  28 961.497 283.285   9
   2   2 -28 1632.25 234.047   3
   2  -2 -28 1234.14 259.366   3
  -2   2  28-9.83114 282.612  46
   2   2 -28 419.146 336.839  47
  -2  -2  28 539.243 291.543  46
   2  -2 -28 1283.84 309.855  47
  -2  -2  26 11101.7 590.396   9
   2  -2 -26 9306.53 559.575   5
   2   2 -26 10370.4 529.865   7
   2   2 -26 10449.6 540.916   3
   2  -2 -26 9859.54 553.856   3
   2  -2 -26 9745.54 571.949  47
  -2   2  24-34.3059 232.180  46
   2  -2 -24-34.2769 234.340  47
   2   2 -24 287.338 248.847  47
  -2  -2  24-62.7730 240.643  46
  -2  -2  24-217.266 223.186   9
   2  -2 -24 204.947 191.426   3
   2  -2 -22 3327.27 237.711  22
   2   2 -22 3074.67 251.515   5
   2   2 -22 3222.70 240.572   7
   2  -2 -22 3287.80 268.570   5
   2  -2 -22 3706.44 262.103   7
  -2   2  22 3738.91 300.808  46
  -2  -2  22 4013.58 309.481  46
  -2  -2  20 2654.57 237.738   9
  -2   2  20 2040.97 228.965   9
  -2  -2  20 2914.73 271.748  46
  -2   2  20 2683.16 259.134  46
   2  -2 -20 2100.21 195.342  22
   2  -2 -20 2259.28 218.763   7
   2   2 -20 2880.83 224.431   5
   2   2 -20 2810.12 210.799   7
   2  -2 -20 2242.23 219.189   5
   2   2 -20 2568.63 207.268   1
   2  -2 -20 2372.47 225.060   3
  -2   2  18 9508.33 496.867   9
  -2  -2  18 9417.68 491.268   9
  -2  -2  18 10125.9 506.924  46
  -2   2  18 9421.94 515.020  46
   2  -2 -18 8165.01 467.521  22
   2   2 -18 10186.4 479.113   7
   2  -2 -18 9696.71 482.316   7
   2   2 -18 9049.25 475.892   5
   2  -2 -18 10929.9 499.320   5
   2   2 -18 9855.42 473.243   1
   2  -2 -18 9793.60 489.920   3
  -2   2  16 5064.40 310.328   9
  -2  -2  16 5202.72 319.208  46
  -2   2  16 5247.65 332.901  46
   2  -2 -16 4817.94 311.051   5
   2  -2 -16 5365.15 298.508   7
   2   2 -16 5362.32 292.505   7
   2   2 -16 5456.28 284.167   1
   2  -2 -16 4417.08 276.992  22
  -2   2  14 11454.3 573.837   9
   2   2 -14 12812.1 568.290   7
   2  -2 -14 11547.7 561.856   7
  -2   2  10 447.683 121.082   9
  -2  -2  10 443.789 138.602  46
  -2   2  10 680.138 140.986  46
   2  -2 -10 203.441 101.936   1
   2   2 -10 373.703 106.581   4
   2   2 -10 207.255 111.779   1
   2  -2 -10 531.474 109.296   7
  -2  -2   8 22342.8 956.200  46
   2   2  -8 20466.8 946.750   4
  -2   2   6 3618.52 183.692  46
  -2  -2   6 3613.91 191.241  46
   2  -2  -6 2878.55 165.793   1
   2   2  -6 2952.59 171.830   2
   2   2  -6 3023.07 172.105   4
   2  -2  -6 3092.67 171.846   7
   2  -2  -4 18273.7 839.444   1
   2   2  -4 18711.0 843.402   4
  -2   2   4 21807.3 845.792  46
   2  -2  -4 18753.7 841.593   7
  -2  -2   4 19121.1 842.534   8
  -2   2   4 18528.9 839.403  41
  -2   2   2-70.5872 91.7220  15
  -2   2   2 233.212 84.8912  17
  -2  -2   2-146.004 75.2337  15
  -2  -2   2 190.023 59.1545   8
  -2  -2   2 49.0744 67.7631  37
  -2  -2   0 9504.16 394.088   8
   2  -2   0 8550.16 389.874   1
  -2  -2   0 9063.80 402.904  43
  -2   2   0 9715.87 401.484  41
  -2  -2   0 9454.46 402.485  37
  -2  -2   0 8651.43 415.210  39
  -2   2   0 7572.71 409.248  36
  -2  -2   0 9519.23 408.369  36
  -2  -2   0 9469.96 406.586  33
  -2  -2   0 10048.6 403.286  28
  -2   2   0 8547.11 406.280  28
  -2   2   0 7740.09 400.572  17
  -2   2   0 9023.50 389.974  46
  -2   2   0 7219.78 406.009  16
  -2  -2   0 8543.03 402.094  16
  -2  -2  -2 1270.42 118.367  39
  -2  -2  -2 1140.05 113.198  36
  -2   2  -2 1016.74 114.683  36
  -2   2  -2 1678.26 98.5904  31
  -2  -2  -2 1227.73 108.861  32
  -2   2  -2 1422.75 99.2483  24
  -2   2  -2 1613.57 97.2570  41
  -2  -2  -2 1499.96 109.260  14
  -2   2  -4 2556.93 159.661  40
  -2   2  -4 3030.39 149.627  41
  -2   2  -4 2915.45 156.241  42
  -2  -2  -4 2699.78 156.276  14
  -2   2  -4 3016.16 149.474  31
  -2   2  -4 2229.68 165.789  32
  -2  -2  -4 2849.63 162.835  32
  -2  -2  -4 2879.62 151.400  27
  -2   2  -4 2855.65 159.391  25
   2  -2   4 2356.08 129.580   4
  -2  -2  -4 2939.18 163.424  22
  -2   2  -4 3063.27 151.288  24
  -2  -2  -4 2483.99 164.627  39
  -2  -2  -4 2666.22 160.860  45
   2  -2   4 2724.04 132.950  46
  -2  -2  -4 2516.85 158.482  44
  -2   2  -4 2669.70 161.110  44
  -2  -2  -4 2674.94 172.549  48
  -2   2  -4 2509.66 159.652  45
  -2   2  -6 4048.19 203.901  31
  -2   2  -6 3920.21 219.288  29
  -2   2  -6 3277.63 210.113  27
  -2  -2  -6 3369.41 204.794  29
  -2   2  -6 4070.20 203.232  41
  -2   2  -8 10940.4 491.520  20
   2  -2   8 10104.5 479.304   8
  -2   2  -8 10145.1 480.198  31
  -2   2  -8 10930.4 493.958  27
  -2   2  -8 10932.4 504.444  29
  -2  -2  -8 9288.53 489.307  25
  -2   2  -8 10265.6 489.797  25
  -2  -2  -8 9636.57 489.843  29
  -2  -2  -8 11632.6 486.132  12
  -2  -2  -8 11287.4 497.244  22
  -2  -2  -8 9480.80 471.549  41
  -2   2  -8 11100.6 495.003  40
  -2   2  -8 10962.9 484.405  42
  -2   2  -8 11308.9 522.849  47
  -2  -2  -8 10683.4 510.499  47
   2  -2   8 12993.2 490.605  46
  -2  -2  -8 9862.01 507.122  48
  -2   2 -10 1786.29 132.661  42
  -2   2 -10 1654.43 143.934  40
  -2  -2 -10 1189.04 93.8168  41
  -2   2 -10 1591.16 137.271  20
   2  -2  10 1615.45 124.796   8
  -2   2 -10 1704.64 113.854  31
  -2  -2 -10 1438.37 140.604  25
  -2   2 -10 1743.33 140.314  27
  -2  -2 -10 1487.95 152.569  29
  -2   2 -10 1916.03 180.177  29
  -2   2 -10 1671.17 141.619  25
  -2  -2 -10 1703.07 136.345  12
   2   2  10 1168.34 119.745   9
  -2  -2 -10 1528.90 145.405  22
  -2   2 -10 1573.90 132.563   3
   2  -2  10 2059.14 152.946  46
  -2   2 -10 1980.80 227.383  47
  -2  -2 -10 1540.64 197.168  47
  -2   2 -12 1803.17 149.550  42
  -2   2 -12 1912.85 165.050  40
  -2   2 -12 2286.12 168.285  20
  -2   2 -12 2353.86 130.716   7
  -2   2 -12 1900.89 135.130  31
  -2  -2 -12 1963.47 164.771  25
  -2   2 -12 2057.97 166.567  25
  -2  -2 -12 1620.77 174.971  22
  -2   2 -12 2407.92 171.637   3
   2   2  12 2193.08 154.573   9
  -2  -2 -12 2327.50 169.962  12
   2  -2  12 2369.19 181.490  46
  -2   2 -14 810.648 142.020  20
   2  -2  14 966.207 171.042  46
  -2  -2 -14 1208.52 306.551  47
  -2   2 -14 218.225 255.148  47
  -2  -2 -14 396.309 148.084  25
  -2  -2 -14 171.007 168.083  22
  -2  -2 -14 172.884 171.422  12
  -2   2 -14 720.056 98.7707  31
  -2   2 -14 804.834 165.132   3
  -2   2 -14 702.885 121.809  42
  -2   2 -14 858.648 146.263  40
  -2   2 -16 2585.09 196.327  40
  -2  -2 -16 1522.46 173.767  25
   2  -2  16 2587.79 200.203   9
  -2  -2 -16 1721.99 189.002  12
  -2  -2 -16 1278.08 197.106  22
  -2  -2 -16 1394.58 306.132  47
  -2   2 -16 2343.43 297.401  47
  -2   2 -16 2656.72 215.666   3
  -2  -2 -18 2393.23 220.556  22
  -2  -2 -18 2713.77 210.261  12
   2  -2  18 2771.42 225.337   9
  -2  -2 -18 2355.04 197.551  25
  -2   2 -18 2045.00 301.704  47
  -2  -2 -18 2633.84 308.237  47
  -2  -2 -20 340.812 140.930  25
  -2  -2 -20 393.784 179.388  22
   2   2  20 583.758 210.906  46
  -2   2 -20 295.770 264.592  48
  -2  -2 -20 457.492 259.747  47
  -2  -2 -20 302.862 266.276  48
  -2   2 -20 402.162 242.970  47
   2  -2  20 190.332 214.165  46
   2  -2  20 537.085 179.891   9
  -2  -2 -22 311.494 195.243  22
  -2  -2 -22-174.288 282.001  47
  -2  -2 -22 196.169 283.038  48
   2   2  22 485.867 230.052  46
   2  -2  22 7.32820 217.408  46
  -2   2 -22-141.545 289.154  48
  -2   2 -22-82.2314 285.410  47
  -2  -2 -24 153.100 224.655  22
  -2  -2 -24 138.261 304.778  48
   2   2  24-59.5334 248.871  46
  -2   2 -24 53.2438 321.554  48
   2  -2  24 77.5897 250.766  46
   2   2  24 78.8764 249.331  10
   2  -2  24 60.6162 214.101   9
  -2   2 -26 2755.34 293.493  22
  -2  -2 -26 2753.59 281.669  22
  -2   2 -26 960.121 378.028  48
  -2  -2 -26 515.895 368.971  48
   2   2  26 310.441 301.287  46
   2   2  26 2491.09 309.291  10
  -2  -2 -28 3602.91 315.414  22
  -2   2 -28 3658.57 315.842  22
  -2  -2 -28 918.514 334.489  39
  -2   2 -28 464.337 415.693  48
  -2  -2 -28 3046.48 393.117  48
   2   2  28 3032.92 323.281  46
  -2  -2 -30 706.469 259.135  22
  -2  -2 -30 99.9320 346.410  48
  -2  -2 -30 14.9575 293.527  39
  -2   2 -32 397.107 236.328  22
  -2  -2 -32 1276.02 266.437  22
  -2  -2 -32 493.296 321.910  32
  -2   2 -32 131.042 333.425  32
  -2  -2 -32 484.469 370.702  48
  -2   2 -32 56.7597 386.664  48
  -2   2 -32-227.354 291.091  39
  -2  -2 -32 361.754 315.958  39
  -2   2 -34 1509.90 241.595  22
  -2  -2 -34 2028.57 262.703  22
  -2   2 -34 740.414 298.475  39
  -2   2 -34 1151.23 351.154  32
  -2  -2 -34 579.609 316.743  32
  -2   2 -36 28.1343 312.991  36
  -2  -2 -36-85.7938 275.004  36
  -2   2 -36 380.131 196.607  22
  -2  -2 -36 173.314 247.216  39
  -2   2 -36 71.5557 246.145  39
  -2  -2 -36 186.180 263.231  32
  -2   2 -36-97.5347 307.431  32
  -2   2 -38 964.021 263.795  39
  -2   2 -38 655.455 326.709  36
  -2  -2 -40 108.338 217.128  36
  -2   2 -40-184.713 271.811  36
  -2   2 -40 273.561 199.157  39
  -2  -2 -42 71.6490 162.538  36
  -2   2 -42 392.158 204.763  36
  -2   2 -42 245.760 191.289  38
  -2  -2 -42 315.675 164.136  38
   2   3 -43 75.0108 211.625  36
   2  -3 -43-40.8996 159.059  36
  -2   3  43 113.593 150.996  17
   2   3 -41-108.033 267.623  32
   2   3 -41 183.253 315.598  48
   2  -3 -41-27.2704 244.386  48
  -2   3  41 292.425 228.857  10
  -2  -3  41 259.968 205.365  10
  -2   3  41 159.685 190.825  17
   2   3 -41-131.315 184.894  39
  -2   3  39 597.077 280.124  10
  -2  -3  39 160.076 246.662  10
   2   3 -39-129.173 204.556  39
   2   3 -39 161.017 295.540  32
   2  -3 -39 58.3746 230.440  32
   2  -3 -39 3.81477 275.485  48
   2   3 -39 257.509 351.749  48
   2   3 -37 17.4142 373.706  48
   2  -3 -37 360.993 301.239  48
   2  -3 -35 345.275 317.109  47
  -2   3  35 93.0826 248.949  46
   2   3 -35-99.6332 393.857  47
  -2   3  35 336.287 323.823  10
   2   3 -33 536.958 405.481  48
   2  -3 -33 452.114 322.337  48
  -2   3  33 135.508 264.758  46
   2  -3 -33 115.056 313.233  47
   2   3 -33 108.408 382.711  47
  -2   3  33-123.331 332.127  10
  -2  -3  31 59.7124 256.339   9
  -2   3  31-106.181 341.165  10
   2  -3 -31-182.910 276.334  12
   2   3 -31-240.228 208.759  22
   2   3 -31 334.975 224.392   3
   2  -3 -29 253.496 292.442  47
   2   3 -29 6.27439 334.236  47
   2  -3 -29-203.383 245.687   3
   2   3 -29 154.436 208.758   3
   2  -3 -29 37.5660 250.430  12
  -2  -3  29 116.368 251.809   9
  -2   3  29-413.504 334.492  10
   2   3 -27 86.8178 307.555  47
  -2   3  27 129.566 274.981  46
   2  -3 -27 551.082 267.184  47
  -2  -3  27 4.76698 262.383  46
   2   3 -27 386.272 200.905   3
   2  -3 -27 245.712 235.055   3
  -2  -3  27 68.9224 245.278   9
   2  -3 -25 948.321 223.195   3
   2   3 -25 999.426 200.102   3
  -2  -3  25 839.190 242.675   9
   2  -3 -25 803.605 236.060   5
   2   3 -25 910.000 185.903   7
  -2  -3  25 389.952 255.879  46
  -2   3  25 315.680 246.837  46
   2  -3 -25 937.806 251.360  47
   2   3 -25 80.0975 282.807  47
   2  -3 -23 686.360 161.867  22
  -2  -3  23 358.697 205.805   9
  -2   3  23 420.969 225.374  46
  -2  -3  23 493.357 236.193  46
   2  -3 -23 434.346 200.999   3
   2   3 -21 1581.44 179.917   1
   2  -3 -21 1722.21 212.037   3
   2  -3 -21 1646.42 172.301  22
  -2  -3  21 1544.26 216.601   9
   2  -3 -21 1602.38 206.294   5
   2  -3 -21 1958.58 205.640   7
   2   3 -21 1648.19 181.078   7
  -2  -3  21 1456.48 240.541  46
  -2   3  21 1482.27 236.113  46
   2   3 -19 548.978 145.048   1
   2  -3 -19 671.588 178.177   3
   2   3 -19 780.948 158.157   5
   2  -3 -19 531.963 142.263  22
   2  -3 -19 619.990 179.713   5
   2   3 -19 560.268 154.853   7
   2  -3 -19 939.458 177.993   7
  -2   3  19 539.476 207.553  46
  -2  -3  19 838.731 205.980  46
   2   3 -17 319.309 133.686   1
   2  -3 -17 130.970 175.913   3
   2  -3 -17 225.886 184.805   5
   2   3 -17 420.817 144.591   5
  -2   3  17 608.863 171.623   9
   2   3 -17 292.216 112.213  18
   2  -3 -17 11.8825 130.954  22
   2   3 -17 365.340 152.603   7
   2  -3 -17 483.492 170.282   7
  -2   3  17 221.480 204.196  46
  -2  -3  17 495.108 182.983  46
   2   3 -15 10465.5 471.513   1
  -2   3  15 9616.94 484.690   9
   2   3 -15 8950.11 451.196  18
   2  -3 -15 9207.42 462.166  22
   2  -3 -15 10176.9 478.877   7
   2  -3 -15 8861.12 490.093   5
  -2   3  15 11160.2 507.759  46
  -2  -3  15 10064.9 492.248  46
   2   3 -13 1269.38 111.983  18
   2  -3 -13 1571.79 151.323   7
   2  -3 -13 1195.75 129.134  22
  -2   3  13 1447.03 157.449   9
   2   3 -11 10362.5 468.503   1
   2   3 -11 10181.9 467.158   4
   2  -3 -11 9353.99 456.371  22
  -2  -3   9 1177.94 146.247  46
  -2  -3   9 1098.12 124.981   8
   2   3  -9 826.212 78.2719  40
   2   3  -9 927.675 113.866   4
   2  -3  -9 981.913 101.945  22
  -2  -3   7 4916.38 258.750   8
   2  -3  -7 4971.91 259.745   7
   2   3  -7 5604.30 260.661   4
   2   3  -7 4805.65 233.988  40
   2   3  -7 5128.21 247.630  20
   2   3  -5 19619.5 938.017   2
   2   3  -5 20612.6 940.814   4
  -2   3   5 19894.5 944.240  10
  -2   3   5 22265.0 934.198  41
   2  -3  -5 23550.6 943.516   7
  -2  -3   5 21219.9 940.443   8
  -2  -3   3 48664.3 1877.80   8
   2   3  -3 39645.2 1875.74  13
  -2   3   3 38337.8 1877.98  10
  -2   3   3 48299.5 1876.28  41
  -2   3   3 39208.8 1879.78  17
  -2  -3   1 18415.6 788.222  37
  -2  -3   1 18004.7 790.935  36
  -2   3   1 18354.9 790.571  34
  -2   3   1 15528.5 792.464  36
  -2  -3   1 16839.3 788.750  33
  -2   3   1 22041.6 792.637  31
  -2   3   1 15808.4 791.605  33
  -2   3   1 18223.7 790.704  26
  -2   3   1 25648.2 794.760  41
  -2  -3   1 16359.7 787.620  43
  -2   3   1 15283.7 795.698  43
  -2   3   1 20763.1 791.548  24
  -2  -3   1 18798.6 790.973  21
  -2   3   1 14484.9 790.801  16
  -2   3   1 15273.1 789.874  15
  -2  -3   1 15735.5 785.562  16
  -2  -3   1 16189.9 785.222  15
  -2   3   1 16956.1 791.574  17
  -2   3   1 22321.3 787.777  18
  -2   3  -1 21601.2 1209.51   1
  -2   3  -1 29288.8 1223.02  24
  -2  -3  -1 28515.2 1232.86  39
  -2   3  -1 30756.7 1224.09  34
  -2   3  -1 27701.1 1224.62  36
  -2   3  -1 31054.7 1224.24  31
  -2  -3  -1 33377.2 1225.69  33
  -2   3  -1 27121.5 1225.25  33
  -2   3  -1 32891.6 1228.31  26
  -2   3  -1 27142.3 1226.63  19
  -2   3  -1 32755.6 1222.87  18
  -2   3  -1 26817.0 1222.01  17
  -2  -3  -1 30026.4 1219.47  43
  -2   3  -1 34261.9 1224.79  41
  -2   3  -1 27438.1 1221.58  43
  -2  -3  -1 34325.9 1225.73  14
  -2   3  -3 25194.5 1044.87  41
  -2   3  -3 23087.9 1044.36  34
  -2  -3  -3 25235.5 1047.55  32
  -2   3  -3 21145.4 1046.07  32
  -2   3  -3 23499.2 1044.00  31
  -2  -3  -3 26983.5 1048.24  48
  -2   3  -3 20687.8 1044.70  45
  -2  -3  -3 24846.5 1045.68  45
  -2   3  -3 21523.7 1045.49  44
  -2  -3  -3 24189.7 1045.81  44
  -2  -3  -3 23887.4 1047.95  22
  -2   3  -3 23802.5 1044.35  24
  -2   3  -3 22357.7 1040.08  37
  -2  -3  -3 24717.0 1051.12  39
   2   3   3 24593.4 1035.44  19
  -2   3  -3 23142.3 1044.63  18
  -2  -3  -5 10958.2 519.605  45
  -2   3  -5 10927.5 520.487  45
  -2   3  -5 10625.7 522.177  44
  -2  -3  -5 12100.5 523.202  44
  -2  -3  -5 11850.9 526.425  48
  -2  -3  -5 12836.4 527.847  22
  -2  -3  -5 12591.3 525.339  32
  -2   3  -5 11513.1 515.924  31
  -2   3  -5 11719.4 527.091  29
  -2   3  -5 10601.5 520.667  27
  -2   3  -5 10921.1 524.013  40
  -2   3  -5 11608.4 516.578  41
  -2   3  -5 10655.1 512.267  37
  -2   3  -7 18578.6 879.254  20
  -2  -3  -7 18701.4 875.044  14
  -2   3  -7 18520.1 872.461  31
  -2   3  -7 18830.1 881.297  27
  -2  -3  -7 19488.0 876.379  29
  -2   3  -7 18288.7 887.710  29
   2   3   7 20816.3 873.867  10
  -2  -3  -7 23042.9 881.021  12
  -2  -3  -7 22503.3 890.957  22
  -2   3  -7 19255.8 883.993  40
   2  -3   7 18498.5 868.468  46
  -2  -3  -7 20231.2 887.969  48
  -2  -3  -7 21054.5 891.287  47
  -2  -3  -9 19704.1 905.746  41
  -2   3  -9 20796.4 928.759  40
  -2   3  -9 19949.6 914.251  42
  -2   3  -9 19103.6 923.767  20
  -2  -3  -9 19622.0 915.943  14
  -2   3  -9 19222.0 913.946  31
  -2   3  -9 19493.9 925.198  27
  -2   3  -9 20330.6 942.008  29
  -2  -3  -9 21465.4 925.932  29
  -2  -3  -9 22933.6 922.754  12
   2   3   9 22158.3 919.873  10
  -2  -3  -9 22671.0 932.672  22
  -2   3  -9 20447.6 941.207  48
   2  -3   9 20783.9 916.916  46
  -2  -3  -9 22775.2 942.124  47
  -2   3  -9 21653.3 947.102  47
  -2  -3  -9 21661.3 936.296  48
   2  -3   9 19964.5 916.192   8
  -2   3 -11 28530.6 1256.43  40
  -2   3 -11 26926.2 1239.49  42
  -2   3 -11 27190.9 1253.56  20
   2  -3  11 27696.6 1244.08   8
  -2   3 -11 26179.2 1239.01  31
  -2  -3 -11 29004.4 1252.89  25
  -2  -3 -11 31225.9 1261.89  22
  -2  -3 -11 30487.0 1250.37  12
  -2   3 -11 26564.8 1243.55   3
   2  -3  11 28170.6 1247.72  46
  -2   3 -11 28384.8 1277.15  48
  -2  -3 -11 29303.5 1269.85  48
  -2  -3 -11 29030.4 1274.74  47
  -2   3 -11 28510.2 1281.29  47
  -2   3 -13 1229.22 147.731  20
  -2   3 -13 1528.54 165.437   3
  -2   3 -13 1333.02 115.805  31
   2  -3  13 1220.95 160.348  46
  -2   3 -13 1187.16 150.803  40
  -2   3 -13 1352.78 127.376  42
  -2   3 -15 15178.7 712.600  20
  -2  -3 -15 17682.2 773.784  47
  -2  -3 -15 15500.0 717.554  22
  -2  -3 -15 15407.5 708.540  12
  -2   3 -15 13853.6 682.572  31
  -2  -3 -15 15199.9 705.137  25
  -2   3 -15 15796.9 708.731   3
  -2   3 -15 15228.9 712.131  40
  -2  -3 -17 1058.42 192.695  22
  -2  -3 -17 1140.06 188.955  12
  -2  -3 -17 805.576 276.096  47
  -2  -3 -17 1233.93 169.487  25
  -2  -3 -19 33372.7 1522.24  25
  -2  -3 -19 34073.2 1538.90  22
  -2  -3 -19 35536.5 1567.51  48
  -2  -3 -19 36545.0 1580.81  47
  -2   3 -19 28921.2 1560.62  47
   2   3  19 32313.0 1544.43  46
  -2  -3 -19 34667.1 1526.26  12
   2   3  19 36903.6 1539.89  10
  -2   3 -19 33161.1 1532.32  40
  -2  -3 -21 264.937 143.816  25
   2   3  21 423.830 219.600  46
  -2  -3 -21-51.0855 269.795  48
   2  -3  21 282.437 197.112  46
  -2   3 -21-195.845 285.740  48
  -2   3 -21 4.59878 267.199  47
  -2  -3 -21 155.204 255.924  47
   2   3  21-238.207 223.374  10
   2  -3  21 172.282 185.982   9
   2   3  23 6964.47 457.664  46
  -2  -3 -25 1093.27 244.273  22
  -2  -3 -25 50.5713 260.141  39
  -2  -3 -25 199.567 330.903  48
   2   3  25 102.275 258.862  46
  -2   3 -25 228.502 365.464  48
   2  -3  25 319.616 269.013   9
   2   3  25 208.907 257.670  10
   2   3  27 2887.32 313.862  46
  -2  -3 -27 828.875 382.602  48
  -2   3 -27 821.784 412.242  48
  -2  -3 -27 3557.60 300.709  22
  -2   3 -27 3590.46 305.825  22
  -2  -3 -27 311.907 319.074  39
   2   3  29 3634.23 348.500  46
  -2  -3 -29 3758.75 420.137  48
  -2   3 -29 4227.01 336.150  22
  -2  -3 -29 4379.28 342.926  22
  -2  -3 -31 4131.61 328.304  22
  -2  -3 -31 1983.98 360.642  39
  -2  -3 -31 2545.75 398.188  48
  -2   3 -31 815.847 438.947  48
   2   3  31 2863.09 319.420  46
  -2  -3 -31 2227.93 366.313  32
  -2   3 -31 2484.47 399.993  32
  -2   3 -33 116.994 277.489  39
  -2  -3 -33 271.369 297.585  39
  -2   3 -33 662.659 227.872  22
  -2  -3 -33 261.018 294.617  32
  -2   3 -33 718.221 343.930  32
  -2  -3 -35 725.462 274.095  39
  -2   3 -35 155.343 377.658  48
  -2  -3 -35 164.363 316.392  48
  -2   3 -35 364.630 326.773  32
  -2  -3 -35 164.520 272.723  32
  -2   3 -37 589.548 312.707  32
  -2  -3 -37 398.886 257.382  32
  -2   3 -37 885.421 197.630  22
  -2   3 -37 286.536 249.010  39
  -2  -3 -37 573.476 264.819  36
  -2   3 -37 497.534 328.708  36
  -2  -3 -39-58.1609 217.317  32
  -2   3 -39 135.462 277.652  32
  -2   3 -39 8.96269 284.371  36
  -2  -3 -39-20.0443 226.854  36
  -2   3 -39 70.6769 216.467  39
  -2   3 -39 320.613 159.958  22
  -2   3 -41 15.0980 222.187  38
  -2   3 -41 549.584 184.463  39
  -2  -3 -41 83.5816 180.488  38
  -2  -3 -41-108.598 182.058  36
  -2   3 -41 227.886 242.416  36
  -2   4  44 112.743 145.570  11
   2  -4 -42 325.400 176.352  36
   2   4 -42 500.463 258.443  36
  -2  -4  42 1001.98 182.515  10
  -2   4  42 191.969 198.724  13
  -2   4  42 391.915 184.910  17
   2   4 -42 110.308 176.758  39
  -2   4  40 855.502 269.657  10
  -2  -4  40 612.406 231.490  10
   2   4 -40 178.353 200.696  39
   2   4 -40 733.182 300.235  32
   2  -4 -40 295.910 219.037  32
   2  -4 -40 410.060 255.888  48
   2   4 -40 228.335 341.826  48
   2  -4 -38 545.999 292.157  48
   2   4 -38 823.832 385.047  48
   2   4 -38 1026.32 342.512  32
   2  -4 -38 1421.23 264.989  32
  -2   4  38 1778.89 317.860  10
  -2  -4  38 1010.31 284.367  10
   2   4 -36 241.104 383.861  48
   2  -4 -36 94.7735 295.454  48
  -2   4  36 232.793 238.329  46
  -2   4  34 767.812 295.470  46
   2  -4 -34 840.197 341.446  48
   2  -4 -34 1361.23 338.423  47
   2   4 -34 1570.74 448.210  48
   2   4 -34 1367.11 435.060  47
  -2   4  34 1697.40 375.236  10
   2   4 -32-202.929 208.781  22
  -2  -4  32 476.639 263.041   9
   2  -4 -32 35.7003 263.407  12
  -2   4  32 27.9417 328.445  10
  -2   4  32 93.9213 268.706  46
   2   4 -32-58.4927 383.486  47
   2  -4 -32 117.133 298.130  47
  -2  -4  30 1251.91 297.381   9
  -2   4  30 2039.06 364.659  10
   2  -4 -30 870.665 297.136  12
   2  -4 -30 1854.16 323.005  47
  -2   4  30 696.377 308.742  46
   2   4 -30 1792.25 391.203  47
   2   4 -28 1739.07 237.419   3
   2  -4 -28 1653.32 273.150   3
  -2   4  28 1131.95 330.686  10
   2  -4 -28 1058.60 273.618  12
  -2  -4  28 936.198 281.917   9
   2  -4 -28 1514.27 299.460  47
  -2   4  28 932.873 293.798  46
   2   4 -26 8217.36 436.316   3
   2  -4 -26 8198.76 469.122   3
  -2   4  26 7048.96 503.170  10
  -2   4  26 7308.35 486.964  46
   2  -4 -26 6779.96 472.099  47
  -2  -4  24 5826.52 366.650   9
  -2   4  24 4166.42 383.990  10
   2  -4 -24 4602.42 344.183   5
   2  -4 -24 5328.70 349.692   3
  -2   4  24 4152.09 363.343  46
   2  -4 -24 4713.82 353.089  47
   2  -4 -22 8259.15 488.196  22
   2   4 -22 10535.4 503.258   7
   2   4 -22 10958.7 503.006   1
  -2   4  22 8003.42 540.944  46
  -2  -4  22 12412.5 560.778  46
   2  -4 -20 847.040 149.576  22
   2   4 -20 992.075 160.172   7
   2  -4 -20 774.609 190.846   5
   2  -4 -20 737.956 190.445   3
   2   4 -20 1014.65 149.446   1
  -2  -4  20 963.214 206.426  46
  -2   4  20 600.861 217.457  46
  -2   4  18 3774.99 303.808  46
  -2  -4  18 4650.84 297.129  46
   2  -4 -18 3697.75 249.433  22
   2  -4 -18 4075.71 285.089   5
   2   4 -18 4558.41 262.387   7
   2  -4 -18 4099.18 279.428   3
   2   4 -18 4350.65 251.595   1
   2   4 -18 3990.08 237.369  18
  -2   4  16 5040.05 327.984  46
  -2  -4  16 5393.48 315.240  46
   2  -4 -16 4980.58 283.571  22
   2  -4 -16 5028.86 303.158   7
   2   4 -16 5104.29 283.053   1
   2   4 -16 4812.05 266.845  18
  -2   4  14 3101.71 244.109  46
   2  -4 -14 3227.33 205.818  22
   2  -4 -14 3102.47 244.817   5
   2  -4 -14 3513.78 225.840   7
   2   4 -14 3373.65 191.953  18
   2  -4 -14 3114.83 227.182   3
  -2  -4  12 20477.2 816.515  46
   2   4 -12 17417.8 782.543  40
   2  -4 -12 18329.3 802.085   3
   2   4 -12 19385.6 800.261   1
   2  -4 -12 17826.4 792.318  22
  -2  -4  10 2615.65 178.294   8
   2   4 -10 2995.03 176.294   4
   2   4 -10 2467.04 144.011  40
  -2   4  10 2524.12 202.877  10
   2   4 -10 2792.47 162.065  20
   2  -4 -10 2792.72 168.444  22
   2  -4  -8 43269.0 1891.65   7
  -2  -4   8 42693.9 1891.06   8
   2   4  -8 41349.3 1876.95  40
   2   4  -8 44748.5 1891.81   2
   2   4  -8 44471.3 1892.25   4
   2   4  -8 43312.2 1885.87  20
  -2   4   8 43709.1 1897.81  10
   2  -4  -6 16756.2 704.805   7
  -2  -4   6 16273.6 702.296   8
   2   4  -6 15279.0 699.348   2
   2   4  -6 15975.8 703.512   4
  -2   4   6 14788.2 691.185  41
   2   4  -6 15509.0 686.044  40
   2   4  -6 15917.5 693.379  20
  -2   4   6 14839.4 708.471  10
  -2  -4   4 2583.50 161.646   6
  -2  -4   4 2902.31 157.825   8
   2   4  -4 2547.10 156.591   2
  -2   4   4 2885.54 182.914  10
  -2   4   4 3133.30 157.402  24
   2   4  -4 2585.81 160.784  13
  -2   4   2 11871.7 458.878  41
  -2  -4   2 11000.0 453.101  37
  -2   4   2 7790.31 457.513  16
  -2  -4   2 9580.47 449.817  15
  -2  -4   2 9979.98 450.282  16
   2   4  -2 9634.87 456.725  13
  -2   4   2 7544.69 458.399  15
  -2   4   2 10209.6 455.265  31
  -2   4   2 10261.7 450.774  18
  -2   4   2 10342.9 466.197  17
  -2   4   2 7096.37 468.763  11
  -2   4   2 10579.6 469.006  10
  -2   4   2 11176.0 457.885  24
  -2  -4   2 11534.6 463.217  21
  -2  -4   2 11574.7 458.860   6
  -2   4   0 3087.57 174.483  17
  -2   4   0 2765.20 184.755  19
  -2   4   0 2733.76 176.987  36
  -2   4   0 3961.99 165.571  31
  -2   4   0 2880.69 171.752  33
  -2  -4   0 2329.41 155.293  33
  -2   4   0 2524.29 167.189  28
  -2   4   0 4052.00 170.589  26
  -2  -4   0 2394.64 152.501  28
  -2   4   0 2886.05 175.529  43
  -2  -4   0 2516.72 157.629  43
  -2  -4   0 2703.55 161.358   6
  -2   4   0 3967.62 166.866  24
  -2  -4   0 2701.79 167.985  21
  -2   4  -2 9472.14 492.512  45
  -2  -4  -2 11599.7 492.403  45
  -2   4  -2 11074.2 496.892  24
  -2   4  -2 11679.4 497.341  41
  -2   4  -2 9989.02 496.877  36
  -2   4  -2 10865.3 495.701  34
  -2  -4  -2 10851.3 494.756  36
  -2   4  -2 11805.0 496.972  31
  -2   4  -2 10126.6 496.522  32
  -2  -4  -2 11343.4 494.057  32
  -2   4  -2 11534.5 501.352  26
  -2   4  -2 11725.9 496.522  18
  -2   4  -2 10016.9 501.345  19
  -2  -4  -2 11024.4 493.880   6
  -2  -4  -2 10045.7 511.081  39
  -2   4  -4 4132.96 207.745  18
   2   4   4 3858.05 191.508  19
  -2   4  -4 4295.49 196.913  37
  -2   4  -4 3975.09 205.649  34
  -2   4  -4 3904.15 202.755  31
  -2  -4  -4 3760.50 204.285  32
  -2   4  -4 3619.45 210.014  32
  -2   4  -4 4116.32 210.030  29
  -2   4  -4 4354.81 210.728  26
   2   4   4 3766.98 202.591  10
  -2   4  -4 4008.82 180.886   4
  -2  -4  -4 3513.65 211.230  48
  -2   4  -4 3661.18 202.701  45
  -2  -4  -4 3447.57 202.646  44
  -2   4  -4 3511.71 202.384  44
  -2   4  -4 3839.11 185.664  46
  -2  -4  -4 3281.55 198.397  45
  -2  -4  -6 531.247 123.625  14
  -2  -4  -6 683.954 129.420  48
  -2  -4  -6 321.029 120.582  22
   2   4   6 314.166 95.6626  10
  -2  -4  -6 268.805 75.3226  29
  -2  -4  -6 522.322 107.727  44
  -2  -4  -6 117.371 124.313  39
  -2   4  -8 9457.42 455.912  40
  -2   4  -8 9787.88 452.237  20
  -2  -4  -8 9452.02 452.000  14
  -2   4  -8 10078.0 445.692  31
  -2   4  -8 9977.26 454.414  27
  -2   4  -8 10233.6 452.973  26
  -2   4  -8 10353.9 472.216  29
  -2  -4  -8 8896.58 443.379  29
   2   4   8 10382.7 447.332  10
  -2  -4  -8 10355.0 455.960  12
  -2   4  -8 8364.64 426.618  21
  -2  -4  -8 10562.1 465.083  22
  -2   4  -8 10309.4 427.179   1
  -2   4  -8 9551.81 470.321  48
  -2  -4  -8 8605.06 460.760  48
  -2  -4  -8 8781.99 462.795  47
   2  -4  10 2423.20 146.202   8
   2  -4  10 1965.58 136.413  46
  -2   4 -10 2198.91 215.538  48
  -2  -4 -10 1561.68 191.138  48
  -2   4 -10 2381.20 211.345  47
  -2  -4 -10 962.347 186.218  47
  -2  -4 -10 1265.81 160.382  22
   2   4  10 965.390 142.511  10
  -2  -4 -10 1231.13 161.144  12
  -2   4 -10 1996.27 152.509  40
  -2  -4 -10 84.2505 160.830  39
  -2   4 -10 1815.50 120.488  35
  -2   4 -10 2078.84 133.452  31
  -2   4 -10 2172.60 153.911  27
  -2   4 -10 2851.17 232.606  29
  -2  -4 -10 1474.50 161.077  29
  -2   4 -10 2267.63 150.693  20
  -2  -4 -10 983.131 151.853  14
  -2   4 -12 412.735 125.143  20
  -2  -4 -12 111.376 159.152  39
  -2   4 -12 307.664 124.005  40
   2  -4  12 594.674 125.867   8
  -2   4 -12 699.741 107.837  31
   2   4  12 100.076 149.584  10
  -2  -4 -12 847.497 166.851  12
  -2  -4 -12 486.456 152.222  25
  -2  -4 -12 362.810 160.234  22
  -2   4 -12 427.340 215.425  48
  -2  -4 -12 1019.65 212.100  48
   2  -4  12 554.000 123.280  46
  -2   4 -12 565.164 141.050   3
   2  -4  14 7.87581 155.092  46
  -2  -4 -14 2199.34 263.819  48
  -2  -4 -14 1009.09 253.202  47
  -2   4 -14 551.012 261.682  47
  -2   4 -14 1523.32 257.125  48
  -2  -4 -14 1303.11 185.879  22
  -2  -4 -14 1385.03 199.465  12
   2   4  14 842.611 183.963  10
  -2   4 -14 1289.85 153.893  40
  -2  -4 -14 1231.10 173.122  25
  -2   4 -14 935.466 142.848  26
  -2   4 -14 1291.51 158.023  20
  -2  -4 -14 816.254 191.932  39
  -2   4 -16 6992.74 379.596  40
  -2   4 -16 7217.98 366.409  26
  -2  -4 -16 6621.97 371.711  25
   2   4  16 6674.89 383.139  10
  -2  -4 -16 6866.34 384.133  12
  -2  -4 -16 6788.52 386.641  22
  -2   4 -16 7845.85 443.167  48
  -2  -4 -16 6613.40 432.506  48
  -2  -4 -16 7258.79 436.559  47
  -2   4 -16 7936.67 382.900  20
  -2  -4 -18 168.566 161.498  22
  -2  -4 -18 193.238 142.082  25
   2  -4  18 147.642 164.186  46
  -2  -4 -18 250.161 243.755  47
  -2   4 -18 129.333 240.509  47
  -2  -4 -18 221.920 172.831  12
   2   4  18-204.053 179.247  10
  -2   4 -18 65.2518 117.385  26
  -2  -4 -20 1151.85 172.792  25
  -2   4 -20 599.150 281.726  48
   2   4  20 1168.63 217.596  46
  -2  -4 -20 1126.37 277.988  48
  -2   4 -20 688.031 264.565  47
  -2  -4 -20 1125.82 274.470  47
   2   4  20 878.019 206.598  10
   2  -4  20 1216.23 198.250   9
  -2  -4 -20 1270.15 199.940  12
  -2   4 -20 1387.93 176.512  40
  -2  -4 -22 432.293 207.238  22
   2   4  22 135.326 236.550  46
  -2  -4 -22 356.285 291.363  48
  -2   4 -22 30.9755 297.766  48
  -2  -4 -22 124.467 283.786  47
  -2  -4 -22 70.3505 222.826  39
  -2  -4 -24 910.228 224.721  22
  -2  -4 -24 63.9600 252.620  39
  -2  -4 -24 157.337 312.617  48
   2   4  24 147.898 257.702  46
  -2   4 -24 439.110 340.641  48
   2  -4  24 294.713 240.614   9
   2   4  24 313.103 248.347  10
  -2  -4 -26 885.646 239.272  22
  -2  -4 -26 62.0197 268.534  39
  -2   4 -26-121.857 386.984  48
  -2  -4 -26-19.3931 320.534  48
   2   4  26 63.3948 267.048  46
   2  -4  26 390.825 275.911   9
   2   4  26 528.804 264.922  10
   2  -4  28 416.131 252.479   9
  -2  -4 -28 844.076 251.841  22
  -2   4 -28 310.516 225.230  22
  -2  -4 -28 271.374 285.698  39
  -2   4 -28 60.3450 379.013  48
  -2  -4 -28 318.332 334.351  48
   2   4  28 58.7866 260.029  46
  -2  -4 -28 270.487 290.191  32
  -2   4 -28 318.643 333.454  32
  -2   4 -30 125.326 229.215  22
  -2  -4 -30 979.880 267.162  22
  -2  -4 -30 167.406 301.895  39
  -2  -4 -30 217.298 346.201  48
  -2   4 -30-64.2334 401.850  48
  -2  -4 -30 314.075 291.086  32
  -2   4 -30 260.720 316.575  32
  -2   4 -32 93.4416 217.928  22
  -2  -4 -32 141.353 302.771  39
  -2  -4 -32 136.404 331.149  48
  -2   4 -32-52.5243 395.275  48
   2   4  32-85.3840 258.893  46
  -2  -4 -32 46.0081 282.979  32
  -2   4 -32 230.749 321.704  32
  -2   4 -34 1401.28 235.178  22
   2   4  34 383.581 263.306  46
  -2  -4 -34 902.058 342.085  48
  -2   4 -34 1085.85 420.721  48
  -2   4 -34 1244.82 365.464  32
  -2  -4 -34 632.200 298.252  32
  -2  -4 -36 149.498 251.162  32
  -2   4 -36 311.101 332.542  32
  -2   4 -36 412.789 190.207  22
  -2   4 -36-76.2915 247.692  39
  -2  -4 -36-4.32345 258.814  36
  -2   4 -36-23.4654 327.699  36
  -2   4 -38 377.188 303.966  32
  -2  -4 -38 638.266 241.594  32
  -2  -4 -38 543.482 242.345  36
  -2   4 -38 485.792 316.668  36
  -2   4 -38 287.033 237.243  39
  -2   4 -38 731.265 175.439  22
  -2   4 -40 99.0184 196.791  39
  -2  -4 -40-24.6796 188.058  38
  -2  -4 -40 223.232 192.644  36
  -2   4 -40 62.4741 266.112  36
  -2  -4 -42 215.346 144.032  38
   2   4  42 385.300 173.486  11
  -2   5  43 105.962 146.617  17
  -2   5  43 78.3597 175.134  11
  -2  -5  41 237.894 190.216  10
  -2   5  41 48.2513 228.284  13
  -2   5  41 212.384 191.110  17
   2   5 -41-244.796 194.135  39
   2   5 -41 151.965 270.268  36
   2  -5 -41-67.1981 182.512  36
   2   5 -41 143.310 306.861  48
   2  -5 -41 140.692 211.416  48
   2  -5 -39 211.124 253.338  48
   2   5 -39 231.885 353.446  48
   2   5 -39 60.6838 297.427  32
   2  -5 -39 165.801 223.031  32
  -2   5  39 852.923 309.204  10
  -2  -5  39 21.0503 236.488  10
   2  -5 -37 256.548 272.710  48
  -2   5  37 118.432 231.773  46
   2   5 -37 28.8797 378.945  48
   2  -5 -37 78.9235 233.350  32
  -2   5  37 138.457 306.157  10
  -2   5  35 251.291 324.243  10
   2   5 -35-12.7527 391.299  48
   2  -5 -35 18.1230 298.478  48
  -2   5  35 222.692 251.162  46
  -2   5  33-206.159 344.561  10
   2  -5 -33-39.2755 260.801  12
  -2  -5  33 343.303 253.067   9
   2   5 -33 256.498 397.650  48
  -2   5  33-120.377 269.784  46
   2  -5 -33 38.2942 303.511  48
   2  -5 -33-75.8217 312.813  47
   2   5 -33 207.891 399.366  47
   2   5 -33-160.326 201.283  22
  -2  -5  31 245.434 253.831   9
  -2  -5  29 58.3637 253.739   9
   2  -5 -29 83.1200 270.066  12
  -2   5  29 63.5785 315.813  10
  -2   5  29 283.787 278.438  46
   2  -5 -29 341.568 290.677  47
   2   5 -29 106.516 344.570  47
  -2   5  27-127.998 310.311  10
  -2  -5  27-34.5661 234.068   9
   2  -5 -27 476.083 270.489  12
   2  -5 -27 894.651 266.579   3
  -2   5  27 633.241 276.465  46
   2  -5 -27 59.4419 273.506  47
   2   5 -27-244.703 345.423  47
  -2   5  25 313.788 279.689  10
  -2  -5  25-118.800 223.196   9
   2  -5 -25 59.4686 244.278   5
   2   5 -25 84.3006 181.974   3
   2  -5 -25 325.302 242.582   3
  -2   5  25 182.354 268.556  46
   2   5 -25 155.306 284.220  47
   2  -5 -25 600.112 246.905  47
  -2  -5  23 1367.86 228.796   9
  -2   5  23 839.938 274.584  10
   2  -5 -23 348.707 236.296  47
  -2   5  23 766.478 259.164  46
   2  -5 -23 405.834 221.288   5
   2  -5 -23 920.449 226.277   3
   2  -5 -21 1306.71 166.816  22
  -2   5  21 1024.03 240.011  46
   2   5 -21 1289.72 178.897   7
   2   5 -21 1245.62 166.332   1
   2  -5 -19 11.0606 175.318   3
   2   5 -19 345.198 127.848   1
  -2   5  19 20.7668 199.567  46
   2  -5 -19 523.454 140.430  22
   2  -5 -19 150.627 180.879   5
   2   5 -19-70.0179 148.044   7
   2   5 -19 22.7293 122.450  18
   2   5 -17 1678.22 157.510   1
   2  -5 -17 263.897 193.834   3
  -2   5  17 27.6197 234.875  10
   2  -5 -17 1663.06 165.496  22
  -2   5  17 1783.05 223.766  46
   2  -5 -17 184.427 205.733   5
   2   5 -17 1114.98 141.359  18
  -2   5  15 4927.04 320.939  46
   2   5 -15 4960.64 270.967  18
   2   5 -15 5279.74 283.983   1
   2  -5 -15 5076.55 288.399  22
  -2   5  13 810.923 197.309  10
   2   5 -13 1195.20 119.753  18
   2   5 -13 993.079 109.005  40
   2   5 -13 1297.96 138.749   4
   2  -5 -13 1065.45 159.120   3
  -2  -5  13 1254.00 155.032   8
   2  -5 -13 924.923 182.186   5
   2   5 -11 6488.78 307.708  20
   2   5 -11 5997.09 291.185  40
   2  -5 -11 6139.38 318.177   3
  -2   5  11 5837.04 337.292  10
   2   5  -9 4044.65 223.032   2
   2   5  -9 3670.77 218.649   4
   2   5  -9 4031.41 211.760  20
   2   5  -9 3938.37 196.729  40
  -2  -5   9 4305.25 225.372   8
  -2   5   7 16634.1 781.805  24
  -2   5   7 17290.2 801.414  10
   2  -5  -7 18716.1 793.382   3
   2   5  -7 17995.2 792.034   2
   2   5  -7 18353.8 794.978   4
   2   5  -7 18185.9 786.109  20
   2   5  -7 17268.1 778.229  40
  -2  -5   7 17494.0 793.153   8
   2   5  -5 8448.73 409.903  13
   2   5  -5 7895.93 407.275   2
  -2   5   5 7899.54 393.095  18
  -2   5   5 9027.57 423.687  10
  -2   5   5 9321.15 403.793  24
  -2  -5   5 8471.70 412.103   6
  -2  -5   5 9275.89 408.732   8
  -2  -5   3 19881.4 837.385   6
   2   5  -3 17376.7 835.569  13
  -2   5   3 18575.5 834.515  15
  -2  -5   3 16911.6 825.130  15
   2  -5  -3 21358.5 831.439   3
   2  -5  -3 20556.0 838.276  12
  -2   5   3 19423.9 847.845  10
  -2  -5   3 17976.0 826.550  37
  -2   5   3 17507.8 827.780  18
  -2   5   3 19144.6 845.210  17
  -2  -5   3 19569.1 839.344  21
  -2   5   3 19579.3 834.061  24
  -2   5   1 8999.47 282.316  24
  -2  -5   1 5513.12 277.845  21
   2   5  -1 4819.87 275.360  13
  -2   5   1 6062.80 286.835  13
  -2  -5   1 4371.16 259.048  16
  -2   5   1 8054.71 273.938  18
  -2   5   1 6668.85 289.346  17
  -2  -5   1 2783.99 262.373  43
   2  -5  -1 6687.64 275.526  12
  -2  -5   1 5471.23 274.424   6
  -2  -5  -1 26556.1 1119.72   6
  -2   5  -1 25348.1 1130.48  19
  -2   5  -1 25270.5 1121.37  17
  -2   5  -1 27631.5 1120.87  18
  -2   5  -1 25640.7 1119.09  36
  -2   5  -1 26058.7 1119.16  34
  -2  -5  -1 22554.2 1111.49  33
  -2   5  -1 27189.7 1121.24  31
  -2   5  -1 26342.6 1118.67  33
  -2   5  -1 26089.5 1123.33  26
  -2   5  -1 23803.0 1120.02  13
   2   5   1 25665.7 1122.71  13
   2   5   1 22862.1 1120.17  11
  -2   5  -3 4046.34 227.668   2
  -2   5  -3 4053.10 221.955   4
  -2   5  -3 6383.31 256.218  18
   2   5   3 4646.39 235.916  19
  -2   5  -3 6367.42 249.468  34
  -2   5  -3 5275.49 246.378  32
  -2  -5  -3 4113.49 237.002  32
  -2   5  -3 5975.15 248.110  31
  -2   5  -3 5515.87 248.680  29
  -2   5  -3 5919.74 255.645  26
   2  -5   3 4185.44 224.339  21
  -2   5  -3 4017.97 237.174  13
  -2   5  -3 5490.97 240.458  45
  -2  -5  -3 4832.63 235.393  45
  -2   5  -3 5273.67 240.311  44
  -2  -5  -3 4645.97 235.666  44
   2  -5   5 53892.2 2431.52   6
  -2   5  -5 58343.2 2441.98  18
   2   5   5 62349.2 2434.22  19
  -2   5  -5 59592.5 2436.92  34
  -2   5  -5 57593.3 2438.82  31
  -2  -5  -5 58234.0 2438.17  32
  -2   5  -5 53972.3 2438.69  32
  -2   5  -5 56034.9 2446.12  29
  -2   5  -5 60941.1 2444.63  26
  -2   5  -5 56067.8 2426.58   4
  -2   5  -5 55330.6 2430.62   2
   2   5   5 60139.0 2438.25  10
  -2   5  -5 45372.6 2427.64  13
  -2   5  -5 52177.3 2436.90  48
  -2  -5  -5 58136.1 2437.44  48
  -2  -5  -5 53130.7 2436.99  44
  -2   5  -5 55325.9 2438.28  44
   2  -5   7 19537.0 953.526   6
  -2   5  -7 21174.5 944.468   1
  -2   5  -7 23106.4 974.152  48
  -2  -5  -7 23390.9 968.723  48
   2   5   7 21511.6 962.387  10
  -2   5  -7 21757.8 971.641  40
  -2   5  -7 23187.4 953.834  37
  -2  -5  -7 24234.3 975.311  39
  -2   5  -7 22920.8 963.446  34
  -2   5  -7 22713.6 964.061  31
  -2   5  -7 22376.2 967.970  26
  -2  -5  -7 17695.6 952.042  29
  -2   5  -7 22136.9 980.732  29
  -2   5  -7 21076.5 968.835  27
  -2   5  -7 22392.5 969.327  18
  -2  -5  -7 22085.6 967.892  14
  -2   5  -9 34926.2 1624.16  48
  -2  -5  -9 35140.0 1619.39  48
  -2  -5  -9 39366.2 1629.21  22
  -2  -5  -9 38583.5 1620.82  12
   2   5   9 37398.1 1613.49  10
  -2   5  -9 35509.8 1620.94  40
  -2   5  -9 34829.0 1603.15  37
  -2  -5  -9 39190.8 1624.64  39
  -2  -5  -9 37305.8 1616.20  14
  -2   5  -9 36305.1 1610.82  31
  -2   5  -9 37390.9 1617.56  26
  -2   5  -9 36817.3 1620.17  27
  -2   5  -9 42196.0 1657.77  29
  -2  -5  -9 35944.8 1614.34  29
  -2   5  -9 35678.5 1594.92   1
  -2   5  -9 35259.3 1618.19  20
  -2   5  -9 36505.2 1618.83  18
  -2   5 -11 10494.1 508.725  48
  -2   5 -11 9805.78 509.059  47
  -2  -5 -11 9386.55 494.369  47
  -2  -5 -11 10469.9 494.789  48
  -2  -5 -11 10929.3 493.056  22
  -2  -5 -11 10001.2 483.346  12
   2   5  11 9868.88 472.038  10
  -2   5 -11 9004.92 471.996  40
  -2  -5 -11 10348.4 487.937  39
  -2  -5 -11 9487.43 473.121  14
   2  -5  11 10003.7 468.447   8
  -2   5 -11 10097.3 476.608  27
  -2   5 -11 9383.51 466.526  26
  -2   5 -11 9486.39 442.565   1
  -2   5 -11 9315.30 472.218  20
  -2  -5 -13 530.490 153.960  14
  -2  -5 -13 1070.94 227.430  48
  -2   5 -13 438.005 239.724  48
  -2  -5 -13 746.040 180.408  22
   2   5  13 230.017 167.454  10
  -2  -5 -13 289.185 180.904  12
  -2   5 -13 186.635 127.288  26
  -2   5 -13 189.106 135.321  20
  -2   5 -13 322.545 135.556  40
  -2  -5 -13-60.1816 187.097  39
  -2  -5 -15 30380.6 1417.03  39
   2  -5  15 34168.2 1406.97   8
  -2   5 -15 29302.8 1408.12  40
  -2  -5 -15 31121.8 1412.96  25
  -2   5 -15 28882.7 1398.80  26
   2   5  15 32310.9 1410.68  10
  -2  -5 -15 31158.8 1409.95  12
  -2  -5 -15 31744.4 1418.02  22
  -2   5 -15 31190.8 1434.22  48
  -2  -5 -15 33717.9 1431.62  48
  -2  -5 -15 33643.4 1439.47  47
  -2   5 -15 30371.9 1411.28  20
  -2   5 -17 1208.00 159.248  20
  -2   5 -17 912.380 137.675  26
   2   5  17 900.540 185.496  10
  -2  -5 -17 1253.76 194.525  12
  -2  -5 -17 1181.00 179.994  22
  -2  -5 -17 1127.53 170.876  25
  -2  -5 -17 643.538 194.075  39
  -2  -5 -17 1341.48 246.170  47
  -2   5 -17 647.742 259.045  47
  -2   5 -19 8833.34 488.832  26
  -2  -5 -19 10187.8 512.987  25
  -2  -5 -19 10492.9 524.697  22
  -2  -5 -19 12248.7 572.160  48
  -2   5 -19 9713.90 570.159  48
  -2  -5 -19 10822.5 575.771  47
  -2   5 -19 10412.7 580.878  47
  -2  -5 -19 10464.6 523.396  12
  -2   5 -19 10221.4 513.262  40
  -2  -5 -21 956.841 231.602  12
  -2  -5 -21 310.705 225.824  39
  -2  -5 -21 824.636 199.926  22
  -2  -5 -21 875.701 189.140  25
  -2   5 -21 575.077 159.943  40
   2   5  21 772.586 248.213  46
  -2  -5 -21 1221.71 304.740  48
  -2  -5 -23 5857.56 383.293  22
  -2  -5 -25 1042.16 238.538  22
  -2  -5 -25 191.470 268.104  39
   2   5  25 217.047 264.287  46
  -2  -5 -25 69.1543 308.437  48
  -2   5 -25-74.5396 368.209  48
   2  -5  25-13.2982 249.192   9
   2   5  25 445.473 256.141  10
  -2  -5 -27 4885.84 341.155  22
  -2  -5 -27 793.176 386.577  48
  -2   5 -29-18.4743 227.178  22
  -2  -5 -29 249.471 304.178  39
   2  -5  29 87.4236 239.584   9
  -2  -5 -29-46.3200 350.993  48
  -2   5 -29 31.5807 391.125  48
  -2   5 -31 1478.84 255.634  22
   2   5  31 261.285 292.335  46
  -2   5 -31 295.277 430.485  48
  -2  -5 -31 718.538 356.800  48
  -2  -5 -31 550.625 318.427  32
  -2   5 -31 1685.99 368.450  32
  -2   5 -33 820.891 226.621  22
  -2  -5 -33 290.555 280.054  32
  -2   5 -33 643.733 348.013  32
   2   5  33 340.828 258.452  46
  -2  -5 -35 231.695 255.698  32
  -2   5 -35 718.126 344.152  32
  -2   5 -35 184.776 352.303  36
  -2  -5 -35 191.419 269.451  36
   2   5  35 353.002 240.725  46
  -2   5 -35 348.972 269.821  39
  -2  -5 -37 388.090 233.872  32
  -2   5 -37 320.074 313.258  32
  -2   5 -37 173.719 325.095  36
  -2  -5 -37 187.270 246.312  36
  -2   5 -37 48.0257 239.802  39
  -2   5 -37 581.825 182.593  22
  -2  -5 -39 343.298 207.285  36
  -2   5 -39 292.749 295.350  36
  -2   5 -39 721.832 162.464  22
  -2   5 -39 680.220 233.817  39
   2   5  41 116.135 200.532  11
  -2   5 -41 287.444 186.235  39
  -2  -5 -41 64.4962 155.952  38
  -2  -5 -41 225.524 153.701  36
  -2   5 -41 356.881 230.872  36
   2  -6 -42 289.704 146.504  36
   2   6 -42 74.6992 173.590  39
  -2   6  42 429.430 176.844  17
  -2   6  42 201.282 204.266  11
  -2   6  42 315.982 185.055  13
  -2  -6  42 180.807 150.029  10
  -2   6  40 96.2669 245.262  10
  -2   6  40 49.2848 253.280  13
  -2  -6  40 180.522 210.308  10
  -2   6  40 138.107 203.910  17
   2   6 -40 3.02910 204.010  39
   2   6 -40 521.576 333.171  48
   2  -6 -40 5.39968 219.560  48
   2  -6 -40-10.6280 193.032  36
  -2   6  38-51.0819 229.820  46
   2   6 -38 478.876 372.604  48
   2  -6 -38 390.153 262.115  48
   2   6 -38 704.788 322.368  32
   2  -6 -38 447.819 225.756  32
  -2  -6  38 162.015 251.676  10
  -2   6  38 711.885 303.425  10
   2   6 -36-88.5660 378.589  48
   2  -6 -36 167.357 280.845  48
  -2   6  36 161.922 249.642  46
   2   6 -34 755.179 213.623  22
  -2   6  34 368.617 289.099  46
   2  -6 -34 232.423 271.703  12
  -2   6  34 1931.99 368.496  10
  -2  -6  34 2154.72 276.105   9
   2   6 -32 19.4462 397.618  48
   2  -6 -32 1146.74 324.969  48
   2   6 -32-65.8440 387.462  47
  -2  -6  32 112.805 255.026   9
  -2   6  28 331.063 280.707  46
   2   6 -28 505.552 358.999  47
   2  -6 -28 456.174 286.859  47
  -2  -6  28 92.3821 250.607   9
  -2   6  28 489.386 316.520  10
   2  -6 -28 355.855 283.463  12
   2  -6 -26 15169.9 672.669   3
  -2   6  26 14506.4 691.357  46
   2  -6 -24 106.061 238.595   5
  -2  -6  24 198.085 210.061   9
   2   6 -24 332.275 159.530   1
   2  -6 -24 296.308 241.092   3
  -2   6  24 460.790 269.622  46
   2  -6 -24 164.416 241.161  47
   2   6 -24 185.186 282.835  47
  -2   6  24 379.288 270.476  10
   2  -6 -24 73.2529 247.861  12
   2   6 -22 5336.49 309.267   1
  -2   6  22 4617.16 382.398  46
  -2   6  22 4657.59 384.004  10
   2   6 -20 4106.33 241.733   1
   2   6 -20 3483.33 251.894   7
  -2   6  18 13277.0 691.199  46
   2   6 -18 14634.0 652.473   1
   2   6 -18 13280.3 645.173  18
   2   6 -16 1307.82 156.240   1
   2   6 -16 1384.29 149.847  18
  -2  -6  14 571.667 159.184   8
   2   6 -14 903.794 140.171  20
   2   6 -14 1051.09 133.157  18
  -2   6  14 16.5323 206.468  10
   2  -6 -14 54.4659 189.722   5
   2   6 -14 1045.73 144.611   1
   2  -6 -14 169.829 171.956   3
   2   6 -14 1073.68 138.998   4
   2   6 -14 602.295 107.855  40
  -2  -6  12 25758.7 1118.60   8
   2  -6 -12 23206.1 1126.49   5
  -2   6  12 24916.0 1134.20  10
   2   6 -12 25980.0 1113.36  20
   2   6 -12 24570.7 1099.90  40
   2   6 -12 25567.5 1117.31   4
   2  -6 -12 23559.9 1119.88   3
  -2   6  10 477.902 80.3895  24
  -2   6  10 162.188 154.924  10
   2   6 -10 168.197 73.9856  40
   2   6 -10 306.092 94.5397  20
   2  -6 -10 53.1320 135.092   5
   2   6 -10 76.6690 111.133   2
   2  -6 -10 33.6058 121.595   3
  -2  -6   8 7837.89 375.020   8
  -2   6   8 6838.66 356.537  24
  -2   6   8 7608.21 390.828  10
   2   6  -8 8160.89 364.780  20
   2   6  -8 8182.80 356.032  40
   2   6  -8 7510.09 372.071   2
   2   6  -8 7969.34 375.612   4
   2  -6  -8 7582.55 373.542   3
  -2  -6   6 532.750 109.442   8
  -2  -6   6 545.882 113.528   6
  -2   6   6 744.690 92.7903  24
  -2   6   6 892.917 148.558  10
  -2   6   6 549.934 77.3447  18
   2   6  -6 529.605 117.896  13
   2   6  -6 482.080 105.793   2
  -2  -6   4 2063.73 146.260   6
   2   6  -4 1725.48 147.964  13
  -2   6   4 2073.28 128.156  18
  -2  -6   4 1830.68 154.441  21
  -2  -6   2 1469.51 99.5753  37
  -2   6   2 1586.60 144.986  13
   2   6  -2 1457.47 133.387  13
  -2  -6   2 1156.71 93.2584  16
  -2  -6   2 1533.38 133.780  21
   2  -6  -2 1610.47 130.885  12
  -2   6   2 1479.83 114.271  18
  -2   6   2 1461.27 152.727  17
  -2  -6   2 1395.75 127.046   6
  -2  -6   0 2951.48 172.318   6
   2   6   0 2986.30 184.412  13
  -2   6   0 2370.36 191.444  13
  -2   6   0 2819.56 158.515  33
  -2  -6   0 2180.16 144.985  33
  -2   6   0 2477.13 150.135  29
   2  -6   0 2528.45 163.349  12
  -2   6   0 3063.82 167.126  18
  -2   6   0 2940.64 183.045  17
  -2   6   0 3039.52 197.521  19
  -2  -6   0 2870.39 175.434  21
  -2   6  -2 28969.7 1239.95  36
  -2   6  -2 28960.9 1241.64  34
  -2  -6  -2 26612.1 1234.25  33
  -2   6  -2 29471.6 1239.88  33
  -2   6  -2 27532.4 1244.42  29
  -2   6  -2 25914.8 1235.11  44
  -2  -6  -2 29429.3 1236.27  44
  -2  -6  -2 29184.4 1234.53  45
  -2   6  -2 26953.5 1234.25  45
  -2   6  -2 28783.6 1244.68  13
  -2   6  -2 27320.6 1253.72  19
  -2   6  -2 29305.5 1246.23  18
  -2   6  -4 21199.1 910.270   4
  -2   6  -4 20065.4 913.170   2
  -2   6  -4 23000.0 929.823  18
  -2  -6  -4 19298.9 936.533  39
  -2   6  -4 19560.6 919.593  36
  -2   6  -4 21659.8 920.720  34
  -2  -6  -4 20928.4 918.338  32
  -2   6  -4 19582.1 919.986  32
  -2   6  -4 21685.4 930.319  29
  -2   6  -4 23200.6 930.639  26
  -2   6  -4 21099.4 918.481  44
  -2  -6  -4 19903.3 917.811  44
   2  -6   4 19940.9 908.435  21
  -2   6  -4 19229.5 916.684  13
   2  -6   4 20267.5 919.014   6
  -2  -6  -4 22567.6 924.928   6
  -2  -6  -6 18155.0 845.892  48
  -2   6  -6 19690.3 839.816   2
  -2   6  -6 19042.9 833.412   4
  -2   6  -6 19820.6 854.001  18
  -2  -6  -6 18844.5 864.147  39
  -2   6  -6 20272.0 844.556  34
  -2   6  -6 19214.1 849.432  32
  -2  -6  -6 17868.6 844.376  32
  -2   6  -6 20142.4 864.493  29
  -2   6  -6 17214.0 850.262  27
  -2   6  -6 20524.3 852.991  26
  -2   6  -6 16752.3 837.262  13
   2  -6   6 18790.6 841.097   6
   2  -6   8 2618.97 155.114   6
  -2   6  -8 2014.87 123.239   1
  -2   6  -8 2056.52 169.946  40
  -2  -6  -8 2595.22 203.211  39
  -2   6  -8 2420.97 137.038  37
  -2   6  -8 2461.94 158.820  34
  -2  -6  -8 2522.86 191.905  14
  -2  -6  -8 2234.18 167.851  32
   2   6   8 2167.79 171.648  10
  -2   6  -8 2341.44 175.750  18
  -2   6  -8 2384.62 167.806  27
  -2  -6  -8 2399.10 148.798  29
  -2   6  -8 2510.25 170.040  26
  -2  -6  -8 2161.32 184.186  48
  -2   6 -10 2237.95 191.662  40
  -2  -6 -10 3130.46 236.387  39
  -2   6 -10 2680.73 166.602  37
  -2  -6 -10 2895.90 219.813  14
  -2   6 -10 2841.93 146.777   1
  -2   6 -10 2915.60 192.774  26
  -2   6 -10 2868.19 193.169  27
   2   6  10 2716.12 204.518  10
  -2  -6 -10 2721.79 223.597  12
  -2   6 -10 2942.01 204.111  18
  -2   6 -10 2514.71 192.504  20
  -2  -6 -10 2308.90 223.350  48
  -2  -6 -12 1037.52 212.487  39
  -2   6 -12 649.271 153.363  40
  -2  -6 -12 1139.07 186.982  14
  -2   6 -12 902.122 99.1614   1
  -2   6 -12 1192.69 150.168  26
   2   6  12 1159.24 178.208  10
  -2  -6 -12 1035.78 198.416  12
  -2  -6 -12 1403.74 204.352  22
  -2  -6 -12 670.414 208.595  48
  -2   6 -12 1007.30 239.306  48
  -2   6 -12 879.367 148.024  20
  -2  -6 -14 2099.99 226.938  39
  -2   6 -14 1010.04 171.339  40
  -2  -6 -14 1866.17 190.298  14
  -2  -6 -14 1491.55 237.763  48
  -2  -6 -14 1560.25 235.260  47
  -2   6 -14 1665.19 258.654  48
  -2  -6 -14 2233.08 218.714  22
  -2  -6 -14 2031.29 218.519  12
   2   6  14 2232.52 205.841  10
  -2   6 -14 1593.89 162.929  26
  -2   6 -14 1611.63 175.777  20
   2  -6  14 1780.95 185.127   8
   2  -6  16 294.544 153.254   8
  -2  -6 -16 228.089 221.620  48
  -2   6 -16 236.290 237.018  48
  -2  -6 -16 104.621 211.427  47
  -2  -6 -16 461.556 173.882  22
  -2  -6 -16 489.016 169.103  25
   2   6  16 289.775 172.718  10
  -2  -6 -16 381.247 183.588  12
  -2   6 -16 212.557 125.236  26
  -2   6 -16 365.003 141.834  20
  -2  -6 -16 120.260 189.676  39
  -2   6 -18 337.875 124.497  26
   2   6  18 231.992 182.212  10
  -2  -6 -18 741.027 193.276  12
  -2  -6 -18 426.145 196.687  39
  -2   6 -18 690.525 151.243  40
  -2  -6 -18 441.420 165.766  25
  -2  -6 -18 775.208 180.685  22
  -2   6 -20 1253.48 303.234  48
  -2   6 -20 2174.03 197.805  40
   2   6  22 513.495 233.708  10
  -2   6 -22 907.557 174.870  40
  -2  -6 -22 890.509 220.872  22
  -2  -6 -22 203.270 236.456  39
   2   6  22 525.452 244.208  46
  -2  -6 -22 376.264 288.063  48
  -2   6 -22 170.687 301.923  48
   2   6  24 740.999 252.277  10
  -2  -6 -24 44.7843 250.601  39
  -2  -6 -24 1083.94 234.518  22
   2   6  24 66.6809 261.578  46
  -2  -6 -24 572.424 303.466  48
  -2   6 -24-25.3085 340.249  48
   2  -6  24 147.931 230.992   9
   2   6  26 464.606 268.704  10
   2  -6  26 18.2996 230.387   9
  -2   6 -26 5.63279 373.532  48
   2   6  26 67.7355 271.741  46
  -2  -6 -26-14.1505 317.274  48
  -2  -6 -26-5.17310 267.546  32
  -2   6 -26-80.6831 324.812  32
  -2  -6 -26 63.0147 271.773  39
  -2  -6 -28-34.8671 329.970  48
  -2   6 -28 18.3525 401.848  48
   2   6  28 205.358 286.263  46
   2  -6  28 260.144 250.181   9
  -2   6 -30 227.980 338.015  32
  -2  -6 -30 384.788 297.457  32
  -2   6 -30-109.461 232.972  22
  -2  -6 -30-35.4875 343.812  48
   2   6  30 157.159 284.587  46
  -2   6 -30 57.9032 393.058  48
  -2  -6 -32-32.3786 268.752  32
  -2   6 -32 414.886 347.522  32
   2   6  32-100.706 259.060  46
  -2   6 -32 122.133 211.223  22
  -2  -6 -34 40.7883 268.081  36
   2   6  34 276.352 258.435  46
  -2  -6 -34 529.806 266.721  32
  -2  -6 -36 58.6961 235.401  32
  -2   6 -36 121.102 319.840  32
  -2   6 -36 351.448 188.154  22
  -2  -6 -36 151.766 241.815  36
  -2   6 -36 203.893 330.492  36
   2   6  36 48.6273 221.252  46
  -2   6 -36-30.6710 254.728  39
  -2   6 -38 451.002 301.562  32
  -2  -6 -38 498.657 216.319  32
  -2  -6 -38 216.480 218.916  36
  -2   6 -38 338.683 307.336  36
  -2   6 -38 528.090 171.037  22
  -2   6 -38-70.7971 245.307  39
  -2  -6 -40-103.408 162.224  36
   2   6  40 27.5201 226.772  11
  -2  -6 -40 4.65055 170.455  38
  -2   6 -40-20.4955 204.150  39
  -2   6 -40 443.205 144.601  22
  -2   7  43 25.2749 158.688  11
   2  -7 -41 85.1814 158.790  36
  -2   7  41 42.6430 215.787  11
  -2   7  41 18.1111 215.549  13
  -2  -7  41-70.4456 167.605  10
  -2   7  41 9.51927 186.622  17
   2   7 -41-69.9942 193.990  39
  -2   7  39 240.284 285.353  13
  -2  -7  39 205.172 225.423  10
   2   7 -39 591.487 301.852  32
  -2   7  39 232.760 222.069  17
   2   7 -39 247.286 338.416  48
   2   7 -37-171.409 364.738  48
   2  -7 -37 423.553 264.665  48
  -2   7  37 39.1986 242.796  46
   2   7 -37 204.479 308.273  32
   2  -7 -37 86.7776 221.423  32
  -2   7  37-211.812 306.083  10
  -2   7  35 179.553 267.684  46
   2  -7 -35 57.9255 286.657  48
   2   7 -33-390.444 206.059  22
  -2   7  33-142.040 270.961  46
  -2   7  33-33.7549 338.807  10
   2  -7 -33 28.3391 261.190  12
  -2  -7  33-236.876 245.213   9
  -2   7  31 206.459 288.780  46
   2  -7 -31-60.1017 325.483  48
   2   7 -31-12.4614 390.345  48
   2   7 -31-155.386 379.342  47
   2  -7 -31-241.598 315.588  47
  -2  -7  31 192.918 254.038   9
  -2   7  31 140.369 340.688  10
   2  -7 -31 53.1091 288.276  12
   2   7 -29 460.143 378.296  47
   2  -7 -29 198.684 290.621  47
  -2  -7  29 231.425 252.465   9
  -2   7  29 513.367 325.917  10
   2  -7 -29 50.0685 295.663  12
  -2   7  27 220.744 306.047  46
   2  -7 -27 548.456 313.695  47
  -2   7  27 368.585 325.132  10
   2  -7 -27 406.349 313.399  12
   2   7 -25 732.738 326.774  47
  -2  -7  25 387.392 230.905   9
   2   7 -25 1165.25 186.411   1
  -2   7  23 278.242 266.320  46
   2  -7 -23 65.5465 232.543  47
   2   7 -23 160.482 300.860  47
  -2   7  23 574.365 268.965  10
   2  -7 -23 391.032 253.722  12
   2  -7 -23-31.3655 243.190   5
   2  -7 -23 361.547 242.321   3
   2   7 -23 862.181 171.224   1
   2  -7 -21 3008.96 274.094  47
  -2   7  21 3645.54 316.849  10
   2  -7 -21 3492.41 291.508  12
   2   7 -21 2884.12 238.318   7
   2   7 -21 3750.35 227.042   1
   2   7 -19 600.788 140.836  18
  -2   7  19 314.341 216.480  46
   2   7 -19 540.249 139.102   1
   2   7 -17 5434.63 311.716  18
   2   7 -17 5984.81 317.682   1
   2   7 -15 266.379 133.936   1
   2  -7 -15 114.881 174.671   3
   2   7 -15 407.735 127.110   4
   2   7 -15 244.586 125.510  20
   2   7 -15 310.391 132.947  18
   2  -7 -15-60.8356 189.674   5
  -2  -7  15 421.622 149.647   8
  -2   7  15 34.7718 211.674  10
  -2   7  13 82.9358 217.979  10
   2  -7 -13 354.688 173.526   3
   2   7 -11 4916.43 240.695  40
   2   7 -11 4762.23 265.393   4
   2  -7 -11 4220.72 276.078   3
  -2   7  11 4608.87 306.335  10
   2   7 -11 4983.04 258.769  20
   2  -7 -11 4706.89 293.171   5
  -2  -7  11 4738.74 270.320   8
   2   7  -9 3870.09 204.854  40
  -2   7   9 4942.32 270.254  10
   2  -7  -9 4453.59 258.168  12
   2   7  -9 4344.86 231.958   2
   2  -7  -9 4437.88 239.350   3
   2   7  -9 4160.18 218.383  20
  -2   7   9 3466.73 191.149  18
   2  -7  -9 4001.88 248.319   5
   2  -7  -7 10640.3 476.486   5
  -2   7   7 10178.9 487.441  10
   2  -7  -7 10726.9 481.091  12
   2   7  -7 9986.90 472.578  13
   2   7  -7 10977.0 461.304  20
   2   7  -7 10605.7 471.907   2
   2  -7  -7 9940.41 469.282   3
   2   7  -7 10598.6 477.320   4
  -2  -7   5 970.026 126.717   6
   2   7  -5 965.034 136.034  13
  -2   7   5 1220.49 168.846  10
  -2   7   5 1239.01 115.277  18
   2   7  -5 838.389 136.852   2
  -2  -7   3 125.273 69.0725  16
  -2  -7   3 161.077 69.1015  15
   2   7  -3 207.846 125.419  13
  -2   7   3 323.608 143.606  17
  -2  -7   3 361.257 110.214   6
  -2  -7   3 188.686 74.0418  37
  -2   7   3 364.449 109.783  18
  -2  -7   3 321.710 122.734  21
  -2   7   3 510.728 140.753  13
  -2   7   3 97.9372 186.871  11
   2  -7  -3 517.023 122.306  12
  -2  -7   3 222.400 82.3787  43
  -2   7   3 400.405 119.873  43
  -2  -7   1 169.547 107.775   6
  -2   7   1 188.147 71.1531  30
  -2  -7   1 87.1718 59.6221  30
  -2   7   1 260.992 74.2131  29
   2   7  -1 362.202 127.911  13
  -2  -7   1 339.462 117.992  21
  -2   7   1 526.208 106.561  18
  -2   7   1 303.601 135.648  17
  -2   7   1 438.379 143.442  19
   2  -7  -1 271.742 115.879  12
  -2   7   1 248.835 145.015  13
  -2   7  -1 651.285 75.3894  45
  -2  -7  -1 573.671 73.5012  44
  -2  -7  -1 597.709 73.5177  45
  -2   7  -1 584.241 75.2213  44
  -2   7  -1 717.515 99.6206  33
  -2  -7  -1 563.597 78.9377  33
  -2   7  -1 592.736 95.8255  29
   2   7   1 476.493 160.186  11
  -2   7  -1 734.392 146.527  13
   2   7   1 565.745 140.348  13
  -2   7  -1 790.440 130.575  17
  -2   7  -1 818.827 148.376  19
  -2   7  -1 985.417 122.365  18
  -2  -7  -1 947.236 121.275   6
  -2  -7  -3 6004.05 292.875  38
  -2   7  -3 6436.44 295.635  36
  -2  -7  -3 5586.47 281.261  33
  -2   7  -3 6604.57 295.150  33
  -2   7  -3 5817.92 300.402  29
  -2   7  -3 6754.18 309.794  18
   2  -7   3 5715.00 282.477  21
  -2   7  -3 5312.46 286.249   2
  -2   7  -3 5608.50 301.819  13
  -2   7  -5 2770.99 159.886   2
  -2   7  -5 2451.49 149.468   4
  -2  -7  -5 2726.75 230.215  39
  -2   7  -5 2189.02 177.445  36
  -2   7  -5 3178.32 174.789  34
  -2   7  -5 2645.60 174.900  32
  -2   7  -5 3290.84 194.013  18
  -2   7  -5 2533.64 172.900  13
   2  -7   5 2715.19 173.295   6
  -2  -7  -5 2806.99 183.174   6
  -2  -7  -7 15973.4 755.502  48
  -2   7  -7 16326.6 761.902  48
  -2   7  -7 16810.8 743.627   4
  -2   7  -7 17463.7 767.913  18
  -2  -7  -7 17282.9 784.536  39
  -2   7  -7 18369.4 752.420  34
  -2  -7  -7 15729.2 754.510  32
  -2   7  -7 16595.3 762.005  32
  -2   7  -7 16377.7 761.573  27
  -2   7  -7 18366.1 766.596  26
  -2   7  -7 14502.2 748.606  13
   2   7   7 16766.3 763.606  13
   2  -7   7 17259.8 755.552   6
  -2  -7  -9 1073.63 162.585  48
  -2   7  -9 902.200 190.726  48
   2   7   9 832.183 160.651  10
  -2   7  -9 636.551 83.0219   1
   2   7   9 1314.31 137.096  19
  -2   7  -9 927.251 152.440  18
  -2   7  -9 710.432 143.760  40
  -2  -7  -9 745.684 217.556  39
  -2   7  -9 802.347 123.788  34
  -2   7  -9 936.537 162.217  32
  -2  -7  -9 758.115 140.349  32
  -2   7  -9 1203.44 138.409  27
  -2   7  -9 1160.28 140.745  26
  -2  -7  -9 555.174 176.282  14
   2  -7   9 898.233 130.381   6
  -2   7 -11 7800.42 435.345  34
  -2  -7 -11 9113.10 463.118  48
   2   7  11 8963.27 458.188  10
  -2   7 -11 9910.72 449.687  26
  -2   7 -11 9184.11 454.741  27
  -2   7 -11 9326.70 456.062  40
  -2   7 -11 9129.17 459.849  18
  -2   7 -11 8400.25 451.588  20
  -2  -7 -11 8446.13 459.489  14
  -2   7 -13 423.690 141.006  20
  -2  -7 -13 319.207 176.249  14
  -2   7 -13-133.322 125.950  34
  -2   7 -13 496.919 134.516  26
  -2  -7 -13 427.653 193.129  48
  -2   7 -13-2.30415 222.533  48
  -2  -7 -13 418.410 188.288  12
   2   7  13 446.695 175.578  10
  -2   7 -13 332.101 138.802  40
  -2  -7 -13 1059.11 207.166  39
   2  -7  13 589.137 153.708   8
  -2  -7 -15 11959.6 568.132  39
  -2  -7 -15 10585.6 543.651  14
  -2   7 -15 11338.7 581.117  48
  -2  -7 -15 11166.7 564.322  48
  -2   7 -15 10709.0 531.904  26
   2  -7  15 12109.2 547.615   8
  -2   7 -15 10957.3 545.895  20
   2   7  15 10778.3 549.445  10
  -2  -7 -15 10379.6 555.980  12
  -2  -7 -17 251.715 172.844  25
  -2   7 -17 399.975 126.822  26
   2   7  17 279.695 180.187  10
  -2  -7 -17 177.481 186.880  12
  -2   7 -17 185.656 136.106  40
  -2  -7 -17 406.191 198.899  39
   2  -7  17 44.8965 152.506   8
  -2   7 -17 351.763 143.940  20
   2   7  19 8063.86 479.177  10
  -2  -7 -19 8373.82 479.165  12
  -2   7 -19 9349.60 462.252  40
  -2  -7 -19 8965.52 475.736  25
  -2   7 -21 745.426 169.523  40
  -2  -7 -21 402.622 249.933  39
  -2  -7 -21 194.936 277.935  48
  -2   7 -21 135.587 301.696  48
   2   7  25 344.027 262.871  10
  -2   7 -25-64.9987 300.782  32
  -2  -7 -25-340.556 273.022  32
   2  -7  25-26.3502 226.452   9
  -2   7 -25 5.35268 354.241  48
   2   7  25 20.9264 278.345  46
  -2  -7 -25 63.0450 308.533  48
  -2  -7 -27 1486.52 323.298  32
  -2   7 -27 1757.03 397.174  32
   2   7  27 1154.41 339.155  46
  -2  -7 -27 964.627 366.190  48
  -2   7 -27 2046.59 448.420  48
  -2  -7 -29 217.678 349.272  48
   2   7  29 286.911 302.523  46
  -2   7 -29 217.134 413.104  48
   2  -7  29 333.368 244.377   9
  -2   7 -29 696.587 349.137  32
  -2  -7 -29 283.257 307.184  32
  -2   7 -31 339.096 224.672  22
  -2   7 -31 465.070 409.321  48
   2   7  31 159.301 291.138  46
  -2  -7 -31 354.091 330.108  48
  -2   7 -31 826.500 356.398  32
  -2  -7 -31 244.958 278.322  32
  -2   7 -33 1131.05 227.311  22
   2   7  33 363.362 280.415  46
  -2   7 -33 1008.70 358.490  32
  -2  -7 -33 410.532 279.963  32
  -2   7 -35 171.067 322.724  32
  -2  -7 -35 111.941 233.344  32
  -2   7 -35 164.489 187.800  22
  -2   7 -35-127.178 273.558  39
   2   7  35 245.021 242.120  46
  -2   7 -35 22.9139 338.346  36
  -2  -7 -35 400.206 248.361  36
  -2   7 -37 568.273 305.684  32
  -2   7 -37 298.565 258.728  39
  -2   7 -37 566.519 186.189  22
  -2   7 -37 121.348 318.338  36
  -2  -7 -39-99.4859 187.146  38
  -2   7 -39-64.5747 225.109  39
  -2   7 -39 191.501 150.882  22
   2   7  39 108.446 250.675  11
  -2  -7 -39-15.7507 175.157  36
   2   7  41 211.274 185.831  11
  -2   7 -41 147.763 193.146  39
  -2   8  42 79.1726 184.709  11
  -2   8  42 62.7698 153.384  17
   2   8 -42 141.956 172.825  39
   2   8 -40-46.8905 211.540  39
   2  -8 -40 142.185 167.931  36
  -2   8  40-2.60321 201.828  17
  -2   8  40 27.1990 246.334  13
  -2   8  40 290.074 238.390  11
  -2  -8  40 115.930 186.635  10
  -2   8  38 31.4769 239.454  46
   2   8 -38-83.2458 335.650  48
   2  -8 -38 211.124 204.361  32
  -2   8  38 245.720 305.015  13
  -2   8  38 326.848 277.851  11
   2   8 -36-98.9674 181.319  22
  -2   8  36-72.5485 316.010  10
   2  -8 -36 286.004 232.441  32
   2   8 -36 258.563 320.280  32
   2  -8 -36 3.66763 261.190  48
   2   8 -36 335.741 361.763  48
  -2   8  36 9.40633 259.218  46
  -2  -8  34 1057.30 251.062   9
  -2   8  34 1388.74 355.679  10
   2  -8 -34 412.552 300.646  48
  -2   8  34-86.1592 292.735  46
   2   8 -34 924.104 389.423  48
  -2  -8  32-51.9019 244.515   9
   2  -8 -32-8.66408 279.384  12
  -2   8  32 311.658 343.583  10
   2  -8 -32 72.3267 304.454  48
   2   8 -32 23.9886 393.733  48
  -2   8  32-151.530 285.519  46
  -2  -8  30 459.692 263.050   9
   2  -8 -30 179.808 300.286  12
  -2   8  30 911.820 358.972  10
   2   8 -30 207.110 397.894  48
   2  -8 -30 603.372 307.895  47
  -2   8  30 657.685 309.631  46
   2   8 -30 596.334 381.740  47
   2  -8 -30 140.596 313.883  48
  -2  -8  28 309.932 251.565   9
  -2   8  28 460.566 290.049  46
   2  -8 -28 850.802 301.444  47
   2   8 -28 1036.54 366.119  47
  -2   8  28 937.381 332.160  10
   2  -8 -28 130.754 302.177  12
  -2   8  26 4923.87 425.890  46
   2   8 -26 3844.24 456.176  47
   2  -8 -26 4873.45 393.556  47
  -2   8  26 4823.20 421.134  10
  -2   8  24 1343.43 316.129  46
   2  -8 -24 1960.13 287.593  47
   2   8 -24 1943.12 330.723  47
  -2   8  24 1403.16 321.229  10
   2  -8 -24 1212.09 311.575  12
   2   8 -24 1618.42 200.418   1
  -2   8  22 1748.66 283.382  10
   2  -8 -22 1513.71 274.096  12
   2  -8 -22 318.818 252.114   5
  -2   8  22 709.457 286.381  46
   2  -8 -22 1161.36 238.249  47
   2   8 -22 95.8214 295.378  47
   2   8 -22 1473.40 177.120   1
   2  -8 -20 5829.95 362.258  12
   2   8 -20 5064.88 300.007   1
   2  -8 -20 5151.91 350.616   3
   2  -8 -20 4998.37 354.422   5
   2  -8 -20 4913.33 336.294  47
   2   8 -18 255.139 142.981  18
   2   8 -18 127.321 132.467   1
   2   8 -16 11215.4 562.291  18
   2   8 -16 11964.0 564.350  20
  -2  -8  16 12466.2 574.301   8
   2   8 -16 11422.0 561.620   1
   2   8 -16 11483.3 561.049   4
   2   8 -14 982.570 137.152  20
   2   8 -14 855.442 146.253  18
  -2  -8  14 902.690 159.852   8
   2  -8 -14 1135.05 201.247   5
   2  -8 -14 701.358 208.096  12
   2  -8 -14 985.145 185.936   3
   2   8 -14 943.325 142.599   4
   2   8 -12 1179.66 135.250  20
   2  -8 -12 830.388 183.074   5
  -2  -8  12 998.975 157.641   8
   2   8 -12 945.343 150.984   4
   2  -8 -12 1063.29 177.480   3
   2  -8 -12 786.937 197.008  12
  -2   8  10 6.70541 197.370  10
   2  -8 -10 70.8315 181.521  12
  -2  -8  10 106.289 133.057   8
   2   8 -10 243.081 89.8801  40
   2   8 -10 194.511 107.473  20
   2  -8 -10 26.4094 146.969   3
   2  -8 -10 320.808 160.911   5
   2   8 -10 9.12496 128.211   4
   2   8 -10 21.2700 128.669   2
  -2  -8   8 8628.59 404.695   8
   2  -8  -8 8506.06 411.313   5
   2   8  -8 8891.37 411.504  13
  -2   8   8 8969.42 435.306  11
  -2   8   8 9042.20 437.277  10
   2  -8  -8 8857.16 425.653  12
   2   8  -8 8536.74 394.134  20
   2  -8  -8 8556.01 408.971   3
   2  -8  -6 1626.92 163.286   5
  -2  -8   6 1888.55 162.228   6
  -2   8   6 2169.36 205.002  10
   2  -8  -6 1950.02 188.405  12
   2   8  -6 2048.97 175.877  13
  -2   8   6 1770.01 160.553  18
   2   8  -6 2020.25 171.070   2
   2   8  -4 4441.35 263.232  13
  -2  -8   4 4266.12 216.298  15
  -2   8   4 4583.82 231.658  16
  -2   8   4 4564.70 270.638  13
  -2  -8   4 4111.77 216.567  16
  -2  -8   4 4637.16 250.788   6
   2  -8  -4 4178.39 243.225   5
  -2  -8   4 4458.48 256.465  21
  -2   8   4 5437.14 312.510  11
   2  -8  -4 4885.03 265.781  12
  -2   8   4 5435.93 244.115  43
  -2  -8   4 4245.53 221.589  43
  -2   8   4 6131.55 289.904  17
  -2   8   4 4610.41 257.548  18
   2  -8  -2 553.449 132.234  12
  -2   8   2 754.118 166.773  13
  -2  -8   2 514.742 86.2359  37
   2   8  -2 691.402 145.447  13
  -2  -8   2 203.656 59.6918  30
  -2   8   2 373.221 70.0628  30
  -2   8   2 409.355 76.7202  29
  -2   8   2 631.524 164.141  17
  -2   8   2 515.337 124.943  18
  -2  -8   2 638.151 132.473  21
  -2  -8   2 605.684 127.881   6
   2  -8  -2 618.378 101.919   5
  -2  -8   0 524.533 64.2047  45
  -2   8   0 255.374 58.7077  44
   2   8   0 447.292 68.2907  47
  -2   8   0 348.417 59.9492  45
  -2  -8   0 496.868 62.9491  44
  -2   8   0 734.501 94.1391  29
   2   8   0 426.697 144.341  13
  -2   8   0 340.826 163.495  13
  -2  -8   0 669.266 123.621   6
   2  -8   0 597.734 87.1292   5
  -2  -8   0 666.892 132.926  21
  -2   8   0 723.631 124.879  18
  -2   8   0 630.918 143.039  17
  -2  -8  -2 5330.04 281.637  38
  -2   8  -2 6745.13 314.247  13
  -2  -8  -2 4725.10 265.782  33
  -2   8  -2 6133.64 278.947  33
  -2   8  -2 5801.71 296.719  29
  -2   8  -2 6035.33 303.073  18
  -2  -8  -2 7213.62 302.074   6
  -2   8  -4 115.887 95.6189   2
   2   8   4 50.7833 116.692  19
  -2   8  -4 205.035 126.614  18
  -2  -8  -4 245.739 110.942  38
  -2  -8  -4 162.776 92.5087  36
  -2   8  -4 347.522 114.571  36
  -2  -8  -4 145.260 90.6096  33
  -2   8  -4 11.1788 111.611  33
   2  -8   4 159.955 93.8927  21
  -2   8  -4 62.2970 131.605  13
   2   8   4 106.127 163.956  11
   2   8   4 88.5671 153.688  13
   2  -8   4 235.998 117.121   6
  -2  -8  -4 396.190 126.710   6
  -2   8  -6 5657.73 285.041   2
  -2   8  -6 5526.73 275.870   4
  -2  -8  -6 5821.85 345.856  39
  -2   8  -6 5535.62 288.604  34
  -2   8  -6 5354.97 296.162  36
  -2   8  -6 5452.64 293.626  32
  -2   8  -6 5541.90 297.918  27
  -2   8  -6 6027.05 309.599  18
  -2   8  -6 5774.07 295.880  13
   2  -8   6 5690.13 296.040   6
  -2  -8  -6 6387.19 305.097   6
  -2  -8  -8 2223.40 185.769  48
  -2   8  -8 2030.05 144.047   4
  -2   8  -8 2477.58 196.324  18
   2   8   8 2474.03 177.334  19
  -2  -8  -8 2435.64 280.413  39
  -2   8  -8 2065.53 164.246  34
  -2  -8  -8 2152.34 168.953  32
  -2   8  -8 2380.46 188.192  32
  -2   8  -8 2606.51 179.731  27
   2  -8   8 2185.08 176.055   6
   2   8   8 2851.28 211.108  13
  -2   8  -8 2108.04 168.435  13
  -2  -8 -10 12262.9 691.543  14
  -2  -8 -10 13655.9 682.099  32
   2   8  10 14617.2 697.119  10
   2   8  10 15007.8 681.017  19
  -2  -8 -10 13890.0 684.788  48
  -2  -8 -10 15210.4 734.399  39
  -2  -8 -12 497.791 255.469  39
   2  -8  12 1621.38 179.096   8
   2   8  12 1376.71 192.717  10
  -2  -8 -12 932.607 196.099  14
  -2  -8 -12 1605.20 196.562  48
  -2   8 -12 590.854 226.015  48
  -2   8 -12 1180.43 178.364  18
  -2   8 -12 1360.21 168.029  20
  -2   8 -12 1441.17 167.706  40
   2  -8  14 6912.86 338.675   8
   2   8  14 5673.70 350.514  10
  -2  -8 -14 5559.06 344.480  14
  -2   8 -14 5822.29 370.231  48
  -2  -8 -14 5345.81 345.287  48
  -2  -8 -14 5977.94 371.956  39
  -2   8 -14 6034.38 337.001  20
   2  -8  16 587.716 161.037   8
   2   8  16 531.089 190.634  10
  -2  -8 -16 262.544 173.793  14
  -2   8 -16 633.163 149.010  20
  -2  -8 -16 994.018 211.115  39
  -2   8 -18 712.707 270.660  48
  -2  -8 -18 216.242 238.119  48
   2   8  18 1157.51 219.422  10
  -2   8 -18 1178.15 171.529  40
   2  -8  18 1704.56 191.949   8
  -2   8 -20 1132.63 180.854  40
  -2   8 -20 1337.21 193.560  20
   2   8  22 342.044 242.806  10
  -2   8 -22 318.886 170.583  40
  -2  -8 -22 81.2865 209.791  25
  -2  -8 -22-7.68391 275.163  48
  -2   8 -22 180.525 308.995  48
  -2   8 -22-29.8657 268.944  32
  -2  -8 -22-4.19006 232.794  32
   2   8  24 10.4125 273.528  46
  -2  -8 -24-314.629 293.380  48
  -2   8 -24 181.777 327.846  48
   2   8  24 388.611 258.147  10
  -2   8 -24 235.240 289.218  32
  -2   8 -26 110.597 368.572  48
   2   8  26 125.123 299.803  46
  -2  -8 -26-87.0650 305.722  48
   2  -8  26-8.96223 224.252   9
  -2   8 -26 246.877 322.586  32
  -2  -8 -26-30.3114 262.787  32
   2  -8  28 113.992 234.922   9
  -2  -8 -28 19.1615 330.653  48
  -2   8 -28 171.176 404.134  48
   2  -8  30 220.342 224.702   9
   2   8  30 99.6155 293.537  46
  -2   8 -30 788.907 397.665  48
  -2  -8 -30-19.0544 323.115  48
  -2   8 -30 274.868 333.699  32
  -2  -8 -30-41.8595 275.822  32
  -2  -8 -30 100.843 277.742  36
  -2   8 -32 319.899 333.771  32
  -2  -8 -32-48.9297 253.458  32
  -2   8 -32-241.607 214.787  22
   2   8  32 53.3302 271.563  46
   2   8  34 531.120 265.759  46
  -2  -8 -34 235.953 240.518  32
  -2   8 -34 239.929 313.306  32
  -2   8 -34 456.515 338.686  36
  -2  -8 -34 187.025 254.972  36
  -2  -8 -36 327.541 225.157  32
  -2   8 -36-49.2523 270.856  39
  -2   8 -36 29.9210 179.001  22
   2   8  36 80.2674 234.816  46
  -2  -8 -36-221.770 234.304  36
  -2   8 -36 222.667 313.815  36
  -2  -8 -38 246.832 202.061  38
  -2   8 -38 132.795 244.621  39
  -2   8 -38 322.023 168.162  22
   2   8  38 783.382 280.648  11
  -2  -8 -38 234.775 178.424  37
  -2  -8 -38 251.644 190.140  36
  -2   8 -40 91.2628 215.062  39
  -2  -8 -40 21.1963 143.818  38
   2   8  40 91.4271 208.812  11
  -2   8 -40 250.280 139.898  22
  -2   9  41 60.2427 207.152  11
  -2  -9  41-9.49919 135.053  10
  -2   9  41 38.0281 192.940  13
  -2   9  41 131.434 169.658  17
   2   9 -41-128.619 194.696  39
  -2   9  39 71.7121 275.297  13
  -2  -9  39-151.271 204.964  10
  -2   9  39 182.167 254.919  11
  -2   9  39 134.122 210.732  17
   2   9 -37 5.69618 172.551  22
  -2   9  37 486.102 243.175  17
  -2   9  37 483.661 302.245  11
  -2   9  37 275.324 329.747  13
   2   9 -35-28.0038 192.967  22
   2   9 -35 24.2855 347.741  48
  -2   9  35 441.629 285.643  46
  -2   9  35 926.076 336.911  10
   2   9 -35 341.385 298.648  32
  -2  -9  33 465.442 240.151   9
  -2   9  33 534.754 347.642  10
   2   9 -33 128.847 360.813  48
  -2   9  33-16.9806 293.724  46
   2  -9 -33 220.287 291.322  48
   2  -9 -31 54.6969 288.645  12
  -2   9  31 322.509 350.370  10
  -2  -9  31 656.512 249.972   9
   2  -9 -31 191.236 310.695  48
  -2   9  31 133.539 304.468  46
   2   9 -31-151.950 390.335  48
  -2  -9  29 515.197 251.929   9
   2  -9 -29 19.0146 302.335  12
  -2   9  29 306.539 348.363  10
   2  -9 -29 22.1795 305.186  48
   2   9 -29 71.7425 380.311  48
  -2  -9  27-68.0080 228.319   9
   2  -9 -27 23.6394 293.896  12
  -2   9  27 581.315 322.610  10
   2  -9 -27-217.480 288.859  47
  -2   9  27 116.686 313.036  46
   2   9 -27 23.6153 352.695  47
  -2   9  25 2317.93 348.289  10
   2  -9 -25 1441.21 326.545  12
  -2   9  25 1582.25 343.072  46
   2   9 -25 2405.58 362.606  47
   2  -9 -25 1924.92 304.380  47
  -2   9  23 101.608 292.805  10
   2  -9 -23 561.905 280.526  12
  -2   9  23 268.157 285.958  46
   2   9 -23 64.4099 292.243  47
   2  -9 -23 538.984 252.704  47
  -2   9  21 2445.62 303.844  10
   2  -9 -21 1872.09 282.943  12
   2  -9 -21 1772.22 272.755   5
   2   9 -21 2095.29 189.128   1
   2   9 -21 119.501 282.407  47
  -2   9  21 725.433 280.666  46
   2  -9 -21 1557.19 243.466  47
  -2   9  19 11.5936 241.092  10
   2  -9 -19-128.906 218.689  12
   2  -9 -19-50.0325 221.704   5
   2   9 -19 163.932 144.306   1
  -2   9  19 106.222 224.650  46
   2   9 -19-19.7364 218.129  47
   2  -9 -19 2.84455 181.068  47
   2   9 -17 590.254 138.650  20
   2  -9 -17 492.412 170.799  47
   2   9 -17 10.9803 194.574  47
   2   9 -17 475.187 140.652   1
  -2  -9  17 580.036 163.982   8
   2   9 -15 1222.46 153.046   4
   2  -9 -15 1059.35 219.278  12
   2  -9 -15 1138.77 200.128   5
  -2  -9  15 1313.46 169.405   8
   2   9 -15 1151.72 166.083  18
   2   9 -15 1343.44 147.875  20
   2   9 -13 1714.98 165.733   4
   2  -9 -13 1778.20 227.722  12
  -2  -9  13 1469.80 171.528   8
   2  -9 -13 1227.34 204.599   5
   2   9 -13 1401.37 150.691  20
   2   9 -13 1206.54 160.503  18
   2   9 -11 1612.76 168.113   4
   2   9 -11 324.810 171.163   2
   2   9 -11 1716.57 145.619  20
   2  -9 -11 1719.50 218.983  12
  -2   9  11 169.004 232.610  10
  -2  -9  11 1416.84 166.870   8
   2  -9 -11 1512.36 195.511   5
   2  -9  -9 820.458 173.975   5
  -2  -9   9 691.849 146.864   8
   2   9  -9 29.6437 149.199   2
   2   9  -9 426.871 152.868   4
   2   9  -9 562.105 121.559  20
   2   9  -9 512.842 112.766  40
   2   9  -9 730.746 162.826  13
  -2   9   9 191.902 218.512  10
   2  -9  -9 809.358 203.374  12
   2   9  -7 6399.62 320.183  13
  -2   9   7 6528.59 365.217  11
   2  -9  -7 6079.49 336.076  12
  -2  -9   7 5900.31 306.481   6
   2  -9  -7 5145.25 308.249   5
  -2  -9   5 521.004 136.296   6
   2  -9  -5 486.515 135.064   5
   2   9  -5 51.4276 159.831   2
  -2  -9   5 453.007 97.5999  43
  -2   9   5 1003.92 199.415  19
  -2   9   5 387.017 153.024  18
  -2   9   5 791.525 245.963  11
   2  -9  -5 728.405 177.289  12
  -2   9   5 827.088 192.822  13
   2   9  -5 222.409 156.001  13
  -2   9   5 1031.79 202.695  17
   2   9  -3 10358.5 455.790  13
  -2  -9   3 10467.3 441.518   6
   2  -9  -3 10899.7 431.728   5
  -2   9   3 12251.6 472.030  17
  -2   9   3 9461.09 440.064  18
  -2   9   3 10433.2 469.848  19
  -2   9   3 11511.6 508.011  11
  -2   9   1 6151.28 341.508  17
  -2   9   1 5423.05 319.202  18
   2  -9  -1 6112.84 302.194   5
  -2  -9   1 6757.68 324.807   6
   2   9  -1 6501.09 338.999  13
  -2   9   1 6217.81 354.610  13
  -2   9  -1 3411.80 214.805  18
   2  -9   1 2917.50 168.734   5
  -2  -9  -1 2759.09 206.675   6
  -2   9  -1 3769.77 245.883  13
  -2   9  -3 4360.07 251.190  13
  -2   9  -3 4070.34 240.346  18
   2  -9   3 3515.70 207.016  21
  -2   9  -3 3740.05 225.634   2
   2  -9   3 3714.13 226.764   6
  -2  -9  -3 3823.15 234.542   6
  -2  -9  -3 3361.15 209.352  38
  -2   9  -5 6929.87 360.881  13
  -2   9  -5 6789.34 342.931  33
  -2   9  -5 6179.65 345.308  27
  -2   9  -5 7297.94 362.358  18
  -2   9  -5 7339.18 343.182   2
  -2   9  -5 7151.81 334.689   4
   2  -9   5 7125.03 349.341   6
  -2  -9  -5 7048.08 354.705   6
  -2  -9  -5 5815.81 340.022  38
  -2   9  -7 6005.86 307.353  36
  -2   9  -7 5461.39 306.481  13
  -2   9  -7 6015.10 305.175  32
  -2   9  -7 5687.84 300.552  27
  -2   9  -7 6147.98 325.051  18
   2   9   7 5206.28 305.705  19
  -2  -9  -7 5761.11 312.291   6
   2  -9   7 5390.09 305.638   6
  -2   9  -7 5307.13 293.619   2
  -2   9  -7 5505.23 282.335   4
  -2   9  -9 10621.5 480.084   4
  -2   9  -9 10752.1 520.534  40
  -2  -9  -9 8621.06 489.869  36
  -2   9  -9 10913.1 501.290  27
  -2  -9  -9 10877.2 561.540  39
  -2  -9  -9 8811.82 488.420  32
  -2   9  -9 10834.8 505.140  32
  -2   9  -9 11266.4 518.284  18
   2  -9   9 11278.4 499.475   6
  -2  -9 -11 5807.11 399.129  39
  -2  -9 -11 4761.06 320.380  48
  -2   9 -11 6106.74 330.208  20
  -2   9 -11 5863.84 330.011  18
  -2   9 -11 5726.03 326.826  40
  -2  -9 -13 1505.46 210.674  14
  -2  -9 -13 1487.21 186.855  32
  -2   9 -13 2140.50 216.328  32
   2   9  13 1892.16 210.993  10
  -2  -9 -13 1924.81 279.404  39
  -2  -9 -13 1791.24 200.161  48
  -2   9 -13 2059.86 198.975  18
  -2   9 -13 1965.17 190.397  20
   2  -9  13 2169.74 194.549   8
  -2  -9 -15 1180.21 219.131  14
  -2   9 -15 2719.36 244.161  32
   2   9  15 1502.14 223.535  10
   2  -9  15 2786.11 219.233   8
  -2  -9 -15 1641.85 223.321  48
  -2   9 -15 2297.20 261.142  48
  -2   9 -15 2455.53 208.015  20
  -2   9 -15 2675.88 205.888  40
   2   9  17 409.678 207.020  10
  -2   9 -17 715.023 212.274  32
  -2  -9 -17 98.0262 182.621  32
   2  -9  17 801.281 171.464   8
  -2   9 -17 565.032 157.340  40
  -2   9 -19 2071.64 339.645  48
  -2   9 -19 3666.79 254.698  40
  -2  -9 -21 7.79462 221.563  32
  -2   9 -21 70.3591 255.269  32
   2   9  21 323.063 245.149  10
  -2  -9 -21 135.541 263.958  48
  -2   9 -21 84.7343 296.002  48
  -2  -9 -21 44.7146 219.396  25
  -2   9 -21 239.644 174.077  40
  -2   9 -21 319.920 188.272  20
   2   9  23 695.822 261.660  10
  -2   9 -23 426.167 331.139  48
  -2  -9 -23 67.6542 280.110  48
  -2  -9 -23-49.5152 215.028  25
  -2   9 -23 184.615 282.974  32
  -2  -9 -23 52.3294 241.413  32
  -2   9 -23 596.080 191.192  40
  -2   9 -25 140.314 355.356  48
  -2  -9 -25 125.788 302.174  48
   2   9  25 138.260 291.995  46
   2   9  25 241.956 274.937  10
   2  -9  25-38.9757 224.002   9
  -2   9 -25 139.535 305.159  32
  -2  -9 -25 85.9781 251.824  32
   2  -9  27 112.489 232.299   9
   2   9  27 504.042 288.973  13
  -2  -9 -27 50.4909 312.770  48
  -2   9 -27 594.363 389.376  48
   2   9  29 865.549 305.794  13
   2  -9  29 553.043 238.460   9
  -2   9 -29 440.001 400.961  48
   2   9  29-24.3350 319.433  46
  -2  -9 -29 288.621 322.636  48
  -2  -9 -29 284.203 285.723  36
  -2  -9 -29 321.322 274.921  32
  -2   9 -29 254.271 340.700  32
   2   9  31 163.159 296.892  46
  -2   9 -31 92.5093 312.390  32
  -2  -9 -31 101.154 257.427  32
   2   9  33 244.141 289.401  46
  -2   9 -33 362.482 313.484  32
  -2   9 -33 276.207 325.571  36
  -2  -9 -33 509.613 257.708  36
  -2   9 -35-194.253 187.537  22
   2   9  35 219.988 255.672  46
  -2  -9 -35-11.2247 231.218  38
  -2   9 -35-139.110 289.479  39
   2   9  35 301.941 307.704  11
  -2   9 -37-94.9887 262.713  39
  -2  -9 -37 245.348 210.567  38
  -2   9 -37 501.177 179.622  22
   2   9  37 426.879 294.091  11
  -2   9 -39 286.481 152.898  22
  -2   9 -39 16.9025 242.050  39
  -2  -9 -39-22.9542 154.991  38
  -2  -9 -39-105.243 141.824  37
   2   9  39 42.9224 232.383  11
   2  10 -40-33.6701 217.304  39
  -2  10  40 333.281 185.922  17
  -2  10  40-10.8283 219.648  11
  -2 -10  40-300.801 162.152  10
  -2  10  40 2.31876 216.227  13
   2  10 -38 55.3467 159.158  22
  -2  10  38 7.48906 232.942  46
  -2  10  38 239.847 214.321  17
  -2  10  38 34.5555 288.707  13
  -2  10  38-22.5975 266.580  11
   2  10 -36 38.0822 180.089  22
  -2  10  36 206.576 331.154  13
  -2  10  36 428.037 297.279  11
  -2 -10  36 213.584 199.301   9
  -2  10  36 424.838 241.468  17
  -2  10  36 106.528 261.536  46
  -2  10  34 691.070 305.127  46
  -2  10  32 84.3988 307.301  46
  -2  10  32 177.838 341.811  10
  -2 -10  32 54.0210 228.847   9
  -2  10  30 369.321 315.769  46
   2 -10 -30-28.5137 305.335  12
  -2 -10  30 496.735 247.845   9
  -2  10  30 1008.63 351.311  10
  -2 -10  28 571.063 242.001   9
  -2  10  28 61.2953 339.432  10
   2 -10 -28 631.182 308.252  12
   2 -10 -26 1081.27 321.551  12
  -2  10  26 1452.85 347.318  10
  -2  10  26 1129.26 330.334  46
   2 -10 -24 1842.01 325.494  12
  -2  10  24 1016.83 344.640  10
  -2  10  24 1972.86 349.109  46
  -2  10  22 803.343 295.374  46
   2  10 -22 270.479 201.301  18
   2 -10 -22 727.226 285.966  12
  -2  10  22 214.022 312.355  10
   2  10 -20 2507.52 217.640   1
  -2  10  20 2965.66 331.226  10
   2 -10 -20 2898.16 310.489  12
   2 -10 -20 2017.36 296.012   5
   2  10 -18 510.894 157.831   1
   2 -10 -18 287.792 231.654  12
  -2  10  18 550.281 254.095  10
   2 -10 -18 161.787 217.020   5
   2  10 -18 252.804 181.020  18
   2  10 -16 2955.10 221.940   1
   2  10 -16 3115.33 222.724   4
   2  10 -16 3034.62 217.633  20
  -2 -10  16 2802.65 232.968   8
   2  10 -14 299.187 140.830   4
   2 -10 -14 210.944 210.777  12
  -2  10  14-3.30608 220.165  10
   2  10 -14 126.810 149.492  18
   2  10 -14 205.711 123.535  20
  -2 -10  14 201.122 150.039   8
   2 -10 -14-78.0193 180.775   5
   2  10 -12 1145.89 175.251   2
   2  10 -12 1477.92 173.639   4
   2 -10 -12 1174.76 223.971  12
  -2  10  12 2193.30 244.151  11
  -2  10  12 54.3616 236.819  10
   2  10 -12 1125.31 143.342  20
   2  10 -12 1042.86 157.628  18
  -2 -10  12 1115.83 166.142   8
   2 -10 -12 902.061 186.540   5
   2  10 -10 1092.91 169.736   4
   2  10 -10 966.661 171.144   2
  -2  10  10 1981.11 244.108  11
  -2  10  10 11.0023 226.583  10
   2 -10 -10 1082.57 217.472  12
   2  10 -10 983.913 136.898  20
  -2 -10  10 1025.84 159.948   8
   2 -10 -10 713.795 178.665   5
  -2 -10   8 397.581 150.942   6
   2 -10  -8 142.038 164.097   5
   2  10  -8 12.8524 175.504  13
   2 -10  -8 488.281 205.241  12
  -2  10   8 313.537 130.448  18
   2  10  -8 292.257 170.716   4
   2  10  -8 7.02159 164.240   2
  -2  10   6 2098.54 289.370  11
   2 -10  -6 1858.72 226.748  12
   2  10  -6 2960.53 225.321  13
  -2  10   6 1305.02 239.421  13
   2 -10  -6 1811.47 188.821   5
  -2  10   6 1966.66 243.281  19
  -2  10   6 2599.60 242.391  17
  -2  10   6 1705.55 186.092  18
  -2 -10   4 918.162 159.644  21
  -2  10   4 366.823 292.889  11
  -2  10   4 1130.17 229.837  13
   2  10  -4 849.093 186.510  13
  -2  10   4 1067.77 217.018  17
  -2 -10   4 244.252 152.722   6
   2 -10  -4 518.169 150.934   5
  -2  10   4 573.095 155.765  18
  -2  10   4 1546.46 222.814  19
  -2 -10   2 2467.64 194.012  21
  -2  10   2 1366.02 250.938  13
   2 -10  -2 2209.19 171.689   5
  -2 -10   2 2088.37 189.797   6
  -2  10   2 3091.04 231.451  17
  -2  10   2 2051.42 187.572  18
  -2  10   2 2454.79 242.106  19
   2  10  -2 2253.02 215.613  13
  -2  10   0 1735.39 179.774  18
  -2  10   0 1528.12 224.037  19
  -2  10   0 1718.10 204.150  17
   2 -10   2 6207.36 320.243  21
  -2  10  -2 6506.53 366.187  13
  -2  10  -2 5512.04 342.181  18
   2 -10   2 6409.38 337.071   6
  -2 -10  -4 350.497 129.445  38
  -2  10  -4 270.848 186.487  13
  -2 -10  -4 709.560 159.301   6
   2 -10   4 703.516 143.870   6
   2 -10   4 351.065 118.500  21
   2  10   4 126.088 226.852  11
   2  10   4 9.81293 196.219  13
  -2  10  -4 567.194 162.231  18
  -2  10  -4 439.437 141.193   2
  -2  10  -6 3919.75 247.983  13
  -2 -10  -6 3926.00 243.142   6
   2 -10   6 3255.45 230.243   6
  -2  10  -6 3103.27 216.751  27
  -2 -10  -6 3277.03 225.434  38
  -2  10  -6 3248.40 241.857  18
  -2  10  -6 3262.17 203.188   4
  -2  10  -6 3449.52 217.307   2
  -2  10  -8 1135.95 171.433  13
  -2  10  -8 1302.66 142.885  27
  -2  10  -8 1103.15 183.201  18
  -2  10  -8 991.962 144.769   2
  -2  10  -8 1326.25 125.310   4
   2 -10   8 1046.78 162.021   6
  -2 -10  -8 1418.33 171.920   6
  -2 -10  -8 1041.76 166.856  38
   2 -10  10 1416.12 166.083   6
  -2 -10 -10 2026.97 180.483   6
  -2 -10 -10 2144.94 273.265  39
  -2  10 -10 1189.31 189.195  40
  -2  10 -10 1475.39 193.974  18
   2  10  10 1510.30 175.834  19
  -2  10 -12 415.427 158.777  20
   2  10  12 59.4364 151.216  19
  -2 -10 -12 200.356 183.630  14
   2  10  12 102.546 192.817  13
   2 -10  14 5575.16 320.937   8
  -2  10 -14 6362.33 324.963  40
  -2  10 -16-34.6470 153.359  40
   2 -10  16-67.9611 168.469   8
  -2 -10 -16 25.0136 191.561  14
  -2  10 -18 162.858 220.319  32
   2  10  18 719.399 233.901  13
[truncated: 2,468,902 more chars]
