# Supplementary material for: Encapsulation within a coordination cage modulates the reactivity of redox-active dyes
Source: Commun Chem. 2022 Mar 30;5:44. doi: 10.1038/s42004-022-00658-8 (PMC9814915; doi:10.1038/s42004-022-00658-8)
Supplement: Supplementary file 3 — Supplementary Data 1 [file 42004_2022_658_MOESM3_ESM.zip › 42c1.cif]

 
data_rk123-sq
# Structure Linda JW Shimon
# Michael Bialek Rafal Klajn
 
_audit_creation_method            SHELXL-2013
_chemical_name_systematic
;
 ?
;
_chemical_name_common             ?
_chemical_melting_point           ?
_chemical_formula_moiety         'C96 H144 N36 Pd6,2(C12 H6 N O4),12(N O3),12(O)+solvent'
_chemical_formula_sum
 'C120 H156 N45 O41 Pd6' 
_chemical_formula_weight          3523.29

loop_
 _atom_type_symbol
 _atom_type_description
 _atom_type_scat_dispersion_real
 _atom_type_scat_dispersion_imag
 _atom_type_scat_source
 'C'  'C'   0.0181   0.0091
 'International Tables Vol C Tables 4.2.6.8 and 6.1.1.4'
 'H'  'H'   0.0000   0.0000
 'International Tables Vol C Tables 4.2.6.8 and 6.1.1.4'
 'N'  'N'   0.0311   0.0180
 'International Tables Vol C Tables 4.2.6.8 and 6.1.1.4'
 'O'  'O'   0.0492   0.0322
 'International Tables Vol C Tables 4.2.6.8 and 6.1.1.4'
 'Pd'  'Pd'   0.1215   3.9337
 'International Tables Vol C Tables 4.2.6.8 and 6.1.1.4'
 
_space_group_crystal_system       triclinic
_space_group_IT_number            2
_space_group_name_H-M_alt         'P -1'
_space_group_name_Hall            '-P 1'
 
_shelx_space_group_comment
;
The symmetry employed for this shelxl refinement is uniquely defined
by the following loop, which should always be used as a source of
symmetry information in preference to the above space-group names.
They are only intended as comments.
;
 
loop_
 _space_group_symop_operation_xyz
 'x, y, z'
 '-x, -y, -z'
 
_cell_length_a                    16.6540(3)
_cell_length_b                    17.4747(3)
_cell_length_c                    18.1411(3)
_cell_angle_alpha                 86.5240(10)
_cell_angle_beta                  76.625(2)
_cell_angle_gamma                 62.575(2)
_cell_volume                      4552.60(16)
_cell_formula_units_Z             1
_cell_measurement_temperature     100(2)
_cell_measurement_reflns_used   37711
_cell_measurement_theta_min     3.4590
_cell_measurement_theta_max     75.9610
 
_exptl_crystal_description        plate 
_exptl_crystal_colour             blue 
_exptl_crystal_density_meas       ? 
_exptl_crystal_density_method     ?              
_exptl_crystal_density_diffrn     1.285          
_exptl_crystal_F_000              1795
_exptl_transmission_factor_min    ?                                             
_exptl_transmission_factor_max    ?                                             
_exptl_crystal_size_max           0.120
_exptl_crystal_size_mid           0.120
_exptl_crystal_size_min           0.040
_exptl_absorpt_coefficient_mu     5.323
_shelx_estimated_absorpt_T_min    0.568
_shelx_estimated_absorpt_T_max    0.815
_exptl_absorpt_correction_T_min                   0.61960
_exptl_absorpt_correction_T_max                   1.00000
_exptl_absorpt_correction_type            multi-scan
_exptl_absorpt_process_details
;
CrysAlisPro 1.171.40.69a (Rigaku Oxford Diffraction, 2020)
Empirical absorption correction using spherical harmonics,
 implemented in SCALE3 ABSPACK scaling algorithm.
;
_oxdiff_exptl_absorpt_empirical_full_min           0.595
_oxdiff_exptl_absorpt_empirical_full_max           2.737
_oxdiff_exptl_absorpt_empirical_details
;
Empirical correction (ABSPACK) includes:
- Absorption correction using spherical harmonics
- Frame scaling
;
 
_exptl_special_details
;
 ?
;
 
_diffrn_ambient_temperature       100(2)
_diffrn_radiation_wavelength      1.54184
_diffrn_radiation_type            CuK\a
_diffrn_source                    'micro-focus sealed X-ray tube'                       
_diffrn_measurement_device_type   'Rigaku XtaLAB AFC12 (RINC): Kappa dual home/near' 
_diffrn_measurement_method        '\w scans' 
_diffrn_detector_area_resol_mean  ? 
_diffrn_reflns_number             71102
_diffrn_reflns_av_unetI/netI      0.0574
_diffrn_reflns_av_R_equivalents   0.0849
_diffrn_reflns_limit_h_min        -20
_diffrn_reflns_limit_h_max        20
_diffrn_reflns_limit_k_min        -22
_diffrn_reflns_limit_k_max        21
_diffrn_reflns_limit_l_min        -21
_diffrn_reflns_limit_l_max        22
_diffrn_reflns_theta_min          3.491
_diffrn_reflns_theta_max          76.623
_diffrn_reflns_theta_full         67.684
_diffrn_measured_fraction_theta_max   0.969
_diffrn_measured_fraction_theta_full  0.989
_diffrn_reflns_Laue_measured_fraction_max    0.969
_diffrn_reflns_Laue_measured_fraction_full   0.989
_diffrn_reflns_point_group_measured_fraction_max   0.969
_diffrn_reflns_point_group_measured_fraction_full  0.989
_reflns_number_total              18556
_reflns_number_gt                 16465
_reflns_threshold_expression      'I > 2\s(I)'
_reflns_Friedel_coverage          0.000
_reflns_Friedel_fraction_max      .
_reflns_Friedel_fraction_full     .
 
_reflns_special_details
;
 Reflections were merged by SHELXL according to the crystal
 class for the calculation of statistics and refinement.
 
 _reflns_Friedel_fraction is defined as the number of unique
 Friedel pairs measured divided by the number that would be
 possible theoretically, ignoring centric projections and
 systematic absences.
;
 
_computing_data_collection        'CrysAlisPro 1.171.40.69a (Rigaku OD, 2020)'
_computing_cell_refinement        'CrysAlisPro 1.171.40.69a (Rigaku OD, 2020)'
_computing_data_reduction         'CrysAlisPro 1.171.40.69a (Rigaku OD, 2020)'
_computing_structure_solution     'SHELXT-2013 (Sheldrick, 2013)'
_computing_structure_refinement   'SHELXL-2013 (Sheldrick, 2013)'
_computing_molecular_graphics     'Olex2 (Dolomanov 2016)'
_computing_publication_material   'SHELXL-2013 (Sheldrick, 2013)'
 
_refine_special_details
;
 ?
;
_refine_ls_structure_factor_coef  Fsqd
_refine_ls_matrix_type            full
_refine_ls_weighting_scheme       calc
_refine_ls_weighting_details
'w=1/[\s^2^(Fo^2^)+(0.1924P)^2^+2.9741P] where P=(Fo^2^+2Fc^2^)/3'
_atom_sites_solution_primary      ?
_atom_sites_solution_secondary    ?
_atom_sites_solution_hydrogens    geom
_refine_ls_hydrogen_treatment     constr
_refine_ls_extinction_method      none
_refine_ls_extinction_coef        .
_refine_ls_number_reflns          18556
_refine_ls_number_parameters      1040
_refine_ls_number_restraints      211
_refine_ls_R_factor_all           0.0875
_refine_ls_R_factor_gt            0.0835
_refine_ls_wR_factor_ref          0.2573
_refine_ls_wR_factor_gt           0.2491
_refine_ls_goodness_of_fit_ref    1.085
_refine_ls_restrained_S_all       1.108
_refine_ls_shift/su_max           0.001
_refine_ls_shift/su_mean          0.000
 
loop_
 _atom_site_label
 _atom_site_type_symbol
 _atom_site_fract_x
 _atom_site_fract_y
 _atom_site_fract_z
 _atom_site_U_iso_or_equiv
 _atom_site_adp_type
 _atom_site_occupancy
 _atom_site_site_symmetry_order  
 _atom_site_calc_flag
 _atom_site_refinement_flags_posn
 _atom_site_refinement_flags_adp
 _atom_site_refinement_flags_occupancy
 _atom_site_disorder_assembly
 _atom_site_disorder_group
Pd1 Pd 0.80157(2) 0.20926(2) 0.90045(2) 0.04120(13) Uani 1 1 d . . . . .
Pd2 Pd 0.41625(2) 0.90298(2) 0.70840(2) 0.04216(13) Uani 1 1 d . . . . .
Pd3 Pd -0.01372(2) 0.68533(2) 0.76180(2) 0.04392(14) Uani 1 1 d . . . . .
N1 N -0.1469(3) 0.7831(4) 0.7701(4) 0.0643(14) Uani 1 1 d . . . . .
N2 N -0.0621(3) 0.6638(4) 0.8718(3) 0.0574(11) Uani 1 1 d . . . . .
N3 N 0.7814(3) 0.2629(3) 1.0050(3) 0.0515(10) Uani 1 1 d . . . . .
N4 N 0.9384(3) 0.1403(3) 0.9042(3) 0.0564(12) Uani 1 1 d . . . . .
N5 N 0.4448(4) 0.9182(3) 0.8097(3) 0.0534(11) Uani 1 1 d . . . . .
N7 N 0.0318(3) 0.7070(3) 0.6531(3) 0.0489(10) Uani 1 1 d . . . . .
N6 N 0.3529(5) 1.0356(3) 0.7094(4) 0.0691(15) Uani 1 1 d . . . . .
N8 N 0.1050(3) 0.7451(3) 0.5541(3) 0.0487(9) Uani 1 1 d . . . . .
N9 N 0.1971(3) 0.8554(3) 0.3154(3) 0.0516(10) Uani 1 1 d . . . . .
N10 N 0.1822(3) 0.8460(3) 0.2001(3) 0.0510(10) Uani 1 1 d . . . . .
N11 N 0.3247(3) 0.8623(3) 0.5274(2) 0.0468(9) Uani 1 1 d . . . . .
N12 N 0.3862(3) 0.8906(3) 0.6090(3) 0.0486(10) Uani 1 1 d . . . . .
N13 N 0.1179(3) 0.5934(3) 0.7591(3) 0.0449(9) Uani 1 1 d . . . . .
N14 N 0.2618(3) 0.5347(3) 0.7677(3) 0.0438(9) Uani 1 1 d . . . . .
N15 N 0.4842(3) 0.6459(3) 0.7389(3) 0.0437(9) Uani 1 1 d . . . . .
N16 N 0.4747(3) 0.7730(3) 0.7132(3) 0.0436(9) Uani 1 1 d . . . . .
N17 N 0.5464(3) 0.3712(3) 0.8549(3) 0.0502(10) Uani 1 1 d . . . . .
N18 N 0.6662(3) 0.2782(3) 0.8959(3) 0.0446(9) Uani 1 1 d . . . . .
C1 C -0.2023(6) 0.7810(8) 0.8430(7) 0.135(6) Uani 1 1 d D . . . .
H1A H -0.2562 0.7757 0.8344 0.162 Uiso 1 1 calc DR U . . .
H1B H -0.2271 0.8375 0.8702 0.162 Uiso 1 1 calc R U . . .
C2 C -0.1596(6) 0.7149(10) 0.8926(6) 0.141(6) Uani 1 1 d D . . . .
H2A H -0.1754 0.7429 0.9434 0.169 Uiso 1 1 calc R U . . .
H2B H -0.1883 0.6757 0.8978 0.169 Uiso 1 1 calc R U . . .
C3 C -0.1463(6) 0.8662(5) 0.7647(7) 0.098(3) Uani 1 1 d . . . . .
H3A H -0.1070 0.8677 0.7158 0.147 Uiso 1 1 calc R U . . .
H3B H -0.1216 0.8745 0.8060 0.147 Uiso 1 1 calc R U . . .
H3C H -0.2098 0.9124 0.7688 0.147 Uiso 1 1 calc R U . . .
C4 C -0.1897(6) 0.7747(8) 0.7096(8) 0.126(5) Uani 1 1 d . . . . .
H4A H -0.2413 0.7619 0.7323 0.188 Uiso 1 1 calc R U . . .
H4B H -0.1429 0.7277 0.6729 0.188 Uiso 1 1 calc DR U . . .
H4C H -0.2129 0.8288 0.6837 0.188 Uiso 1 1 calc R U . . .
C5 C -0.0487(12) 0.5780(8) 0.8810(6) 0.136(5) Uani 1 1 d . . . . .
H5A H -0.0931 0.5764 0.9264 0.203 Uiso 1 1 calc R U . . .
H5B H 0.0148 0.5407 0.8866 0.203 Uiso 1 1 calc R U . . .
H5C H -0.0586 0.5576 0.8364 0.203 Uiso 1 1 calc R U . . .
C6 C -0.0177(6) 0.6825(8) 0.9237(5) 0.088(3) Uani 1 1 d . . . . .
H6A H 0.0458 0.6359 0.9185 0.132 Uiso 1 1 calc R U . . .
H6B H -0.0532 0.6871 0.9759 0.132 Uiso 1 1 calc R U . . .
H6C H -0.0159 0.7372 0.9114 0.132 Uiso 1 1 calc R U . . .
C7 C 0.8761(4) 0.2382(5) 1.0169(4) 0.0638(16) Uani 1 1 d . . . . .
H7A H 0.8731 0.2434 1.0716 0.077 Uiso 1 1 calc R U . . .
H7B H 0.8999 0.2773 0.9899 0.077 Uiso 1 1 calc R U . . .
C8 C 0.9396(4) 0.1471(5) 0.9869(4) 0.0628(16) Uani 1 1 d . . . . .
H8A H 0.9187 0.1075 1.0165 0.075 Uiso 1 1 calc R U . . .
H8B H 1.0036 0.1307 0.9916 0.075 Uiso 1 1 calc R U . . .
C9 C 0.7319(5) 0.2288(5) 1.0641(4) 0.0614(14) Uani 1 1 d . . . . .
H9A H 0.7314 0.2473 1.1142 0.092 Uiso 1 1 calc R U . . .
H9B H 0.7633 0.1655 1.0587 0.092 Uiso 1 1 calc R U . . .
H9C H 0.6678 0.2506 1.0588 0.092 Uiso 1 1 calc R U . . .
C10 C 0.7281(5) 0.3582(4) 1.0111(4) 0.0674(16) Uani 1 1 d . . . . .
H10A H 0.6665 0.3757 1.0016 0.101 Uiso 1 1 calc R U . . .
H10B H 0.7613 0.3827 0.9735 0.101 Uiso 1 1 calc R U . . .
H10C H 0.7212 0.3794 1.0621 0.101 Uiso 1 1 calc R U . . .
C11 C 0.9807(5) 0.0482(4) 0.8816(4) 0.0650(16) Uani 1 1 d . . . . .
H11A H 0.9879 0.0415 0.8268 0.098 Uiso 1 1 calc R U . . .
H11B H 0.9406 0.0237 0.9089 0.098 Uiso 1 1 calc R U . . .
H11C H 1.0417 0.0180 0.8940 0.098 Uiso 1 1 calc R U . . .
C12 C 0.9925(5) 0.1809(5) 0.8558(4) 0.0696(18) Uani 1 1 d . . . . .
H12A H 1.0565 0.1526 0.8622 0.104 Uiso 1 1 calc R U . . .
H12B H 0.9637 0.2424 0.8709 0.104 Uiso 1 1 calc R U . . .
H12C H 0.9927 0.1744 0.8024 0.104 Uiso 1 1 calc R U . . .
C13 C 0.3962(7) 1.0127(5) 0.8301(5) 0.082(2) Uani 1 1 d . . . . .
H13A H 0.3324 1.0290 0.8604 0.099 Uiso 1 1 calc R U . . .
H13B H 0.4295 1.0262 0.8618 0.099 Uiso 1 1 calc R U . . .
C14 C 0.3914(7) 1.0623(5) 0.7641(6) 0.090(3) Uani 1 1 d . . . . .
H14A H 0.4544 1.0544 0.7389 0.108 Uiso 1 1 calc R U . . .
H14B H 0.3515 1.1243 0.7793 0.108 Uiso 1 1 calc R U . . .
C15 C 0.4118(7) 0.8730(6) 0.8712(4) 0.076(2) Uani 1 1 d . . . . .
H15A H 0.4188 0.8886 0.9195 0.113 Uiso 1 1 calc R U . . .
H15B H 0.4484 0.8105 0.8605 0.113 Uiso 1 1 calc R U . . .
H15C H 0.3461 0.8901 0.8744 0.113 Uiso 1 1 calc R U . . .
C16 C 0.5465(5) 0.8845(6) 0.8010(5) 0.082(2) Uani 1 1 d . . . . .
H16A H 0.5677 0.9210 0.7677 0.123 Uiso 1 1 calc R U . . .
H16B H 0.5791 0.8252 0.7788 0.123 Uiso 1 1 calc R U . . .
H16C H 0.5597 0.8849 0.8509 0.123 Uiso 1 1 calc R U . . .
C17 C 0.3747(9) 1.0716(5) 0.6379(6) 0.106(3) Uani 1 1 d . . . . .
H17A H 0.3499 1.0566 0.6001 0.159 Uiso 1 1 calc R U . . .
H17B H 0.4422 1.0479 0.6203 0.159 Uiso 1 1 calc R U . . .
H17C H 0.3465 1.1345 0.6449 0.159 Uiso 1 1 calc R U . . .
C18 C 0.2518(7) 1.0681(5) 0.7346(8) 0.114(4) Uani 1 1 d . . . . .
H18A H 0.2355 1.0612 0.7892 0.171 Uiso 1 1 calc R U . . .
H18B H 0.2323 1.0355 0.7071 0.171 Uiso 1 1 calc R U . . .
H18C H 0.2203 1.1294 0.7242 0.171 Uiso 1 1 calc R U . . .
C19 C 0.1822(3) 0.6092(3) 0.7724(3) 0.0427(10) Uani 1 1 d . . . . .
H19 H 0.1746 0.6649 0.7838 0.051 Uiso 1 1 calc R U . . .
C20 C 0.1555(4) 0.5048(3) 0.7455(3) 0.0493(12) Uani 1 1 d . . . . .
H20 H 0.1238 0.4753 0.7341 0.059 Uiso 1 1 calc R U . . .
C21 C 0.2442(4) 0.4683(3) 0.7511(4) 0.0507(12) Uani 1 1 d . . . . .
H21 H 0.2867 0.4085 0.7450 0.061 Uiso 1 1 calc R U . . .
C22 C 0.3478(3) 0.5268(3) 0.7788(3) 0.0438(10) Uani 1 1 d . . . . .
C23 C 0.4036(4) 0.4534(3) 0.8124(3) 0.0466(11) Uani 1 1 d . . . . .
H23 H 0.3849 0.4102 0.8287 0.056 Uiso 1 1 calc R U . . .
C24 C 0.4874(4) 0.4461(3) 0.8210(3) 0.0476(11) Uani 1 1 d . . . . .
C25 C 0.5154(4) 0.5083(3) 0.7979(3) 0.0492(12) Uani 1 1 d . . . . .
H25 H 0.5728 0.5024 0.8047 0.059 Uiso 1 1 calc R U . . .
C26 C 0.4572(4) 0.5806(3) 0.7641(3) 0.0451(10) Uani 1 1 d . . . . .
C27 C 0.3727(4) 0.5904(3) 0.7547(3) 0.0455(11) Uani 1 1 d . . . . .
H27 H 0.3331 0.6398 0.7323 0.055 Uiso 1 1 calc R U . . .
C28 C 0.6313(4) 0.3507(3) 0.8614(3) 0.0459(11) Uani 1 1 d . . . . .
H28 H 0.6630 0.3839 0.8435 0.055 Uiso 1 1 calc R U . . .
C29 C 0.5263(6) 0.3070(5) 0.8864(7) 0.094(3) Uani 1 1 d . . . . .
H29 H 0.4703 0.3033 0.8898 0.113 Uiso 1 1 calc R U . . .
C30 C 0.6008(5) 0.2502(4) 0.9114(5) 0.074(2) Uani 1 1 d . . . . .
H30 H 0.6067 0.1989 0.9359 0.089 Uiso 1 1 calc R U . . .
C31 C 0.4262(3) 0.7302(3) 0.7389(3) 0.0413(9) Uani 1 1 d . . . . .
H31 H 0.3604 0.7556 0.7548 0.050 Uiso 1 1 calc R U . . .
C32 C 0.5746(4) 0.6343(3) 0.7114(4) 0.0531(12) Uani 1 1 d . . . . .
H32 H 0.6303 0.5814 0.7052 0.064 Uiso 1 1 calc R U . . .
C33 C 0.5668(4) 0.7140(3) 0.6952(4) 0.0519(12) Uani 1 1 d . . . . .
H33 H 0.6170 0.7267 0.6747 0.062 Uiso 1 1 calc R U . . .
C34 C 0.0844(3) 0.7464(3) 0.6311(3) 0.0464(11) Uani 1 1 d . . . . .
H34 H 0.1042 0.7712 0.6637 0.056 Uiso 1 1 calc R U . . .
C35 C 0.0179(5) 0.6805(4) 0.5896(4) 0.0587(14) Uani 1 1 d . . . . .
H35 H -0.0173 0.6506 0.5890 0.070 Uiso 1 1 calc R U . . .
C36 C 0.0628(4) 0.7041(4) 0.5281(4) 0.0603(14) Uani 1 1 d . . . . .
H36 H 0.0649 0.6943 0.4766 0.072 Uiso 1 1 calc R U . . .
C37 C 0.1601(4) 0.7818(3) 0.5086(3) 0.0471(11) Uani 1 1 d . . . . .
C38 C 0.2177(4) 0.8011(3) 0.5404(3) 0.0470(11) Uani 1 1 d . . . . .
H38 H 0.2237 0.7875 0.5910 0.056 Uiso 1 1 calc R U . . .
C39 C 0.2661(3) 0.8407(3) 0.4961(3) 0.0456(11) Uani 1 1 d . . . . .
C40 C 0.2608(4) 0.8588(3) 0.4215(3) 0.0474(11) Uani 1 1 d . . . . .
H40 H 0.2949 0.8854 0.3916 0.057 Uiso 1 1 calc R U . . .
C41 C 0.2038(4) 0.8364(3) 0.3918(3) 0.0481(12) Uani 1 1 d . . . . .
C42 C 0.1522(4) 0.7995(3) 0.4347(3) 0.0488(11) Uani 1 1 d . . . . .
H42 H 0.1122 0.7866 0.4139 0.059 Uiso 1 1 calc R U . . .
C44 C 0.1830(4) 0.8100(4) 0.2663(3) 0.0488(12) Uani 1 1 d . . . . .
H44 H 0.1750 0.7598 0.2778 0.059 Uiso 1 1 calc R U . . .
C45 C 0.2049(5) 0.9237(4) 0.2782(4) 0.0615(15) Uani 1 1 d . . . . .
H45 H 0.2151 0.9667 0.2981 0.074 Uiso 1 1 calc R U . . .
C46 C 0.1947(5) 0.9166(4) 0.2071(3) 0.0601(15) Uani 1 1 d . . . . .
H46 H 0.1962 0.9552 0.1682 0.072 Uiso 1 1 calc R U . . .
C47 C 0.3229(4) 0.8690(3) 0.6010(3) 0.0467(11) Uani 1 1 d . . . . .
H47 H 0.2815 0.8594 0.6417 0.056 Uiso 1 1 calc R U . . .
C48 C 0.3949(4) 0.8797(4) 0.4874(3) 0.0566(13) Uani 1 1 d . . . . .
H48 H 0.4137 0.8792 0.4337 0.068 Uiso 1 1 calc R U . . .
C49 C 0.4312(5) 0.8971(4) 0.5373(4) 0.0596(14) Uani 1 1 d . . . . .
H49 H 0.4807 0.9119 0.5255 0.072 Uiso 1 1 calc R U . . .
C51 C 0.2967(3) 0.5713(3) 0.4012(3) 0.101(2) Uani 1 1 d G U . . .
H51 H 0.2903 0.5807 0.3503 0.121 Uiso 1 1 calc R U . . .
C52 C 0.2468(3) 0.5353(3) 0.4497(4) 0.134(3) Uani 1 1 d G U . . .
C53 C 0.2561(4) 0.5216(3) 0.5242(4) 0.157(4) Uani 1 1 d G U . . .
H53 H 0.2220 0.4970 0.5573 0.189 Uiso 1 1 calc R U . . .
C54 C 0.3151(4) 0.5438(3) 0.5503(3) 0.146(4) Uani 1 1 d G U . . .
H54 H 0.3215 0.5344 0.6012 0.175 Uiso 1 1 calc R U . . .
C55 C 0.3650(3) 0.5798(2) 0.5018(2) 0.127(2) Uani 1 1 d G U . . .
C50 C 0.3557(2) 0.59353(19) 0.4273(2) 0.092(2) Uani 1 1 d G U . . .
O42 O 0.4056(3) 0.6295(2) 0.3789(2) 0.0842(15) Uani 1 1 d G U . . .
C61 C 0.4646(3) 0.6517(3) 0.4050(3) 0.101(2) Uani 1 1 d DG U . . .
C56 C 0.4739(3) 0.6380(3) 0.4795(3) 0.125(3) Uani 1 1 d DG U . . .
N41 N 0.4240(4) 0.6020(3) 0.5279(2) 0.127(2) Uani 1 1 d G U . . .
C57 C 0.5359(7) 0.6581(7) 0.5046(7) 0.161(4) Uani 1 1 d D U . . .
H57 H 0.5444 0.6485 0.5549 0.193 Uiso 1 1 calc R U . . .
C58 C 0.5848(7) 0.6930(7) 0.4525(7) 0.171(5) Uani 1 1 d D U . . .
H58 H 0.6261 0.7088 0.4680 0.205 Uiso 1 1 calc R U . . .
C59 C 0.5737(8) 0.7048(6) 0.3788(7) 0.152(4) Uani 1 1 d D U . . .
C60 C 0.5119(7) 0.6856(5) 0.3537(5) 0.118(3) Uani 1 1 d D U . . .
H60 H 0.5031 0.6956 0.3035 0.141 Uiso 1 1 calc R U . . .
O41 O 0.4342(9) 0.5868(10) 0.5968(6) 0.215(6) Uani 1 1 d . U . . .
O43 O 0.1943(8) 0.5128(7) 0.4213(8) 0.171(4) Uani 1 1 d . U . . .
O44 O 0.6258(8) 0.7327(6) 0.3281(10) 0.180(4) Uani 1 1 d . U . . .
N179 N 0.7954(7) 0.4343(7) 0.8051(7) 0.077(3) Uani 0.5 1 d D . P . .
O80 O 0.8178(10) 0.3620(8) 0.8307(13) 0.135(7) Uani 0.5 1 d D . P . .
O81 O 0.8435(12) 0.4720(10) 0.8049(12) 0.126(6) Uani 0.5 1 d D . P . .
O82 O 0.7273(6) 0.4667(7) 0.7781(7) 0.081(3) Uani 0.5 1 d D . P . .
O50 O 0.0881(3) 0.8382(4) 0.8080(4) 0.0899(17) Uani 1 1 d D . . . .
O51 O 0.2135(3) 0.7791(2) 0.7218(2) 0.0536(9) Uani 1 1 d D . . . .
O52 O 0.1883(5) 0.8903(4) 0.7854(4) 0.0959(19) Uani 1 1 d D . . . .
N149 N 0.1623(3) 0.8362(3) 0.7727(3) 0.0558(11) Uani 1 1 d D . . . .
O60 O 0.1748(5) 1.0050(5) 0.9439(4) 0.115(3) Uani 1 1 d D . . . .
O61 O 0.1758(10) 1.0833(6) 1.0279(10) 0.223(8) Uani 1 1 d D . . . .
O62 O 0.2461(5) 0.9472(4) 1.0311(4) 0.102(2) Uani 1 1 d D . . . .
N159 N 0.1984(4) 1.0124(3) 1.0015(3) 0.0614(12) Uani 1 1 d D . . . .
N174 N 0.0187(9) 1.0070(9) 0.5675(7) 0.079(3) Uani 0.5 1 d D U P A -2
O70 O 0.0369(10) 1.0145(11) 0.6315(7) 0.127(5) Uani 0.5 1 d D U P A -2
O71 O 0.0489(11) 1.0397(10) 0.5088(8) 0.114(5) Uani 0.5 1 d D U P A -2
O72 O -0.0275(7) 0.9678(6) 0.5631(6) 0.091(3) Uani 0.5 1 d D U P A -2
O75 O 0.0976(12) 1.0767(11) 0.5042(10) 0.118(5) Uani 0.5 1 d . U P B 3
N189 N 0.5707(7) 0.6296(8) 0.9255(7) 0.076(3) Uani 0.5 1 d D . P . .
O90 O 0.6397(12) 0.648(2) 0.9112(18) 0.46(5) Uani 0.5 1 d D U P . .
O92 O 0.5045(6) 0.6671(5) 0.9013(4) 0.0538(18) Uani 0.5 1 d D . P . .
O91 O 0.5886(12) 0.5555(7) 0.9613(8) 0.119(6) Uani 0.5 1 d D U P . .
O111 O 0.2115(9) 0.4547(18) 0.9462(6) 0.219(12) Uani 0.65 1 d . . P C 1
O113 O 0.4020(9) 1.0846(12) 0.3898(8) 0.145(7) Uani 0.67(2) 1 d . . P D 1
O114 O 0.3464(16) 1.1411(17) 0.4323(9) 0.090(10) Uani 0.33(2) 1 d . . P D 2
O116 O 0.1420(16) 0.4351(15) 0.9396(13) 0.020(4) Uiso 0.1 1 d . . P E 2
O112 O 0.2836(12) 0.3743(9) 0.9216(9) 0.058(4) Uani 0.25 1 d . . P F 2
O110 O 0.1103(11) 0.3360(9) 0.8561(12) 0.246(12) Uani 0.852(14) 1 d . . P G 1
O117 O 0.2329(14) 0.2994(14) 0.8681(11) 0.035(7) Uiso 0.148(14) 1 d . . P G 2
O115 O 0.0725(8) 0.6027(6) 1.0801(5) 0.136(3) Uani 1 1 d . . . . .
O100 O -0.0299(12) 0.5274(12) 0.6899(9) 0.114(5) Uani 0.5 1 d . . P . .
O101 O 0.0800(19) 0.4674(15) 0.540(2) 0.232(17) Uani 0.5 1 d . . P . .
O102 O 0.0893(9) 0.6826(8) 0.3415(6) 0.081(3) Uani 0.5 1 d . . P . .
 
loop_
 _atom_site_aniso_label
 _atom_site_aniso_U_11
 _atom_site_aniso_U_22
 _atom_site_aniso_U_33
 _atom_site_aniso_U_23
 _atom_site_aniso_U_13
 _atom_site_aniso_U_12
Pd1 0.0386(2) 0.0298(2) 0.0424(2) 0.01265(13) -0.01597(14) -0.00333(16)
Pd2 0.0397(2) 0.0267(2) 0.0521(2) 0.00656(14) -0.00832(15) -0.01018(16)
Pd3 0.0323(2) 0.0307(2) 0.0588(2) 0.01204(15) -0.01154(15) -0.00694(16)
N1 0.033(2) 0.048(3) 0.092(4) 0.019(3) -0.013(2) -0.005(2)
N2 0.047(2) 0.062(3) 0.060(3) 0.015(2) -0.010(2) -0.024(2)
N3 0.048(2) 0.052(3) 0.049(2) 0.0086(19) -0.0198(19) -0.015(2)
N4 0.041(2) 0.051(3) 0.060(3) 0.024(2) -0.019(2) -0.007(2)
N5 0.056(3) 0.049(3) 0.056(3) -0.003(2) -0.008(2) -0.027(2)
N7 0.0339(19) 0.040(2) 0.059(3) 0.0144(18) -0.0125(17) -0.0057(17)
N6 0.082(4) 0.028(2) 0.089(4) 0.011(2) -0.022(3) -0.018(2)
N8 0.042(2) 0.041(2) 0.048(2) 0.0093(17) -0.0141(17) -0.0061(18)
N9 0.052(2) 0.033(2) 0.046(2) 0.0059(17) -0.0126(18) 0.0005(19)
N10 0.055(2) 0.039(2) 0.046(2) 0.0108(17) -0.0195(19) -0.008(2)
N11 0.043(2) 0.033(2) 0.046(2) 0.0106(16) -0.0059(17) -0.0058(18)
N12 0.052(2) 0.038(2) 0.045(2) 0.0097(17) -0.0091(18) -0.0135(19)
N13 0.041(2) 0.030(2) 0.059(2) 0.0149(17) -0.0210(18) -0.0095(17)
N14 0.0367(19) 0.0265(19) 0.058(2) 0.0091(16) -0.0185(17) -0.0034(16)
N15 0.040(2) 0.0261(19) 0.054(2) 0.0046(16) -0.0192(17) -0.0024(16)
N16 0.0381(19) 0.0278(19) 0.054(2) 0.0066(16) -0.0129(17) -0.0055(16)
N17 0.048(2) 0.0260(19) 0.074(3) 0.0143(18) -0.029(2) -0.0094(18)
N18 0.042(2) 0.031(2) 0.054(2) 0.0119(16) -0.0218(17) -0.0072(17)
C1 0.058(5) 0.118(9) 0.138(10) 0.057(7) 0.024(5) 0.009(5)
C2 0.046(4) 0.245(16) 0.079(6) 0.048(8) 0.000(4) -0.034(6)
C3 0.061(4) 0.035(3) 0.166(10) 0.018(4) -0.021(5) 0.000(3)
C4 0.042(4) 0.123(9) 0.178(12) -0.015(8) -0.057(6) 0.007(5)
C5 0.221(15) 0.117(9) 0.089(6) 0.018(6) 0.023(8) -0.122(10)
C6 0.078(5) 0.135(8) 0.063(4) 0.014(5) -0.021(4) -0.058(6)
C7 0.053(3) 0.085(5) 0.053(3) 0.005(3) -0.021(3) -0.027(3)
C8 0.046(3) 0.067(4) 0.065(4) 0.025(3) -0.030(3) -0.012(3)
C9 0.059(3) 0.073(4) 0.050(3) 0.006(3) -0.012(2) -0.028(3)
C10 0.072(4) 0.051(3) 0.070(4) -0.007(3) -0.023(3) -0.016(3)
C11 0.050(3) 0.047(3) 0.072(4) 0.015(3) -0.019(3) 0.001(3)
C12 0.047(3) 0.067(4) 0.073(4) 0.023(3) -0.008(3) -0.013(3)
C13 0.101(6) 0.065(5) 0.091(5) -0.012(4) -0.012(4) -0.050(5)
C14 0.107(7) 0.053(4) 0.106(6) -0.004(4) -0.008(5) -0.040(5)
C15 0.105(6) 0.089(5) 0.057(4) 0.007(3) -0.013(4) -0.068(5)
C16 0.058(4) 0.090(6) 0.099(6) 0.003(4) -0.031(4) -0.029(4)
C17 0.155(10) 0.045(4) 0.109(7) 0.025(4) -0.029(7) -0.041(5)
C18 0.079(6) 0.035(4) 0.188(12) -0.008(5) -0.015(7) 0.002(4)
C19 0.038(2) 0.026(2) 0.052(3) 0.0094(18) -0.0131(19) -0.0044(19)
C20 0.048(3) 0.032(2) 0.066(3) 0.011(2) -0.023(2) -0.013(2)
C21 0.046(3) 0.032(2) 0.069(3) 0.010(2) -0.022(2) -0.010(2)
C22 0.038(2) 0.024(2) 0.059(3) 0.0030(18) -0.022(2) -0.0006(18)
C23 0.048(3) 0.026(2) 0.057(3) 0.0061(19) -0.021(2) -0.005(2)
C24 0.045(3) 0.024(2) 0.064(3) 0.0089(19) -0.027(2) -0.0023(19)
C25 0.044(3) 0.029(2) 0.071(3) 0.009(2) -0.028(2) -0.008(2)
C26 0.041(2) 0.022(2) 0.061(3) 0.0051(18) -0.020(2) -0.0023(19)
C27 0.040(2) 0.027(2) 0.056(3) 0.0032(18) -0.021(2) 0.0010(19)
C28 0.045(2) 0.034(2) 0.053(3) 0.0148(19) -0.025(2) -0.008(2)
C29 0.077(5) 0.054(4) 0.183(10) 0.065(5) -0.081(6) -0.039(4)
C30 0.062(4) 0.042(3) 0.134(7) 0.041(4) -0.061(4) -0.025(3)
C31 0.042(2) 0.025(2) 0.048(2) 0.0072(17) -0.0141(19) -0.0067(18)
C32 0.038(2) 0.028(2) 0.077(4) 0.002(2) -0.015(2) -0.001(2)
C33 0.041(3) 0.033(3) 0.068(3) 0.001(2) -0.013(2) -0.005(2)
C34 0.035(2) 0.037(2) 0.050(3) 0.0111(19) -0.0111(19) -0.003(2)
C35 0.054(3) 0.052(3) 0.070(4) 0.014(3) -0.024(3) -0.020(3)
C36 0.055(3) 0.055(3) 0.062(3) 0.006(3) -0.022(3) -0.015(3)
C37 0.039(2) 0.036(2) 0.048(3) 0.0062(19) -0.0104(19) -0.002(2)
C38 0.040(2) 0.039(3) 0.044(2) 0.0108(19) -0.0115(19) -0.003(2)
C39 0.037(2) 0.035(2) 0.044(2) 0.0055(18) -0.0073(18) 0.0000(19)
C40 0.040(2) 0.033(2) 0.044(2) 0.0077(18) -0.0045(19) 0.000(2)
C41 0.042(2) 0.028(2) 0.043(2) 0.0046(17) -0.0087(19) 0.0093(19)
C42 0.041(2) 0.036(2) 0.047(3) 0.0042(19) -0.0120(19) 0.001(2)
C44 0.046(3) 0.037(3) 0.046(3) 0.007(2) -0.016(2) -0.003(2)
C45 0.084(4) 0.033(3) 0.054(3) 0.014(2) -0.020(3) -0.015(3)
C46 0.085(4) 0.036(3) 0.050(3) 0.016(2) -0.025(3) -0.018(3)
C47 0.046(3) 0.037(2) 0.049(3) 0.0125(19) -0.014(2) -0.012(2)
C48 0.054(3) 0.061(4) 0.047(3) 0.012(2) -0.008(2) -0.023(3)
C49 0.058(3) 0.059(4) 0.056(3) 0.014(3) -0.005(3) -0.027(3)
C51 0.098(5) 0.051(4) 0.102(6) -0.013(4) -0.004(4) 0.003(4)
C52 0.099(6) 0.066(5) 0.157(8) 0.000(5) 0.015(5) 0.008(4)
C53 0.104(7) 0.097(7) 0.156(8) 0.017(6) 0.008(6) 0.031(5)
C54 0.093(6) 0.102(7) 0.115(7) 0.012(5) 0.013(5) 0.044(4)
C55 0.101(4) 0.096(4) 0.084(3) -0.032(3) -0.015(2) 0.038(3)
C50 0.095(5) 0.050(4) 0.077(4) -0.017(3) 0.000(3) 0.007(3)
O42 0.096(4) 0.049(3) 0.072(3) -0.016(2) -0.011(2) -0.005(2)
C61 0.091(5) 0.055(4) 0.111(5) -0.041(4) -0.024(4) 0.009(3)
C56 0.108(5) 0.094(5) 0.084(4) -0.043(3) -0.019(3) 0.030(4)
N41 0.101(4) 0.096(4) 0.084(3) -0.032(3) -0.015(2) 0.038(3)
C57 0.128(8) 0.084(7) 0.205(10) -0.076(6) -0.078(7) 0.034(5)
C58 0.135(9) 0.065(6) 0.260(10) -0.074(7) -0.078(8) 0.022(5)
C59 0.116(7) 0.054(5) 0.257(10) -0.061(6) -0.060(7) 0.001(5)
C60 0.108(6) 0.060(5) 0.147(7) -0.044(5) -0.019(5) -0.007(4)
O41 0.170(9) 0.238(12) 0.088(3) -0.022(4) -0.034(4) 0.036(8)
O43 0.125(7) 0.109(7) 0.227(11) -0.011(7) 0.006(7) -0.030(6)
O44 0.131(7) 0.068(5) 0.323(12) -0.059(6) -0.050(7) -0.024(5)
N179 0.076(8) 0.057(7) 0.072(7) 0.010(5) -0.003(6) -0.017(6)
O80 0.068(7) 0.075(9) 0.26(2) 0.054(11) -0.067(11) -0.023(7)
O81 0.141(13) 0.104(10) 0.199(18) 0.064(11) -0.109(13) -0.086(11)
O82 0.047(5) 0.084(7) 0.104(8) 0.036(6) -0.026(5) -0.023(5)
O50 0.058(3) 0.089(4) 0.085(4) 0.007(3) 0.009(2) -0.014(3)
O51 0.049(2) 0.0314(17) 0.062(2) 0.0048(15) -0.0096(17) -0.0054(15)
O52 0.101(4) 0.077(4) 0.100(4) -0.023(3) -0.021(4) -0.030(3)
N149 0.056(3) 0.049(3) 0.045(2) 0.0017(19) -0.011(2) -0.009(2)
O60 0.078(4) 0.124(6) 0.102(5) 0.003(4) -0.041(4) -0.003(4)
O61 0.209(13) 0.097(7) 0.35(2) -0.088(10) -0.106(13) -0.027(8)
O62 0.112(5) 0.085(4) 0.077(4) 0.032(3) -0.013(3) -0.025(4)
N159 0.061(3) 0.056(3) 0.065(3) 0.011(2) -0.021(2) -0.022(3)
N174 0.065(5) 0.072(5) 0.073(5) 0.002(4) -0.018(4) -0.008(4)
O70 0.083(7) 0.129(9) 0.108(8) -0.003(7) -0.011(6) -0.003(6)
O71 0.099(6) 0.106(7) 0.113(7) -0.003(5) -0.026(5) -0.026(5)
O72 0.061(5) 0.058(5) 0.073(5) 0.001(4) -0.006(4) 0.035(4)
O75 0.106(6) 0.106(7) 0.110(6) 0.013(5) -0.023(5) -0.024(5)
N189 0.038(5) 0.070(8) 0.084(8) 0.000(6) -0.003(5) 0.001(5)
O90 0.058(10) 0.83(10) 0.28(4) 0.34(5) -0.036(16) -0.07(3)
O92 0.065(5) 0.046(4) 0.051(4) 0.009(3) -0.026(4) -0.020(4)
O91 0.155(14) 0.047(6) 0.090(8) 0.005(5) -0.016(9) 0.002(7)
O111 0.090(8) 0.49(4) 0.061(6) 0.086(12) -0.014(5) -0.132(15)
O113 0.105(9) 0.231(18) 0.103(9) -0.030(10) 0.034(7) -0.104(11)
O114 0.117(18) 0.17(2) 0.040(9) 0.041(11) -0.033(10) -0.108(18)
O112 0.053(8) 0.019(6) 0.060(9) 0.011(6) 0.003(7) 0.009(6)
O110 0.152(12) 0.133(11) 0.34(2) 0.131(13) 0.039(13) -0.031(9)
O115 0.187(9) 0.118(7) 0.130(7) 0.025(5) -0.015(6) -0.105(7)
O100 0.143(13) 0.158(14) 0.109(10) 0.065(10) -0.074(9) -0.114(12)
O101 0.20(2) 0.118(16) 0.33(4) -0.053(19) 0.12(2) -0.106(17)
O102 0.089(7) 0.086(8) 0.074(6) -0.004(5) -0.008(5) -0.049(6)
 
_geom_special_details
;
 All esds (except the esd in the dihedral angle between two l.s. planes)
 are estimated using the full covariance matrix.  The cell esds are taken
 into account individually in the estimation of esds in distances, angles
 and torsion angles; correlations between esds in cell parameters are only
 used when they are defined by crystal symmetry.  An approximate (isotropic)
 treatment of cell esds is used for estimating esds involving l.s. planes.
;
 
loop_
 _geom_bond_atom_site_label_1
 _geom_bond_atom_site_label_2
 _geom_bond_distance
 _geom_bond_site_symmetry_2
 _geom_bond_publ_flag
Pd1 N10 2.019(5) 2_666 ?
Pd1 N18 2.029(4) . ?
Pd1 N4 2.045(5) . ?
Pd1 N3 2.055(5) . ?
Pd2 N16 2.024(4) . ?
Pd2 N12 2.028(5) . ?
Pd2 N6 2.057(5) . ?
Pd2 N5 2.064(5) . ?
Pd3 N7 2.023(5) . ?
Pd3 N13 2.026(4) . ?
Pd3 N2 2.054(5) . ?
Pd3 N1 2.061(5) . ?
N1 C1 1.435(11) . ?
N1 C3 1.455(10) . ?
N1 C4 1.487(12) . ?
N2 C2 1.414(9) . ?
N2 C5 1.416(11) . ?
N2 C6 1.454(10) . ?
N3 C9 1.467(8) . ?
N3 C10 1.479(8) . ?
N3 C7 1.495(7) . ?
N4 C11 1.469(9) . ?
N4 C12 1.494(8) . ?
N4 C8 1.519(8) . ?
N5 C15 1.476(8) . ?
N5 C16 1.485(9) . ?
N5 C13 1.491(9) . ?
N7 C34 1.326(7) . ?
N7 C35 1.372(8) . ?
N6 C17 1.451(11) . ?
N6 C18 1.469(12) . ?
N6 C14 1.495(12) . ?
N8 C34 1.359(7) . ?
N8 C36 1.374(8) . ?
N8 C37 1.435(7) . ?
N9 C44 1.352(8) . ?
N9 C45 1.379(8) . ?
N9 C41 1.424(7) . ?
N10 C44 1.322(7) . ?
N10 C46 1.361(8) . ?
N10 Pd1 2.019(5) 2_666 ?
N11 C47 1.340(7) . ?
N11 C48 1.376(7) . ?
N11 C39 1.428(7) . ?
N12 C47 1.311(7) . ?
N12 C49 1.369(7) . ?
N13 C19 1.298(7) . ?
N13 C20 1.389(7) . ?
N14 C19 1.353(6) . ?
N14 C21 1.386(7) . ?
N14 C22 1.435(6) . ?
N15 C31 1.339(6) . ?
N15 C32 1.392(7) . ?
N15 C26 1.424(7) . ?
N16 C31 1.329(7) . ?
N16 C33 1.369(7) . ?
N17 C28 1.322(7) . ?
N17 C29 1.372(8) . ?
N17 C24 1.433(6) . ?
N18 C28 1.314(6) . ?
N18 C30 1.355(8) . ?
C1 C2 1.436(9) . ?
C1 H1A 0.9900 . ?
C1 H1B 0.9900 . ?
C2 H2A 0.9900 . ?
C2 H2B 0.9900 . ?
C3 H3A 0.9800 . ?
C3 H3B 0.9800 . ?
C3 H3C 0.9800 . ?
C4 H4A 0.9800 . ?
C4 H4B 0.9800 . ?
C4 H4C 0.9800 . ?
C5 H5A 0.9800 . ?
C5 H5B 0.9800 . ?
C5 H5C 0.9800 . ?
C6 H6A 0.9800 . ?
C6 H6B 0.9800 . ?
C6 H6C 0.9800 . ?
C7 C8 1.496(10) . ?
C7 H7A 0.9900 . ?
C7 H7B 0.9900 . ?
C8 H8A 0.9900 . ?
C8 H8B 0.9900 . ?
C9 H9A 0.9800 . ?
C9 H9B 0.9800 . ?
C9 H9C 0.9800 . ?
C10 H10A 0.9800 . ?
C10 H10B 0.9800 . ?
C10 H10C 0.9800 . ?
C11 H11A 0.9800 . ?
C11 H11B 0.9800 . ?
C11 H11C 0.9800 . ?
C12 H12A 0.9800 . ?
C12 H12B 0.9800 . ?
C12 H12C 0.9800 . ?
C13 C14 1.431(13) . ?
C13 H13A 0.9900 . ?
C13 H13B 0.9900 . ?
C14 H14A 0.9900 . ?
C14 H14B 0.9900 . ?
C15 H15A 0.9800 . ?
C15 H15B 0.9800 . ?
C15 H15C 0.9800 . ?
C16 H16A 0.9800 . ?
C16 H16B 0.9800 . ?
C16 H16C 0.9800 . ?
C17 H17A 0.9800 . ?
C17 H17B 0.9800 . ?
C17 H17C 0.9800 . ?
C18 H18A 0.9800 . ?
C18 H18B 0.9800 . ?
C18 H18C 0.9800 . ?
C19 H19 0.9500 . ?
C20 C21 1.338(8) . ?
C20 H20 0.9500 . ?
C21 H21 0.9500 . ?
C22 C27 1.372(8) . ?
C22 C23 1.395(7) . ?
C23 C24 1.386(7) . ?
C23 H23 0.9500 . ?
C24 C25 1.377(8) . ?
C25 C26 1.401(7) . ?
C25 H25 0.9500 . ?
C26 C27 1.388(7) . ?
C27 H27 0.9500 . ?
C28 H28 0.9500 . ?
C29 C30 1.342(9) . ?
C29 H29 0.9500 . ?
C30 H30 0.9500 . ?
C31 H31 0.9500 . ?
C32 C33 1.358(8) . ?
C32 H32 0.9500 . ?
C33 H33 0.9500 . ?
C34 H34 0.9500 . ?
C35 C36 1.348(10) . ?
C35 H35 0.9500 . ?
C36 H36 0.9500 . ?
C37 C42 1.380(7) . ?
C37 C38 1.394(8) . ?
C38 C39 1.385(8) . ?
C38 H38 0.9500 . ?
C39 C40 1.385(7) . ?
C40 C41 1.397(8) . ?
C40 H40 0.9500 . ?
C41 C42 1.378(8) . ?
C42 H42 0.9500 . ?
C44 H44 0.9500 . ?
C45 C46 1.359(9) . ?
C45 H45 0.9500 . ?
C46 H46 0.9500 . ?
C47 H47 0.9500 . ?
C48 C49 1.317(10) . ?
C48 H48 0.9500 . ?
C49 H49 0.9500 . ?
C51 C52 1.3900 . ?
C51 C50 1.3900 . ?
C51 H51 0.9500 . ?
C52 O43 1.317(15) . ?
C52 C53 1.3900 . ?
C53 C54 1.3900 . ?
C53 H53 0.9500 . ?
C54 C55 1.3900 . ?
C54 H54 0.9500 . ?
C55 C50 1.3900 . ?
C55 N41 1.3900 . ?
C50 O42 1.3900 . ?
O42 C61 1.3900 . ?
C61 C60 1.364(7) . ?
C61 C56 1.3900 . ?
C56 N41 1.3900 . ?
C56 C57 1.404(8) . ?
N41 O41 1.294(11) . ?
C57 C58 1.399(8) . ?
C57 H57 0.9500 . ?
C58 C59 1.382(8) . ?
C58 H58 0.9500 . ?
C59 O44 1.343(17) . ?
C59 C60 1.390(9) . ?
C60 H60 0.9500 . ?
N179 O82 1.216(8) . ?
N179 O80 1.235(8) . ?
N179 O81 1.251(8) . ?
O50 N149 1.238(6) . ?
O51 N149 1.241(5) . ?
O52 N149 1.257(6) . ?
O60 N159 1.233(6) . ?
O61 N159 1.209(7) . ?
O62 N159 1.227(6) . ?
N174 O72 1.260(13) . ?
N174 O71 1.289(14) . ?
N174 O70 1.294(13) . ?
N189 O92 1.167(11) . ?
N189 O90 1.292(15) . ?
N189 O91 1.348(13) . ?
 
loop_
 _geom_angle_atom_site_label_1
 _geom_angle_atom_site_label_2
 _geom_angle_atom_site_label_3
 _geom_angle
 _geom_angle_site_symmetry_1
 _geom_angle_site_symmetry_3
 _geom_angle_publ_flag
N10 Pd1 N18 85.12(19) 2_666 . ?
N10 Pd1 N4 94.7(2) 2_666 . ?
N18 Pd1 N4 179.46(19) . . ?
N10 Pd1 N3 177.4(2) 2_666 . ?
N18 Pd1 N3 93.84(18) . . ?
N4 Pd1 N3 86.4(2) . . ?
N16 Pd2 N12 88.53(18) . . ?
N16 Pd2 N6 176.9(2) . . ?
N12 Pd2 N6 93.5(2) . . ?
N16 Pd2 N5 92.60(19) . . ?
N12 Pd2 N5 178.8(2) . . ?
N6 Pd2 N5 85.4(2) . . ?
N7 Pd3 N13 87.84(18) . . ?
N7 Pd3 N2 179.06(18) . . ?
N13 Pd3 N2 93.0(2) . . ?
N7 Pd3 N1 93.9(2) . . ?
N13 Pd3 N1 176.3(2) . . ?
N2 Pd3 N1 85.3(2) . . ?
C1 N1 C3 108.7(9) . . ?
C1 N1 C4 109.4(9) . . ?
C3 N1 C4 108.2(8) . . ?
C1 N1 Pd3 108.1(5) . . ?
C3 N1 Pd3 109.9(4) . . ?
C4 N1 Pd3 112.6(5) . . ?
C2 N2 C5 104.2(10) . . ?
C2 N2 C6 110.6(9) . . ?
C5 N2 C6 108.4(9) . . ?
C2 N2 Pd3 109.2(5) . . ?
C5 N2 Pd3 112.7(6) . . ?
C6 N2 Pd3 111.5(4) . . ?
C9 N3 C10 108.0(5) . . ?
C9 N3 C7 110.5(5) . . ?
C10 N3 C7 108.3(5) . . ?
C9 N3 Pd1 110.0(4) . . ?
C10 N3 Pd1 113.8(4) . . ?
C7 N3 Pd1 106.2(4) . . ?
C11 N4 C12 109.9(5) . . ?
C11 N4 C8 107.6(5) . . ?
C12 N4 C8 110.5(6) . . ?
C11 N4 Pd1 114.6(4) . . ?
C12 N4 Pd1 109.1(4) . . ?
C8 N4 Pd1 104.9(4) . . ?
C15 N5 C16 108.2(7) . . ?
C15 N5 C13 109.4(6) . . ?
C16 N5 C13 109.8(6) . . ?
C15 N5 Pd2 112.3(4) . . ?
C16 N5 Pd2 110.4(4) . . ?
C13 N5 Pd2 106.7(5) . . ?
C34 N7 C35 108.3(5) . . ?
C34 N7 Pd3 125.1(4) . . ?
C35 N7 Pd3 126.5(4) . . ?
C17 N6 C18 109.8(9) . . ?
C17 N6 C14 106.2(7) . . ?
C18 N6 C14 112.1(8) . . ?
C17 N6 Pd2 115.1(5) . . ?
C18 N6 Pd2 108.8(5) . . ?
C14 N6 Pd2 104.7(5) . . ?
C34 N8 C36 108.0(5) . . ?
C34 N8 C37 125.4(5) . . ?
C36 N8 C37 126.6(5) . . ?
C44 N9 C45 108.0(5) . . ?
C44 N9 C41 126.6(5) . . ?
C45 N9 C41 125.4(5) . . ?
C44 N10 C46 107.1(5) . . ?
C44 N10 Pd1 126.7(4) . 2_666 ?
C46 N10 Pd1 123.9(4) . 2_666 ?
C47 N11 C48 106.6(5) . . ?
C47 N11 C39 127.0(5) . . ?
C48 N11 C39 126.4(5) . . ?
C47 N12 C49 106.5(5) . . ?
C47 N12 Pd2 126.0(4) . . ?
C49 N12 Pd2 127.4(4) . . ?
C19 N13 C20 107.9(4) . . ?
C19 N13 Pd3 123.8(3) . . ?
C20 N13 Pd3 128.3(4) . . ?
C19 N14 C21 107.3(4) . . ?
C19 N14 C22 125.8(4) . . ?
C21 N14 C22 126.8(4) . . ?
C31 N15 C32 108.0(4) . . ?
C31 N15 C26 125.4(4) . . ?
C32 N15 C26 126.6(4) . . ?
C31 N16 C33 107.7(4) . . ?
C31 N16 Pd2 123.5(3) . . ?
C33 N16 Pd2 128.8(4) . . ?
C28 N17 C29 106.7(5) . . ?
C28 N17 C24 126.4(5) . . ?
C29 N17 C24 126.9(5) . . ?
C28 N18 C30 106.6(5) . . ?
C28 N18 Pd1 125.1(4) . . ?
C30 N18 Pd1 126.7(4) . . ?
N1 C1 C2 118.6(7) . . ?
N1 C1 H1A 107.7 . . ?
C2 C1 H1A 107.7 . . ?
N1 C1 H1B 107.7 . . ?
C2 C1 H1B 107.7 . . ?
H1A C1 H1B 107.1 . . ?
N2 C2 C1 117.7(7) . . ?
N2 C2 H2A 107.9 . . ?
C1 C2 H2A 107.9 . . ?
N2 C2 H2B 107.9 . . ?
C1 C2 H2B 107.9 . . ?
H2A C2 H2B 107.2 . . ?
N1 C3 H3A 109.5 . . ?
N1 C3 H3B 109.5 . . ?
H3A C3 H3B 109.5 . . ?
N1 C3 H3C 109.5 . . ?
H3A C3 H3C 109.5 . . ?
H3B C3 H3C 109.5 . . ?
N1 C4 H4A 109.5 . . ?
N1 C4 H4B 109.5 . . ?
H4A C4 H4B 109.5 . . ?
N1 C4 H4C 109.5 . . ?
H4A C4 H4C 109.5 . . ?
H4B C4 H4C 109.5 . . ?
N2 C5 H5A 109.5 . . ?
N2 C5 H5B 109.5 . . ?
H5A C5 H5B 109.5 . . ?
N2 C5 H5C 109.5 . . ?
H5A C5 H5C 109.5 . . ?
H5B C5 H5C 109.5 . . ?
N2 C6 H6A 109.5 . . ?
N2 C6 H6B 109.5 . . ?
H6A C6 H6B 109.5 . . ?
N2 C6 H6C 109.5 . . ?
H6A C6 H6C 109.5 . . ?
H6B C6 H6C 109.5 . . ?
N3 C7 C8 108.8(5) . . ?
N3 C7 H7A 109.9 . . ?
C8 C7 H7A 109.9 . . ?
N3 C7 H7B 109.9 . . ?
C8 C7 H7B 109.9 . . ?
H7A C7 H7B 108.3 . . ?
C7 C8 N4 108.6(5) . . ?
C7 C8 H8A 110.0 . . ?
N4 C8 H8A 110.0 . . ?
C7 C8 H8B 110.0 . . ?
N4 C8 H8B 110.0 . . ?
H8A C8 H8B 108.4 . . ?
N3 C9 H9A 109.5 . . ?
N3 C9 H9B 109.5 . . ?
H9A C9 H9B 109.5 . . ?
N3 C9 H9C 109.5 . . ?
H9A C9 H9C 109.5 . . ?
H9B C9 H9C 109.5 . . ?
N3 C10 H10A 109.5 . . ?
N3 C10 H10B 109.5 . . ?
H10A C10 H10B 109.5 . . ?
N3 C10 H10C 109.5 . . ?
H10A C10 H10C 109.5 . . ?
H10B C10 H10C 109.5 . . ?
N4 C11 H11A 109.5 . . ?
N4 C11 H11B 109.5 . . ?
H11A C11 H11B 109.5 . . ?
N4 C11 H11C 109.5 . . ?
H11A C11 H11C 109.5 . . ?
H11B C11 H11C 109.5 . . ?
N4 C12 H12A 109.5 . . ?
N4 C12 H12B 109.5 . . ?
H12A C12 H12B 109.5 . . ?
N4 C12 H12C 109.5 . . ?
H12A C12 H12C 109.5 . . ?
H12B C12 H12C 109.5 . . ?
C14 C13 N5 111.6(7) . . ?
C14 C13 H13A 109.3 . . ?
N5 C13 H13A 109.3 . . ?
C14 C13 H13B 109.3 . . ?
N5 C13 H13B 109.3 . . ?
H13A C13 H13B 108.0 . . ?
C13 C14 N6 111.2(6) . . ?
C13 C14 H14A 109.4 . . ?
N6 C14 H14A 109.4 . . ?
C13 C14 H14B 109.4 . . ?
N6 C14 H14B 109.4 . . ?
H14A C14 H14B 108.0 . . ?
N5 C15 H15A 109.5 . . ?
N5 C15 H15B 109.5 . . ?
H15A C15 H15B 109.5 . . ?
N5 C15 H15C 109.5 . . ?
H15A C15 H15C 109.5 . . ?
H15B C15 H15C 109.5 . . ?
N5 C16 H16A 109.5 . . ?
N5 C16 H16B 109.5 . . ?
H16A C16 H16B 109.5 . . ?
N5 C16 H16C 109.5 . . ?
H16A C16 H16C 109.5 . . ?
H16B C16 H16C 109.5 . . ?
N6 C17 H17A 109.5 . . ?
N6 C17 H17B 109.5 . . ?
H17A C17 H17B 109.5 . . ?
N6 C17 H17C 109.5 . . ?
H17A C17 H17C 109.5 . . ?
H17B C17 H17C 109.5 . . ?
N6 C18 H18A 109.5 . . ?
N6 C18 H18B 109.5 . . ?
H18A C18 H18B 109.5 . . ?
N6 C18 H18C 109.5 . . ?
H18A C18 H18C 109.5 . . ?
H18B C18 H18C 109.5 . . ?
N13 C19 N14 109.9(4) . . ?
N13 C19 H19 125.0 . . ?
N14 C19 H19 125.0 . . ?
C21 C20 N13 108.2(5) . . ?
C21 C20 H20 125.9 . . ?
N13 C20 H20 125.9 . . ?
C20 C21 N14 106.7(5) . . ?
C20 C21 H21 126.7 . . ?
N14 C21 H21 126.7 . . ?
C27 C22 C23 122.8(5) . . ?
C27 C22 N14 118.9(4) . . ?
C23 C22 N14 118.3(5) . . ?
C24 C23 C22 117.4(5) . . ?
C24 C23 H23 121.3 . . ?
C22 C23 H23 121.3 . . ?
C25 C24 C23 122.0(5) . . ?
C25 C24 N17 119.3(5) . . ?
C23 C24 N17 118.7(5) . . ?
C24 C25 C26 118.5(5) . . ?
C24 C25 H25 120.7 . . ?
C26 C25 H25 120.7 . . ?
C27 C26 C25 121.2(5) . . ?
C27 C26 N15 118.7(4) . . ?
C25 C26 N15 120.1(5) . . ?
C22 C27 C26 118.1(4) . . ?
C22 C27 H27 120.9 . . ?
C26 C27 H27 120.9 . . ?
N18 C28 N17 111.2(5) . . ?
N18 C28 H28 124.4 . . ?
N17 C28 H28 124.4 . . ?
C30 C29 N17 106.8(6) . . ?
C30 C29 H29 126.6 . . ?
N17 C29 H29 126.6 . . ?
C29 C30 N18 108.8(6) . . ?
C29 C30 H30 125.6 . . ?
N18 C30 H30 125.6 . . ?
N16 C31 N15 109.6(4) . . ?
N16 C31 H31 125.2 . . ?
N15 C31 H31 125.2 . . ?
C33 C32 N15 106.0(4) . . ?
C33 C32 H32 127.0 . . ?
N15 C32 H32 127.0 . . ?
C32 C33 N16 108.7(5) . . ?
C32 C33 H33 125.6 . . ?
N16 C33 H33 125.6 . . ?
N7 C34 N8 108.5(5) . . ?
N7 C34 H34 125.8 . . ?
N8 C34 H34 125.8 . . ?
C36 C35 N7 108.2(6) . . ?
C36 C35 H35 125.9 . . ?
N7 C35 H35 125.9 . . ?
C35 C36 N8 107.0(6) . . ?
C35 C36 H36 126.5 . . ?
N8 C36 H36 126.5 . . ?
C42 C37 C38 121.6(5) . . ?
C42 C37 N8 118.6(5) . . ?
C38 C37 N8 119.8(5) . . ?
C39 C38 C37 118.2(5) . . ?
C39 C38 H38 120.9 . . ?
C37 C38 H38 120.9 . . ?
C40 C39 C38 122.0(5) . . ?
C40 C39 N11 118.5(5) . . ?
C38 C39 N11 119.5(5) . . ?
C39 C40 C41 117.6(5) . . ?
C39 C40 H40 121.2 . . ?
C41 C40 H40 121.2 . . ?
C42 C41 C40 122.1(5) . . ?
C42 C41 N9 119.7(5) . . ?
C40 C41 N9 118.2(5) . . ?
C41 C42 C37 118.4(5) . . ?
C41 C42 H42 120.8 . . ?
C37 C42 H42 120.8 . . ?
N10 C44 N9 109.7(5) . . ?
N10 C44 H44 125.2 . . ?
N9 C44 H44 125.2 . . ?
C46 C45 N9 105.4(6) . . ?
C46 C45 H45 127.3 . . ?
N9 C45 H45 127.3 . . ?
C45 C46 N10 109.8(5) . . ?
C45 C46 H46 125.1 . . ?
N10 C46 H46 125.1 . . ?
N12 C47 N11 110.4(5) . . ?
N12 C47 H47 124.8 . . ?
N11 C47 H47 124.8 . . ?
C49 C48 N11 107.2(5) . . ?
C49 C48 H48 126.4 . . ?
N11 C48 H48 126.4 . . ?
C48 C49 N12 109.3(6) . . ?
C48 C49 H49 125.3 . . ?
N12 C49 H49 125.3 . . ?
C52 C51 C50 120.0 . . ?
C52 C51 H51 120.0 . . ?
C50 C51 H51 120.0 . . ?
O43 C52 C51 117.5(8) . . ?
O43 C52 C53 122.5(8) . . ?
C51 C52 C53 120.0 . . ?
C54 C53 C52 120.0 . . ?
C54 C53 H53 120.0 . . ?
C52 C53 H53 120.0 . . ?
C53 C54 C55 120.0 . . ?
C53 C54 H54 120.0 . . ?
C55 C54 H54 120.0 . . ?
C50 C55 C54 120.0 . . ?
C50 C55 N41 120.0 . . ?
C54 C55 N41 120.0 . . ?
C55 C50 O42 120.0 . . ?
C55 C50 C51 120.0 . . ?
O42 C50 C51 120.0 . . ?
C61 O42 C50 120.0 . . ?
C60 C61 C56 123.5(5) . . ?
C60 C61 O42 116.5(5) . . ?
C56 C61 O42 120.0 . . ?
C61 C56 N41 120.0 . . ?
C61 C56 C57 119.5(6) . . ?
N41 C56 C57 120.5(6) . . ?
O41 N41 C56 120.4(10) . . ?
O41 N41 C55 119.6(10) . . ?
C56 N41 C55 120.0 . . ?
C58 C57 C56 117.5(8) . . ?
C58 C57 H57 121.3 . . ?
C56 C57 H57 121.3 . . ?
C59 C58 C57 120.8(7) . . ?
C59 C58 H58 119.6 . . ?
C57 C58 H58 119.6 . . ?
O44 C59 C58 120.2(11) . . ?
O44 C59 C60 117.8(11) . . ?
C58 C59 C60 122.0(9) . . ?
C61 C60 C59 116.6(7) . . ?
C61 C60 H60 121.7 . . ?
C59 C60 H60 121.7 . . ?
O82 N179 O80 118.7(10) . . ?
O82 N179 O81 120.8(10) . . ?
O80 N179 O81 120.5(11) . . ?
O50 N149 O51 119.2(5) . . ?
O50 N149 O52 123.1(6) . . ?
O51 N149 O52 117.7(5) . . ?
O61 N159 O62 120.6(9) . . ?
O61 N159 O60 120.2(9) . . ?
O62 N159 O60 119.2(7) . . ?
O72 N174 O71 120.9(12) . . ?
O72 N174 O70 120.2(13) . . ?
O71 N174 O70 118.9(14) . . ?
O92 N189 O90 123.4(13) . . ?
O92 N189 O91 122.7(12) . . ?
O90 N189 O91 113.2(12) . . ?
 
loop_
 _geom_torsion_atom_site_label_1
 _geom_torsion_atom_site_label_2
 _geom_torsion_atom_site_label_3
 _geom_torsion_atom_site_label_4
 _geom_torsion
 _geom_torsion_site_symmetry_1
 _geom_torsion_site_symmetry_2
 _geom_torsion_site_symmetry_3
 _geom_torsion_site_symmetry_4
 _geom_torsion_publ_flag
C3 N1 C1 C2 -120.9(15) . . . . ?
C4 N1 C1 C2 121.2(15) . . . . ?
Pd3 N1 C1 C2 -1.7(18) . . . . ?
C5 N2 C2 C1 -132.4(15) . . . . ?
C6 N2 C2 C1 111.3(15) . . . . ?
Pd3 N2 C2 C1 -11.8(18) . . . . ?
N1 C1 C2 N2 9(2) . . . . ?
C9 N3 C7 C8 79.9(6) . . . . ?
C10 N3 C7 C8 -162.0(6) . . . . ?
Pd1 N3 C7 C8 -39.4(6) . . . . ?
N3 C7 C8 N4 56.4(7) . . . . ?
C11 N4 C8 C7 -165.5(5) . . . . ?
C12 N4 C8 C7 74.5(6) . . . . ?
Pd1 N4 C8 C7 -43.0(6) . . . . ?
C15 N5 C13 C14 -153.7(8) . . . . ?
C16 N5 C13 C14 87.7(9) . . . . ?
Pd2 N5 C13 C14 -32.0(8) . . . . ?
N5 C13 C14 N6 51.4(10) . . . . ?
C17 N6 C14 C13 -164.7(8) . . . . ?
C18 N6 C14 C13 75.4(9) . . . . ?
Pd2 N6 C14 C13 -42.4(9) . . . . ?
C20 N13 C19 N14 0.5(6) . . . . ?
Pd3 N13 C19 N14 178.9(3) . . . . ?
C21 N14 C19 N13 -0.8(6) . . . . ?
C22 N14 C19 N13 179.9(5) . . . . ?
C19 N13 C20 C21 0.0(7) . . . . ?
Pd3 N13 C20 C21 -178.3(4) . . . . ?
N13 C20 C21 N14 -0.5(7) . . . . ?
C19 N14 C21 C20 0.8(7) . . . . ?
C22 N14 C21 C20 -179.9(5) . . . . ?
C19 N14 C22 C27 -35.8(8) . . . . ?
C21 N14 C22 C27 145.0(6) . . . . ?
C19 N14 C22 C23 145.6(5) . . . . ?
C21 N14 C22 C23 -33.7(8) . . . . ?
C27 C22 C23 C24 -0.1(8) . . . . ?
N14 C22 C23 C24 178.5(5) . . . . ?
C22 C23 C24 C25 0.2(9) . . . . ?
C22 C23 C24 N17 -179.7(5) . . . . ?
C28 N17 C24 C25 -6.0(9) . . . . ?
C29 N17 C24 C25 174.3(8) . . . . ?
C28 N17 C24 C23 173.9(6) . . . . ?
C29 N17 C24 C23 -5.7(11) . . . . ?
C23 C24 C25 C26 -0.6(9) . . . . ?
N17 C24 C25 C26 179.3(5) . . . . ?
C24 C25 C26 C27 0.9(9) . . . . ?
C24 C25 C26 N15 -179.4(5) . . . . ?
C31 N15 C26 C27 32.3(8) . . . . ?
C32 N15 C26 C27 -148.9(5) . . . . ?
C31 N15 C26 C25 -147.4(5) . . . . ?
C32 N15 C26 C25 31.4(8) . . . . ?
C23 C22 C27 C26 0.3(8) . . . . ?
N14 C22 C27 C26 -178.3(5) . . . . ?
C25 C26 C27 C22 -0.7(8) . . . . ?
N15 C26 C27 C22 179.6(5) . . . . ?
C30 N18 C28 N17 0.9(7) . . . . ?
Pd1 N18 C28 N17 167.3(4) . . . . ?
C29 N17 C28 N18 -0.9(8) . . . . ?
C24 N17 C28 N18 179.4(5) . . . . ?
C28 N17 C29 C30 0.5(11) . . . . ?
C24 N17 C29 C30 -179.8(7) . . . . ?
N17 C29 C30 N18 0.0(12) . . . . ?
C28 N18 C30 C29 -0.5(10) . . . . ?
Pd1 N18 C30 C29 -166.6(7) . . . . ?
C33 N16 C31 N15 0.9(6) . . . . ?
Pd2 N16 C31 N15 -176.7(3) . . . . ?
C32 N15 C31 N16 -0.3(6) . . . . ?
C26 N15 C31 N16 178.7(5) . . . . ?
C31 N15 C32 C33 -0.4(6) . . . . ?
C26 N15 C32 C33 -179.4(5) . . . . ?
N15 C32 C33 N16 0.9(7) . . . . ?
C31 N16 C33 C32 -1.1(7) . . . . ?
Pd2 N16 C33 C32 176.3(4) . . . . ?
C35 N7 C34 N8 -0.4(6) . . . . ?
Pd3 N7 C34 N8 176.9(3) . . . . ?
C36 N8 C34 N7 0.5(6) . . . . ?
C37 N8 C34 N7 179.6(4) . . . . ?
C34 N7 C35 C36 0.1(7) . . . . ?
Pd3 N7 C35 C36 -177.1(4) . . . . ?
N7 C35 C36 N8 0.3(7) . . . . ?
C34 N8 C36 C35 -0.5(6) . . . . ?
C37 N8 C36 C35 -179.6(5) . . . . ?
C34 N8 C37 C42 -160.3(5) . . . . ?
C36 N8 C37 C42 18.6(8) . . . . ?
C34 N8 C37 C38 17.7(7) . . . . ?
C36 N8 C37 C38 -163.4(5) . . . . ?
C42 C37 C38 C39 1.4(8) . . . . ?
N8 C37 C38 C39 -176.6(4) . . . . ?
C37 C38 C39 C40 -2.1(7) . . . . ?
C37 C38 C39 N11 179.2(4) . . . . ?
C47 N11 C39 C40 163.2(5) . . . . ?
C48 N11 C39 C40 -17.5(8) . . . . ?
C47 N11 C39 C38 -18.0(8) . . . . ?
C48 N11 C39 C38 161.3(5) . . . . ?
C38 C39 C40 C41 0.7(7) . . . . ?
N11 C39 C40 C41 179.5(4) . . . . ?
C39 C40 C41 C42 1.5(7) . . . . ?
C39 C40 C41 N9 179.4(4) . . . . ?
C44 N9 C41 C42 -33.4(7) . . . . ?
C45 N9 C41 C42 147.2(6) . . . . ?
C44 N9 C41 C40 148.6(5) . . . . ?
C45 N9 C41 C40 -30.7(8) . . . . ?
C40 C41 C42 C37 -2.2(7) . . . . ?
N9 C41 C42 C37 180.0(4) . . . . ?
C38 C37 C42 C41 0.7(7) . . . . ?
N8 C37 C42 C41 178.7(4) . . . . ?
C46 N10 C44 N9 -0.8(7) . . . . ?
Pd1 N10 C44 N9 162.4(4) 2_666 . . . ?
C45 N9 C44 N10 0.4(7) . . . . ?
C41 N9 C44 N10 -179.0(5) . . . . ?
C44 N9 C45 C46 0.2(7) . . . . ?
C41 N9 C45 C46 179.6(5) . . . . ?
N9 C45 C46 N10 -0.7(8) . . . . ?
C44 N10 C46 C45 1.0(8) . . . . ?
Pd1 N10 C46 C45 -162.9(5) 2_666 . . . ?
C49 N12 C47 N11 -0.7(6) . . . . ?
Pd2 N12 C47 N11 -176.7(3) . . . . ?
C48 N11 C47 N12 1.0(6) . . . . ?
C39 N11 C47 N12 -179.5(5) . . . . ?
C47 N11 C48 C49 -0.9(7) . . . . ?
C39 N11 C48 C49 179.6(5) . . . . ?
N11 C48 C49 N12 0.5(7) . . . . ?
C47 N12 C49 C48 0.1(7) . . . . ?
Pd2 N12 C49 C48 176.0(4) . . . . ?
C50 C51 C52 O43 -177.8(6) . . . . ?
C50 C51 C52 C53 0.0 . . . . ?
O43 C52 C53 C54 177.7(7) . . . . ?
C51 C52 C53 C54 0.0 . . . . ?
C52 C53 C54 C55 0.0 . . . . ?
C53 C54 C55 C50 0.0 . . . . ?
C53 C54 C55 N41 180.0 . . . . ?
C54 C55 C50 O42 180.0 . . . . ?
N41 C55 C50 O42 0.0 . . . . ?
C54 C55 C50 C51 0.0 . . . . ?
N41 C55 C50 C51 180.0 . . . . ?
C52 C51 C50 C55 0.0 . . . . ?
C52 C51 C50 O42 180.0 . . . . ?
C55 C50 O42 C61 0.0 . . . . ?
C51 C50 O42 C61 180.0 . . . . ?
C50 O42 C61 C60 179.2(5) . . . . ?
C50 O42 C61 C56 0.0 . . . . ?
C60 C61 C56 N41 -179.1(5) . . . . ?
O42 C61 C56 N41 0.0 . . . . ?
C60 C61 C56 C57 -1.1(7) . . . . ?
O42 C61 C56 C57 178.0(6) . . . . ?
C61 C56 N41 O41 178.1(7) . . . . ?
C57 C56 N41 O41 0.1(8) . . . . ?
C61 C56 N41 C55 0.0 . . . . ?
C57 C56 N41 C55 -178.0(6) . . . . ?
C50 C55 N41 O41 -178.1(7) . . . . ?
C54 C55 N41 O41 1.9(7) . . . . ?
C50 C55 N41 C56 0.0 . . . . ?
C54 C55 N41 C56 180.0 . . . . ?
C61 C56 C57 C58 1.1(12) . . . . ?
N41 C56 C57 C58 179.1(8) . . . . ?
C56 C57 C58 C59 -1.7(17) . . . . ?
C57 C58 C59 O44 -175.4(10) . . . . ?
C57 C58 C59 C60 2.2(18) . . . . ?
C56 C61 C60 C59 1.6(10) . . . . ?
O42 C61 C60 C59 -177.6(6) . . . . ?
O44 C59 C60 C61 175.5(8) . . . . ?
C58 C59 C60 C61 -2.1(14) . . . . ?
 
_refine_diff_density_max    2.085
_refine_diff_density_min   -2.059
_refine_diff_density_rms    0.175

_shelxl_version_number 2013-4

_shelx_res_file
;
TITL rk123_a.res in P-1
REM Old TITL rk123 in P1
REM SHELXT solution in P-1
REM R1 0.211, Rweak 0.010, Alpha 0.110, Orientation as input
REM Formula found by SHELXT: C76 N24 O12 Pd3
CELL 1.54184 16.654 17.4747 18.1411 86.524 76.625 62.575
ZERR 1 0.0003 0.0003 0.0003 0.001 0.002 0.002
LATT 1
SFAC C H N O Pd
UNIT 120 156 45 41 6

L.S. 24 0 0
PLAN  20
BOND $H
list 4
fmap 2 53
MORE -1
ACTA
CONF
rem michal bialik oksana
rem blue plate
size 0.12 0.12 0.04
temp -173
dfix 1.22 0.01 n179 o80 n179 o81 n179 o82
dfix 1.22 0.01 n149 o50 n149 o51 n149 o52
dfix 1.22 0.01 n159 o60 n159 o61 n159 o62
rem dfix 1.22 0.02 n169 o70 n169 o71 n169 o72
dfix 1.22 0.02 n174 o70 n174 o71 n174 o72
dfix 1.22 0.02 n189 o90 n189 o91 n189 o92
dang 2.2 0.02 o80 o81 o80 o82 o81 o82
dang 2.2 0.02 o50 o51 o50 o52 o51 o52
dang 2.2 0.02 o60 o61 o60 o62 o61 o62
dang 2.2 0.02 o70 o71 o70 o72 o71 o72
rem dang 2.2 0.02 o170 o171 o170 o172 o171 o172
dang 2.2 0.02 o90 o91 o90 o92 o91 o92
isor  o90 o91
isor 0.005 n174 o70  o72
isor 0.003 o71 o75
eadp n41 c55
dfix -2.8 0.01 h1a h4b
omit 1 -3 1
omit 1 7 0
omit -2 -1 2
omit 6 7 4
omit -1 2 1
omit 2 1 0
omit 2 0 3
omit    -5   1   4
omit     3   3   1
omit     1  -1   3
omit     0  -2   3
omit     1   0   4
omit     4   5   3
omit     2   3   5
omit     0  -1   4
omit    -3   2   1
omit     2   1   2
omit    -3   3   2
omit    -1  -1   1
omit    -3  -6   1
omit     1   6   4
omit    -2   3   4
omit     0   3   2
omit     0   0   7
omit     1  -4   6
omit     5   3   0
omit     4   6   1
omit     1   2   0
omit     3   0   4
omit     3   1   0
dfix 1.5 0.01 c1 c2
rigu c50 c51 c52 c53  c54 c55 c56 c57 c58 c59 c60 c61 o41 o42 o43 o44
rigu 0.001 c55 c56 n41 o41
REM <olex2.extras>
REM <HklSrc "%./rk123.hkl">
REM </olex2.extras>
dfix 1.39 0.01 c56 c57 c57 c58 c58 c59 c59 c60 c60 c61
dang 2.408 0.01 c56 c58 c57 c59 c58 c60 c60 c56

WGHT    0.192400    2.974100
FVAR       1.82513   0.50000   0.67265   0.85222   0.50000   0.50000
PD1   5    0.801569    0.209259    0.900451    11.00000    0.03859    0.02983 =
         0.04245    0.01265   -0.01597   -0.00333
PD2   5    0.416254    0.902976    0.708401    11.00000    0.03970    0.02672 =
         0.05208    0.00656   -0.00832   -0.01018
PD3   5   -0.013722    0.685325    0.761801    11.00000    0.03233    0.03074 =
         0.05883    0.01204   -0.01154   -0.00694
N1    3   -0.146935    0.783082    0.770102    11.00000    0.03329    0.04759 =
         0.09238    0.01850   -0.01262   -0.00477
N2    3   -0.062051    0.663838    0.871839    11.00000    0.04704    0.06163 =
         0.06010    0.01476   -0.01021   -0.02445
N3    3    0.781437    0.262938    1.005044    11.00000    0.04779    0.05157 =
         0.04942    0.00864   -0.01979   -0.01475
N4    3    0.938430    0.140330    0.904179    11.00000    0.04112    0.05141 =
         0.06024    0.02372   -0.01934   -0.00657
N5    3    0.444823    0.918235    0.809743    11.00000    0.05647    0.04909 =
         0.05599   -0.00305   -0.00807   -0.02701
N7    3    0.031828    0.706975    0.653059    11.00000    0.03394    0.03990 =
         0.05870    0.01436   -0.01252   -0.00573
N6    3    0.352894    1.035637    0.709434    11.00000    0.08168    0.02796 =
         0.08928    0.01062   -0.02167   -0.01831
N8    3    0.105030    0.745143    0.554051    11.00000    0.04242    0.04072 =
         0.04828    0.00926   -0.01413   -0.00605
N9    3    0.197096    0.855395    0.315367    11.00000    0.05152    0.03337 =
         0.04605    0.00594   -0.01262    0.00047
N10   3    0.182227    0.845969    0.200077    11.00000    0.05510    0.03869 =
         0.04596    0.01078   -0.01953   -0.00800
N11   3    0.324699    0.862342    0.527415    11.00000    0.04332    0.03334 =
         0.04599    0.01060   -0.00587   -0.00579
N12   3    0.386190    0.890588    0.609011    11.00000    0.05150    0.03838 =
         0.04515    0.00971   -0.00909   -0.01350
N13   3    0.117870    0.593385    0.759083    11.00000    0.04108    0.02974 =
         0.05920    0.01485   -0.02098   -0.00950
N14   3    0.261778    0.534716    0.767694    11.00000    0.03669    0.02652 =
         0.05797    0.00909   -0.01846   -0.00341
N15   3    0.484240    0.645913    0.738886    11.00000    0.03976    0.02610 =
         0.05423    0.00461   -0.01916   -0.00242
N16   3    0.474691    0.772962    0.713206    11.00000    0.03809    0.02784 =
         0.05391    0.00660   -0.01289   -0.00551
N17   3    0.546434    0.371215    0.854870    11.00000    0.04784    0.02596 =
         0.07438    0.01430   -0.02921   -0.00943
N18   3    0.666156    0.278238    0.895919    11.00000    0.04237    0.03063 =
         0.05375    0.01187   -0.02176   -0.00720
C1    1   -0.202303    0.780966    0.842963    11.00000    0.05765    0.11808 =
         0.13815    0.05707    0.02373    0.00901
AFIX  23
H1A   2   -0.256167    0.775680    0.834386    11.00000   -1.20000
H1B   2   -0.227127    0.837523    0.870196    11.00000   -1.20000
AFIX   0
C2    1   -0.159599    0.714924    0.892612    11.00000    0.04579    0.24452 =
         0.07916    0.04804   -0.00018   -0.03351
AFIX  23
H2A   2   -0.175443    0.742912    0.943372    11.00000   -1.20000
H2B   2   -0.188345    0.675742    0.897807    11.00000   -1.20000
AFIX   0
C3    1   -0.146265    0.866201    0.764719    11.00000    0.06132    0.03505 =
         0.16562    0.01845   -0.02122    0.00030
AFIX 137
H3A   2   -0.107005    0.867742    0.715810    11.00000   -1.50000
H3B   2   -0.121559    0.874476    0.805964    11.00000   -1.50000
H3C   2   -0.209780    0.912374    0.768758    11.00000   -1.50000
AFIX   0
C4    1   -0.189652    0.774662    0.709598    11.00000    0.04205    0.12343 =
         0.17844   -0.01516   -0.05734    0.00676
AFIX 137
H4A   2   -0.241304    0.761930    0.732302    11.00000   -1.50000
H4B   2   -0.142912    0.727661    0.672948    11.00000   -1.50000
H4C   2   -0.212900    0.828843    0.683657    11.00000   -1.50000
AFIX   0
C5    1   -0.048709    0.578049    0.881031    11.00000    0.22059    0.11674 =
         0.08874    0.01841    0.02314   -0.12220
AFIX 137
H5A   2   -0.093063    0.576388    0.926440    11.00000   -1.50000
H5B   2    0.014812    0.540732    0.886586    11.00000   -1.50000
H5C   2   -0.058642    0.557647    0.836429    11.00000   -1.50000
AFIX   0
C6    1   -0.017737    0.682526    0.923650    11.00000    0.07822    0.13485 =
         0.06298    0.01392   -0.02053   -0.05775
AFIX 137
H6A   2    0.045753    0.635920    0.918529    11.00000   -1.50000
H6B   2   -0.053232    0.687078    0.975886    11.00000   -1.50000
H6C   2   -0.015870    0.737173    0.911450    11.00000   -1.50000
AFIX   0
C7    1    0.876107    0.238233    1.016871    11.00000    0.05284    0.08457 =
         0.05324    0.00534   -0.02061   -0.02743
AFIX  23
H7A   2    0.873068    0.243388    1.071608    11.00000   -1.20000
H7B   2    0.899878    0.277285    0.989936    11.00000   -1.20000
AFIX   0
C8    1    0.939648    0.147107    0.986930    11.00000    0.04611    0.06658 =
         0.06509    0.02494   -0.03032   -0.01158
AFIX  23
H8A   2    0.918674    0.107504    1.016528    11.00000   -1.20000
H8B   2    1.003588    0.130663    0.991556    11.00000   -1.20000
AFIX   0
C9    1    0.731893    0.228759    1.064098    11.00000    0.05864    0.07250 =
         0.04954    0.00631   -0.01247   -0.02758
AFIX 137
H9A   2    0.731408    0.247255    1.114198    11.00000   -1.50000
H9B   2    0.763333    0.165549    1.058734    11.00000   -1.50000
H9C   2    0.667844    0.250643    1.058807    11.00000   -1.50000
AFIX   0
C10   1    0.728115    0.358229    1.011071    11.00000    0.07161    0.05086 =
         0.06997   -0.00715   -0.02314   -0.01579
AFIX 137
H10A  2    0.666538    0.375716    1.001647    11.00000   -1.50000
H10B  2    0.761266    0.382674    0.973463    11.00000   -1.50000
H10C  2    0.721219    0.379424    1.062096    11.00000   -1.50000
AFIX   0
C11   1    0.980671    0.048235    0.881588    11.00000    0.04950    0.04687 =
         0.07183    0.01500   -0.01859    0.00093
AFIX 137
H11A  2    0.987897    0.041537    0.826840    11.00000   -1.50000
H11B  2    0.940558    0.023696    0.908880    11.00000   -1.50000
H11C  2    1.041746    0.018011    0.893966    11.00000   -1.50000
AFIX   0
C12   1    0.992487    0.180919    0.855781    11.00000    0.04718    0.06687 =
         0.07347    0.02327   -0.00820   -0.01346
AFIX 137
H12A  2    1.056515    0.152577    0.862245    11.00000   -1.50000
H12B  2    0.963698    0.242423    0.870896    11.00000   -1.50000
H12C  2    0.992713    0.174385    0.802449    11.00000   -1.50000
AFIX   0
C13   1    0.396167    1.012721    0.830121    11.00000    0.10127    0.06503 =
         0.09101   -0.01221   -0.01187   -0.05012
AFIX  23
H13A  2    0.332423    1.029037    0.860375    11.00000   -1.20000
H13B  2    0.429547    1.026166    0.861843    11.00000   -1.20000
AFIX   0
C14   1    0.391406    1.062319    0.764054    11.00000    0.10737    0.05338 =
         0.10629   -0.00432   -0.00817   -0.04043
AFIX  23
H14A  2    0.454405    1.054358    0.738902    11.00000   -1.20000
H14B  2    0.351497    1.124324    0.779290    11.00000   -1.20000
AFIX   0
C15   1    0.411764    0.873047    0.871217    11.00000    0.10530    0.08930 =
         0.05659    0.00735   -0.01285   -0.06830
AFIX 137
H15A  2    0.418797    0.888556    0.919515    11.00000   -1.50000
H15B  2    0.448440    0.810532    0.860507    11.00000   -1.50000
H15C  2    0.346113    0.890059    0.874430    11.00000   -1.50000
AFIX   0
C16   1    0.546475    0.884463    0.801022    11.00000    0.05805    0.08973 =
         0.09867    0.00308   -0.03064   -0.02904
AFIX 137
H16A  2    0.567727    0.920963    0.767662    11.00000   -1.50000
H16B  2    0.579054    0.825229    0.778800    11.00000   -1.50000
H16C  2    0.559710    0.884916    0.850850    11.00000   -1.50000
AFIX   0
C17   1    0.374652    1.071579    0.637864    11.00000    0.15509    0.04459 =
         0.10917    0.02504   -0.02904   -0.04131
AFIX 137
H17A  2    0.349936    1.056550    0.600071    11.00000   -1.50000
H17B  2    0.442225    1.047932    0.620315    11.00000   -1.50000
H17C  2    0.346490    1.134533    0.644858    11.00000   -1.50000
AFIX   0
C18   1    0.251848    1.068131    0.734566    11.00000    0.07897    0.03472 =
         0.18816   -0.00786   -0.01533    0.00228
AFIX 137
H18A  2    0.235506    1.061210    0.789151    11.00000   -1.50000
H18B  2    0.232328    1.035465    0.707088    11.00000   -1.50000
H18C  2    0.220307    1.129392    0.724221    11.00000   -1.50000
AFIX   0
C19   1    0.182211    0.609217    0.772418    11.00000    0.03842    0.02581 =
         0.05188    0.00939   -0.01309   -0.00435
AFIX  43
H19   2    0.174566    0.664860    0.783805    11.00000   -1.20000
AFIX   0
C20   1    0.155520    0.504808    0.745477    11.00000    0.04810    0.03203 =
         0.06573    0.01135   -0.02319   -0.01322
AFIX  43
H20   2    0.123809    0.475257    0.734118    11.00000   -1.20000
AFIX   0
C21   1    0.244153    0.468297    0.751132    11.00000    0.04557    0.03157 =
         0.06933    0.01040   -0.02189   -0.00985
AFIX  43
H21   2    0.286711    0.408480    0.744987    11.00000   -1.20000
AFIX   0
C22   1    0.347811    0.526772    0.778811    11.00000    0.03801    0.02414 =
         0.05878    0.00296   -0.02189   -0.00064
C23   1    0.403606    0.453410    0.812352    11.00000    0.04761    0.02581 =
         0.05708    0.00606   -0.02148   -0.00530
AFIX  43
H23   2    0.384899    0.410173    0.828657    11.00000   -1.20000
AFIX   0
C24   1    0.487409    0.446068    0.820961    11.00000    0.04516    0.02379 =
         0.06435    0.00893   -0.02666   -0.00232
C25   1    0.515360    0.508323    0.797876    11.00000    0.04381    0.02894 =
         0.07119    0.00886   -0.02791   -0.00762
AFIX  43
H25   2    0.572777    0.502384    0.804722    11.00000   -1.20000
AFIX   0
C26   1    0.457241    0.580612    0.764069    11.00000    0.04107    0.02230 =
         0.06121    0.00510   -0.01972   -0.00234
C27   1    0.372687    0.590414    0.754724    11.00000    0.03985    0.02688 =
         0.05562    0.00316   -0.02128    0.00099
AFIX  43
H27   2    0.333147    0.639814    0.732274    11.00000   -1.20000
AFIX   0
C28   1    0.631325    0.350660    0.861424    11.00000    0.04490    0.03366 =
         0.05278    0.01481   -0.02465   -0.00805
AFIX  43
H28   2    0.663021    0.383925    0.843520    11.00000   -1.20000
AFIX   0
C29   1    0.526252    0.306964    0.886379    11.00000    0.07669    0.05386 =
         0.18276    0.06476   -0.08075   -0.03852
AFIX  43
H29   2    0.470331    0.303319    0.889828    11.00000   -1.20000
AFIX   0
C30   1    0.600767    0.250231    0.911400    11.00000    0.06229    0.04181 =
         0.13432    0.04096   -0.06059   -0.02499
AFIX  43
H30   2    0.606698    0.198902    0.935921    11.00000   -1.20000
AFIX   0
C31   1    0.426209    0.730217    0.738862    11.00000    0.04181    0.02484 =
         0.04817    0.00721   -0.01415   -0.00671
AFIX  43
H31   2    0.360403    0.755606    0.754763    11.00000   -1.20000
AFIX   0
C32   1    0.574566    0.634280    0.711379    11.00000    0.03831    0.02758 =
         0.07707    0.00157   -0.01478   -0.00062
AFIX  43
H32   2    0.630295    0.581386    0.705204    11.00000   -1.20000
AFIX   0
C33   1    0.566796    0.713952    0.695167    11.00000    0.04134    0.03256 =
         0.06761    0.00125   -0.01311   -0.00481
AFIX  43
H33   2    0.616962    0.726655    0.674695    11.00000   -1.20000
AFIX   0
C34   1    0.084363    0.746367    0.631115    11.00000    0.03526    0.03724 =
         0.04990    0.01111   -0.01111   -0.00312
AFIX  43
H34   2    0.104206    0.771242    0.663742    11.00000   -1.20000
AFIX   0
C35   1    0.017903    0.680471    0.589568    11.00000    0.05386    0.05164 =
         0.06961    0.01398   -0.02410   -0.02004
AFIX  43
H35   2   -0.017336    0.650600    0.589019    11.00000   -1.20000
AFIX   0
C36   1    0.062825    0.704109    0.528105    11.00000    0.05506    0.05548 =
         0.06193    0.00621   -0.02158   -0.01514
AFIX  43
H36   2    0.064914    0.694267    0.476608    11.00000   -1.20000
AFIX   0
C37   1    0.160109    0.781791    0.508633    11.00000    0.03891    0.03599 =
         0.04761    0.00624   -0.01036   -0.00175
C38   1    0.217745    0.801110    0.540365    11.00000    0.03980    0.03919 =
         0.04409    0.01077   -0.01152   -0.00333
AFIX  43
H38   2    0.223684    0.787482    0.590952    11.00000   -1.20000
AFIX   0
C39   1    0.266082    0.840693    0.496140    11.00000    0.03709    0.03466 =
         0.04373    0.00551   -0.00728    0.00000
C40   1    0.260840    0.858757    0.421523    11.00000    0.04038    0.03312 =
         0.04437    0.00772   -0.00454    0.00024
AFIX  43
H40   2    0.294855    0.885403    0.391595    11.00000   -1.20000
AFIX   0

C41   1    0.203765    0.836410    0.391815    11.00000    0.04186    0.02841 =
         0.04261    0.00457   -0.00874    0.00933
C42   1    0.152215    0.799545    0.434732    11.00000    0.04066    0.03641 =
         0.04701    0.00424   -0.01204    0.00145
AFIX  43
H42   2    0.112180    0.786649    0.413949    11.00000   -1.20000
AFIX   0
C44   1    0.183039    0.809967    0.266340    11.00000    0.04622    0.03726 =
         0.04611    0.00651   -0.01627   -0.00324
AFIX  43
H44   2    0.174974    0.759817    0.277765    11.00000   -1.20000
AFIX   0
C45   1    0.204868    0.923724    0.278202    11.00000    0.08399    0.03325 =
         0.05371    0.01379   -0.02048   -0.01498
AFIX  43
H45   2    0.215131    0.966681    0.298093    11.00000   -1.20000
AFIX   0
C46   1    0.194739    0.916618    0.207100    11.00000    0.08506    0.03618 =
         0.05037    0.01587   -0.02467   -0.01804
AFIX  43
H46   2    0.196176    0.955163    0.168164    11.00000   -1.20000
AFIX   0
C47   1    0.322870    0.868993    0.601034    11.00000    0.04621    0.03694 =
         0.04906    0.01252   -0.01432   -0.01216
AFIX  43
H47   2    0.281537    0.859417    0.641710    11.00000   -1.20000
AFIX   0
C48   1    0.394900    0.879695    0.487371    11.00000    0.05407    0.06079 =
         0.04715    0.01210   -0.00760   -0.02286
AFIX  43
H48   2    0.413695    0.879198    0.433733    11.00000   -1.20000
AFIX   0
C49   1    0.431168    0.897128    0.537334    11.00000    0.05835    0.05875 =
         0.05616    0.01447   -0.00544   -0.02706
AFIX  43
H49   2    0.480748    0.911916    0.525495    11.00000   -1.20000
AFIX 116
rem guest
C51   1    0.296655    0.571322    0.401223    11.00000    0.09792    0.05100 =
         0.10213   -0.01287   -0.00392    0.00267
AFIX  43
H51   2    0.290337    0.580730    0.350289    11.00000   -1.20000
AFIX 115
C52   1    0.246827    0.535345    0.449653    11.00000    0.09911    0.06550 =
         0.15744    0.00023    0.01497    0.00824
C53   1    0.256071    0.521580    0.524178    11.00000    0.10371    0.09678 =
         0.15598    0.01725    0.00833    0.03117
AFIX  43
H53   2    0.222016    0.496991    0.557278    11.00000   -1.20000
AFIX 115
C54   1    0.315143    0.543791    0.550272    11.00000    0.09291    0.10226 =
         0.11532    0.01214    0.01310    0.04384
AFIX  43
H54   2    0.321461    0.534383    0.601206    11.00000   -1.20000
AFIX 115
C55   1    0.364972    0.579769    0.501842    11.00000    0.10131    0.09620 =
         0.08358   -0.03215   -0.01522    0.03830
C50   1    0.355729    0.593534    0.427318    11.00000    0.09475    0.04980 =
         0.07651   -0.01681   -0.00003    0.00691
O42   4    0.405555    0.629511    0.378886    11.00000    0.09582    0.04891 =
         0.07236   -0.01585   -0.01091   -0.00530
C61   1    0.464628    0.651724    0.404979    11.00000    0.09137    0.05460 =
         0.11141   -0.04136   -0.02402    0.00891
C56   1    0.473874    0.637959    0.479503    11.00000    0.10840    0.09446 =
         0.08419   -0.04305   -0.01937    0.02994
N41   3    0.424047    0.601982    0.527934    11.00000    0.10131    0.09620 =
         0.08358   -0.03215   -0.01522    0.03830
AFIX   0
C57   1    0.535930    0.658136    0.504550    11.00000    0.12758    0.08434 =
         0.20487   -0.07608   -0.07769    0.03412
AFIX  43
H57   2    0.544416    0.648462    0.554919    11.00000   -1.20000
AFIX   0
C58   1    0.584782    0.693022    0.452515    11.00000    0.13529    0.06508 =
         0.25966   -0.07397   -0.07802    0.02154
AFIX  43
H58   2    0.626089    0.708805    0.468041    11.00000   -1.20000
AFIX   0
C59   1    0.573730    0.704823    0.378817    11.00000    0.11571    0.05429 =
         0.25664   -0.06078   -0.06034    0.00135
C60   1    0.511934    0.685638    0.353750    11.00000    0.10834    0.06002 =
         0.14745   -0.04419   -0.01909   -0.00709
AFIX  43
H60   2    0.503092    0.695636    0.303494    11.00000   -1.20000
AFIX   0
O41   4    0.434152    0.586782    0.596786    11.00000    0.16980    0.23763 =
         0.08789   -0.02177   -0.03426    0.03609
O43   4    0.194293    0.512841    0.421306    11.00000    0.12530    0.10937 =
         0.22741   -0.01096    0.00582   -0.02993
O44   4    0.625826    0.732733    0.328050    11.00000    0.13107    0.06778 =
         0.32269   -0.05941   -0.04995   -0.02361
rem solvents

PART 0
rem no3
N179  3    0.795376    0.434264    0.805097    10.50000    0.07619    0.05696 =
         0.07198    0.00980   -0.00252   -0.01688
O80   4    0.817835    0.361992    0.830662    10.50000    0.06840    0.07465 =
         0.26162    0.05440   -0.06742   -0.02335
O81   4    0.843524    0.472012    0.804901    10.50000    0.14064    0.10382 =
         0.19899    0.06424   -0.10870   -0.08624
O82   4    0.727314    0.466694    0.778077    10.50000    0.04705    0.08375 =
         0.10387    0.03609   -0.02649   -0.02321
rem no3
O50   4    0.088112    0.838226    0.807952    11.00000    0.05781    0.08864 =
         0.08543    0.00741    0.00878   -0.01401
O51   4    0.213519    0.779149    0.721786    11.00000    0.04917    0.03137 =
         0.06245    0.00480   -0.00961   -0.00537
O52   4    0.188286    0.890256    0.785403    11.00000    0.10113    0.07676 =
         0.09998   -0.02282   -0.02103   -0.03034
N149  3    0.162255    0.836244    0.772720    11.00000    0.05564    0.04878 =
         0.04471    0.00174   -0.01069   -0.00915
rem no3
O60   4    0.174799    1.004993    0.943858    11.00000    0.07820    0.12441 =
         0.10160    0.00272   -0.04075   -0.00339
O61   4    0.175761    1.083318    1.027871    11.00000    0.20852    0.09666 =
         0.34848   -0.08773   -0.10587   -0.02672
O62   4    0.246069    0.947232    1.031103    11.00000    0.11244    0.08457 =
         0.07673    0.03182   -0.01256   -0.02533
N159  3    0.198425    1.012449    1.001519    11.00000    0.06061    0.05606 =
         0.06458    0.01078   -0.02103   -0.02228

rem no3
part -2
N174  3    0.018714    1.006980    0.567521    10.50000    0.06486    0.07204 =
         0.07253    0.00198   -0.01818   -0.00767
O70   4    0.036940    1.014511    0.631496    10.50000    0.08287    0.12935 =
         0.10812   -0.00327   -0.01148   -0.00308
O71   4    0.048924    1.039746    0.508756    10.50000    0.09888    0.10598 =
         0.11331   -0.00292   -0.02620   -0.02629
O72   4   -0.027542    0.967813    0.563143    10.50000    0.06119    0.05832 =
         0.07268    0.00104   -0.00631    0.03532
part 3
O75   4    0.097644    1.076724    0.504159    10.50000    0.10556    0.10611 =
         0.11038    0.01274   -0.02292   -0.02374

part 0
N189  3    0.570739    0.629593    0.925520    10.50000    0.03833    0.06984 =
         0.08415    0.00037   -0.00333    0.00085
O90   4    0.639726    0.647519    0.911213    10.50000    0.05812    0.83469 =
         0.27675    0.33978   -0.03620   -0.06792
O92   4    0.504541    0.667065    0.901297    10.50000    0.06461    0.04604 =
         0.05070    0.00883   -0.02623   -0.02024
O91   4    0.588643    0.555525    0.961267    10.50000    0.15541    0.04674 =
         0.09030    0.00519   -0.01632    0.00218
part 1
O111  4    0.211504    0.454740    0.946178    10.65000    0.09029    0.49047 =
         0.06149    0.08591   -0.01434   -0.13226
O113  4    0.401950    1.084645    0.389819    31.00000    0.10480    0.23142 =
         0.10326   -0.02951    0.03444   -0.10356
part2
O114  4    0.346418    1.141140    0.432336   -31.00000    0.11719    0.16777 =
         0.04045    0.04147   -0.03328   -0.10849
O116  4    0.142033    0.435145    0.939595    10.10000    0.01978
O112  4    0.283616    0.374253    0.921589    10.25000    0.05289    0.01913 =
         0.06040    0.01133    0.00305    0.00873
part 0
part1
O110  4    0.110326    0.335959    0.856143    41.00000    0.15208    0.13338 =
         0.34163    0.13067    0.03874   -0.03116
part 2
O117  4    0.232933    0.299426    0.868140   -41.00000    0.03506

part 0
O115  4    0.072503    0.602666    1.080130    11.00000    0.18670    0.11806 =
         0.13045    0.02471   -0.01524   -0.10487
rem waters
O100  4   -0.029886    0.527427    0.689913    10.50000    0.14337    0.15814 =
         0.10927    0.06518   -0.07440   -0.11353
O101  4    0.080033    0.467356    0.539801    10.50000    0.19907    0.11808 =
         0.32538   -0.05303    0.12454   -0.10555
O102  4    0.089334    0.682614    0.341508    10.50000    0.08854    0.08554 =
         0.07439   -0.00413   -0.00757   -0.04864
PART 0
HKLF 4

REM  rk123_a.res in P-1
REM R1 =  0.0835 for   16465 Fo > 4sig(Fo)  and  0.0875 for all   18556 data
REM   1040 parameters refined using    211 restraints

END

WGHT      0.1929      2.9428

REM Highest difference peak  2.085,  deepest hole -2.059,  1-sigma level  0.175
Q1    1   0.0788  1.0568  0.6365  11.00000  0.05    2.09
Q2    1   0.2025  0.1943  0.9189  11.00000  0.05    1.95
Q3    1   0.1960  0.5149  0.9452  11.00000  0.05    1.68
Q4    1   0.1830  1.0652  0.9547  11.00000  0.05    1.51
Q5    1   0.3550  1.0402  0.3764  11.00000  0.05    1.45
Q6    1  -0.0557  0.9407  0.5602  11.00000  0.05    1.42
Q7    1   0.6478  0.6657  0.9043  11.00000  0.05    1.41
Q8    1   0.1165  1.0792  0.5558  11.00000  0.05    1.37
Q9    1   0.5127  0.5550  0.9599  11.00000  0.05    1.35
Q10   1  -0.0489  0.9378  0.6238  11.00000  0.05    1.31
Q11   1   0.2114  0.4353  0.9500  11.00000  0.05    1.30
Q12   1   0.0233  0.7442  0.3531  11.00000  0.05    1.30
Q13   1   0.1432  0.4613  0.9427  11.00000  0.05    1.19
Q14   1   0.6444  0.5381  0.8838  11.00000  0.05    1.18
Q15   1   0.5565  0.5818  0.9138  11.00000  0.05    1.15
Q16   1   0.2530  0.4421  0.9983  11.00000  0.05    1.14
Q17   1   0.2342  0.4564  0.9895  11.00000  0.05    1.12
Q18   1   0.1214  1.1021  0.5048  11.00000  0.05    1.11
Q19   1   0.1620  0.4068  0.9398  11.00000  0.05    1.11
Q20   1   0.3516  1.1186  0.4833  11.00000  0.05    1.05
;
_shelx_res_checksum    1231

_shelx_hkl_file
;
 -20 -15  -7     307      44                                                         300    0.11    0.01  1.0000
 -20 -15  -6     541      62                                                         537    0.04    0.02  1.0000
 -20 -15  -5     351      47                                                         314    0.56   -0.02  1.0000
 -20 -15  -4     597      61                                                         527   -0.81    0.02  1.0000
 -20 -15  -3     600      71                                                         663    0.69   -0.02  1.0000
 -20 -14  -8     371      45                                                         308    0.96    0.00  1.0000
 -20 -14  -7     133      35                                                         122   -0.28    0.02  1.0000
 -20 -14  -6      71      34                                                          73    0.06    0.06  1.0000
 -20 -14  -5     836      83                                                         773    0.62   -0.03  1.0000
 -20 -14  -4     268      47                                                         310   -0.68   -0.02  1.0000
 -20 -14  -3      44      29                                                          32    0.56    0.00  1.0000
 -20 -14  -2      24      28                                                          34    0.52    0.01  1.0000
 -20 -13  -8     322      52                                                         357    0.51    0.05  1.0000
 -20 -13  -7    2877     255                                                        2891    0.07    0.03  1.0000
 -20 -13  -6      55      36                                                          42   -0.53    0.01  1.0000
 -20 -13  -5    1261     120                                                        1228    0.25    0.04  1.0000
 -20 -13  -4       0      32                                                          -5    0.05   -0.00  1.0000
 -20 -13  -3     195      41                                                         201    0.12   -0.03  1.0000
 -19 -17  -5     212      40                                                         197   -0.28   -0.02  1.0000
 -19 -17  -4     150      39                                                         176   -0.56   -0.01  1.0000
 -19 -17  -3    1922     168                                                        1858    0.41    0.00  1.0000
 -19 -17  -2       1      27                                                         -19   -0.59   -0.01  1.0000
 -19 -17  -1     795      80                                                         795   -0.00   -0.01  1.0000
 -19 -16  -9     404      54                                                         411   -0.08   -0.08  1.0000
 -19 -16  -8     742      81                                                         744    0.02    0.01  1.0000
 -19 -16  -7     650      72                                                         607   -0.47   -0.03  1.0000
 -19 -16  -6      57      35                                                          46    0.43   -0.01  1.0000
 -19 -16  -5     161      41                                                         155   -0.14    0.03  1.0000
 -19 -16  -4     157      40                                                         143   -0.30   -0.02  1.0000
 -19 -16  -3       0      34                                                         -27    0.34   -0.05  1.0000
 -19 -16  -3       0      31                                                         -11    0.34   -0.05  1.0000
 -19 -16  -2       0      28                                                           5   -0.94    0.02  1.0000
 -19 -16  -1     109      32                                                         103    0.17   -0.03  1.0000
 -19 -16   0    1148     105                                                        1103    0.37   -0.00  1.0000
 -19 -15 -11     231      38                                                         184    0.90    0.02  1.0000
 -19 -15 -10    1962     189                                                        2070   -0.65   -0.07  1.0000
 -19 -15  -9      30      35                                                          31    0.03    0.06  1.0000
 -19 -15  -8     319      52                                                         300   -0.30   -0.04  1.0000
 -19 -15  -7     843     105                                                         982   -1.27   -0.09  1.0000
 -19 -15  -6     537      67                                                         460    0.95    0.02  1.0000
 -19 -15  -5    2666     245                                                        2695    0.16   -0.04  1.0000
 -19 -15  -4    1038      99                                                         918   -1.08    0.05  1.0000
 -19 -15  -4    1041     101                                                         921   -1.08    0.05  1.0000
 -19 -15  -3     130      39                                                          93    0.99   -0.08  1.0000
 -19 -15  -2       0      34                                                           5   -1.10   -0.01  1.0000
 -19 -15  -1     219      43                                                         210   -0.18    0.03  1.0000
 -19 -15   0      38      30                                                          32    0.31   -0.05  1.0000
 -19 -15   1     141      36                                                         153   -0.29    0.02  1.0000
 -19 -15   2      11      23                                                          14   -0.32    0.00  1.0000
 -19 -14 -12     179      35                                                         139   -0.88    0.04  1.0000
 -19 -14 -11       3      34                                                         -13    0.98    0.06  1.0000
 -19 -14 -10     439      59                                                         387   -0.70   -0.08  1.0000
 -19 -14  -9    1047     114                                                        1094    0.39    0.02  1.0000
 -19 -14  -8     605      80                                                         624   -0.22    0.03  1.0000
 -19 -14  -7    3801     361                                                        4086   -1.24   -0.05  1.0000
 -19 -14  -6      38      44                                                          38    0.01   -0.05  1.0000
 -19 -14  -5    1350     143                                                        1408    0.43   -0.04  1.0000
 -19 -14  -4     817      97                                                         864   -0.46    0.04  1.0000
 -19 -14  -3     305      57                                                         298    0.12   -0.00  1.0000
 -19 -14  -2    4241     367                                                        4204   -0.15   -0.04  1.0000
 -19 -14  -1    1457     135                                                        1380   -0.57    0.02  1.0000
 -19 -14   0     261      48                                                         274   -0.23    0.00  1.0000
 -19 -14   1     266      43                                                         230    0.63    0.03  1.0000
 -19 -14   2     246      39                                                         238   -0.15   -0.00  1.0000
 -19 -13 -12      57      35                                                          45   -0.47   -0.01  1.0000
 -19 -13 -11     456      69                                                         538    1.00    0.04  1.0000
 -19 -13 -10     377      59                                                         372   -0.07   -0.00  1.0000
 -19 -13  -9      71      44                                                          88    0.56   -0.04  1.0000
 -19 -13  -8       0      44                                                         -28   -0.19    0.04  1.0000
 -19 -13  -7      89      47                                                          73   -0.47   -0.00  1.0000
 -19 -13  -6     263      55                                                         224   -0.68   -0.06  1.0000
 -19 -13  -5    2662     236                                                        2533    0.70   -0.03  1.0000
 -19 -13  -4    2931     268                                                        2956   -0.13    0.02  1.0000
 -19 -13  -3     611      77                                                         581   -0.34   -0.01  1.0000
 -19 -13  -2    2014     190                                                        2025    0.07   -0.00  1.0000
 -19 -13  -1     612      74                                                         583    0.33    0.02  1.0000
 -19 -13   0     276      52                                                         305   -0.46   -0.04  1.0000
 -19 -13   1    2310     212                                                        2365    0.30    0.07  1.0000
 -19 -13   2     861      89                                                         887    0.23    0.03  1.0000
 -19 -12 -12       6      34                                                          10   -0.37   -0.01  1.0000
 -19 -12 -11    2283     200                                                        2167    0.67    0.02  1.0000
 -19 -12 -10     265      55                                                         261    0.07   -0.04  1.0000
 -19 -12  -9    1696     177                                                        1835    0.90    0.05  1.0000
 -19 -12  -8     963     110                                                         965    0.03   -0.07  1.0000
 -19 -12  -7       1      49                                                          -2   -0.42    0.03  1.0000
 -19 -12  -6     510      75                                                         492   -0.22    0.02  1.0000
 -19 -12  -5       0      47                                                         -56    0.09   -0.09  1.0000
 -19 -12  -4      69      42                                                          68   -0.01    0.02  1.0000
 -19 -12  -3      21      40                                                          22   -0.07    0.01  1.0000
 -19 -12  -2    1482     154                                                        1567   -0.60   -0.04  1.0000
 -19 -12  -1    1872     169                                                        1768    0.67    0.03  1.0000
 -19 -12   0     994     100                                                         944   -0.43   -0.05  1.0000
 -19 -12   1    1611     155                                                        1658    0.33   -0.01  1.0000
 -19 -12   2     268      44                                                         261    0.11    0.06  1.0000
 -19 -11  -4     208      51                                                         190    0.36   -0.04  1.0000
 -19 -11  -3       1      41                                                           8   -0.89    0.03  1.0000
 -19 -11  -2      22      42                                                          19   -0.20   -0.03  1.0000
 -19 -11  -1     529      72                                                         548   -0.22   -0.03  1.0000
 -18 -18  -7     974     102                                                        1044   -0.60   -0.06  1.0000
 -18 -18  -6       3      31                                                         -39    0.91    0.06  1.0000
 -18 -18  -5       5      31                                                           8   -0.39   -0.04  1.0000
 -18 -18  -4       0      32                                                         -12   -0.20    0.05  1.0000
 -18 -18  -3     401      59                                                         466    0.85    0.01  1.0000
 -18 -18  -2     112      33                                                          82   -0.84   -0.02  1.0000
 -18 -18  -1      64      25                                                          66   -0.06    0.03  1.0000
 -18 -17 -10    2463     204                                                        2291   -0.98    0.02  1.0000
 -18 -17  -9     283      50                                                         315    0.50   -0.01  1.0000
 -18 -17  -8     712      81                                                         717   -0.05    0.01  1.0000
 -18 -17  -7      56      37                                                          55    0.04   -0.04  1.0000
 -18 -17  -6     515      70                                                         538    0.28   -0.01  1.0000
 -18 -17  -5    1289     135                                                        1346   -0.42   -0.06  1.0000
 -18 -17  -3      23      34                                                          30    0.37    0.04  1.0000
 -18 -17  -2     571      68                                                         556   -0.17    0.01  1.0000
 -18 -17  -1       0      31                                                          -1    0.29   -0.05  1.0000
 -18 -17   0     348      48                                                         323   -0.38    0.04  1.0000
 -18 -17   1     106      32                                                         113    0.19   -0.04  1.0000
 -18 -16  -8     109      46                                                          95   -0.37   -0.01  1.0000
 -18 -16  -7    2472     231                                                        2495    0.13   -0.01  1.0000
 -18 -16  -6     154      53                                                         178    0.51    0.01  1.0000
 -18 -16  -5    2846     259                                                        2908   -0.31   -0.04  1.0000
 -18 -16  -5    2772     262                                                        2833   -0.31   -0.04  1.0000
 -18 -16  -4      28      41                                                          28    0.04   -0.04  1.0000
 -18 -16   0     229      48                                                         215   -0.26   -0.03  1.0000
 -18 -16   1    1628     150                                                        1598   -0.21    0.04  1.0000
 -18 -16   2      44      29                                                          34    0.44   -0.09  1.0000
 -18 -16   3       0      27                                                         -39   -0.25    0.00  1.0000
 -18 -15 -13     135      37                                                         161    0.59   -0.05  1.0000
 -18 -15 -12     617      77                                                         654   -0.40   -0.01  1.0000
 -18 -15 -11     688      76                                                         609    0.86   -0.00  1.0000
 -18 -15 -10      13      40                                                          25   -1.29   -0.06  1.0000
 -18 -15  -9       1      45                                                         -29    0.58    0.08  1.0000
 -18 -15  -8       0      47                                                         -45   -0.28   -0.03  1.0000
 -18 -15  -7     186      54                                                         188    0.04    0.03  1.0000
 -18 -15  -6       0      46                                                         -33    0.36    0.07  1.0000
 -18 -15  -4    2798     251                                                        2721   -0.41   -0.00  1.0000
 -18 -15  -3       1      44                                                           6    0.79   -0.02  1.0000
 -18 -15  -2    4498     392                                                        4456    0.16    0.06  1.0000
 -18 -15  -1      94      44                                                          85    0.25    0.06  1.0000
 -18 -15   0     870      97                                                         861   -0.07   -0.06  1.0000
 -18 -15   1     688      79                                                         659    0.30    0.04  1.0000
 -18 -15   2    1959     181                                                        1964   -0.03   -0.03  1.0000
 -18 -15   3    1025     104                                                        1033    0.08   -0.04  1.0000
 -18 -15   4    1890     169                                                        1876   -0.10    0.05  1.0000
 -18 -14 -13      20      37                                                          36    0.96   -0.04  1.0000
 -18 -14 -12     587      78                                                         612   -0.28   -0.01  1.0000
 -18 -14 -11     231      56                                                         271    0.70   -0.04  1.0000
 -18 -14 -10     110      46                                                          80   -0.85   -0.00  1.0000
 -18 -14  -9    1587     160                                                        1570    0.12   -0.02  1.0000
 -18 -14  -8     763      97                                                         744    0.19   -0.00  1.0000
 -18 -14  -7     135      56                                                         178    0.95    0.03  1.0000
 -18 -14  -6      23      45                                                          44   -1.00    0.02  1.0000
 -18 -14  -6       3      49                                                          -3   -1.00    0.02  1.0000
 -18 -14  -5     388      72                                                         456    0.91    0.08  1.0000
 -18 -14  -4    1047     119                                                        1051    0.04   -0.04  1.0000
 -18 -14  -3      21      43                                                          14   -0.48   -0.00  1.0000
 -18 -14  -2      18      45                                                          47    1.43    0.03  1.0000
 -18 -14  -1    1819     181                                                        1859    0.25    0.02  1.0000
 -18 -14   0      37      42                                                          36    0.05    0.04  1.0000
 -18 -14   1    4771     407                                                        4660    0.45   -0.01  1.0000
 -18 -14   2      53      39                                                          49    0.16   -0.05  1.0000
 -18 -14   3    1215     122                                                        1237    0.18   -0.01  1.0000
 -18 -14   4     142      38                                                         155   -0.30    0.02  1.0000
 -18 -14   5     925      85                                                         870    0.50    0.02  1.0000
 -18 -13 -14       3      34                                                          -1   -0.96   -0.03  1.0000
 -18 -13 -13     327      58                                                         322    0.08   -0.01  1.0000
 -18 -13 -12     641      81                                                         617   -0.27   -0.02  1.0000
 -18 -13 -11    3802     347                                                        3878    0.35   -0.07  1.0000
 -18 -13 -10     219      57                                                         209    0.18   -0.01  1.0000
 -18 -13  -9    2045     217                                                        2241   -1.17   -0.01  1.0000
 -18 -13  -8      77      50                                                          71   -0.17   -0.06  1.0000
 -18 -13  -7     265      73                                                         371    1.65   -0.00  1.0000
 -18 -13  -6    2347     229                                                        2389   -0.24    0.01  1.0000
 -18 -13  -5     741      99                                                         768   -0.30    0.09  1.0000
 -18 -13  -4     458      77                                                         479    0.28   -0.02  1.0000
 -18 -13  -3     720      93                                                         699   -0.21   -0.03  1.0000
 -18 -13  -2     103      49                                                         116    0.34    0.02  1.0000
 -18 -13  -1     540      84                                                         619    0.90    0.02  1.0000
 -18 -13   0      35      43                                                          32    0.12   -0.06  1.0000
 -18 -13   1       0      43                                                         -17   -0.01    0.07  1.0000
 -18 -13   2     648      83                                                         664    0.18   -0.07  1.0000
 -18 -13   3     414      58                                                         375    0.56   -0.07  1.0000
 -18 -13   4    2876     262                                                        2962   -0.45    0.04  1.0000
 -18 -13   5       1      29                                                           1    0.14    0.00  1.0000
 -18 -12 -14     713      88                                                         773   -0.61   -0.00  1.0000
 -18 -12 -13     116      48                                                         121   -0.11   -0.03  1.0000
 -18 -12 -12     850      97                                                         812   -0.37    0.02  1.0000
 -18 -12 -11     124      50                                                         101   -0.59   -0.04  1.0000
 -18 -12 -10    1032     114                                                         965    0.59   -0.06  1.0000
 -18 -12  -9    1382     138                                                        1237   -1.11    0.02  1.0000
 -18 -12  -8    4385     380                                                        4206   -0.74   -0.07  1.0000
 -18 -12  -7     261      65                                                         233    0.50   -0.01  1.0000
 -18 -12  -6    5286     446                                                        5025    1.01   -0.04  1.0000
 -18 -12  -5     151      60                                                         192   -0.85    0.03  1.0000
 -18 -12  -4     560      86                                                         565    0.05    0.05  1.0000
 -18 -12  -3    1775     183                                                        1811   -0.23   -0.02  1.0000
 -18 -12  -2    1875     186                                                        1872    0.03   -0.07  1.0000
 -18 -12  -1    2235     212                                                        2207   -0.18    0.08  1.0000
 -18 -12   0    1952     192                                                        1978    0.16   -0.01  1.0000
 -18 -12   1     163      53                                                         175    0.25   -0.06  1.0000
 -18 -12   2       0      42                                                         -10   -0.00    0.04  1.0000
 -18 -12   3       0      39                                                          -3   -0.28   -0.08  1.0000
 -18 -12   4      93      36                                                          85    0.24    0.03  1.0000
 -18 -12   5      41      28                                                          34    0.32    0.02  1.0000
 -18 -11 -14       2      42                                                         -56   -0.74    0.01  1.0000
 -18 -11 -13    1018     111                                                         992    0.23   -0.02  1.0000
 -18 -11 -12    1298     136                                                        1290    0.06    0.01  1.0000
 -18 -11 -11     734     103                                                         835   -0.99   -0.00  1.0000
 -18 -11 -10       2      49                                                          -3    0.85   -0.02  1.0000
 -18 -11  -9    1140     120                                                        1012   -1.07   -0.05  1.0000
 -18 -11  -8     373      72                                                         356   -0.24    0.00  1.0000
 -18 -11  -7       1      54                                                          -3   -0.56   -0.02  1.0000
 -18 -11  -6     748     106                                                         821    0.73   -0.05  1.0000
 -18 -11  -5    3076     298                                                        3211    0.66    0.02  1.0000
 -18 -11  -4     882     115                                                         913   -0.29   -0.01  1.0000
 -18 -11  -3    7285     648                                                        7465   -0.59    0.06  1.0000
 -18 -11  -2     129      58                                                         178    1.08   -0.04  1.0000
 -18 -11  -1    1788     169                                                        1669   -0.78   -0.06  1.0000
 -18 -11   0    1165     125                                                        1144    0.14    0.16  1.0000
 -18 -11   1     609      85                                                         648   -0.41   -0.07  1.0000
 -18 -11   2    1926     189                                                        1989    0.39    0.01  1.0000
 -18 -11   3    1455     140                                                        1422   -0.24   -0.02  1.0000
 -18 -10 -12     261      59                                                         258   -0.04   -0.01  1.0000
 -18 -10 -11       0      49                                                          -5   -0.31   -0.01  1.0000
 -18 -10 -10    2269     205                                                        2096    1.01    0.08  1.0000
 -18 -10  -9    1437     167                                                        1606   -1.17   -0.08  1.0000
 -18 -10  -8       1      56                                                         -52   -0.53    0.00  1.0000
 -18 -10  -6    2029     201                                                        2016   -0.07   -0.04  1.0000
 -18 -10  -5    1788     185                                                        1831    0.27    0.02  1.0000
 -18 -10  -4     349      65                                                         280    1.09   -0.05  1.0000
 -18 -10  -3      24      50                                                          24   -0.01    0.02  1.0000
 -18 -10  -2    1693     178                                                        1772    0.51    0.07  1.0000
 -18 -10  -1    2259     209                                                        2161    0.59   -0.08  1.0000
 -18  -9  -5     298      68                                                         317    0.29    0.04  1.0000
 -17 -19  -5       2      30                                                         -38   -0.79   -0.03  1.0000
 -17 -19  -4     954      88                                                         870   -0.77   -0.02  1.0000
 -17 -19  -3       1      28                                                         -17    0.51   -0.01  1.0000
 -17 -19  -2    1418     128                                                        1388    0.22   -0.02  1.0000
 -17 -18  -9     103      33                                                          85    0.52   -0.05  1.0000
 -17 -18  -8      28      33                                                          30    0.14   -0.04  1.0000
 -17 -18  -7     369      58                                                         383   -0.21   -0.00  1.0000
 -17 -18  -6     364      55                                                         324    0.61   -0.01  1.0000
 -17 -18  -5    2854     262                                                        2920    0.35   -0.09  1.0000
 -17 -18  -4    1748     156                                                        1625   -0.84    0.04  1.0000
 -17 -18  -3    1175     116                                                        1186   -0.08   -0.06  1.0000
 -17 -18  -2     377      53                                                         358    0.27   -0.04  1.0000
 -17 -18  -1    1217     122                                                        1260    0.33    0.03  1.0000
 -17 -18   0       9      29                                                           6    0.33   -0.01  1.0000
 -17 -18   1    1857     169                                                        1881   -0.15    0.00  1.0000
 -17 -18   2     164      32                                                         163    0.01    0.01  1.0000
 -17 -17 -11     475      70                                                         568    1.12   -0.01  1.0000
 -17 -17 -10       8      36                                                          17   -0.66   -0.00  1.0000
 -17 -17  -9       0      40                                                          -6    0.38    0.00  1.0000
 -17 -17  -8     334      60                                                         325    0.14   -0.02  1.0000
 -17 -17  -7    1539     151                                                        1511    0.19    0.02  1.0000
 -17 -17  -5     560      85                                                         643    0.93   -0.03  1.0000
 -17 -17  -5     547      79                                                         629    0.93   -0.03  1.0000
 -17 -17  -4     539      74                                                         552   -0.14   -0.03  1.0000
 -17 -17  -3     526      79                                                         612   -0.99    0.02  1.0000
 -17 -17  -2    3670     323                                                        3651   -0.08   -0.06  1.0000
 -17 -17  -1    2155     196                                                        2114   -0.23   -0.06  1.0000
 -17 -17   0    1691     157                                                        1636    0.36    0.06  1.0000
 -17 -17   1     915      99                                                         947   -0.29   -0.01  1.0000
 -17 -17   2     925      93                                                         892   -0.30   -0.02  1.0000
 -17 -17   3     139      37                                                         156   -0.39    0.06  1.0000
 -17 -17   4    2969     247                                                        2847    0.63   -0.03  1.0000
 -17 -16 -13     361      48                                                         299    0.95    0.01  1.0000
 -17 -16 -12    1002      97                                                         895   -0.97   -0.01  1.0000
 -17 -16 -11     533      82                                                         667    1.49    0.06  1.0000
 -17 -16 -10      83      45                                                          84   -0.02   -0.01  1.0000
 -17 -16  -9      77      48                                                          84    0.23    0.01  1.0000
 -17 -16  -8     488      76                                                         493    0.07   -0.00  1.0000
 -17 -16  -6     349      65                                                         357   -0.12    0.05  1.0000
 -17 -16  -5    1189     119                                                        1084    0.85    0.05  1.0000
 -17 -16  -4    1371     152                                                        1504   -0.96   -0.04  1.0000
 -17 -16  -3      19      43                                                          30    0.60    0.00  1.0000
 -17 -16  -2     809      93                                                         758   -0.51   -0.01  1.0000
 -17 -16  -1     187      54                                                         236   -0.92   -0.04  1.0000
 -17 -16   0     108      48                                                          89    0.55   -0.05  1.0000
 -17 -16   4     796      87                                                         814   -0.19    0.05  1.0000
 -17 -16   5     813      85                                                         838    0.25   -0.03  1.0000
 -17 -15 -10     612      86                                                         585    0.30    0.02  1.0000
 -17 -15  -9    3065     291                                                        3138    0.36    0.00  1.0000
 -17 -15  -8     687     102                                                         768    0.83   -0.01  1.0000
 -17 -15  -7     692      98                                                         713   -0.22    0.02  1.0000
 -17 -15  -6     280      58                                                         219   -1.06   -0.06  1.0000
 -17 -15  -5     845     121                                                        1049    1.81    0.07  1.0000
 -17 -15   0       8      45                                                          12    0.34   -0.03  1.0000
 -17 -15   1    1069     124                                                        1145    0.64   -0.05  1.0000
 -17 -15   2       0      44                                                         -29   -0.28    0.07  1.0000
 -17 -15   3       0      39                                                         -30   -0.35    0.05  1.0000
 -17 -15   4     808      87                                                         763   -0.44   -0.00  1.0000
 -17 -15   5     184      43                                                         223    0.77    0.01  1.0000
 -17 -15   6    3317     303                                                        3511   -0.92    0.02  1.0000
 -17 -14 -15       0      31                                                          -5   -0.05   -0.05  1.0000
 -17 -14 -14       6      38                                                           2   -0.70   -0.00  1.0000
 -17 -14 -13      46      46                                                          70    0.88   -0.02  1.0000
 -17 -14 -12     477      84                                                         603   -1.50    0.01  1.0000
 -17 -14 -11    2725     258                                                        2744   -0.10   -0.01  1.0000
 -17 -14 -10     329      76                                                         398    0.99    0.03  1.0000
 -17 -14  -9     470      77                                                         431   -0.50   -0.04  1.0000
 -17 -14  -8    2904     253                                                        2640    1.37    0.05  1.0000
 -17 -14  -7     253      67                                                         260   -0.11    0.01  1.0000
 -17 -14  -5     926     133                                                        1131    1.76    0.04  1.0000
 -17 -14  -4    3360     320                                                        3463   -0.48   -0.03  1.0000
 -17 -14  -3       4      53                                                         -12   -1.05    0.10  1.0000
 -17 -14  -2    3386     336                                                        3658    1.26   -0.06  1.0000
 -17 -14  -1    1589     178                                                        1744   -1.03   -0.06  1.0000
 -17 -14   0    3868     354                                                        3918   -0.22    0.01  1.0000
 -17 -14   1      58      48                                                          50    0.30   -0.06  1.0000
 -17 -14   2      54      47                                                          58    0.15   -0.03  1.0000
 -17 -14   3      22      43                                                          23    0.03    0.10  1.0000
 -17 -14   4     771      90                                                         756   -0.15   -0.00  1.0000
 -17 -14   5     224      47                                                         233    0.17   -0.03  1.0000
 -17 -14   6       0      31                                                         -13   -0.38    0.01  1.0000
 -17 -14   7     425      53                                                         454    0.38   -0.02  1.0000
 -17 -13 -15       0      38                                                         -29    0.12   -0.02  1.0000
 -17 -13 -14       9      44                                                           2   -0.87   -0.01  1.0000
 -17 -13 -13     543      85                                                         610    0.77    0.01  1.0000
 -17 -13 -12      52      52                                                          35   -0.72   -0.01  1.0000
 -17 -13 -11       3      54                                                         -59   -0.86    0.03  1.0000
 -17 -13 -10       6      54                                                         -13    1.29    0.03  1.0000
 -17 -13  -9    1355     166                                                        1530   -1.27   -0.03  1.0000
 -17 -13  -8    1540     150                                                        1319    1.62    0.06  1.0000
 -17 -13  -7     723      99                                                         689   -0.36    0.04  1.0000
 -17 -13  -6     774     100                                                         698   -0.77   -0.03  1.0000
 -17 -13  -5    1979     208                                                        2061   -0.50   -0.01  1.0000
 -17 -13  -4      65      57                                                          38    1.02   -0.05  1.0000
 -17 -13  -3   10828     896                                                       10422   -1.10    0.06  1.0000
 -17 -13  -2    1616     163                                                        1503   -0.79    0.02  1.0000
 -17 -13  -1    6156     546                                                        6205   -0.17    0.00  1.0000
 -17 -13   0     167      65                                                         208   -0.81   -0.10  1.0000
 -17 -13   1    1155     128                                                        1135   -0.17    0.03  1.0000
 -17 -13   2     469      75                                                         456    0.17   -0.01  1.0000
 -17 -13   3    2752     256                                                        2777   -0.14    0.02  1.0000
 -17 -13   4      34      42                                                          41    0.31    0.07  1.0000
 -17 -13   5     932     105                                                         976    0.40   -0.04  1.0000
 -17 -13   6     409      59                                                         419    0.14    0.03  1.0000
 -17 -13   7     353      49                                                         354    0.02    0.00  1.0000
 -17 -12 -16     134      42                                                         162   -0.62    0.00  1.0000
 -17 -12 -15     840      93                                                         791    0.49   -0.00  1.0000
 -17 -12 -14       1      48                                                         -23   -0.44    0.02  1.0000
 -17 -12 -13    1771     188                                                        1903    0.84    0.03  1.0000
 -17 -12 -12     291      67                                                         293    0.04   -0.01  1.0000
 -17 -12 -11       5      49                                                          -3   -1.21    0.03  1.0000
 -17 -12 -10       1      51                                                           3    0.87    0.07  1.0000
 -17 -12  -9      51      53                                                          48   -0.13   -0.01  1.0000
 -17 -12  -8      10      57                                                         -25    1.73    0.05  1.0000
 -17 -12  -7     654     104                                                         730   -0.80    0.09  1.0000
 -17 -12  -6    3181     308                                                        3266   -0.41   -0.01  1.0000
 -17 -12  -5    2256     224                                                        2239    0.10    0.02  1.0000
 -17 -12  -4    2515     255                                                        2616    0.55   -0.01  1.0000
 -17 -12  -3    1399     152                                                        1352   -0.35   -0.00  1.0000
 -17 -12  -2    4188     383                                                        4196   -0.03    0.02  1.0000
 -17 -12  -1      21      59                                                          43   -1.10    0.06  1.0000
 -17 -12   0    8055     687                                                        7912   -0.45    0.07  1.0000
 -17 -12   1     464      80                                                         445   -0.22   -0.18  1.0000
 -17 -12   2    5702     499                                                        5683    0.04    0.15  1.0000
 -17 -12   3     982     121                                                        1077   -0.82    0.04  1.0000
 -17 -12   4     950     113                                                        1010    0.53    0.02  1.0000
 -17 -12   5     522      70                                                         481    0.51    0.01  1.0000
 -17 -12   6    1778     168                                                        1794   -0.10   -0.01  1.0000
 -17 -12   7     267      44                                                         272    0.07    0.06  1.0000
 -17 -11 -16    1051     113                                                        1099   -0.40   -0.03  1.0000
 -17 -11 -15    1465     145                                                        1440    0.18   -0.00  1.0000
 -17 -11 -14      32      49                                                          26   -0.36   -0.02  1.0000
 -17 -11 -13      81      55                                                          92    0.35    0.03  1.0000
 -17 -11 -12    2167     206                                                        2076    0.55   -0.01  1.0000
 -17 -11 -11       1      58                                                         -41   -0.42    0.01  1.0000
 -17 -11 -10    4017     375                                                        4088    0.29    0.08  1.0000
 -17 -11  -9     933     115                                                         853   -0.74    0.00  1.0000
 -17 -11  -8     806      95                                                         583    2.32    0.07  1.0000
 -17 -11  -7     179      65                                                         143    0.80    0.05  1.0000
 -17 -11  -6     145      66                                                         204   -1.22    0.07  1.0000
 -17 -11  -5     648      96                                                         604    0.49    0.02  1.0000
 -17 -11  -4     412      78                                                         368    0.63   -0.02  1.0000
 -17 -11  -3    1637     174                                                        1618    0.12    0.06  1.0000
 -17 -11  -2     189      66                                                         178    0.23    0.01  1.0000
 -17 -11  -1    3189     302                                                        3212    0.12   -0.08  1.0000
 -17 -11   0    1810     183                                                        1751   -0.43    0.18  1.0000
 -17 -11   1    1363     161                                                        1509   -1.05   -0.06  1.0000
 -17 -11   2      13      51                                                          19    0.36   -0.09  1.0000
 -17 -11   3    3725     332                                                        3687   -0.20    0.15  1.0000
 -17 -11   4      75      50                                                         105   -0.85    0.00  1.0000
 -17 -11   5    7188     616                                                        7194   -0.02   -0.01  1.0000
 -17 -11   6     617      76                                                         609    0.09   -0.03  1.0000
 -17 -10 -16       1      38                                                         -21   -0.62    0.07  1.0000
 -17 -10 -15     321      60                                                         273   -0.76   -0.06  1.0000
 -17 -10 -14      43      50                                                          43    0.00   -0.07  1.0000
 -17 -10 -13    2456     241                                                        2526   -0.40    0.08  1.0000
 -17 -10 -12    3361     306                                                        3300    0.30   -0.06  1.0000
 -17 -10 -11    1248     142                                                        1247   -0.01    0.01  1.0000
 -17 -10 -10     341      75                                                         356    0.21    0.05  1.0000
 -17 -10  -9    2470     260                                                        2665   -1.06   -0.01  1.0000
 -17 -10  -8     235      74                                                         269    0.57    0.12  1.0000
 -17 -10  -7    7898     760                                                        8752    2.58   -0.00  1.0000
 -17 -10  -6     138      62                                                          91   -1.24    0.07  1.0000
 -17 -10  -5    1272     157                                                        1411   -1.06    0.05  1.0000
 -17 -10  -4      45      54                                                          17    1.39    0.00  1.0000
 -17 -10  -3     192      65                                                         188   -0.08    0.00  1.0000
 -17 -10  -2    2663     276                                                        2891   -1.20    0.07  1.0000
 -17 -10  -1    1948     186                                                        1781    1.07   -0.04  1.0000
 -17 -10   0       0      57                                                          -6   -0.14   -0.09  1.0000
 -17 -10   1      59      55                                                          57   -0.10    0.15  1.0000
 -17 -10   2    1792     175                                                        1709   -0.52   -0.15  1.0000
 -17 -10   3     970     112                                                         961   -0.10    0.06  1.0000
 -17  -9 -14     192      58                                                         187   -0.09   -0.06  1.0000
 -17  -9 -13      69      57                                                          87   -0.56   -0.05  1.0000
 -17  -9 -12      20      54                                                          32    0.67    0.00  1.0000
 -17  -9 -11       5      54                                                          15   -0.86   -0.05  1.0000
 -17  -9 -10    5783     503                                                        5646    0.49    0.03  1.0000
 -17  -9  -9    2705     251                                                        2560    0.78   -0.01  1.0000
 -17  -9  -6     257      65                                                         192    1.36    0.02  1.0000
 -17  -9  -5    1345     139                                                        1174   -1.33   -0.00  1.0000
 -17  -9  -4    6510     544                                                        6133   -1.33    0.05  1.0000
 -17  -9  -3      14      56                                                           3    1.11   -0.02  1.0000
 -17  -9  -2    8074     745                                                        8593   -1.56   -0.01  1.0000
 -17  -9  -1      20      54                                                          33   -0.71    0.07  1.0000
 -17  -8  -6    1601     173                                                        1614   -0.09    0.03  1.0000
 -17  -8  -5    3095     298                                                        3158    0.32   -0.05  1.0000
 -16 -19  -7     476      52                                                         397   -1.05    0.00  1.0000
 -16 -19  -6      28      34                                                          53    1.13   -0.01  1.0000
 -16 -19  -5    1507     137                                                        1448    0.42    0.02  1.0000
 -16 -19  -4     329      57                                                         395   -0.96   -0.00  1.0000
 -16 -19  -3     170      48                                                         263    1.78   -0.01  1.0000
 -16 -19  -2     363      56                                                         402   -0.56    0.03  1.0000
 -16 -19  -1    2141     199                                                        2292   -0.89    0.02  1.0000
 -16 -19  -1    1831     182                                                        1970   -0.89    0.02  1.0000
 -16 -19   0     253      56                                                         300    0.81   -0.05  1.0000
 -16 -19   0     142      36                                                         178    0.81   -0.05  1.0000
 -16 -19   1    2277     206                                                        2182   -0.56    0.01  1.0000
 -16 -19   3      66      35                                                          70   -0.14    0.03  1.0000
 -16 -18 -10      22      33                                                           4   -1.53    0.06  1.0000
 -16 -18  -9     351      59                                                         405    0.76    0.06  1.0000
 -16 -18  -8      85      40                                                          75    0.31   -0.04  1.0000
 -16 -18  -7       4      40                                                          -9   -1.11    0.11  1.0000
 -16 -18  -6     251      52                                                         235   -0.29    0.01  1.0000
 -16 -18  -5       5      40                                                          12    0.69    0.01  1.0000
 -16 -18  -4     402      60                                                         377   -0.36    0.05  1.0000
 -16 -18  -4     348      55                                                         324   -0.36    0.05  1.0000
 -16 -18  -3      38      39                                                          64    0.99   -0.02  1.0000
 -16 -18  -2    1255     130                                                        1314   -0.46    0.01  1.0000
 -16 -18  -1     714      88                                                         799   -0.85    0.04  1.0000
 -16 -18   0     276      51                                                         294    0.30    0.00  1.0000
 -16 -18   1      83      38                                                         107   -0.69   -0.05  1.0000
 -16 -18   2     846      91                                                         877   -0.30    0.03  1.0000
 -16 -18   3     646      70                                                         628   -0.20   -0.00  1.0000
 -16 -18   4    1944     171                                                        1921   -0.15    0.01  1.0000
 -16 -17 -12     842      99                                                         953   -1.02    0.00  1.0000
 -16 -17 -11      12      41                                                          43    1.75    0.02  1.0000
 -16 -17 -10     588      71                                                         502   -1.02   -0.01  1.0000
 -16 -17  -9    1577     155                                                        1544    0.21    0.07  1.0000
 -16 -17  -8    2747     249                                                        2691    0.29    0.03  1.0000
 -16 -17  -7     495      73                                                         440   -0.70   -0.01  1.0000
 -16 -17  -6     353      66                                                         314   -0.61    0.06  1.0000
 -16 -17  -5       9      43                                                           6    0.26    0.07  1.0000
 -16 -17  -4     437      63                                                         343   -1.30   -0.04  1.0000
 -16 -17  -3     761     112                                                         995    2.16    0.11  1.0000
 -16 -17  -2      44      45                                                          52    0.33   -0.02  1.0000
 -16 -17  -1      25      42                                                          42   -0.81    0.01  1.0000
 -16 -17   0      11      42                                                           6    0.53    0.10  1.0000
 -16 -17   1    3206     293                                                        3277   -0.34   -0.04  1.0000
 -16 -17   2     389      60                                                         385    0.07   -0.02  1.0000
 -16 -17   3     868      93                                                         845   -0.22    0.02  1.0000
 -16 -17   4      48      34                                                          47   -0.03   -0.01  1.0000
 -16 -17   5     579      70                                                         620   -0.47    0.01  1.0000
 -16 -17   6    1008      86                                                         885   -1.11    0.03  1.0000
 -16 -16 -14     143      37                                                         108   -0.87   -0.01  1.0000
 -16 -16 -13       0      41                                                         -22    0.35   -0.02  1.0000
 -16 -16 -12     164      50                                                         131   -0.78   -0.03  1.0000
 -16 -16 -11    3667     342                                                        3826    0.71    0.01  1.0000
 -16 -16 -10     123      51                                                          98   -0.65   -0.03  1.0000
 -16 -16  -9    3488     328                                                        3605   -0.54    0.01  1.0000
 -16 -16  -8     247      59                                                         201    0.84    0.02  1.0000
 -16 -16  -7     409      71                                                         355   -0.77   -0.01  1.0000
 -16 -16  -6    2675     246                                                        2620    0.30   -0.03  1.0000
 -16 -16  -5    1911     190                                                        1931   -0.14    0.08  1.0000
 -16 -16  -4    2783     232                                                        2431   -1.89   -0.03  1.0000
 -16 -16  -3    3027     316                                                        3451    2.05    0.02  1.0000
 -16 -16  -2     757      92                                                         683    0.75    0.09  1.0000
 -16 -16  -1       0      52                                                         -10    0.36   -0.01  1.0000
 -16 -16   0     624      92                                                         697    0.79    0.02  1.0000
 -16 -16   1      49      45                                                          54   -0.20    0.06  1.0000
 -16 -16   2     136      48                                                         119    0.47   -0.03  1.0000
 -16 -16   3     357      60                                                         320    0.56   -0.06  1.0000
 -16 -15 -15     220      44                                                         200    0.38    0.03  1.0000
 -16 -15 -14       2      43                                                         -15   -0.68    0.04  1.0000
 -16 -15 -13     186      53                                                         174    0.25   -0.01  1.0000
 -16 -15 -12      26      48                                                          35   -0.43    0.02  1.0000
 -16 -15 -11     519      84                                                         552    0.40   -0.05  1.0000
 -16 -15 -10      40      56                                                          30   -0.47   -0.00  1.0000
 -16 -15  -7     251      70                                                         312   -0.99    0.01  1.0000
 -16 -15  -6    7119     624                                                        7162   -0.13   -0.08  1.0000
 -16 -15  -5     562      87                                                         504    0.68    0.04  1.0000
 -16 -15  -4    1138     116                                                         931   -1.77   -0.03  1.0000
 -16 -15  -3    2245     232                                                        2375   -0.74   -0.02  1.0000
 -16 -15  -2    4937     418                                                        4643    1.16    0.02  1.0000
 -16 -15  -1    5928     523                                                        5933    0.01    0.05  1.0000
 -16 -15   3    1273     143                                                        1367    0.73   -0.08  1.0000
 -16 -15   4       0      44                                                          -2    0.32   -0.08  1.0000
 -16 -15   5    1920     175                                                        1830    0.57    0.00  1.0000
 -16 -15   6     871      98                                                         906   -0.32   -0.07  1.0000
 -16 -15   7     381      54                                                         390   -0.12   -0.01  1.0000
 -16 -15   8       0      25                                                         -14   -0.13    0.01  1.0000
 -16 -14 -12    1658     170                                                        1636    0.14    0.05  1.0000
 -16 -14 -11     174      66                                                         193    0.37    0.06  1.0000
 -16 -14 -10      32      56                                                          50    0.79   -0.02  1.0000
 -16 -14  -9       8      55                                                          49   -2.31   -0.03  1.0000
 -16 -14  -8      15      55                                                          18    0.30    0.07  1.0000
 -16 -14  -7     490      80                                                         418   -0.92   -0.06  1.0000
 -16 -14  -6     656     103                                                         728    0.75    0.02  1.0000
 -16 -14  -5    1348     142                                                        1216   -1.01   -0.00  1.0000
 -16 -14  -1    3841     349                                                        3769   -0.33    0.07  1.0000
 -16 -14   0    1036     122                                                         997    0.33    0.04  1.0000
 -16 -14   1    2080     208                                                        2080   -0.02    0.10  1.0000
 -16 -14   2    3850     343                                                        3766   -0.38    0.01  1.0000
 -16 -14   3    6034     544                                                        6217    0.65   -0.05  1.0000
 -16 -14   4    1613     158                                                        1556    0.40   -0.03  1.0000
 -16 -14   5    1242     131                                                        1252   -0.08   -0.02  1.0000
 -16 -14   6     850     104                                                         940    0.82   -0.00  1.0000
 -16 -14   7     113      39                                                          97    0.44   -0.04  1.0000
 -16 -14   8    1973     177                                                        1962    0.07   -0.01  1.0000
 -16 -13 -16     628      79                                                         625   -0.03   -0.02  1.0000
 -16 -13 -15    1717     182                                                        1869    1.00    0.00  1.0000
 -16 -13 -14     280      64                                                         298   -0.29    0.03  1.0000
 -16 -13 -13    1418     154                                                        1427   -0.08    0.06  1.0000
 -16 -13 -12     508      90                                                         580    0.85   -0.01  1.0000
 -16 -13 -11     340      77                                                         341    0.01    0.07  1.0000
 -16 -13 -10    4769     406                                                        4434    1.35    0.04  1.0000
 -16 -13  -9    1681     196                                                        1850   -1.10   -0.02  1.0000
 -16 -13  -8    1996     208                                                        1977   -0.12   -0.00  1.0000
 -16 -13  -5    1773     176                                                        1624   -0.99    0.02  1.0000
 -16 -13  -4     558      98                                                         613    0.62    0.01  1.0000
 -16 -13  -3       1      60                                                         -21   -0.53   -0.09  1.0000
 -16 -13  -2      67      60                                                          62   -0.19    0.03  1.0000
 -16 -13  -1    1720     179                                                        1667    0.35    0.01  1.0000
 -16 -13   0    6462     578                                                        6554   -0.32   -0.00  1.0000
 -16 -13   1     192      67                                                         216    0.46    0.08  1.0000
 -16 -13   2    3995     356                                                        3878   -0.55    0.20  1.0000
 -16 -13   3     148      60                                                         171   -0.49   -0.13  1.0000
 -16 -13   4     395      73                                                         373    0.33   -0.03  1.0000
 -16 -13   5    6004     526                                                        6032    0.10    0.04  1.0000
 -16 -13   6    3460     307                                                        3418   -0.20   -0.00  1.0000
 -16 -13   7    3584     316                                                        3587   -0.01    0.01  1.0000
 -16 -13   8    1215     112                                                        1128    0.72   -0.04  1.0000
 -16 -13   9     615      66                                                         616    0.01    0.03  1.0000
 -16 -12 -17       2      36                                                           2    0.08    0.03  1.0000
 -16 -12 -16     252      54                                                         216   -0.64   -0.07  1.0000
 -16 -12 -15       3      52                                                         -66    0.92    0.00  1.0000
 -16 -12 -14      53      52                                                          39    0.57    0.03  1.0000
 -16 -12 -13    1104     123                                                        1008   -0.82   -0.00  1.0000
 -16 -12 -12    2536     262                                                        2693    0.85   -0.01  1.0000
 -16 -12 -11     657     102                                                         675   -0.20    0.01  1.0000
 -16 -12 -10    2086     201                                                        1912    1.08    0.05  1.0000
 -16 -12  -9    1733     195                                                        1828    0.61    0.04  1.0000
 -16 -12  -8     197      60                                                         140   -1.20   -0.09  1.0000
 -16 -12  -7    5574     520                                                        5810   -0.86    0.01  1.0000
 -16 -12  -6     361      71                                                         267    1.53   -0.04  1.0000
 -16 -12  -5    2394     254                                                        2580    1.05   -0.04  1.0000
 -16 -12  -4     471      84                                                         374   -1.37    0.06  1.0000
 -16 -12  -3     236      73                                                         199    0.69   -0.07  1.0000
 -16 -12  -2     799     123                                                         937    1.29   -0.06  1.0000
 -16 -12  -1     673     103                                                         669   -0.04   -0.01  1.0000
 -16 -12   0      62      60                                                          48    0.50    0.07  1.0000
 -16 -12   1      52      59                                                          53    0.22   -0.15  1.0000
 -16 -12   2    3253     309                                                        3295   -0.22    0.22  1.0000
 -16 -12   3    3571     337                                                        3653   -0.37    0.00  1.0000
 -16 -12   4     463      76                                                         413   -0.64   -0.14  1.0000
 -16 -12   5    5430     466                                                        5300   -0.49    0.02  1.0000
 -16 -12   6      35      46                                                          46   -0.46   -0.03  1.0000
 -16 -12   7     584      79                                                         614   -0.34    0.00  1.0000
 -16 -12   8    3231     285                                                        3231   -0.00   -0.01  1.0000
 -16 -12   9    1105     104                                                        1080   -0.19   -0.08  1.0000
 -16 -11 -17     796      90                                                         778    0.17    0.04  1.0000
 -16 -11 -16     314      65                                                         328   -0.22    0.01  1.0000
 -16 -11 -15       9      48                                                          10   -0.09   -0.02  1.0000
 -16 -11 -14      16      55                                                          30    0.81   -0.01  1.0000
 -16 -11 -13     532      81                                                         451   -1.03    0.03  1.0000
 -16 -11 -12     273      74                                                         324    0.82   -0.01  1.0000
 -16 -11 -11     210      67                                                         212   -0.04    0.00  1.0000
 -16 -11 -10     162      70                                                         179    0.37   -0.03  1.0000
 -16 -11  -9    1468     171                                                        1495    0.18    0.06  1.0000
 -16 -11  -8    2544     269                                                        2749   -1.10   -0.01  1.0000
 -16 -11  -7    5980     551                                                        6174   -0.67   -0.13  1.0000
 -16 -11  -6       2      59                                                          -7   -0.78    0.07  1.0000
 -16 -11  -5      61      60                                                          89    1.22   -0.15  1.0000
 -16 -11  -4    2268     233                                                        2273   -0.04    0.02  1.0000
 -16 -11  -3    1247     166                                                        1420   -1.30    0.02  1.0000
 -16 -11  -2    6533     591                                                        6650    0.42   -0.08  1.0000
 -16 -11  -1    1408     183                                                        1659    1.81   -0.10  1.0000
 -16 -11   0     708     106                                                         705    0.03    0.01  1.0000
 -16 -11   1     129      66                                                         116    0.32    0.02  1.0000
 -16 -11   2       7      59                                                           3    0.50   -0.14  1.0000
 -16 -11   3     524      86                                                         472    0.61    0.15  1.0000
 -16 -11   4    1484     170                                                        1632   -1.01   -0.11  1.0000
 -16 -11   5    1007     120                                                        1036   -0.25   -0.04  1.0000
 -16 -11   6     858     103                                                         875   -0.16    0.01  1.0000
 -16 -11   7     942      99                                                         874   -0.62   -0.06  1.0000
 -16 -11   8    2280     204                                                        2243   -0.21   -0.00  1.0000
 -16 -10 -17      30      45                                                          40   -0.47   -0.02  1.0000
 -16 -10 -16     125      56                                                         140    0.37    0.03  1.0000
 -16 -10 -15     126      55                                                         127   -0.02   -0.04  1.0000
 -16 -10 -14    3907     333                                                        3605    1.36   -0.01  1.0000
 -16 -10 -13     217      72                                                         267   -0.93    0.07  1.0000
 -16 -10 -12     553      98                                                         625    0.81   -0.06  1.0000
 -16 -10 -11     296      75                                                         267   -0.49    0.04  1.0000
 -16 -10 -10     473      92                                                         515    0.53   -0.03  1.0000
 -16 -10  -9       8      60                                                          -4    1.55   -0.02  1.0000
 -16 -10  -8      20      63                                                         -20   -2.43    0.01  1.0000
 -16 -10  -8       4      59                                                           7   -2.43    0.01  1.0000
 -16 -10  -7     100      61                                                          67   -1.01   -0.11  1.0000
 -16 -10  -6     183      66                                                         142   -1.06    0.01  1.0000
 -16 -10  -5    2680     268                                                        2725   -0.22   -0.07  1.0000
 -16 -10  -4    8288     713                                                        8133    0.48   -0.04  1.0000
 -16 -10  -3     963     121                                                         850   -1.02   -0.07  1.0000
 -16 -10  -2    2081     208                                                        1975   -0.65    0.04  1.0000
 -16 -10  -1    5701     494                                                        5491    0.77   -0.03  1.0000
 -16 -10   0     627      97                                                         548    0.90   -0.13  1.0000
 -16 -10   1    8711     793                                                        9133    1.23    0.07  1.0000
 -16 -10   2    3606     337                                                        3618    0.05   -0.00  1.0000
 -16 -10   3    1802     175                                                        1654    1.00   -0.06  1.0000
 -16 -10   4     305      68                                                         247    0.99    0.00  1.0000
 -16 -10   5     338      69                                                         349    0.17   -0.01  1.0000
 -16 -10   6     600      84                                                         620   -0.22    0.02  1.0000
 -16  -9 -17    1910     176                                                        1852   -0.36   -0.06  1.0000
 -16  -9 -16    1200     134                                                        1236    0.30   -0.09  1.0000
 -16  -9 -15    1173     129                                                        1125    0.38    0.07  1.0000
 -16  -9 -14     545      80                                                         413    1.70   -0.04  1.0000
 -16  -9 -13    1467     156                                                        1390   -0.55   -0.03  1.0000
 -16  -9 -12     389      76                                                         304    1.25    0.11  1.0000
 -16  -9 -11    5379     497                                                        5512   -0.48   -0.08  1.0000
 -16  -9 -10       0      65                                                         -31   -0.17    0.03  1.0000
 -16  -9  -9    3343     375                                                        3991    2.93    0.02  1.0000
 -16  -9  -8    2348     209                                                        2081   -1.54   -0.13  1.0000
 -16  -9  -8    2020     201                                                        1773   -1.54   -0.13  1.0000
 -16  -9  -7      30      62                                                          44   -1.56    0.01  1.0000
 -16  -9  -6       6      55                                                           7    0.22   -0.08  1.0000
 -16  -9  -5      98      68                                                         129   -0.80   -0.04  1.0000
 -16  -9  -4     105      67                                                         154   -1.19    0.02  1.0000
 -16  -9  -3     577     107                                                         674    1.06   -0.07  1.0000
 -16  -9  -2    2747     269                                                        2750   -0.00   -0.05  1.0000
 -16  -9  -1    4859     450                                                        4964   -0.42    0.02  1.0000
 -16  -9   0    2446     253                                                        2569    0.67    0.07  1.0000
 -16  -9   1    3463     322                                                        3435   -0.11   -0.11  1.0000
 -16  -9   2    1067     117                                                         914    1.35    0.11  1.0000
 -16  -9   3     473      79                                                         404    0.90   -0.03  1.0000
 -16  -8 -16      66      49                                                          59   -0.25   -0.06  1.0000
 -16  -8 -15       0      54                                                         -29    0.22   -0.04  1.0000
 -16  -8 -14    2255     242                                                        2511    1.45   -0.01  1.0000
 -16  -8 -13    1522     166                                                        1510   -0.09    0.01  1.0000
 -16  -8 -12    2401     228                                                        2273    0.72    0.06  1.0000
 -16  -8 -11    3710     329                                                        3496    0.98    0.02  1.0000
 -16  -8  -7     137      66                                                          87   -1.30   -0.05  1.0000
 -16  -8  -6   10658     862                                                        9950   -1.91    0.01  1.0000
 -16  -8  -5      16      60                                                          29    1.53   -0.01  1.0000
 -16  -8  -4      69      61                                                          68    0.03   -0.02  1.0000
 -16  -8  -3     920     103                                                         684   -2.28    0.05  1.0000
 -16  -8  -2      12      65                                                         -45    1.88   -0.00  1.0000
 -15 -20  -2    1362     125                                                        1194   -1.30    0.00  1.0000
 -15 -20  -1    1395     144                                                        1419    0.19   -0.06  1.0000
 -15 -20   0     358      59                                                         331    0.40    0.01  1.0000
 -15 -20   1     725      96                                                         835   -1.08   -0.01  1.0000
 -15 -20   2     659      83                                                         697    0.40    0.00  1.0000
 -15 -19  -5      35      36                                                          41   -0.29    0.05  1.0000
 -15 -19  -4       4      38                                                         -43   -1.06   -0.00  1.0000
 -15 -19  -3     177      43                                                         141    0.81   -0.06  1.0000
 -15 -19  -2       3      51                                                         -15   -0.88    0.01  1.0000
 -15 -19  -2       3      37                                                          -2   -0.88    0.01  1.0000
 -15 -19  -1     160      59                                                         167    0.14   -0.01  1.0000
 -15 -18 -11     679      71                                                         627    0.56   -0.02  1.0000
 -15 -18 -10     365      62                                                         429   -0.88    0.01  1.0000
 -15 -18  -9    1294     133                                                        1341    0.35    0.04  1.0000
 -15 -18  -8    1162     120                                                        1156   -0.03   -0.06  1.0000
 -15 -18  -7     535      76                                                         550   -0.19    0.05  1.0000
 -15 -18  -6       0      43                                                         -11   -0.24   -0.02  1.0000
 -15 -18  -5    1452     158                                                        1576    0.88    0.00  1.0000
 -15 -18  -4     560      80                                                         631   -0.80    0.03  1.0000
 -15 -18  -3    5854     504                                                        5849    0.01    0.03  1.0000
 -15 -18  -2     101      47                                                         124   -0.58   -0.04  1.0000
 -15 -18  -1     854     105                                                         963    0.99   -0.00  1.0000
 -15 -18   0      50      37                                                          36    0.60    0.02  1.0000
 -15 -18   1     101      38                                                          90   -0.32   -0.03  1.0000
 -15 -18   2     315      54                                                         324    0.13    0.06  1.0000
 -15 -18   3     444      63                                                         487    0.55   -0.08  1.0000
 -15 -18   4      66      31                                                          64   -0.11    0.06  1.0000
 -15 -18   5      40      28                                                          30   -0.50    0.04  1.0000
 -15 -17 -13     290      45                                                         236    0.91   -0.03  1.0000
 -15 -17 -12       8      38                                                          21   -1.01    0.00  1.0000
 -15 -17 -11     594      82                                                         625   -0.35    0.01  1.0000
 -15 -17 -10     101      48                                                          95    0.19   -0.09  1.0000
 -15 -17  -9      39      44                                                          22   -0.87   -0.01  1.0000
 -15 -17  -8     124      51                                                         104    0.53    0.02  1.0000
 -15 -17  -7      32      50                                                          27    0.28   -0.05  1.0000
 -15 -17  -6    3733     351                                                        3862    0.58   -0.01  1.0000
 -15 -17  -5    2105     208                                                        2184    0.48   -0.03  1.0000
 -15 -17  -4    1583     167                                                        1660   -0.52   -0.06  1.0000
 -15 -17  -3     344      64                                                         297    0.71    0.09  1.0000
 -15 -17  -2    2490     219                                                        2311   -1.00   -0.02  1.0000
 -15 -17  -1     762      97                                                         765   -0.02   -0.05  1.0000
 -15 -17   0    6359     525                                                        6033    1.14    0.03  1.0000
 -15 -17   1      39      47                                                          47    0.34   -0.05  1.0000
 -15 -17   2    1673     165                                                        1680    0.04    0.03  1.0000
 -15 -17   3       1      41                                                         -12    0.45    0.01  1.0000
 -15 -17   4       0      40                                                         -18    0.34   -0.04  1.0000
 -15 -17   5    1722     162                                                        1733    0.07    0.05  1.0000
 -15 -17   6     181      39                                                         170   -0.22   -0.03  1.0000
 -15 -17   7     128      29                                                          84    1.16   -0.07  1.0000
 -15 -16 -14       0      37                                                           2   -1.01    0.04  1.0000
 -15 -16 -13    1326     148                                                        1477    1.10    0.01  1.0000
 -15 -16 -12    1559     157                                                        1557   -0.02    0.05  1.0000
 -15 -16 -11     728     102                                                         806   -0.77   -0.00  1.0000
 -15 -16 -10    1481     146                                                        1347    0.98    0.00  1.0000
 -15 -16  -9      71      56                                                         105   -1.01   -0.04  1.0000
 -15 -16  -8     185      59                                                         158    0.61   -0.06  1.0000
 -15 -16  -7       1      53                                                         -26   -0.51    0.05  1.0000
 -15 -16  -6    1330     149                                                        1386    0.42   -0.04  1.0000
 -15 -16  -5      29      49                                                          17    0.76   -0.02  1.0000
 -15 -16  -4     105      56                                                          74    0.88   -0.06  1.0000
 -15 -16  -3    5404     443                                                        4973   -1.64   -0.04  1.0000
 -15 -16  -2    3112     281                                                        2987   -0.63    0.09  1.0000
 -15 -16  -1    4349     407                                                        4539   -0.78   -0.06  1.0000
 -15 -16   0     555      88                                                         606   -0.58   -0.06  1.0000
 -15 -16   1    1287     144                                                        1341    0.41    0.00  1.0000
 -15 -16   2     874     108                                                         900   -0.24   -0.01  1.0000
 -15 -16   3    5455     471                                                        5381    0.28    0.01  1.0000
 -15 -16   4     446      68                                                         425   -0.29    0.03  1.0000
 -15 -16   5    4083     379                                                        4320    1.01    0.01  1.0000
 -15 -16   6      26      38                                                          29    0.16    0.03  1.0000
 -15 -16   7       2      34                                                         -12    0.70   -0.04  1.0000
 -15 -16   8     655      74                                                         701    0.50   -0.07  1.0000
 -15 -15 -15    1388     124                                                        1208    1.39   -0.02  1.0000
 -15 -15 -14      30      45                                                          30   -0.02    0.05  1.0000
 -15 -15 -13    4192     389                                                        4360    0.71   -0.01  1.0000
 -15 -15 -12     783     102                                                         781   -0.03    0.07  1.0000
 -15 -15 -11      82      56                                                         116   -1.01    0.00  1.0000
 -15 -15 -10     405      89                                                         528    1.57    0.04  1.0000
 -15 -15  -9     818     108                                                         760   -0.59   -0.00  1.0000
 -15 -15  -8    1201     137                                                        1136    0.53   -0.03  1.0000
 -15 -15  -7    1835     192                                                        1875   -0.25   -0.03  1.0000
 -15 -15  -6       9      53                                                          16   -0.57    0.05  1.0000
 -15 -15  -5     809     104                                                         762    0.45    0.00  1.0000
 -15 -15  -4     143      69                                                         250    2.10   -0.01  1.0000
 -15 -15  -3    1209     130                                                        1066   -1.16   -0.05  1.0000
 -15 -15  -2       9      55                                                          10   -0.10   -0.02  1.0000
 -15 -15  -1      47      63                                                         108   -1.94    0.09  1.0000
 -15 -15   0    4939     422                                                        4675   -1.04   -0.07  1.0000
 -15 -15   1     721     102                                                         736    0.16   -0.06  1.0000
 -15 -15   2    5851     538                                                        6114   -0.94    0.00  1.0000
 -15 -15   3    2080     207                                                        2070    0.06    0.02  1.0000
 -15 -15   7     734      92                                                         808    0.72    0.10  1.0000
 -15 -15   8    4833     432                                                        5029    0.78   -0.06  1.0000
 -15 -15   9      43      29                                                          42   -0.05   -0.04  1.0000
 -15 -14 -16     380      63                                                         385   -0.07    0.02  1.0000
 -15 -14 -15    1565     153                                                        1515    0.35    0.02  1.0000
 -15 -14 -14       0      52                                                         -34   -0.22   -0.07  1.0000
 -15 -14 -13      27      53                                                          47    0.91   -0.03  1.0000
 -15 -14 -12    1804     181                                                        1719    0.55    0.03  1.0000
 -15 -14  -8    1824     175                                                        1637    1.23    0.05  1.0000
 -15 -14  -7     197      69                                                         269    1.31   -0.06  1.0000
 -15 -14  -6     468      83                                                         445   -0.31    0.02  1.0000
 -15 -14  -5    5142     494                                                        5500   -1.34   -0.01  1.0000
 -15 -14  -4    4305     329                                                        3470    3.70    0.08  1.0000
 -15 -14  -3     320      80                                                         357    0.55   -0.02  1.0000
 -15 -14  -2    1404     169                                                        1487    0.60   -0.04  1.0000
 -15 -14   3    1614     164                                                        1520   -0.65   -0.01  1.0000
 -15 -14   4      78      54                                                          57   -0.70    0.14  1.0000
 -15 -14   5    5640     508                                                        5785   -0.54    0.04  1.0000
 -15 -14   6    2023     199                                                        2065   -0.26    0.03  1.0000
 -15 -14   7    2823     259                                                        2834    0.05    0.04  1.0000
 -15 -14   8      62      39                                                          49    0.46    0.04  1.0000
 -15 -14   9    1873     172                                                        1879   -0.04    0.01  1.0000
 -15 -14  10     520      61                                                         564    0.53   -0.06  1.0000
 -15 -13 -14      93      62                                                         107   -0.48   -0.05  1.0000
 -15 -13 -13     465      84                                                         463    0.03    0.00  1.0000
 -15 -13 -12    1856     175                                                        1626    1.53   -0.07  1.0000
 -15 -13 -11     391      70                                                         222   -2.67   -0.05  1.0000
 -15 -13 -10     228      73                                                         229    0.03   -0.02  1.0000
 -15 -13  -9    2690     265                                                        2643    0.25   -0.01  1.0000
 -15 -13  -8     178      68                                                         183    0.12   -0.10  1.0000
 -15 -13  -7   13262    1208                                                       14135    2.03    0.11  1.0000
 -15 -13  -6     523      92                                                         497   -0.31   -0.08  1.0000
 -15 -13  -2    4001     345                                                        3624    1.67    0.08  1.0000
 -15 -13  -1    7315     617                                                        6976    1.11   -0.06  1.0000
 -15 -13   0    3385     303                                                        3168   -1.03   -0.01  1.0000
 -15 -13   1    3973     367                                                        3947   -0.10   -0.10  1.0000
 -15 -13   2     277      70                                                         270   -0.11   -0.03  1.0000
 -15 -13   3     189      65                                                         151   -0.77   -0.17  1.0000
 -15 -13   4    1291     157                                                        1252   -0.31    0.08  1.0000
 -15 -13   4    1769     165                                                        1723   -0.31    0.08  1.0000
 -15 -13   5       0      55                                                         -68    0.04    0.05  1.0000
 -15 -13   5       3      51                                                           3    0.04    0.05  1.0000
 -15 -13   6       7      51                                                         -52   -1.41   -0.01  1.0000
 -15 -13   6      30      48                                                          13   -1.41   -0.01  1.0000
 -15 -13   7      74      49                                                         100   -0.78    0.03  1.0000
 -15 -13   7      91      49                                                         120   -0.78    0.03  1.0000
 -15 -13   8    3044     304                                                        2915    0.65    0.00  1.0000
 -15 -13   8    4166     308                                                        4015    0.65    0.00  1.0000
 -15 -13   9     523      70                                                         549   -0.31    0.01  1.0000
 -15 -13  10    1816     164                                                        1810   -0.04    0.00  1.0000
 -15 -12 -18      12      33                                                          14    0.20   -0.00  1.0000
 -15 -12 -17     834      99                                                         847    0.14   -0.05  1.0000
 -15 -12 -16      40      50                                                          35   -0.23    0.00  1.0000
 -15 -12 -15       0      54                                                         -40   -0.35    0.07  1.0000
 -15 -12 -14    1119     135                                                        1137    0.15   -0.01  1.0000
 -15 -12 -13     512      83                                                         429   -1.05   -0.07  1.0000
 -15 -12 -12     251      71                                                         171    1.56    0.04  1.0000
 -15 -12 -11     533     109                                                         682   -1.67   -0.03  1.0000
 -15 -12 -10    1339     170                                                        1452   -0.82   -0.10  1.0000
 -15 -12  -9     273      84                                                         323   -0.82    0.00  1.0000
 -15 -12  -6      18      60                                                          49   -1.61    0.04  1.0000
 -15 -12  -5    1407     158                                                        1306   -0.74   -0.11  1.0000
 -15 -12  -4   11144     971                                                       11241    0.23    0.12  1.0000
 -15 -12  -3     242      80                                                         306    1.05    0.00  1.0000
 -15 -12  -2   11870    1032                                                       11985   -0.29   -0.02  1.0000
 -15 -12  -1     328      80                                                         288    0.62    0.07  1.0000
 -15 -12   0    1845     203                                                        1925    0.51    0.01  1.0000
 -15 -12   1    2823     288                                                        2969   -0.74   -0.07  1.0000
 -15 -12   2    2537     237                                                        2365    1.02   -0.15  1.0000
 -15 -12   3    2725     300                                                        2777    0.28   -0.03  1.0000
 -15 -12   3    3559     306                                                        3619    0.28   -0.03  1.0000
 -15 -12   4    4106     411                                                        3901   -0.89   -0.04  1.0000
 -15 -12   4    5619     419                                                        5379   -0.89   -0.04  1.0000
 -15 -12   5      39      52                                                          27    0.57    0.03  1.0000
 -15 -12   5      49      56                                                          36    0.57    0.03  1.0000
 -15 -12   6      71      56                                                          94    0.69   -0.00  1.0000
 -15 -12   6     191      62                                                         228    0.69   -0.00  1.0000
 -15 -12   7     423      71                                                         364   -0.82    0.01  1.0000
 -15 -12   7     599      77                                                         528   -0.82    0.01  1.0000
 -15 -12   8       1      46                                                         -55   -0.53    0.03  1.0000
 -15 -12   8      45      46                                                          57   -0.53    0.03  1.0000
 -15 -12   9       8      36                                                           9   -0.13   -0.04  1.0000
 -15 -12   9      88      41                                                          93   -0.13   -0.04  1.0000
 -15 -12  10      75      34                                                          67    0.26    0.04  1.0000
 -15 -11 -18      58      42                                                          64    0.23   -0.05  1.0000
 -15 -11 -17      62      46                                                          51    0.41   -0.03  1.0000
 -15 -11 -16    1121     123                                                        1044    0.65    0.03  1.0000
 -15 -11 -15     238      63                                                         189   -0.95   -0.00  1.0000
 -15 -11 -14    4058     376                                                        4077    0.08   -0.02  1.0000
 -15 -11 -13      12      58                                                           7   -0.50    0.05  1.0000
 -15 -11 -12     334      76                                                         268    1.08   -0.05  1.0000
 -15 -11 -11     402      82                                                         329   -1.06    0.04  1.0000
 -15 -11 -10     463      88                                                         403   -0.78   -0.06  1.0000
 -15 -11  -9     656     117                                                         740   -0.90   -0.09  1.0000
 -15 -11  -8    3177     333                                                        3505   -1.56    0.01  1.0000
 -15 -11  -7     575      82                                                         382    2.44   -0.05  1.0000
 -15 -11  -6      52      67                                                         109   -1.94    0.14  1.0000
 -15 -11  -5    1567     159                                                        1361   -1.46   -0.13  1.0000
 -15 -11  -4    1697     203                                                        1903    1.33    0.08  1.0000
 -15 -11  -3     683     113                                                         746   -0.65    0.06  1.0000
 -15 -11  -2    1202     141                                                        1146   -0.44    0.02  1.0000
 -15 -11  -1    8551     767                                                        8749    0.58    0.00  1.0000
 -15 -11   0    1275     163                                                        1366   -0.69    0.06  1.0000
 -15 -11   1   12957    1114                                                       12992   -0.11    0.17  1.0000
 -15 -11   2     357      80                                                         299    0.92   -0.21  1.0000
 -15 -11   3    2305     240                                                        2408    0.59   -0.02  1.0000
 -15 -11   4    1455     159                                                        1406    0.36    0.00  1.0000
 -15 -11   5    1447     152                                                        1363    0.61    0.06  1.0000
 -15 -11   6    5132     475                                                        5361    0.87   -0.01  1.0000
 -15 -11   7    4480     407                                                        4564    0.35    0.01  1.0000
 -15 -11   8      88      49                                                          82    0.19    0.04  1.0000
 -15 -11   9     625      82                                                         656   -0.34    0.06  1.0000
 -15 -11  10      23      33                                                          15   -0.51   -0.02  1.0000
 -15 -10 -18       0      43                                                         -20    0.09    0.00  1.0000
 -15 -10 -17    1750     181                                                        1814   -0.41   -0.04  1.0000
 -15 -10 -16    1505     149                                                        1364    1.03   -0.02  1.0000
 -15 -10 -15     446      80                                                         403   -0.58    0.04  1.0000
 -15 -10 -14      68      64                                                          64   -0.12    0.00  1.0000
 -15 -10 -13    1269     158                                                        1376   -0.81   -0.01  1.0000
 -15 -10 -12     434      93                                                         502    0.92   -0.05  1.0000
 -15 -10 -11    7612     656                                                        7382   -0.73    0.00  1.0000
 -15 -10 -10      19      65                                                          13   -0.40    0.04  1.0000
 -15 -10  -9    2982     289                                                        2875    0.56   -0.11  1.0000
 -15 -10  -8      14      64                                                          70   -2.88   -0.09  1.0000
 -15 -10  -7     954     163                                                        1378    3.39    0.07  1.0000
 -15 -10  -6    5116     437                                                        4755    1.42   -0.01  1.0000
 -15 -10  -5    4510     472                                                        5178   -2.64    0.04  1.0000
 -15 -10  -4      17      65                                                          19   -0.13   -0.05  1.0000
 -15 -10  -3     261      90                                                         412    2.28    0.06  1.0000
 -15 -10  -2     461      89                                                         388   -1.04    0.11  1.0000
 -15 -10  -1     114      69                                                         104   -1.03    0.01  1.0000
 -15 -10   0     954     127                                                         927    0.24   -0.03  1.0000
 -15 -10   1    2838     258                                                        2575   -1.37    0.12  1.0000
 -15 -10   2    3429     319                                                        3340   -0.43    0.13  1.0000
 -15 -10   3    3490     333                                                        3525   -0.14   -0.18  1.0000
 -15 -10   4   18666    1547                                                       18268    0.80    0.05  1.0000
 -15 -10   5     431      86                                                         447   -0.21    0.02  1.0000
 -15 -10   6    7115     633                                                        7265    0.49    0.01  1.0000
 -15 -10   7     159      57                                                         137    0.51    0.01  1.0000
 -15 -10   8    1463     141                                                        1362    0.74   -0.00  1.0000
 -15 -10   9    2504     224                                                        2449   -0.31    0.04  1.0000
 -15  -9 -18     172      54                                                         186    0.29   -0.02  1.0000
 -15  -9 -17     146      57                                                         165    0.41    0.00  1.0000
 -15  -9 -16      73      57                                                          81    0.24   -0.01  1.0000
 -15  -9 -15     120      68                                                         141   -0.52    0.10  1.0000
 -15  -9 -14    2904     296                                                        3084   -0.90   -0.04  1.0000
 -15  -9 -13     954     135                                                        1067   -0.98   -0.02  1.0000
 -15  -9 -12    1334     159                                                        1350    0.10    0.09  1.0000
 -15  -9 -11     313      83                                                         327    0.23   -0.16  1.0000
 -15  -9 -10    2775     303                                                        3086   -1.58    0.05  1.0000
 -15  -9  -9    1151     152                                                        1193    0.33    0.05  1.0000
 -15  -9  -8   12945    1054                                                       12243   -1.70   -0.13  1.0000
 -15  -9  -7    1158     124                                                         914    2.07    0.09  1.0000
 -15  -9  -6   12856    1003                                                       11628    3.05   -0.03  1.0000
 -15  -9  -5     675     103                                                         626   -0.52    0.09  1.0000
 -15  -9  -4    1811     185                                                        1661   -0.98   -0.04  1.0000
 -15  -9  -3    3631     313                                                        3241    1.85    0.04  1.0000
 -15  -9  -2   10275     898                                                       10348   -0.20    0.00  1.0000
 -15  -9  -1    5565     485                                                        5336   -0.86    0.10  1.0000
 -15  -9   0    4334     379                                                        4055   -1.18   -0.00  1.0000
 -15  -9   1    2722     243                                                        2401   -1.73   -0.08  1.0000
 -15  -9   2     106      66                                                         120   -0.39    0.06  1.0000
 -15  -9   3       0      61                                                          11   -1.84    0.05  1.0000
 -15  -9   4      67      60                                                          47   -1.52   -0.04  1.0000
 -15  -9   5     852     113                                                         858    0.07   -0.04  1.0000
 -15  -9   6     858     104                                                         795    0.61   -0.00  1.0000
 -15  -8 -18    1096     125                                                        1162    0.55   -0.03  1.0000
 -15  -8 -17     133      59                                                         144    0.24    0.05  1.0000
 -15  -8 -16       3      55                                                          -6    1.01    0.03  1.0000
 -15  -8 -15     582      94                                                         554   -0.32   -0.04  1.0000
 -15  -8 -14       6      66                                                         -71   -1.34    0.13  1.0000
 -15  -8 -13     580     105                                                         635   -0.61   -0.02  1.0000
 -15  -8 -12     240      84                                                         349   -1.81   -0.03  1.0000
 -15  -8 -11    2575     249                                                        2429    0.79    0.06  1.0000
 -15  -8 -10     528      93                                                         407   -1.56   -0.16  1.0000
 -15  -8  -9    5150     459                                                        4994   -0.61    0.08  1.0000
 -15  -8  -8     581      96                                                         500   -0.97    0.05  1.0000
 -15  -8  -7    3207     321                                                        3345   -0.65   -0.03  1.0000
 -15  -8  -6    3850     406                                                        4397    2.33    0.05  1.0000
 -15  -8  -5   10520     982                                                       11375    2.24    0.06  1.0000
 -15  -8  -4    3774     350                                                        3700    0.34   -0.07  1.0000
 -15  -8  -3   12668    1102                                                       12838   -0.42    0.04  1.0000
 -15  -8  -2    2547     274                                                        2788    1.27   -0.01  1.0000
 -15  -8  -1    7793     672                                                        7627   -0.52    0.03  1.0000
 -15  -8   0    6128     573                                                        6424   -1.02   -0.04  1.0000
 -15  -8   1    3094     299                                                        3101   -0.03    0.01  1.0000
 -15  -7 -17     285      63                                                         277    0.16   -0.07  1.0000
 -15  -7 -16    1419     172                                                        1636    1.53    0.04  1.0000
 -15  -7 -15    2896     287                                                        3030    0.68   -0.01  1.0000
 -15  -7 -14     273      79                                                         326   -0.84    0.10  1.0000
 -15  -7 -13     132      69                                                         141   -0.20   -0.07  1.0000
 -15  -7  -7     245      78                                                         274    0.48    0.09  1.0000
 -15  -7  -6    8011     763                                                        8752    2.23   -0.10  1.0000
 -15  -7  -5     505      82                                                         387   -1.59    0.02  1.0000
 -15  -7  -4    1250     124                                                         958    2.42    0.01  1.0000
 -14 -21  -1     355      53                                                         321    0.52   -0.02  1.0000
 -14 -21   0       0      32                                                         -15   -0.17    0.08  1.0000
 -14 -20  -3    2644     264                                                        2846    1.06    0.05  1.0000
 -14 -20  -2     785      98                                                         741   -0.44    0.02  1.0000
 -14 -20  -1    1907     201                                                        2036   -0.80   -0.02  1.0000
 -14 -20   0     500      79                                                         484    0.18    0.12  1.0000
 -14 -20   1      31      45                                                          25    0.33   -0.03  1.0000
 -14 -20   2       0      41                                                         -33   -0.07   -0.02  1.0000
 -14 -20   3       0      42                                                         -29   -0.13   -0.01  1.0000
 -14 -20   4       7      32                                                           7   -0.01   -0.04  1.0000
 -14 -19  -3    5268     483                                                        5375    0.40    0.05  1.0000
 -14 -19  -2     464      83                                                         398    0.87    0.05  1.0000
 -14 -19  -1     448      86                                                         429    0.25   -0.02  1.0000
 -14 -19   6       4      33                                                           5   -0.06    0.01  1.0000
 -14 -18  -9     468      63                                                         394   -0.97   -0.04  1.0000
 -14 -18  -8      11      43                                                         -20    1.77   -0.11  1.0000
 -14 -18  -7      51      46                                                          62   -0.41   -0.03  1.0000
 -14 -18  -6    1168     132                                                        1240   -0.57    0.02  1.0000
 -14 -18  -5     569      72                                                         438    1.62   -0.05  1.0000
 -14 -18  -2    1535     141                                                        1404    0.94    0.03  1.0000
 -14 -18  -1    2939     260                                                        2851   -0.45   -0.00  1.0000
 -14 -18   0    4436     398                                                        4551    0.47   -0.00  1.0000
 -14 -18   1     357      58                                                         327    0.45   -0.00  1.0000
 -14 -18   2     516      74                                                         582   -0.80    0.06  1.0000
 -14 -18   3    1419     145                                                        1496    0.57   -0.05  1.0000
 -14 -18   4      14      35                                                          23    0.59   -0.01  1.0000
 -14 -18   5    4462     383                                                        4446    0.07   -0.04  1.0000
 -14 -18   6     676      73                                                         696   -0.19   -0.10  1.0000
 -14 -17 -13     966      93                                                         872    0.88   -0.04  1.0000
 -14 -17 -12    1556     154                                                        1576   -0.16    0.10  1.0000
 -14 -17 -11     267      60                                                         284    0.30   -0.06  1.0000
 -14 -17 -10     472      84                                                         608    1.62   -0.02  1.0000
 -14 -17  -9     128      60                                                         217   -1.90    0.04  1.0000
 -14 -17  -8      15      53                                                          52    1.98   -0.05  1.0000
 -14 -17  -7    2598     240                                                        2508   -0.48   -0.08  1.0000
 -14 -17  -6       2      58                                                         -60   -0.85    0.01  1.0000
 -14 -17  -5     182      56                                                         190   -0.16   -0.02  1.0000
 -14 -17  -4     294      63                                                         300   -0.09   -0.03  1.0000
 -14 -17  -3    1109     131                                                        1204   -0.76   -0.06  1.0000
 -14 -17  -2     749      87                                                         628    1.27   -0.01  1.0000
 -14 -17  -1       5      47                                                          10   -1.74   -0.01  1.0000
 -14 -17   0     663      90                                                         676   -0.14    0.02  1.0000
 -14 -17   1     164      55                                                         141    0.54   -0.01  1.0000
 -14 -17   2    4577     390                                                        4395   -0.75   -0.01  1.0000
 -14 -17   4    1237     132                                                        1278   -0.30   -0.08  1.0000
 -14 -17   5    1310     123                                                        1190    0.95   -0.01  1.0000
 -14 -17   6    1859     172                                                        1836   -0.15    0.00  1.0000
 -14 -17   7       4      34                                                           4    0.12   -0.07  1.0000
 -14 -17   8    3667     316                                                        3675   -0.05    0.06  1.0000
 -14 -16 -14      33      40                                                          23   -0.54   -0.03  1.0000
 -14 -16 -13    1969     192                                                        2001   -0.19   -0.06  1.0000
 -14 -16 -12       0      54                                                         -40   -0.38   -0.01  1.0000
 -14 -16 -11    1084     123                                                        1058   -0.21   -0.07  1.0000
 -14 -16 -10    3302     283                                                        3016    1.40    0.08  1.0000
 -14 -16  -9    2192     238                                                        2428   -1.35   -0.00  1.0000
 -14 -16  -8    2362     254                                                        2608    1.36    0.01  1.0000
 -14 -16  -7    2111     210                                                        2051   -0.36   -0.04  1.0000
 -14 -16  -6     215      65                                                         271   -0.99   -0.03  1.0000
 -14 -16  -5    2282     225                                                        2308    0.15    0.02  1.0000
 -14 -16  -4    5120     446                                                        4990   -0.51    0.04  1.0000
 -14 -16  -3       5      57                                                          42   -2.30   -0.08  1.0000
 -14 -16  -2    2465     194                                                        1896    3.37    0.01  1.0000
 -14 -16  -1     396      80                                                         456   -0.80   -0.05  1.0000
 -14 -16   0    1090     139                                                        1220   -1.04   -0.01  1.0000
 -14 -16   1      36      54                                                          23    0.65    0.13  1.0000
 -14 -16   2    1976     190                                                        1878   -0.60   -0.07  1.0000
 -14 -16   3     156      58                                                         171    0.31    0.02  1.0000
 -14 -16   4     151      56                                                         178   -0.58    0.05  1.0000
 -14 -16   5    2291     222                                                        2353    0.38   -0.10  1.0000
 -14 -16   6    4382     384                                                        4348   -0.14    0.01  1.0000
 -14 -16   7    2030     197                                                        2121   -0.56    0.03  1.0000
 -14 -16   8    3281     282                                                        3199    0.40   -0.03  1.0000
 -14 -16   9     366      51                                                         359   -0.12    0.08  1.0000
 -14 -15 -16       0      36                                                          -9   -0.37   -0.01  1.0000
 -14 -15 -15     603      76                                                         541   -0.71    0.01  1.0000
 -14 -15 -14     858     105                                                         875    0.16   -0.05  1.0000
 -14 -15 -13     399      72                                                         340   -0.84   -0.08  1.0000
 -14 -15 -12    1272     139                                                        1229   -0.33   -0.01  1.0000
 -14 -15 -11     223      69                                                         256   -0.58   -0.10  1.0000
 -14 -15 -10    3677     318                                                        3385    1.36   -0.02  1.0000
 -14 -15  -9     927     109                                                         747   -1.70   -0.02  1.0000
 -14 -15  -8    1103     145                                                        1204    0.80    0.11  1.0000
 -14 -15  -7    3231     280                                                        2943    1.44   -0.07  1.0000
 -14 -15  -6    2837     281                                                        2949   -0.57   -0.04  1.0000
 -14 -15  -5    6618     583                                                        6613   -0.01   -0.04  1.0000
 -14 -15  -4    5567     487                                                        5440   -0.48    0.10  1.0000
 -14 -15  -3    1256     160                                                        1414   -1.19   -0.05  1.0000
 -14 -15  -2      14      59                                                         -10    2.02   -0.02  1.0000
 -14 -15  -1    4869     458                                                        5081    0.82   -0.00  1.0000
 -14 -15   0    1105     127                                                         987    1.01   -0.10  1.0000
 -14 -15   1    2181     214                                                        2110    0.41    0.08  1.0000
 -14 -15   2     469      88                                                         520   -0.66    0.04  1.0000
 -14 -15   3     676      97                                                         637    0.42   -0.01  1.0000
 -14 -15   4     547      85                                                         515    0.38   -0.02  1.0000
 -14 -15   5     952     121                                                         858   -0.84   -0.07  1.0000
 -14 -15   5    1285     122                                                        1176   -0.84   -0.07  1.0000
 -14 -15   6     852     120                                                         865    0.13   -0.06  1.0000
 -14 -15   6    1225     122                                                        1241    0.13   -0.06  1.0000
 -14 -15   7      65      49                                                          83   -0.56    0.00  1.0000
 -14 -15   8    1023     106                                                         933   -0.79   -0.01  1.0000
 -14 -14 -17    1624     150                                                        1578    0.32    0.01  1.0000
 -14 -14 -16     496      73                                                         493    0.05   -0.04  1.0000
 -14 -14 -15     297      62                                                         237   -1.03    0.02  1.0000
 -14 -14 -14       7      51                                                           9   -0.19   -0.04  1.0000
 -14 -14 -13      45      56                                                          64   -0.73    0.01  1.0000
 -14 -14 -12    1866     200                                                        1922    0.36   -0.06  1.0000
 -14 -14 -11    1419     152                                                        1300   -0.88   -0.06  1.0000
 -14 -14 -10     382      92                                                         493    1.45   -0.03  1.0000
 -14 -14  -9     153      67                                                         101   -1.28   -0.03  1.0000
 -14 -14  -8    2741     279                                                        2875   -0.69    0.02  1.0000
 -14 -14  -8    2815     288                                                        2951   -0.69    0.02  1.0000
 -14 -14  -7    5078     443                                                        4901    0.67    0.11  1.0000
 -14 -14  -6     138      68                                                         130   -0.19   -0.05  1.0000
 -14 -14  -5    2435     261                                                        2638    1.11   -0.08  1.0000
 -14 -14  -4     901     132                                                        1008   -0.98    0.05  1.0000
 -14 -14  -3    1823     238                                                        2324   -3.01   -0.01  1.0000
 -14 -14  -2    8646     783                                                        8997    1.03    0.02  1.0000
 -14 -14  -1    8225     758                                                        8680    1.37   -0.08  1.0000
 -14 -14   0    2053     209                                                        1995    0.37   -0.06  1.0000
 -14 -14   1    1144     126                                                         931    1.81   -0.01  1.0000
 -14 -14   2     790     114                                                         820    0.29    0.04  1.0000
 -14 -14   3     162      73                                                         210   -0.99    0.04  1.0000
 -14 -14   4    4705     411                                                        4456    1.03   -0.08  1.0000
 -14 -14   5      90      60                                                          72    0.58   -0.06  1.0000
 -14 -14   6      87      57                                                          67   -0.63   -0.05  1.0000
 -14 -14   6     255      63                                                         220   -0.63   -0.05  1.0000
 -14 -14   7      61      52                                                          48   -0.45   -0.16  1.0000
 -14 -14   7     207      57                                                         183   -0.45   -0.16  1.0000
 -14 -14   8     495      80                                                         480   -0.19    0.03  1.0000
 -14 -14   8     676      83                                                         659   -0.19    0.03  1.0000
 -14 -14   9     224      51                                                         183   -0.80    0.01  1.0000
 -14 -14   9     427      56                                                         370   -0.80    0.01  1.0000
 -14 -14  10      58      36                                                          62   -0.15    0.01  1.0000
 -14 -14  10      70      36                                                          75   -0.15    0.01  1.0000
 -14 -14  11     141      32                                                         137   -0.09    0.04  1.0000
 -14 -13 -18      54      35                                                          76   -0.78    0.05  1.0000
 -14 -13 -17     222      57                                                         242   -0.38    0.04  1.0000
 -14 -13 -16     415      76                                                         438    0.31   -0.04  1.0000
 -14 -13 -15      57      56                                                          52   -0.18   -0.04  1.0000
 -14 -13 -14    5281     458                                                        5102    0.67    0.07  1.0000
 -14 -13 -13    1182     165                                                        1436   -1.93    0.02  1.0000
 -14 -13  -8    3685     303                                                        3170   -2.40   -0.08  1.0000
 -14 -13  -7     119      72                                                         155   -0.84    0.11  1.0000
 -14 -13  -6     229      83                                                         328   -1.62    0.06  1.0000
 -14 -13  -5     806      99                                                         571    2.52    0.01  1.0000
 -14 -13  -4    7554     722                                                        8230   -2.08   -0.06  1.0000
 -14 -13  -3      26      64                                                         -42   -2.78   -0.03  1.0000
 -14 -13  -2    2214     212                                                        1996   -1.32    0.08  1.0000
 -14 -13   2    3895     437                                                        4154    1.11    0.10  1.0000
 -14 -13   2    5231     444                                                        5531    1.11    0.10  1.0000
 -14 -13   3    2907     318                                                        2952   -0.25    0.09  1.0000
 -14 -13   3    3730     322                                                        3781   -0.25    0.09  1.0000
 -14 -13   4    1673     186                                                        1519    1.07   -0.04  1.0000
 -14 -13   4    2117     188                                                        1943    1.07   -0.04  1.0000
 -14 -13   5    1504     177                                                        1604    0.71   -0.08  1.0000
 -14 -13   6     407      79                                                         379    0.38    0.01  1.0000
 -14 -13   7    4290     388                                                        4267    0.11   -0.06  1.0000
 -14 -13   8      14      50                                                           9    0.41   -0.12  1.0000
 -14 -13   9    1967     180                                                        1835   -0.84    0.00  1.0000
 -14 -13  10     198      49                                                         179   -0.38    0.06  1.0000
 -14 -13  10     268      50                                                         246   -0.38    0.06  1.0000
 -14 -13  11     129      37                                                         122   -0.17   -0.02  1.0000
 -14 -13  11     176      39                                                         168   -0.17   -0.02  1.0000
 -14 -12 -15     581     100                                                         653   -0.79   -0.04  1.0000
 -14 -12 -14    2829     250                                                        2510    1.71   -0.06  1.0000
 -14 -12 -13     111      64                                                          73   -1.13    0.04  1.0000
 -14 -12 -12       1      63                                                         -20   -0.57    0.02  1.0000
 -14 -12 -11    6547     576                                                        6417    0.45   -0.04  1.0000
 -14 -12 -10       4      68                                                          -4    1.07    0.00  1.0000
 -14 -12  -9    4532     458                                                        4945    1.65    0.07  1.0000
 -14 -12  -9    4748     468                                                        5171    1.65    0.07  1.0000
 -14 -12  -8    2632     261                                                        2615   -0.10    0.10  1.0000
 -14 -12  -7     536      98                                                         532    0.07   -0.12  1.0000
 -14 -12  -6    4664     362                                                        3842   -3.45    0.12  1.0000
 -14 -12  -2      34      65                                                         105   -2.73   -0.04  1.0000
 -14 -12  -1      93      69                                                          93   -0.18    0.12  1.0000
 -14 -12   0    2038     206                                                        1945   -0.56   -0.02  1.0000
 -14 -12   1    1710     208                                                        1779    0.48   -0.04  1.0000
 -14 -12   1    2072     210                                                        2148    0.48   -0.04  1.0000
 -14 -12   2     263      67                                                         152    2.14   -0.00  1.0000
 -14 -12   2     186      67                                                          95    2.14   -0.00  1.0000
 -14 -12   3      58      60                                                          47   -0.27    0.33  1.0000
 -14 -12   3      87      70                                                          74   -0.27    0.33  1.0000
 -14 -12   4    9050     805                                                        9207    0.46   -0.05  1.0000
 -14 -12   5    2425     255                                                        2544    0.65   -0.01  1.0000
 -14 -12   6    9007     745                                                        8530    1.41   -0.02  1.0000
 -14 -12   7    1776     191                                                        1809   -0.23    0.05  1.0000
 -14 -12   8    2190     218                                                        2213    0.14   -0.04  1.0000
 -14 -12   9      27      45                                                          18    0.55   -0.04  1.0000
 -14 -12  10    3270     300                                                        3332   -0.30    0.02  1.0000
 -14 -12  11       9      34                                                           3   -0.83    0.02  1.0000
 -14 -12  11      77      37                                                          58   -0.83    0.02  1.0000
 -14 -11 -19      11      35                                                          19    0.57    0.03  1.0000
 -14 -11 -18      10      44                                                          13   -0.26   -0.02  1.0000
 -14 -11 -17      31      52                                                          24   -0.59    0.11  1.0000
 -14 -11 -16     399      82                                                         418    0.26    0.02  1.0000
 -14 -11 -15     580      91                                                         473   -1.27   -0.06  1.0000
 -14 -11 -14    1053     145                                                        1181    1.06   -0.03  1.0000
 -14 -11 -13     506     100                                                         534    0.33    0.06  1.0000
 -14 -11 -12    1001     146                                                        1117   -0.97   -0.11  1.0000
 -14 -11 -11    2123     220                                                        2054    0.42   -0.02  1.0000
 -14 -11 -10     789     125                                                         835    0.44    0.03  1.0000
 -14 -11  -9     260      71                                                          99    3.42    0.00  1.0000
 -14 -11  -6   25504    2127                                                       25215   -0.50    0.02  1.0000
 -14 -11  -5    1051     149                                                        1219    1.38    0.01  1.0000
 -14 -11  -4      30      69                                                          20    0.73    0.02  1.0000
 -14 -11  -3    1118     129                                                         918   -1.71    0.03  1.0000
 -14 -11  -2    3766     352                                                        3683   -0.36   -0.10  1.0000
 -14 -11  -1    4955     455                                                        4950    0.03   -0.06  1.0000
 -14 -11   0    5310     526                                                        5817   -1.88    0.08  1.0000
 -14 -11   1    1470     182                                                        1459    0.08   -0.02  1.0000
 -14 -11   1    1825     187                                                        1813    0.08   -0.02  1.0000
 -14 -11   2     230      78                                                         231    0.01   -0.07  1.0000
 -14 -11   2     394      87                                                         395    0.01   -0.07  1.0000
 -14 -11   3    1905     200                                                        1843   -0.41    0.16  1.0000
 -14 -11   4    3259     335                                                        3492    1.09    0.12  1.0000
 -14 -11   5       2      62                                                         -24   -0.76    0.01  1.0000
 -14 -11   6     336      80                                                         354   -0.26   -0.05  1.0000
 -14 -11   7    5470     497                                                        5554    0.31   -0.00  1.0000
 -14 -11   8     306      73                                                         351    0.68    0.01  1.0000
 -14 -11   9    6513     565                                                        6480    0.11    0.00  1.0000
 -14 -11  10    1153     123                                                        1150    0.03   -0.03  1.0000
 -14 -11  11     965     111                                                         963   -0.03    0.04  1.0000
 -14 -11  11    1276     115                                                        1273   -0.03    0.04  1.0000
 -14 -11  12      19      28                                                          19    0.02   -0.02  1.0000
 -14 -10 -19     301      55                                                         266    0.57    0.09  1.0000
 -14 -10 -18    1425     149                                                        1422    0.02   -0.01  1.0000
 -14 -10 -17      42      55                                                          54   -0.52    0.03  1.0000
 -14 -10 -16     460      86                                                         449   -0.14    0.06  1.0000
 -14 -10 -15       1      74                                                         -73   -0.62    0.04  1.0000
 -14 -10 -14     232      73                                                         209    0.45   -0.05  1.0000
 -14 -10 -13    1955     206                                                        1918   -0.23   -0.03  1.0000
 -14 -10 -12     536      98                                                         482   -0.67    0.09  1.0000
 -14 -10 -11     282      88                                                         344    0.97   -0.09  1.0000
 -14 -10 -10       2      69                                                         -36   -0.80   -0.01  1.0000
 -14 -10  -9    2172     188                                                        1709    2.91    0.07  1.0000
 -14 -10  -9    2085     189                                                        1632    2.91    0.07  1.0000
 -14 -10  -8    2868     265                                                        2647    1.16    0.06  1.0000
 -14 -10  -7     588     106                                                         700    1.22    0.07  1.0000
 -14 -10  -6     588     102                                                         613    0.30   -0.08  1.0000
 -14 -10  -5    3722     345                                                        3628    0.40    0.20  1.0000
 -14 -10  -4     336      97                                                         464    1.75   -0.18  1.0000
 -14 -10  -3   14586    1252                                                       14632    0.08    0.12  1.0000
 -14 -10  -2    4853     381                                                        4054   -3.27   -0.07  1.0000
 -14 -10   0      79      72                                                          78    0.07   -0.06  1.0000
 -14 -10   1     274      90                                                         356   -1.32   -0.01  1.0000
 -14 -10   2    2005     216                                                        2066   -0.36   -0.05  1.0000
 -14 -10  11      23      37                                                          32   -0.49    0.02  1.0000
 -14  -9 -19     539      78                                                         566   -0.33    0.05  1.0000
 -14  -9 -18     522      79                                                         477    0.56   -0.03  1.0000
 -14  -9 -17       2      55                                                           3    0.31    0.01  1.0000
 -14  -9 -16     586     103                                                         663   -0.85    0.06  1.0000
 -14  -9 -15    5393     492                                                        5444   -0.19   -0.01  1.0000
 -14  -9 -14       1      66                                                         -48    0.53   -0.04  1.0000
 -14  -9 -13    1999     229                                                        2183    1.11   -0.00  1.0000
 -14  -9 -12     161      82                                                         259   -1.88    0.11  1.0000
 -14  -9 -11     965     151                                                        1157    1.61   -0.03  1.0000
 -14  -9 -10     705     105                                                         547   -1.78   -0.03  1.0000
 -14  -9  -9     728     119                                                         881    1.47    0.07  1.0000
 -14  -9  -9     630     124                                                         773    1.47    0.07  1.0000
 -14  -9  -8       3      65                                                          23    3.36    0.12  1.0000
 -14  -9  -7      16      61                                                          58   -2.03   -0.01  1.0000
 -14  -9  -6   12015    1065                                                       12366   -0.86   -0.05  1.0000
 -14  -9  -5    6014     517                                                        5728    1.00    0.17  1.0000
 -14  -9  -4    1944     239                                                        2334    2.33   -0.02  1.0000
 -14  -9  -3    2832     266                                                        2678   -0.81   -0.00  1.0000
 -14  -9  -2    3750     375                                                        4005   -1.12   -0.03  1.0000
 -14  -9  -1     151      74                                                         124    0.63   -0.00  1.0000
 -14  -9   0   14460    1233                                                       14400   -0.13   -0.03  1.0000
 -14  -9   1    6642     632                                                        7124    1.58    0.01  1.0000
 -14  -9   2   13760    1173                                                       13669    0.23   -0.10  1.0000
 -14  -9   3    4228     387                                                        4150    0.32    0.05  1.0000
 -14  -8 -19     136      51                                                         114   -0.53   -0.04  1.0000
 -14  -8 -18    2037     197                                                        1997   -0.25    0.02  1.0000
 -14  -8 -17     618      91                                                         583   -0.39   -0.02  1.0000
 -14  -8 -16    2858     274                                                        2836    0.12   -0.04  1.0000
 -14  -8 -15    2212     236                                                        2326   -0.65   -0.05  1.0000
 -14  -8 -14    2096     232                                                        2249    0.89    0.11  1.0000
 -14  -8 -13     107      66                                                          75    2.45   -0.20  1.0000
 -14  -8 -12    3541     367                                                        3868   -1.49    0.02  1.0000
 -14  -8 -11      31      69                                                          77    1.73    0.18  1.0000
 -14  -8 -10    3910     361                                                        3774   -0.59   -0.10  1.0000
 -14  -8  -9    1756     198                                                        1756   -0.00   -0.01  1.0000
 -14  -8  -8       3      65                                                          50    3.82    0.12  1.0000
 -14  -8  -7     604      92                                                         482   -1.47   -0.04  1.0000
 -14  -8  -6     506      97                                                         581   -0.87   -0.04  1.0000
 -14  -8  -5       1      59                                                          11   -1.90   -0.03  1.0000
 -14  -8  -4      35      66                                                          72    1.65    0.11  1.0000
 -14  -8  -3     228      71                                                         207    0.49   -0.00  1.0000
 -14  -8  -2    9747     862                                                        9920   -0.48    0.05  1.0000
 -14  -8  -1   12937    1130                                                       13177    0.58   -0.06  1.0000
 -14  -8   0    3338     352                                                        3724    1.81   -0.03  1.0000
 -14  -8   1     816     106                                                         673    1.43    0.19  1.0000
 -14  -8   2     186      82                                                         184    0.05    0.02  1.0000
 -14  -8   3   18745    1729                                                       20434    3.31   -0.07  1.0000
 -14  -7 -19     145      50                                                         119   -0.63   -0.01  1.0000
 -14  -7 -18     258      68                                                         249   -0.15   -0.03  1.0000
 -14  -7 -17     376      77                                                         348   -0.41    0.00  1.0000
 -14  -7 -16       4      67                                                         -13   -1.09   -0.00  1.0000
 -14  -7 -15    2816     264                                                        2674   -0.74    0.00  1.0000
 -14  -7 -14     572     103                                                         566   -0.07   -0.03  1.0000
 -14  -7 -13    6659     539                                                        5981    2.36   -0.05  1.0000
 -14  -7 -12    2995     284                                                        2852    0.74   -0.05  1.0000
 -14  -7 -11     574     115                                                         736    1.76   -0.05  1.0000
 -14  -7 -10     350      90                                                         387    0.53    0.16  1.0000
 -14  -7  -9    3372     353                                                        3681   -1.43   -0.06  1.0000
 -14  -7  -8    1463     214                                                        2051    3.86    0.03  1.0000
 -14  -7  -7   16923    1505                                                       17706    1.63    0.00  1.0000
 -14  -7  -6     528      86                                                         392   -1.73   -0.07  1.0000
 -14  -7  -5    1287     199                                                        1878   -4.10   -0.03  1.0000
 -14  -7  -4    1159     147                                                        1226    0.52    0.10  1.0000
 -14  -7  -3     407      85                                                         411    0.05   -0.06  1.0000
 -14  -7  -2    2550     307                                                        3199   -3.35    0.13  1.0000
 -14  -7  -1     635     100                                                         554    0.92    0.07  1.0000
 -14  -6 -17     357      77                                                         356   -0.03    0.06  1.0000
 -14  -6 -16       8      64                                                         -48   -1.56   -0.02  1.0000
 -14  -6 -15     177      68                                                         126   -1.21    0.01  1.0000
 -14  -6 -14     299      81                                                         219   -1.37    0.01  1.0000
 -14  -6  -8    4789     486                                                        5387    2.29    0.06  1.0000
 -14  -6  -7     291      71                                                         260   -0.49   -0.13  1.0000
 -14  -6  -6    6217     531                                                        5954    0.91    0.09  1.0000
 -13 -21  -3    4011     322                                                        3640    1.67   -0.04  1.0000
 -13 -21  -2     158      49                                                         181   -0.49    0.02  1.0000
 -13 -21  -1    1985     181                                                        1884   -0.62   -0.05  1.0000
 -13 -21   0     302      53                                                         265    0.61   -0.02  1.0000
 -13 -21   1     226      51                                                         231   -0.06   -0.12  1.0000
 -13 -21   2     742      81                                                         691   -0.54    0.07  1.0000
 -13 -20  -3    1511     147                                                        1322    1.38   -0.04  1.0000
 -13 -20  -2    1125     136                                                        1165    0.33   -0.01  1.0000
 -13 -20  -1       1      51                                                         -30   -0.40    0.01  1.0000
 -13 -20   0    6282     525                                                        5908    1.33   -0.05  1.0000
 -13 -20   1       0      50                                                         -56   -0.21   -0.11  1.0000
 -13 -20   2    4314     383                                                        4230   -0.36    0.02  1.0000
 -13 -20   3     128      54                                                         172    0.97    0.06  1.0000
 -13 -20   5     956     104                                                         963    0.06   -0.00  1.0000
 -13 -19  -4     251      69                                                         187   -1.28   -0.03  1.0000
 -13 -19  -3     534      95                                                         539    0.08   -0.09  1.0000
 -13 -19  -2     410      91                                                         438    0.38   -0.02  1.0000
 -13 -19  -1    1126     151                                                        1224   -0.78   -0.01  1.0000
 -13 -19   2       6      42                                                          14   -0.74   -0.11  1.0000
 -13 -19   2      28      47                                                          45   -0.74   -0.11  1.0000
 -13 -19   3    3480     315                                                        3297    0.86    0.04  1.0000
 -13 -19   3    3976     317                                                        3780    0.86    0.04  1.0000
 -13 -19   4      77      42                                                          61   -0.55    0.10  1.0000
 -13 -19   4      80      44                                                          64   -0.55    0.10  1.0000
 -13 -19   5    4853     457                                                        4818   -0.14   -0.01  1.0000
 -13 -19   5    5907     459                                                        5868   -0.14   -0.01  1.0000
 -13 -19   6       8      43                                                           7   -0.08   -0.02  1.0000
 -13 -19   6      33      32                                                          31   -0.08   -0.02  1.0000
 -13 -19   6      14      32                                                          13   -0.08   -0.02  1.0000
 -13 -18  -3      33      68                                                          30   -0.13   -0.06  1.0000
 -13 -18   2    2255     232                                                        2529   -1.54   -0.01  1.0000
 -13 -18   3     418      59                                                         355    0.94   -0.01  1.0000
 -13 -18   4     957     118                                                         961    0.04   -0.00  1.0000
 -13 -18   4    1075     110                                                        1079    0.04   -0.00  1.0000
 -13 -18   4    1156     121                                                        1161    0.04   -0.00  1.0000
 -13 -18   5      33      42                                                          50   -0.76    0.15  1.0000
 -13 -18   5       3      35                                                          10   -0.76    0.15  1.0000
 -13 -18   5       4      45                                                          11   -0.76    0.15  1.0000
 -13 -18   6    2522     249                                                        2518    0.02   -0.00  1.0000
 -13 -18   6    2663     243                                                        2659    0.02   -0.00  1.0000
 -13 -18   6    3222     253                                                        3217    0.02   -0.00  1.0000
 -13 -18   7     491      75                                                         555    0.77   -0.02  1.0000
 -13 -18   7     587      70                                                         656    0.77   -0.02  1.0000
 -13 -18   7     672      77                                                         746    0.77   -0.02  1.0000
 -13 -17 -11     143      53                                                          92   -1.28   -0.02  1.0000
 -13 -17 -10    3219     302                                                        3325    0.50    0.05  1.0000
 -13 -17  -9     196      56                                                         150   -1.17    0.01  1.0000
 -13 -17  -8    1257     134                                                        1202    0.41    0.12  1.0000
 -13 -17  -7      37      52                                                          24   -0.63    0.04  1.0000
 -13 -17  -6    1353     149                                                        1357    0.00    0.10  1.0000
 -13 -17  -3     397      71                                                         348   -0.72    0.06  1.0000
 -13 -17  -2    4838     465                                                        5276    1.69   -0.03  1.0000
 -13 -17  -1     119      61                                                         217   -2.10   -0.00  1.0000
 -13 -17   0      15      48                                                          13    0.17    0.06  1.0000
 -13 -17   1     775     104                                                         840    0.64    0.02  1.0000
 -13 -17   2     722      90                                                         672   -0.51   -0.07  1.0000
 -13 -17   3     450      72                                                         437    0.16    0.05  1.0000
 -13 -17   4     743      93                                                         735    0.09   -0.08  1.0000
 -13 -17   5     845     112                                                         850   -0.07    0.12  1.0000
 -13 -17   5    1051     115                                                        1057   -0.07    0.12  1.0000
 -13 -17   5     916     105                                                         921   -0.07    0.12  1.0000
 -13 -17   6     918     116                                                         986   -0.63    0.11  1.0000
 -13 -17   6    1114     118                                                        1189   -0.63    0.11  1.0000
 -13 -17   6     884     110                                                         951   -0.63    0.11  1.0000
 -13 -17   7     555      79                                                         603    0.55   -0.06  1.0000
 -13 -17   7     536      77                                                         583    0.55   -0.06  1.0000
 -13 -17   7     514      73                                                         560    0.55   -0.06  1.0000
 -13 -17   8       0      36                                                          -3    0.03    0.05  1.0000
 -13 -17   8       3      38                                                           3    0.03    0.05  1.0000
 -13 -17   8      12      31                                                          13    0.03    0.05  1.0000
 -13 -17   9     842      92                                                         910   -0.63    0.04  1.0000
 -13 -17   9     829      89                                                         896   -0.63    0.04  1.0000
 -13 -16 -15     735      83                                                         751   -0.16   -0.02  1.0000
 -13 -16 -14     377      60                                                         317    0.88    0.10  1.0000
 -13 -16 -13     143      52                                                         114   -0.70    0.06  1.0000
 -13 -16 -12     168      57                                                         113    1.31   -0.02  1.0000
 -13 -16 -11    1873     202                                                        2031   -0.98    0.06  1.0000
 -13 -16 -10       0      54                                                         -12    0.36    0.08  1.0000
 -13 -16  -9     441      83                                                         435   -0.08   -0.12  1.0000
 -13 -16  -8    1150     134                                                        1073   -0.64    0.12  1.0000
 -13 -16  -7    2238     229                                                        2270    0.18    0.04  1.0000
 -13 -16  -6     121      60                                                         156    0.81    0.09  1.0000
 -13 -16  -5    4052     345                                                        3774    1.22    0.05  1.0000
 -13 -16  -4    1511     162                                                        1483    0.20   -0.03  1.0000
 -13 -16  -3    1310     151                                                        1340    0.22    0.05  1.0000
 -13 -16  -2    3582     306                                                        3266    1.47    0.11  1.0000
 -13 -16  -1   11871    1028                                                       12032   -0.40   -0.03  1.0000
 -13 -16   0    2539     250                                                        2570    0.17   -0.01  1.0000
 -13 -16   1    5278     479                                                        5384    0.39    0.08  1.0000
 -13 -16   2      18      54                                                          24   -0.91   -0.09  1.0000
 -13 -16   3     225      65                                                         206    0.35    0.00  1.0000
 -13 -16   4    4092     382                                                        4251    0.68   -0.01  1.0000
 -13 -16   5     244      59                                                         190   -1.03   -0.02  1.0000
 -13 -16   6    1475     190                                                        1567   -0.66    0.10  1.0000
 -13 -16   6    2189     192                                                        2301   -0.66    0.10  1.0000
 -13 -16   7     726      88                                                         682    0.44    0.08  1.0000
 -13 -16   7     822      87                                                         776    0.44    0.08  1.0000
 -13 -16   8     250      51                                                         213    0.72   -0.07  1.0000
 -13 -16   8     303      52                                                         262    0.72   -0.07  1.0000
 -13 -16   8     242      55                                                         205    0.72   -0.07  1.0000
 -13 -16   9      12      38                                                          27   -1.08    0.06  1.0000
 -13 -16   9       4      38                                                          -2   -1.08    0.06  1.0000
 -13 -16   9      22      35                                                          42   -1.08    0.06  1.0000
 -13 -16  10     342      48                                                         350    0.11    0.04  1.0000
 -13 -15 -16     179      47                                                         151   -0.60    0.02  1.0000
 -13 -15 -15     281      63                                                         300   -0.31   -0.00  1.0000
 -13 -15 -14     470      84                                                         543    0.90   -0.04  1.0000
 -13 -15 -13     935     113                                                         892   -0.41    0.07  1.0000
 -13 -15 -12    1805     161                                                        1477    2.23    0.10  1.0000
 -13 -15 -11     855     122                                                         955   -0.95    0.05  1.0000
 -13 -15 -10      29      60                                                          40    0.51    0.04  1.0000
 -13 -15  -9      58      58                                                          49    0.34   -0.01  1.0000
 -13 -15  -8     460      93                                                         523   -0.77   -0.00  1.0000
 -13 -15  -7     103      63                                                         110    0.19    0.03  1.0000
 -13 -15  -6    3275     290                                                        3064   -1.03    0.06  1.0000
 -13 -15  -5     234      73                                                         271    0.63    0.08  1.0000
 -13 -15  -4    3655     375                                                        4073    1.85    0.02  1.0000
 -13 -15  -3     921     133                                                        1061    1.22   -0.05  1.0000
 -13 -15  -2    4415     432                                                        4756   -1.40    0.04  1.0000
 -13 -15  -1    1141     142                                                        1160   -0.17    0.14  1.0000
 -13 -15   0    1342     157                                                        1355    0.10   -0.02  1.0000
 -13 -15   1    1935     195                                                        1873    0.40   -0.04  1.0000
 -13 -15   2    4602     427                                                        4713   -0.46    0.01  1.0000
 -13 -15   3    2651     273                                                        2404   -1.35   -0.02  1.0000
 -13 -15   3    3463     273                                                        3180   -1.35   -0.02  1.0000
 -13 -15   4    7938     794                                                        8241    0.94   -0.08  1.0000
 -13 -15   4    9640     792                                                        9974    0.94   -0.08  1.0000
 -13 -15   5     277      82                                                         310   -0.54    0.07  1.0000
 -13 -15   5     485      82                                                         528   -0.54    0.07  1.0000
 -13 -15   6     319      78                                                         337   -0.29    0.03  1.0000
 -13 -15   7    1151     133                                                        1118   -0.28    0.04  1.0000
 -13 -15   8       2      50                                                         -25    0.68    0.09  1.0000
 -13 -15   9    2434     252                                                        2425    0.07   -0.09  1.0000
 -13 -15   9    3059     251                                                        3049    0.07   -0.09  1.0000
 -13 -15  10     387      62                                                         375    0.17    0.03  1.0000
 -13 -15  10     487      61                                                         473    0.17    0.03  1.0000
 -13 -15  11       1      31                                                          -5   -0.52    0.03  1.0000
 -13 -14 -17      52      45                                                          71    0.69    0.02  1.0000
 -13 -14 -16     479      75                                                         471    0.10   -0.02  1.0000
 -13 -14 -15       0      54                                                         -11    0.23   -0.03  1.0000
 -13 -14 -14    5378     493                                                        5554    0.65    0.02  1.0000
 -13 -14 -13    1202     136                                                        1130   -0.57    0.04  1.0000
 -13 -14 -12    1767     162                                                        1425    2.38   -0.05  1.0000
 -13 -14 -11      18      61                                                          19   -0.72    0.20  1.0000
 -13 -14 -10     207      72                                                         184   -0.51    0.05  1.0000
 -13 -14  -9    1589     163                                                        1362    1.67    0.06  1.0000
 -13 -14  -8    1997     228                                                        2182   -1.11   -0.09  1.0000
 -13 -14  -8    2212     238                                                        2406   -1.11   -0.09  1.0000
 -13 -14  -7     105      65                                                          93   -0.36    0.03  1.0000
 -13 -14  -6     299      83                                                         387   -1.30    0.03  1.0000
 -13 -14  -5      64      66                                                          85   -0.66    0.05  1.0000
 -13 -14  -4    8811     774                                                        8870    0.17    0.02  1.0000
 -13 -14  -3    2686     301                                                        3105    2.13    0.09  1.0000
 -13 -14  -2      22      65                                                          44    1.12   -0.10  1.0000
 -13 -14  -1     244      73                                                         183   -1.23    0.08  1.0000
 -13 -14   0     840     142                                                        1123   -2.49    0.19  1.0000
 -13 -14   1    8931     748                                                        8564    1.08    0.01  1.0000
 -13 -14   2    2149     236                                                        2010    0.84   -0.05  1.0000
 -13 -14   2    2708     237                                                        2551    0.84   -0.05  1.0000
 -13 -14   3    1097     138                                                         912   -1.63   -0.01  1.0000
 -13 -14   3    1501     142                                                        1283   -1.63   -0.01  1.0000
 -13 -14   4     226      77                                                         204    0.44   -0.01  1.0000
 -13 -14   5    1648     184                                                        1643    0.02    0.06  1.0000
 -13 -14   6    4693     418                                                        4535   -0.65    0.06  1.0000
 -13 -14   7    6227     549                                                        6177   -0.19    0.04  1.0000
 -13 -14   8     723      91                                                         598    1.32    0.13  1.0000
 -13 -14   9    1557     164                                                        1582   -0.17   -0.02  1.0000
 -13 -14  10     216      53                                                         204   -0.21   -0.05  1.0000
 -13 -14  11       0      37                                                          -9    0.13    0.02  1.0000
 -13 -14  11       0      33                                                         -12    0.13    0.02  1.0000
 -13 -14  12    1059     119                                                        1080   -0.18    0.01  1.0000
 -13 -14  12    1499     122                                                        1524   -0.18    0.01  1.0000
 -13 -13 -18     132      44                                                         117    0.37   -0.01  1.0000
 -13 -13 -17     772      97                                                         775   -0.02   -0.05  1.0000
 -13 -13 -16    1687     177                                                        1715   -0.19    0.02  1.0000
 -13 -13 -15       0      61                                                         -25    0.23   -0.02  1.0000
 -13 -13 -14     285      82                                                         355    1.07    0.01  1.0000
 -13 -13 -13      55      67                                                          94   -1.28   -0.03  1.0000
 -13 -13 -12     249      87                                                         391    2.23   -0.04  1.0000
 -13 -13 -11    9704     864                                                        9907    0.55    0.12  1.0000
 -13 -13 -10      12      65                                                         -47   -1.90    0.00  1.0000
 -13 -13  -9    4815     411                                                        4403    1.66    0.04  1.0000
 -13 -13  -8      56      61                                                          72   -0.55    0.03  1.0000
 -13 -13  -7    2521     287                                                        2965    2.33   -0.13  1.0000
 -13 -13  -6    5520     512                                                        5694   -0.64   -0.01  1.0000
 -13 -13  -5    5817     568                                                        6367   -1.95    0.02  1.0000
 -13 -13  -4    1870     195                                                        1806   -0.41   -0.03  1.0000
 -13 -13  -3     759     146                                                        1151    3.56    0.09  1.0000
 -13 -13  -2      66      65                                                          42    0.93    0.01  1.0000
 -13 -13  -1    2416     276                                                        2782    1.96   -0.05  1.0000
 -13 -13   0    1254     138                                                        1053   -1.71    0.11  1.0000
 -13 -13   1      16      66                                                         -28   -2.20    0.15  1.0000
 -13 -13   1       4      60                                                          27   -2.20    0.15  1.0000
 -13 -13   2     541      97                                                         462    0.97    0.02  1.0000
 -13 -13   2     682      98                                                         593    0.97    0.02  1.0000
 -13 -13   3     415      88                                                         379    0.51   -0.07  1.0000
 -13 -13   4    5463     513                                                        5627   -0.60   -0.05  1.0000
 -13 -13   5    3663     368                                                        3881   -0.97    0.09  1.0000
 -13 -13   6    2506     262                                                        2605    0.53    0.03  1.0000
 -13 -13   7     143      61                                                         105   -0.95    0.14  1.0000
 -13 -13   8     358      77                                                         339    0.28    0.01  1.0000
 -13 -13   9    3195     308                                                        3304    0.51    0.13  1.0000
 -13 -13  10    4262     384                                                        4283    0.09   -0.01  1.0000
 -13 -13  11     182      48                                                         180    0.06   -0.08  1.0000
 -13 -13  12    1348     150                                                        1370   -0.18    0.05  1.0000
 -13 -13  12    1835     151                                                        1861   -0.18    0.05  1.0000
 -13 -12 -19       3      35                                                          -1   -0.91    0.02  1.0000
 -13 -12 -18     257      62                                                         295    0.67   -0.08  1.0000
 -13 -12 -17      44      54                                                          58    0.55   -0.03  1.0000
 -13 -12 -16     612      96                                                         640   -0.30   -0.02  1.0000
 -13 -12 -15     689     114                                                         754   -0.66    0.01  1.0000
 -13 -12  -9    1737     195                                                        1809    0.48   -0.10  1.0000
 -13 -12  -8   11513     971                                                       11249   -0.69    0.07  1.0000
 -13 -12  -7     169      70                                                          68    2.65   -0.09  1.0000
 -13 -12  -5      77      72                                                         140   -1.67   -0.16  1.0000
 -13 -12  -4    2504     244                                                        2416   -0.49    0.04  1.0000
 -13 -12  -3    1528     162                                                        1345    1.38    0.01  1.0000
 -13 -12  -2   18206    1486                                                       17472    1.50   -0.02  1.0000
 -13 -12   0    8627     743                                                        8394   -0.70    0.04  1.0000
 -13 -12   1     190      68                                                         124   -1.52    0.01  1.0000
 -13 -12   2      84      73                                                         146   -1.60    0.08  1.0000
 -13 -12   3    3457     327                                                        3346   -0.52   -0.03  1.0000
 -13 -12   4      82      68                                                          84   -0.03   -0.19  1.0000
 -13 -12   5    3637     361                                                        3782   -0.67    0.10  1.0000
 -13 -12   6     446      92                                                         468   -0.27   -0.07  1.0000
 -13 -12   7    2806     295                                                        3040   -1.20    0.07  1.0000
 -13 -12   8     213      68                                                         220   -0.13    0.09  1.0000
 -13 -12   9    2115     225                                                        2262    0.86    0.03  1.0000
 -13 -12  10      87      51                                                          78   -0.29    0.03  1.0000
 -13 -12  11     265      56                                                         247    0.30    0.01  1.0000
 -13 -12  12     952     111                                                        1073    1.06   -0.06  1.0000
 -13 -12  13    1548     162                                                        1484   -0.46    0.00  1.0000
 -13 -12  13    2339     166                                                        2260   -0.46    0.00  1.0000
 -13 -11 -17     103      64                                                         113    0.26   -0.02  1.0000
 -13 -11 -16     308      76                                                         248    1.02   -0.11  1.0000
 -13 -11 -15    1031     137                                                        1058    0.23   -0.00  1.0000
 -13 -11 -14     189      71                                                         162   -0.57    0.13  1.0000
 -13 -11 -13    5923     545                                                        6032   -0.39    0.00  1.0000
 -13 -11 -12    2370     240                                                        2299    0.41   -0.05  1.0000
 -13 -11 -11     897     112                                                         689    2.01    0.14  1.0000
 -13 -11 -10     400      82                                                         257   -2.16    0.11  1.0000
 -13 -11  -9     353      85                                                         390    0.53   -0.02  1.0000
 -13 -11  -8     744      84                                                         379   -4.36   -0.13  1.0000
 -13 -11  -7     993     128                                                         920   -0.64    0.08  1.0000
 -13 -11  -6    3813     460                                                        5041    5.04    0.02  1.0000
 -13 -11  -2     960     143                                                        1118    1.34   -0.10  1.0000
 -13 -11  -1    8918     814                                                        9329    1.18   -0.07  1.0000
 -13 -11   0    7023     667                                                        6737    0.94    0.03  1.0000
 -13 -11   0    8714     670                                                        8395    0.94    0.03  1.0000
 -13 -11   1    5195     522                                                        5225   -0.11    0.02  1.0000
 -13 -11   1    6328     525                                                        6361   -0.11    0.02  1.0000
 -13 -11   2   11476     917                                                       10507   -2.55    0.02  1.0000
 -13 -11   3   21540    1832                                                       21575    0.08   -0.11  1.0000
 -13 -11   4    2961     309                                                        3151   -0.93   -0.07  1.0000
 -13 -11   5     107      72                                                         139   -0.85   -0.08  1.0000
 -13 -11   6    1514     171                                                        1487   -0.20    0.03  1.0000
 -13 -11   7     429      87                                                         408    0.29   -0.09  1.0000
 -13 -11   8    2025     216                                                        2085   -0.38    0.06  1.0000
 -13 -11   9     608      99                                                         658   -0.55    0.04  1.0000
 -13 -11  10      90      52                                                          80    0.29   -0.00  1.0000
 -13 -11  11      91      52                                                         111    0.56    0.01  1.0000
 -13 -11  12    2090     202                                                        2162    0.43   -0.05  1.0000
 -13 -11  13     559      70                                                         589    0.34   -0.03  1.0000
 -13 -11  13     645      71                                                         677    0.34   -0.03  1.0000
 -13 -10 -19      53      45                                                          28   -1.10   -0.01  1.0000
 -13 -10 -18     314      69                                                         293    0.33   -0.05  1.0000
 -13 -10 -17     981     122                                                         947    0.31   -0.09  1.0000
 -13 -10 -16    1830     201                                                        1889    0.37    0.05  1.0000
 -13 -10 -15    9064     845                                                        9709    1.84   -0.08  1.0000
 -13 -10 -14     102      69                                                         109   -0.18   -0.02  1.0000
 -13 -10 -13    3018     309                                                        3144   -0.63    0.08  1.0000
 -13 -10 -12    1926     211                                                        1925   -0.02    0.12  1.0000
 -13 -10 -11      12      68                                                         -23    1.87   -0.06  1.0000
 -13 -10 -10    4164     439                                                        4695   -2.23    0.14  1.0000
 -13 -10  -7    2898     231                                                        2249   -3.49   -0.08  1.0000
 -13 -10  -6    1119     153                                                        1289    1.33    0.00  1.0000
 -13 -10  -5    1617     163                                                        1372   -1.80    0.20  1.0000
 -13 -10  -4    2341     341                                                        2341    0.02   -0.40  1.0000
 -13 -10  -4    2788     346                                                        2788    0.02   -0.40  1.0000
 -13 -10  -4    2146     230                                                        2146    0.02   -0.40  1.0000
 -13 -10  -3     676     196                                                         729    0.54    0.09  1.0000
 -13 -10  -3    1018     218                                                        1083    0.54    0.09  1.0000
 -13 -10  -3     948     133                                                        1011    0.54    0.09  1.0000
 -13 -10  -2    2702     365                                                        2660   -0.23    0.12  1.0000
 -13 -10  -2    2883     277                                                        2840   -0.23    0.12  1.0000
 -13 -10  -1   15715    1354                                                       14747    2.14   -0.01  1.0000
 -13 -10  -1   15765    1264                                                       14795    2.14   -0.01  1.0000
 -13 -10   0    9560     792                                                        9055    1.46   -0.05  1.0000
 -13 -10   2    8062     718                                                        8121    0.17    0.08  1.0000
 -13 -10   3    9349     805                                                        9176    0.49    0.00  1.0000
 -13 -10   4    3434     365                                                        3819   -1.74   -0.10  1.0000
 -13 -10   5   15476    1355                                                       15823    0.78   -0.12  1.0000
 -13 -10   6    6013     542                                                        6004   -0.05    0.08  1.0000
 -13 -10   7    2642     274                                                        2759   -0.62   -0.03  1.0000
 -13 -10   8    1725     187                                                        1722    0.03   -0.05  1.0000
 -13 -10   9     514      91                                                         558    0.52    0.04  1.0000
 -13 -10  10     214      67                                                         272   -1.02   -0.03  1.0000
 -13 -10  11    3250     305                                                        3329   -0.38    0.01  1.0000
 -13 -10  12     151      45                                                         129    0.51   -0.02  1.0000
 -13 -10  13      68      33                                                          72    0.17   -0.06  1.0000
 -13 -10  13      88      36                                                          93    0.17   -0.06  1.0000
 -13  -9 -20     158      46                                                         149    0.21   -0.02  1.0000
 -13  -9 -19     445      79                                                         524   -0.97   -0.05  1.0000
 -13  -9 -18     655      94                                                         653    0.02    0.04  1.0000
 -13  -9 -17     199      72                                                         215   -0.29   -0.06  1.0000
 -13  -9 -16     312      85                                                         315    0.05   -0.05  1.0000
 -13  -9 -15      20      69                                                          49    1.39   -0.04  1.0000
 -13  -9 -14     848     118                                                         798    0.48    0.02  1.0000
 -13  -9 -13    3050     317                                                        3235    0.92   -0.03  1.0000
 -13  -9 -12    8061     683                                                        7683   -1.18    0.03  1.0000
 -13  -9 -11     662      98                                                         479    2.17   -0.02  1.0000
 -13  -9 -10    4176     412                                                        4387   -0.90    0.06  1.0000
 -13  -9  -9       3      63                                                          -4   -1.01    0.03  1.0000
 -13  -9  -8     101      66                                                          61   -1.24    0.03  1.0000
 -13  -9  -7   13464    1379                                                       16176   -6.10   -0.09  1.0000
 -13  -9  -6    4375     463                                                        3607    3.34   -0.06  1.0000
 -13  -9  -6    5691     503                                                        4810    3.34   -0.06  1.0000
 -13  -9  -6    4671     370                                                        3876    3.34   -0.06  1.0000
 -13  -9  -5    7903     745                                                        7269   -2.00    0.01  1.0000
 -13  -9  -5    9237     763                                                        8551   -2.00    0.01  1.0000
 -13  -9  -5    7488     633                                                        6871   -2.00    0.01  1.0000
 -13  -9  -4    2736     301                                                        2068   -3.79    0.03  1.0000
 -13  -9  -4    2729     306                                                        2062   -3.79    0.03  1.0000
 -13  -9  -4    2363     198                                                        1745   -3.79    0.03  1.0000
 -13  -9  -3      96     119                                                          69    0.78   -0.29  1.0000
 -13  -9  -3      87     110                                                          61    0.78   -0.29  1.0000
 -13  -9  -3     154      70                                                         119    0.78   -0.29  1.0000
 -13  -9  -2    3688     585                                                        4708    4.29    0.16  1.0000
 -13  -9  -2    5181     600                                                        6379    4.29    0.16  1.0000
 -13  -9  -2    4374     495                                                        5480    4.29    0.16  1.0000
 -13  -9  -1      46     128                                                          64   -0.69    0.02  1.0000
 -13  -9  -1      70     120                                                          92   -0.69    0.02  1.0000
 -13  -9  -1     139      74                                                         170   -0.69    0.02  1.0000
 -13  -9   0     395     302                                                         501    1.37    0.03  1.0000
 -13  -9   0     756     190                                                         900    1.37    0.03  1.0000
 -13  -9   0     730     122                                                         872    1.37    0.03  1.0000
 -13  -9   8    8094     685                                                        7796   -0.92   -0.00  1.0000
 -13  -9   9    1732     189                                                        1808    0.50    0.02  1.0000
 -13  -9  10    3416     343                                                        3735   -1.47   -0.04  1.0000
 -13  -9  11    3295     301                                                        3291    0.02   -0.01  1.0000
 -13  -8 -20      62      46                                                          90    0.90    0.02  1.0000
 -13  -8 -19     256      62                                                         230   -0.46   -0.03  1.0000
 -13  -8 -18      86      59                                                         101   -0.44    0.08  1.0000
 -13  -8 -17    2194     231                                                        2301   -0.62    0.01  1.0000
 -13  -8 -16     758     111                                                         720    0.40   -0.07  1.0000
 -13  -8 -15    1071     138                                                        1022    0.41    0.05  1.0000
 -13  -8 -14     718     115                                                         726   -0.08    0.04  1.0000
 -13  -8 -13     257      81                                                         254   -0.02   -0.12  1.0000
 -13  -8 -12      84      72                                                          88    0.11    0.07  1.0000
 -13  -8 -11     113      69                                                          75    1.10    0.00  1.0000
 -13  -8 -10    3955     399                                                        4200    1.06   -0.07  1.0000
 -13  -8  -9    6480     550                                                        6151   -1.14    0.02  1.0000
 -13  -8  -8    3784     391                                                        4211   -1.85   -0.04  1.0000
 -13  -8  -7   16868    1366                                                       18956   -4.28    0.05  1.0000
 -13  -8  -7   15457    1389                                                       17458   -4.28    0.05  1.0000
 -13  -8  -6     895     142                                                        1175    2.38    0.03  1.0000
 -13  -8  -5    1002     213                                                         931   -0.60   -0.15  1.0000
 -13  -8  -5     812     187                                                         748   -0.60   -0.15  1.0000
 -13  -8  -4   15978    1689                                                       18088   -4.44    0.10  1.0000
 -13  -8  -4   17017    1687                                                       19192   -4.44    0.10  1.0000
 -13  -8  -3     719     187                                                         892   -1.66   -0.18  1.0000
 -13  -8  -3     561     184                                                         715   -1.66   -0.18  1.0000
 -13  -8  -2   15745    1379                                                       16390    1.40   -0.02  1.0000
 -13  -8  -2   12964    1370                                                       13550    1.40   -0.02  1.0000
 -13  -8  -1    5880     657                                                        6030    0.54   -0.03  1.0000
 -13  -8  -1    6356     651                                                        6512    0.54   -0.03  1.0000
 -13  -8   0       6     124                                                         -45    1.38    0.00  1.0000
 -13  -8   0     156     129                                                         100    1.38    0.00  1.0000
 -13  -8   0       6     294                                                         -79    1.38    0.00  1.0000
 -13  -8   0     185      69                                                         123    1.38    0.00  1.0000
 -13  -8   1      14     111                                                         -42   -2.07   -0.02  1.0000
 -13  -8   1      14     116                                                         -60   -2.07   -0.02  1.0000
 -13  -8   1      33      71                                                          72   -2.07   -0.02  1.0000
 -13  -7 -20     552      78                                                         588    0.42    0.04  1.0000
 -13  -7 -19    1700     175                                                        1723    0.15   -0.02  1.0000
 -13  -7 -18       7      56                                                          12    0.71    0.01  1.0000
 -13  -7 -17       0      62                                                         -21   -0.20    0.08  1.0000
 -13  -7 -16     160      72                                                         133   -0.66    0.04  1.0000
 -13  -7 -15     157      70                                                          93    1.60   -0.02  1.0000
 -13  -7 -14    2621     280                                                        2798   -0.93   -0.05  1.0000
 -13  -7 -13     746     125                                                         853   -1.09    0.19  1.0000
 -13  -7 -12      26      67                                                          30   -0.25   -0.09  1.0000
 -13  -7 -11     847     120                                                         752   -0.92   -0.01  1.0000
 -13  -7 -10    4059     407                                                        4328    1.13    0.09  1.0000
 -13  -7  -9     239      75                                                         236   -0.04   -0.07  1.0000
 -13  -7  -9     190      81                                                         187   -0.04   -0.07  1.0000
 -13  -7  -8      45      64                                                          33   -0.55   -0.05  1.0000
 -13  -7  -7    8047     553                                                        6489   -5.01    0.05  1.0000
 -13  -7  -7    6889     554                                                        5453   -5.01    0.05  1.0000
 -13  -7  -6   11583     989                                                       10988   -1.54    0.12  1.0000
 -13  -7  -6   10219     998                                                        9661   -1.54    0.12  1.0000
 -13  -7  -5   20396    1544                                                       18053    4.62    0.09  1.0000
 -13  -7  -5   18359    1555                                                       16140    4.62    0.09  1.0000
 -13  -7  -4   23071    2230                                                       24523   -2.58   -0.05  1.0000
 -13  -7  -4   27020    2222                                                       28590   -2.58   -0.05  1.0000
 -13  -7  -4   21203    2225                                                       22596   -2.58   -0.05  1.0000
 -13  -7  -3    5527     547                                                        4545   -3.77   -0.09  1.0000
 -13  -7  -3    6761     564                                                        5670   -3.77   -0.09  1.0000
 -13  -7  -2    1579     279                                                        1610    0.22   -0.03  1.0000
 -13  -7  -2    1886     278                                                        1920    0.22   -0.03  1.0000
 -13  -7  -1    2935     409                                                        3085   -0.76   -0.04  1.0000
 -13  -7  -1    3497     407                                                        3661   -0.76   -0.04  1.0000
 -13  -7   0     718     183                                                         722   -0.04   -0.02  1.0000
 -13  -7   0     696     183                                                         700   -0.04   -0.02  1.0000
 -13  -7   1   29954    2774                                                       29317   -0.99   -0.16  1.0000
 -13  -7   1   38995    2795                                                       38268   -0.99   -0.16  1.0000
 -13  -7   1   31849    2682                                                       31193   -0.99   -0.16  1.0000
 -13  -6 -20      66      43                                                          72    0.22   -0.03  1.0000
 -13  -6 -19     192      60                                                         158    0.71   -0.04  1.0000
 -13  -6 -18       0      59                                                          -6   -0.04    0.06  1.0000
 -13  -6 -17    4287     405                                                        4443    0.65   -0.03  1.0000
 -13  -6 -16    4814     442                                                        4848    0.13    0.01  1.0000
 -13  -6 -15    1278     141                                                        1064    1.73    0.01  1.0000
 -13  -6 -14    1351     156                                                        1265    0.66   -0.03  1.0000
 -13  -6 -13    1725     179                                                        1556   -1.14    0.03  1.0000
 -13  -6 -12     967     145                                                        1142   -1.48   -0.01  1.0000
 -13  -6 -11    4988     509                                                        5590   -2.31    0.12  1.0000
 -13  -6 -10    1395     162                                                        1338    0.43   -0.05  1.0000
 -13  -6  -8    2668     256                                                        2598   -0.36   -0.12  1.0000
 -13  -6  -7    2483     282                                                        1839   -3.84   -0.02  1.0000
 -13  -6  -7    2585     294                                                        1927   -3.84   -0.02  1.0000
 -13  -6  -7    2196     182                                                        1593   -3.84   -0.02  1.0000
 -13  -6  -6    2050     313                                                        1962   -0.56    0.14  1.0000
 -13  -6  -6    2500     317                                                        2403   -0.56    0.14  1.0000
 -13  -6  -5     147     112                                                          25    4.03    0.03  1.0000
 -13  -6  -5      55     135                                                         -44    4.03    0.03  1.0000
 -13  -6  -4    2381     291                                                        2139   -1.39    0.10  1.0000
 -13  -6  -4    2144     298                                                        1915   -1.39    0.10  1.0000
 -13  -6  -3    2457     396                                                        2832    2.00   -0.03  1.0000
 -13  -6  -3    2992     400                                                        3405    2.00   -0.03  1.0000
 -13  -6  -3    3210     399                                                        3637    2.00   -0.03  1.0000
 -13  -6  -2   18114    1448                                                       16504    3.39   -0.12  1.0000
 -13  -6  -2   15946    1458                                                       14438    3.39   -0.12  1.0000
 -13  -6  -2   18934    1472                                                       17288    3.39   -0.12  1.0000
 -13  -6  -1    9739     969                                                       10744   -2.74   -0.10  1.0000
 -13  -6  -1    8429     962                                                        9365   -2.74   -0.10  1.0000
 -13  -6   0    3254     426                                                        3589    1.56    0.13  1.0000
 -13  -6   0    3273     436                                                        3609    1.56    0.13  1.0000
 -13  -6   1    9480     909                                                        8996   -1.36   -0.14  1.0000
 -13  -6   1    8508     887                                                        8049   -1.36   -0.14  1.0000
 -13  -6   1   11745     918                                                       11205   -1.36   -0.14  1.0000
 -13  -5 -18       0      61                                                         -55   -0.25   -0.04  1.0000
 -13  -5 -17     495      93                                                         529    0.42   -0.02  1.0000
 -13  -5 -16     269      79                                                         251    0.31    0.03  1.0000
 -13  -5  -8   14152    1165                                                       13639    1.20   -0.12  1.0000
 -13  -5  -7     347     140                                                         322   -0.37   -0.04  1.0000
 -13  -5  -7     130     135                                                         115   -0.37   -0.04  1.0000
 -13  -5  -7      91      59                                                          78   -0.37   -0.04  1.0000
 -13  -5  -6   15308    1339                                                       13281   -4.65    0.01  1.0000
 -13  -5  -6   18070    1349                                                       15861   -4.65    0.01  1.0000
 -13  -5  -5     711     241                                                        1213    4.54    0.08  1.0000
 -13  -5  -5    1009     251                                                        1595    4.54    0.08  1.0000
 -13  -5  -4      65     108                                                          52    3.47   -0.09  1.0000
 -13  -5  -4      91     124                                                          86    3.47   -0.09  1.0000
 -13  -5  -4      90     123                                                          84    3.47   -0.09  1.0000
 -13  -5  -3    1739     273                                                        1851    0.71    0.07  1.0000
 -13  -5  -3    1513     262                                                        1618    0.71    0.07  1.0000
 -13  -5  -2      87     102                                                         179    4.36   -0.07  1.0000
 -13  -5  -2      34     109                                                          63    4.36   -0.07  1.0000
 -13  -5  -2      41     126                                                          84    4.36   -0.07  1.0000
 -13  -5  -1      96     122                                                         -14    5.31   -0.15  1.0000
 -13  -5  -1      11     108                                                          74    5.31   -0.15  1.0000
 -13  -5  -1      96     136                                                         -71    5.31   -0.15  1.0000
 -13  -5   0     756     168                                                         682    0.75    0.06  1.0000
 -13  -5   0     349     143                                                         299    0.75    0.06  1.0000
 -13  -5   1   14846    1439                                                       15780   -2.07   -0.05  1.0000
 -13  -4  -7    6712     670                                                        6652   -0.21    0.05  1.0000
 -13  -4  -7    5966     655                                                        5909   -0.21    0.05  1.0000
 -13  -4  -6     165     136                                                         102   -1.49   -0.03  1.0000
 -13  -4  -6     298     123                                                         211   -1.49   -0.03  1.0000
 -13  -4  -5   18575    1594                                                       18393    0.33    0.27  1.0000
 -13  -4  -5   16763    1585                                                       16590    0.33    0.27  1.0000
 -13  -4  -4      81     134                                                         102    1.34   -0.22  1.0000
 -13  -4  -4     152     130                                                         182    1.34   -0.22  1.0000
 -13  -4  -3   20636    1838                                                       21380    1.40    0.04  1.0000
 -13  -4  -3   17513    1821                                                       18199    1.40    0.04  1.0000
 -13  -4  -3   21620    1850                                                       22381    1.40    0.04  1.0000
 -13  -4  -2     526     194                                                         855    3.64   -0.01  1.0000
 -13  -4  -2     385     186                                                         671    3.64   -0.01  1.0000
 -13  -4  -1     520     143                                                         280    3.31   -0.12  1.0000
 -13  -4  -1     210     126                                                          71    3.31   -0.12  1.0000
 -13  -4   0      30     126                                                         -43    2.95   -0.04  1.0000
 -13  -4   0       1     111                                                          42    2.95   -0.04  1.0000
 -13  -4   0      13     115                                                          81    2.95   -0.04  1.0000
 -13  -3  -6   31326    2761                                                       31509   -0.29    0.01  1.0000
 -13  -3  -5   15559    1507                                                       16539   -2.16    0.21  1.0000
 -13  -3  -5   15303    1508                                                       16275   -2.16    0.21  1.0000
 -13  -3  -4    8645     850                                                        8469   -0.54    0.09  1.0000
 -13  -3  -4    8818     853                                                        8640   -0.54    0.09  1.0000
 -13  -3  -3     202     148                                                         277    1.36   -0.00  1.0000
 -13  -3  -3     320     154                                                         413    1.36   -0.00  1.0000
 -13  -3  -3     530     179                                                         648    1.36   -0.00  1.0000
 -13  -3  -2    2849     385                                                        3001   -0.75   -0.17  1.0000
 -13  -3  -2    2650     371                                                        2797   -0.75   -0.17  1.0000
 -13  -3  -2    2785     382                                                        2936   -0.75   -0.17  1.0000
 -13  -3  -1    1328     263                                                        1523    1.42    0.04  1.0000
 -13  -3  -1    1395     272                                                        1595    1.42    0.04  1.0000
 -12 -21  -4      42      41                                                          44   -0.07    0.01  1.0000
 -12 -21  -3      17      43                                                          26    0.56   -0.01  1.0000
 -12 -21  -2     134      51                                                         133    0.01    0.01  1.0000
 -12 -21  -1     462      76                                                         477    0.18    0.04  1.0000
 -12 -21   0    3035     304                                                        3318    1.37    0.08  1.0000
 -12 -21   1     173      53                                                         181   -0.17    0.06  1.0000
 -12 -21   2    1120     125                                                        1172   -0.44    0.07  1.0000
 -12 -20  -4       1      53                                                         -19    0.63   -0.00  1.0000
 -12 -20  -3      10      53                                                           7   -0.28    0.02  1.0000
 -12 -20  -2    1032     133                                                        1060   -0.23   -0.01  1.0000
 -12 -20  -1     208      68                                                         233   -0.46    0.02  1.0000
 -12 -20   0     220      70                                                         249    0.52    0.02  1.0000
 -12 -20   1      38      54                                                          41   -0.38    0.18  1.0000
 -12 -20   2     694     104                                                         736    0.43    0.01  1.0000
 -12 -20   3    1604     163                                                        1565   -0.28    0.02  1.0000
 -12 -20   3    1468     147                                                        1431   -0.28    0.02  1.0000
 -12 -20   4     230      63                                                         279   -0.84   -0.01  1.0000
 -12 -20   4     200      49                                                         246   -0.84   -0.01  1.0000
 -12 -20   4     168      50                                                         210   -0.84   -0.01  1.0000
 -12 -20   5    1703     165                                                        1606    0.64    0.07  1.0000
 -12 -20   5    2062     178                                                        1956    0.64    0.07  1.0000
 -12 -20   5    1971     166                                                        1867    0.64    0.07  1.0000
 -12 -19  -4    4246     408                                                        4364    0.50    0.00  1.0000
 -12 -19  -3      22      64                                                          14   -0.52    0.03  1.0000
 -12 -19  -2    5614     499                                                        5419    0.72    0.04  1.0000
 -12 -19  -1     594     119                                                         731   -1.47   -0.00  1.0000
 -12 -19   0     461      94                                                         474    0.18   -0.05  1.0000
 -12 -19   0     265      70                                                         275    0.18   -0.05  1.0000
 -12 -19   1     116      57                                                         128   -0.35    0.19  1.0000
 -12 -19   1     156      60                                                         170   -0.35    0.19  1.0000
 -12 -19   2      62      52                                                          61    0.01    0.04  1.0000
 -12 -19   2     106      52                                                         105    0.01    0.04  1.0000
 -12 -19   3     428      82                                                         496    0.87   -0.00  1.0000
 -12 -19   3     583      86                                                         662    0.87   -0.00  1.0000
 -12 -19   4     502      73                                                         444   -0.74    0.00  1.0000
 -12 -19   4     553      76                                                         492   -0.74    0.00  1.0000
 -12 -19   5     359      65                                                         364    0.08   -0.03  1.0000
 -12 -19   5     400      65                                                         405    0.08   -0.03  1.0000
 -12 -19   6     997     126                                                        1059    0.52    0.04  1.0000
 -12 -19   6    1005     115                                                        1067    0.52    0.04  1.0000
 -12 -19   6    1157     119                                                        1224    0.52    0.04  1.0000
 -12 -19   7     796      93                                                         757    0.38    0.04  1.0000
 -12 -19   7     788      87                                                         749    0.38    0.04  1.0000
 -12 -19   7     883      88                                                         842    0.38    0.04  1.0000
 -12 -18  -4    4715     475                                                        5061    1.35    0.04  1.0000
 -12 -18  -3    2033     239                                                        2167   -0.81    0.05  1.0000
 -12 -18  -1    6694     625                                                        6702    0.02    0.09  1.0000
 -12 -18  -1    7463     626                                                        7472    0.02    0.09  1.0000
 -12 -18   0       1      58                                                         -22    0.51   -0.11  1.0000
 -12 -18   0      49      60                                                          63    0.51   -0.11  1.0000
 -12 -18   1    5661     568                                                        5782   -0.44   -0.01  1.0000
 -12 -18   1    7096     574                                                        7231   -0.44   -0.01  1.0000
 -12 -18   2    1023     134                                                        1040   -0.18    0.23  1.0000
 -12 -18   2    1252     140                                                        1271   -0.18    0.23  1.0000
 -12 -18   3    1404     185                                                        1502    0.72   -0.03  1.0000
 -12 -18   3    2088     193                                                        2208    0.72   -0.03  1.0000
 -12 -18   4       0      49                                                         -18    0.18   -0.09  1.0000
 -12 -18   4       0      55                                                         -27    0.18   -0.09  1.0000
 -12 -18   5     335      68                                                         360   -0.36    0.04  1.0000
 -12 -18   5     366      72                                                         392   -0.36    0.04  1.0000
 -12 -18   6    1096     138                                                        1167    0.59   -0.07  1.0000
 -12 -18   6    1451     144                                                        1533    0.59   -0.07  1.0000
 -12 -18   7     230      57                                                         238    0.13    0.03  1.0000
 -12 -18   7     323      58                                                         332    0.13    0.03  1.0000
 -12 -18   8     130      41                                                         126   -0.11    0.07  1.0000
 -12 -18   8     158      44                                                         154   -0.11    0.07  1.0000
 -12 -18   9      44      29                                                          54    0.39   -0.01  1.0000
 -12 -18   9      33      30                                                          42    0.39   -0.01  1.0000
 -12 -17   0    3668     383                                                        3792   -0.56   -0.01  1.0000
 -12 -17   0    4379     388                                                        4515   -0.56   -0.01  1.0000
 -12 -17   1     402      84                                                         343    0.91   -0.12  1.0000
 -12 -17   1     561      90                                                         491    0.91   -0.12  1.0000
 -12 -17   1     459      72                                                         396    0.91   -0.12  1.0000
 -12 -17   2    2010     224                                                        1953   -0.36    0.03  1.0000
 -12 -17   2    2644     233                                                        2578   -0.36    0.03  1.0000
 -12 -17   2    2289     215                                                        2228   -0.36    0.03  1.0000
 -12 -17   3      27      60                                                          40   -0.73    0.13  1.0000
 -12 -17   3      23      52                                                          35   -0.73    0.13  1.0000
 -12 -17   3       2      62                                                         -32   -0.73    0.13  1.0000
 -12 -17   4    9470     869                                                        9373    0.28   -0.05  1.0000
 -12 -17   4    9824     859                                                        9725    0.28   -0.05  1.0000
 -12 -17   4   11642     875                                                       11535    0.28   -0.05  1.0000
 -12 -17   5     263      72                                                         270   -0.11   -0.05  1.0000
 -12 -17   5     362      75                                                         370   -0.11   -0.05  1.0000
 -12 -17   5     311      61                                                         319   -0.11   -0.05  1.0000
 -12 -17   6    3247     329                                                        3268    0.11   -0.06  1.0000
 -12 -17   6    3888     334                                                        3911    0.11   -0.06  1.0000
 -12 -17   6    3659     322                                                        3681    0.11   -0.06  1.0000
 -12 -17   7      39      47                                                          37   -0.09   -0.02  1.0000
 -12 -17   7     130      53                                                         126   -0.09   -0.02  1.0000
 -12 -17   7      81      43                                                          78   -0.09   -0.02  1.0000
 -12 -17   8      95      48                                                          95   -0.01    0.01  1.0000
 -12 -17   8     153      43                                                         153   -0.01    0.01  1.0000
 -12 -17   8     179      52                                                         179   -0.01    0.01  1.0000
 -12 -17   9     393      65                                                         419    0.35    0.06  1.0000
 -12 -17   9     392      57                                                         418    0.35    0.06  1.0000
 -12 -17   9     445      64                                                         473    0.35    0.06  1.0000
 -12 -17  10     237      44                                                         261    0.42   -0.02  1.0000
 -12 -17  10     258      47                                                         283    0.42   -0.02  1.0000
 -12 -16 -13    1518     161                                                        1595   -0.52   -0.11  1.0000
 -12 -16 -12    2109     219                                                        2273    0.97   -0.03  1.0000
 -12 -16 -11    1816     170                                                        1642   -1.15   -0.00  1.0000
 -12 -16 -10    1610     157                                                        1440    1.21   -0.09  1.0000
 -12 -16  -9     518      86                                                         489    0.36   -0.02  1.0000
 -12 -16  -8    5102     430                                                        4747   -1.39   -0.01  1.0000
 -12 -16  -7      11      62                                                         -46    1.82   -0.10  1.0000
 -12 -16  -3      16      53                                                          27   -0.78   -0.02  1.0000
 -12 -16  -2     425      89                                                         549   -1.54   -0.04  1.0000
 -12 -16  -1     285      68                                                         205    1.40   -0.01  1.0000
 -12 -16   0     402      77                                                         360   -0.58   -0.03  1.0000
 -12 -16   1    4179     389                                                        4276    0.42   -0.05  1.0000
 -12 -16   2     464      89                                                         449   -0.19   -0.06  1.0000
 -12 -16   2     291      77                                                         279   -0.19   -0.06  1.0000
 -12 -16   2     560      93                                                         543   -0.19   -0.06  1.0000
 -12 -16   3    4143     422                                                        4157   -0.07    0.04  1.0000
 -12 -16   3    5216     430                                                        5232   -0.07    0.04  1.0000
 -12 -16   3    4582     416                                                        4597   -0.07    0.04  1.0000
 -12 -16   4    2992     300                                                        2998   -0.05    0.09  1.0000
 -12 -16   4    3538     305                                                        3545   -0.05    0.09  1.0000
 -12 -16   4    2913     290                                                        2919   -0.05    0.09  1.0000
 -12 -16   5    1990     201                                                        1812   -1.11   -0.08  1.0000
 -12 -16   5    2339     207                                                        2146   -1.11   -0.08  1.0000
 -12 -16   5    2146     195                                                        1961   -1.11   -0.08  1.0000
 -12 -16   6      99      58                                                          63    1.12   -0.04  1.0000
 -12 -16   6      60      59                                                          33    1.12   -0.04  1.0000
 -12 -16   6     125      53                                                          84    1.12   -0.04  1.0000
 -12 -16   7    7587     661                                                        7613   -0.07   -0.05  1.0000
 -12 -16   7    7553     654                                                        7579   -0.07   -0.05  1.0000
 -12 -16   8       0      46                                                         -37   -0.30   -0.07  1.0000
 -12 -16   8      53      47                                                          62   -0.30   -0.07  1.0000
 -12 -16   9    5177     451                                                        5054   -0.48   -0.00  1.0000
 -12 -16   9    6334     457                                                        6198   -0.48   -0.00  1.0000
 -12 -16   9    5569     447                                                        5441   -0.48   -0.00  1.0000
 -12 -16  10     303      60                                                         379    1.13    0.03  1.0000
 -12 -16  10     407      64                                                         495    1.13    0.03  1.0000
 -12 -16  10     373      58                                                         457    1.13    0.03  1.0000
 -12 -16  11     463      55                                                         468   -0.06   -0.07  1.0000
 -12 -16  11     575      62                                                         581   -0.06   -0.07  1.0000
 -12 -15 -16       7      41                                                          11    0.49    0.04  1.0000
 -12 -15 -15       1      48                                                         -17    0.39    0.04  1.0000
 -12 -15 -14     656      91                                                         642    0.14    0.02  1.0000
 -12 -15 -13      43      58                                                          50   -0.28   -0.03  1.0000
 -12 -15 -12       0      56                                                         -13    0.08   -0.05  1.0000
 -12 -15 -11    5653     543                                                        6112   -1.64   -0.03  1.0000
 -12 -15 -10     216      72                                                         207    0.24   -0.16  1.0000
 -12 -15  -9    6985     627                                                        7086    0.31    0.11  1.0000
 -12 -15  -8    2393     224                                                        2151   -1.39   -0.09  1.0000
 -12 -15  -7    5684     467                                                        5237    1.65   -0.00  1.0000
 -12 -15  -6      13      57                                                          -3   -1.94   -0.10  1.0000
 -12 -15  -5    7211     602                                                        6850   -1.17   -0.10  1.0000
 -12 -15  -4    2150     215                                                        2108    0.24    0.02  1.0000
 -12 -15  -3   14248    1274                                                       14966   -1.63    0.03  1.0000
 -12 -15  -2       6      69                                                         -34   -1.27   -0.16  1.0000
 -12 -15  -1    1059     143                                                        1201    1.14    0.10  1.0000
 -12 -15   0      78      60                                                          38   -1.48   -0.07  1.0000
 -12 -15   1     243      79                                                         310    1.14   -0.06  1.0000
 -12 -15   2     341      92                                                         412    0.99    0.09  1.0000
 -12 -15   2     458      93                                                         539    0.99    0.09  1.0000
 -12 -15   3      12      69                                                           4   -0.79   -0.06  1.0000
 -12 -15   3      84      62                                                          60   -0.79   -0.06  1.0000
 -12 -15   4     306      85                                                         395    1.34    0.07  1.0000
 -12 -15   4     302      88                                                         391    1.34    0.07  1.0000
 -12 -15   5     972     119                                                         961   -0.11    0.07  1.0000
 -12 -15   5     677     114                                                         668   -0.11    0.07  1.0000
 -12 -15   6    5940     495                                                        5825    0.43   -0.09  1.0000
 -12 -15   6    5257     493                                                        5148    0.43   -0.09  1.0000
 -12 -15   7    3048     279                                                        3102   -0.26   -0.06  1.0000
 -12 -15   7    2641     279                                                        2691   -0.26   -0.06  1.0000
 -12 -15   8    1364     147                                                        1387    0.17   -0.00  1.0000
 -12 -15   8    1226     149                                                        1248    0.17   -0.00  1.0000
 -12 -15   9     140      54                                                         158   -0.40   -0.11  1.0000
 -12 -15   9      16      53                                                          23   -0.40   -0.11  1.0000
 -12 -15  10    3265     298                                                        3299   -0.16    0.01  1.0000
 -12 -15  11      75      38                                                          76    0.03   -0.04  1.0000
 -12 -15  12    3555     356                                                        3580    0.12   -0.05  1.0000
 -12 -15  12    4725     359                                                        4754    0.12   -0.05  1.0000
 -12 -15  12    4252     356                                                        4279    0.12   -0.05  1.0000
 -12 -14 -17      22      44                                                          53   -1.46    0.03  1.0000
 -12 -14 -16    1404     154                                                        1490    0.62   -0.02  1.0000
 -12 -14 -15     973     118                                                         949   -0.22    0.04  1.0000
 -12 -14 -14     296      74                                                         298   -0.02    0.17  1.0000
 -12 -14 -13      41      64                                                          52   -0.43   -0.00  1.0000
 -12 -14 -12      56      60                                                          48   -0.37   -0.13  1.0000
 -12 -14 -11    1645     190                                                        1755   -0.76    0.09  1.0000
 -12 -14 -10       3      63                                                           8   -0.63   -0.23  1.0000
 -12 -14  -9      36      66                                                          16    1.13   -0.01  1.0000
 -12 -14  -8    3466     353                                                        4011   -2.44   -0.00  1.0000
 -12 -14  -8    2914     339                                                        3416   -2.44   -0.00  1.0000
 -12 -14  -7     220      64                                                         118    2.27   -0.03  1.0000
 -12 -14  -6   21006    1830                                                       21677    1.26    0.00  1.0000
 -12 -14  -5     917     118                                                         858   -0.53   -0.12  1.0000
 -12 -14  -4    5077     485                                                        5389   -1.17   -0.12  1.0000
 -12 -14  -3      21      67                                                          67   -1.99    0.13  1.0000
 -12 -14  -2    8548     728                                                        8334   -0.63   -0.08  1.0000
 -12 -14  -1    8422     703                                                        8003    1.27   -0.05  1.0000
 -12 -14   0   14239    1261                                                       14777   -1.23    0.02  1.0000
 -12 -14   1       1      71                                                         -42    0.38   -0.11  1.0000
 -12 -14   1      38      64                                                          47    0.38   -0.11  1.0000
 -12 -14   2    5656     597                                                        5930    0.98    0.04  1.0000
 -12 -14   2    7077     596                                                        7383    0.98    0.04  1.0000
 -12 -14   3     157      73                                                         143    0.31    0.02  1.0000
 -12 -14   4     317      93                                                         365    0.70    0.08  1.0000
 -12 -14   5    7126     654                                                        7339    0.69   -0.00  1.0000
 -12 -14   6     124      65                                                         141    0.42   -0.03  1.0000
 -12 -14   6      44      65                                                          54    0.42   -0.03  1.0000
 -12 -14   7      71      58                                                          84    0.44   -0.01  1.0000
 -12 -14   7      27      61                                                          35    0.44   -0.01  1.0000
 -12 -14   8     267      66                                                         256    0.18   -0.14  1.0000
 -12 -14   8     196      67                                                         187    0.18   -0.14  1.0000
 -12 -14   9    4969     450                                                        5237   -1.03    0.03  1.0000
 -12 -14   9    4569     451                                                        4826   -1.03    0.03  1.0000
 -12 -14  10     831     105                                                         872   -0.38   -0.04  1.0000
 -12 -14  10     845     109                                                         886   -0.38   -0.04  1.0000
 -12 -14  11     615      81                                                         692    0.85   -0.05  1.0000
 -12 -14  11     463      79                                                         530    0.85   -0.05  1.0000
 -12 -14  12      23      35                                                          17   -0.39   -0.00  1.0000
 -12 -14  12      44      36                                                          35   -0.39   -0.00  1.0000
 -12 -14  13     915      93                                                         940   -0.22   -0.02  1.0000
 -12 -13 -18    1125     107                                                         983    1.23   -0.02  1.0000
 -12 -13 -17       5      50                                                         -31   -1.22    0.08  1.0000
 -12 -13 -16    1504     166                                                        1558    0.37    0.07  1.0000
 -12 -13 -15       1      58                                                         -16   -0.46   -0.00  1.0000
 -12 -13 -14     148      68                                                         155   -0.16    0.04  1.0000
 -12 -13 -13    3493     332                                                        3494   -0.01    0.12  1.0000
 -12 -13 -12     360      80                                                         297   -1.06    0.11  1.0000
 -12 -13 -11    2312     241                                                        2337   -0.14   -0.10  1.0000
 -12 -13 -10     373      93                                                         424   -0.68   -0.11  1.0000
 -12 -13  -9      62      64                                                          30    1.46   -0.07  1.0000
 -12 -13  -8    1636     205                                                        1952   -2.07    0.05  1.0000
 -12 -13  -7    1315     140                                                        1143    1.33   -0.05  1.0000
 -12 -13  -6     477      93                                                         475   -0.03    0.00  1.0000
 -12 -13  -5      45      63                                                          14    1.72    0.04  1.0000
 -12 -13  -4     739     133                                                        1033    2.69   -0.08  1.0000
 -12 -13  -3   12565     961                                                       11142   -3.60   -0.13  1.0000
 -12 -13  -2    4734     323                                                        3390   -5.82    0.10  1.0000
 -12 -13  -1   19725    1572                                                       18515    2.40   -0.05  1.0000
 -12 -13   0      19      65                                                          19   -0.09   -0.07  1.0000
 -12 -13   0      93      70                                                          93   -0.09   -0.07  1.0000
 -12 -13   1    1063     141                                                         931   -1.15   -0.17  1.0000
 -12 -13   1    1373     142                                                        1222   -1.15   -0.17  1.0000
 -12 -13   2    3995     379                                                        3958    0.16    0.02  1.0000
 -12 -13   3   22312    1892                                                       22289    0.04   -0.02  1.0000
 -12 -13   4     510      96                                                         447   -0.79    0.04  1.0000
 -12 -13   5    6434     620                                                        6914    1.61    0.04  1.0000
 -12 -13   6      19      64                                                          35    1.25   -0.05  1.0000
 -12 -13   7     116      69                                                         103   -0.34    0.01  1.0000
 -12 -13   8     757     108                                                         791    0.37   -0.19  1.0000
 -12 -13   8     757     114                                                         791    0.37   -0.19  1.0000
 -12 -13   9      61      55                                                          84    0.77   -0.01  1.0000
 -12 -13   9       2      58                                                          -4    0.77   -0.01  1.0000
 -12 -13  10     139      58                                                         179   -0.87   -0.00  1.0000
 -12 -13  10     129      62                                                         168   -0.87   -0.00  1.0000
 -12 -13  11     219      53                                                         216    0.06   -0.01  1.0000
 -12 -13  11     209      59                                                         206    0.06   -0.01  1.0000
 -12 -13  12    1590     143                                                        1516    0.53   -0.01  1.0000
 -12 -13  12    1430     145                                                        1360    0.53   -0.01  1.0000
 -12 -13  13     832      83                                                         824    0.07    0.02  1.0000
 -12 -13  13     732      84                                                         725    0.07    0.02  1.0000
 -12 -12 -19      48      39                                                          48   -0.03    0.05  1.0000
 -12 -12 -18     515      74                                                         444    0.91   -0.04  1.0000
 -12 -12 -17       2      59                                                         -59   -0.65    0.14  1.0000
 -12 -12 -16     482      84                                                         411    0.91    0.03  1.0000
 -12 -12 -15    4522     420                                                        4581   -0.25    0.05  1.0000
 -12 -12 -14      19      67                                                          28   -0.50    0.06  1.0000
 -12 -12 -13    4722     459                                                        4989    1.05    0.05  1.0000
 -12 -12 -12      22      65                                                         -26   -2.54    0.08  1.0000
 -12 -12 -11     110      66                                                          92   -0.48    0.08  1.0000
 -12 -12 -10     855     117                                                         730   -1.23   -0.04  1.0000
 -12 -12  -9      88      70                                                         160    2.02   -0.07  1.0000
 -12 -12  -9      65      71                                                         128    2.02   -0.07  1.0000
 -12 -12  -8    3559     363                                                        3873   -1.41   -0.00  1.0000
 -12 -12  -7    1820     216                                                        2091   -1.72    0.12  1.0000
 -12 -12  -6     595     104                                                         643   -0.54    0.02  1.0000
 -12 -12  -5    5522     499                                                        5533   -0.04    0.01  1.0000
 -12 -12  -4    1328     231                                                         840    4.06    0.17  1.0000
 -12 -12  -4    2359     172                                                        1690    4.06    0.17  1.0000
 -12 -12  -3    3825     466                                                        3705   -0.53   -0.03  1.0000
 -12 -12  -3    4403     385                                                        4275   -0.53   -0.03  1.0000
 -12 -12  -2     685      81                                                         307   -4.71   -0.19  1.0000
 -12 -12  -1     649      89                                                         340   -3.86    0.17  1.0000
 -12 -12   0    6529     643                                                        6485   -0.16    0.02  1.0000
 -12 -12   0    8056     645                                                        8007   -0.16    0.02  1.0000
 -12 -12   1    1753     218                                                        1987    1.51   -0.22  1.0000
 -12 -12   2   14591    1266                                                       14712   -0.27   -0.06  1.0000
 -12 -12   3    5678     530                                                        5800   -0.44   -0.02  1.0000
 -12 -12   4    4813     423                                                        4502   -1.27    0.10  1.0000
 -12 -12   5    2816     262                                                        2539    1.47   -0.01  1.0000
 -12 -12   6    4704     429                                                        4597    0.44   -0.01  1.0000
 -12 -12   7    1834     217                                                        2020    1.17   -0.01  1.0000
 -12 -12   8    8621     768                                                        8762    0.42   -0.03  1.0000
 -12 -12   9      15      58                                                          20    0.67   -0.23  1.0000
 -12 -12   9      11      55                                                          15    0.67   -0.23  1.0000
 -12 -12  10     422      80                                                         458   -0.47    0.00  1.0000
 -12 -12  10     490      87                                                         528   -0.47    0.00  1.0000
 -12 -12  11     698      94                                                         726    0.29    0.02  1.0000
 -12 -12  11     649      95                                                         676    0.29    0.02  1.0000
 -12 -12  12      46      42                                                          45    0.07   -0.07  1.0000
 -12 -12  12       0      46                                                         -17    0.07   -0.07  1.0000
 -12 -12  13     874      93                                                         887   -0.13    0.05  1.0000
 -12 -12  13     822      95                                                         835   -0.13    0.05  1.0000
 -12 -12  14     115      30                                                         110    0.13    0.00  1.0000
 -12 -11 -19     231      55                                                         231   -0.01    0.04  1.0000
 -12 -11 -18     278      70                                                         303    0.40    0.01  1.0000
 -12 -11 -17     280      71                                                         211   -1.22    0.00  1.0000
 -12 -11  -9    1498     187                                                        1714    1.47    0.05  1.0000
 -12 -11  -8    1339     149                                                        1271    0.54   -0.08  1.0000
 -12 -11  -7     510      92                                                         479   -0.43    0.10  1.0000
 -12 -11  -6       2     126                                                         -31   -0.77    0.04  1.0000
 -12 -11  -6      47     123                                                          32   -0.77    0.04  1.0000
 -12 -11  -6     239     168                                                         205   -0.77    0.04  1.0000
 -12 -11  -6      48      60                                                          33   -0.77    0.04  1.0000
 -12 -11  -5    3257     499                                                        4027   -3.53    0.15  1.0000
 -12 -11  -5    3966     518                                                        4811   -3.53    0.15  1.0000
 -12 -11  -5    2802     550                                                        3519   -3.53    0.15  1.0000
 -12 -11  -5    3555     397                                                        4357   -3.53    0.15  1.0000
 -12 -11  -4    3390     354                                                        2521    4.49   -0.07  1.0000
 -12 -11  -4    3814     359                                                        2889    4.49   -0.07  1.0000
 -12 -11  -4    3175     397                                                        2336    4.49   -0.07  1.0000
 -12 -11  -4    3411     255                                                        2539    4.49   -0.07  1.0000
 -12 -11  -3     391     211                                                         664    3.29    0.36  1.0000
 -12 -11  -3     432     186                                                         717    3.29    0.36  1.0000
 -12 -11  -3     557     194                                                         876    3.29    0.36  1.0000
 -12 -11  -2    8635     902                                                        9214   -1.66   -0.20  1.0000
 -12 -11  -2    8875     925                                                        9461   -1.66   -0.20  1.0000
 -12 -11  -1    2523     207                                                        1967   -3.20   -0.02  1.0000
 -12 -11  -1    2183     277                                                        1668   -3.20   -0.02  1.0000
 -12 -11  -1    2346     408                                                        1811   -3.20   -0.02  1.0000
 -12 -11   0    1613     171                                                        1476   -1.00    0.14  1.0000
 -12 -11   0    1446     251                                                        1316   -1.00    0.14  1.0000
 -12 -11   0    1391     345                                                        1264   -1.00    0.14  1.0000
 -12 -11   0    1765     261                                                        1621   -1.00    0.14  1.0000
 -12 -11   1     883     118                                                         765   -1.13    0.04  1.0000
 -12 -11   2      49      77                                                         163    3.17   -0.17  1.0000
 -12 -11   3    3978     421                                                        4490    2.17   -0.05  1.0000
 -12 -11   4     723      96                                                         461   -2.95    0.19  1.0000
 -12 -11   5   16143    1356                                                       15808    0.74   -0.05  1.0000
 -12 -11   6    6239     547                                                        6029    0.72    0.12  1.0000
 -12 -11   7    3167     328                                                        3379    1.03   -0.06  1.0000
 -12 -11   8     142      73                                                         170   -0.65    0.03  1.0000
 -12 -11   9    2911     276                                                        2797    0.61   -0.08  1.0000
 -12 -11  10    1557     177                                                        1630    0.53   -0.12  1.0000
 -12 -11  11    8338     716                                                        8248   -0.27   -0.02  1.0000
 -12 -11  12       7      44                                                          16   -0.80    0.02  1.0000
 -12 -11  12      46      48                                                          68   -0.80    0.02  1.0000
 -12 -11  13     137      43                                                         117    0.52   -0.03  1.0000
 -12 -11  14      91      33                                                          78   -0.43    0.05  1.0000
 -12 -10 -18      28      60                                                          54    1.11   -0.00  1.0000
 -12 -10 -17    1325     142                                                        1178   -1.14   -0.03  1.0000
 -12 -10 -16     605      97                                                         506   -1.20    0.17  1.0000
 -12 -10 -15     334      89                                                         320   -0.22   -0.01  1.0000
 -12 -10 -14      45      72                                                          61   -0.59   -0.08  1.0000
 -12 -10 -13    4091     353                                                        3663    1.89    0.00  1.0000
 -12 -10 -12    3257     336                                                        3458   -0.97    0.06  1.0000
 -12 -10 -11      31      67                                                          45   -0.89   -0.21  1.0000
 -12 -10 -10      81      72                                                          45   -1.24   -0.04  1.0000
 -12 -10  -9    2882     298                                                        3047   -0.81   -0.15  1.0000
 -12 -10  -8     154      95                                                         474    5.19    0.06  1.0000
 -12 -10  -7   22451    1979                                                       22712    0.48   -0.05  1.0000
 -12 -10  -7   23651    1996                                                       23919    0.48   -0.05  1.0000
 -12 -10  -7   24092    2112                                                       24362    0.48   -0.05  1.0000
 -12 -10  -7   20977    1860                                                       21229    0.48   -0.05  1.0000
 -12 -10  -6    3458     490                                                        3390   -0.31   -0.11  1.0000
 -12 -10  -6    3528     416                                                        3459   -0.31   -0.11  1.0000
 -12 -10  -6    3244     414                                                        3178   -0.31   -0.11  1.0000
 -12 -10  -5    9110    1137                                                        9731   -1.78    0.22  1.0000
 -12 -10  -5   11128    1077                                                       11813   -1.78    0.22  1.0000
 -12 -10  -5   10910    1077                                                       11588   -1.78    0.22  1.0000
 -12 -10  -4    1309     246                                                         894    3.42    0.03  1.0000
 -12 -10  -4    1112     186                                                         733    3.42    0.03  1.0000
 -12 -10  -4    1259     194                                                         853    3.42    0.03  1.0000
 -12 -10  -3     577     191                                                         761    2.01   -0.04  1.0000
 -12 -10  -3     854     212                                                        1076    2.01   -0.04  1.0000
 -12 -10  -2    7152     680                                                        7267   -0.43    0.27  1.0000
 -12 -10  -2    5814     672                                                        5917   -0.43    0.27  1.0000
 -12 -10  -1    1941     261                                                        1905    0.29   -0.18  1.0000
 -12 -10  -1    1683     265                                                        1649    0.29   -0.18  1.0000
 -12 -10  -1    1280     237                                                        1250    0.29   -0.18  1.0000
 -12 -10  -1    1661     379                                                        1627    0.29   -0.18  1.0000
 -12 -10   0    1185     220                                                        1173    0.10    0.01  1.0000
 -12 -10   0    1570     383                                                        1556    0.10    0.01  1.0000
 -12 -10   0    1082     227                                                        1070    0.10    0.01  1.0000
 -12 -10   1     815     174                                                         520   -3.37    0.07  1.0000
 -12 -10   1     846     163                                                         545   -3.37    0.07  1.0000
 -12 -10   1     915     269                                                         601   -3.37    0.07  1.0000
 -12 -10   2    1619     507                                                        1863    1.60   -0.01  1.0000
 -12 -10   2    2611     388                                                        2919    1.60   -0.01  1.0000
 -12 -10   2    2310     377                                                        2600    1.60   -0.01  1.0000
 -12 -10   2    2919     297                                                        3244    1.60   -0.01  1.0000
 -12 -10   3   16153    1470                                                       17194    2.20   -0.09  1.0000
 -12 -10   4     105      69                                                         107    0.04    0.06  1.0000
 -12 -10   5     900     128                                                         867    0.30    0.05  1.0000
 -12 -10   6     550      96                                                         482   -0.89    0.07  1.0000
 -12 -10   7      80      65                                                          78    0.01    0.05  1.0000
 -12 -10   8   12532    1100                                                       12750   -0.53    0.01  1.0000
 -12 -10   9     395      83                                                         336    0.87   -0.00  1.0000
 -12 -10  10    2505     238                                                        2371   -0.75   -0.03  1.0000
 -12 -10  11      57      55                                                          48    0.35   -0.02  1.0000
 -12 -10  12    1197     134                                                        1214   -0.14    0.03  1.0000
 -12 -10  13    2845     257                                                        2800   -0.23   -0.01  1.0000
 -12 -10  14    3323     293                                                        3332    0.04    0.04  1.0000
 -12  -9 -20     155      52                                                         136    0.44   -0.01  1.0000
 -12  -9 -19    1753     179                                                        1744    0.06    0.04  1.0000
 -12  -9 -18      49      58                                                          48    0.33    0.12  1.0000
 -12  -9 -17    2696     264                                                        2671   -0.13   -0.03  1.0000
 -12  -9 -16      93      69                                                          84   -0.24   -0.09  1.0000
 -12  -9 -15      17      72                                                          26   -2.06    0.22  1.0000
 -12  -9 -14    2117     208                                                        1880   -1.48    0.04  1.0000
 -12  -9 -13    1414     185                                                        1608    1.38   -0.19  1.0000
 -12  -9 -12      84      75                                                         113   -0.81    0.03  1.0000
 -12  -9 -11    1442     176                                                        1475   -0.24    0.04  1.0000
 -12  -9 -10    5288     479                                                        5177    0.44   -0.15  1.0000
 -12  -9  -9    2084     339                                                        2398   -1.79   -0.20  1.0000
 -12  -9  -8     149     167                                                         327    3.32   -0.05  1.0000
 -12  -9  -7    1644     383                                                        2001    2.28    0.11  1.0000
 -12  -9  -6     896     210                                                         512    4.15   -0.10  1.0000
 -12  -9  -6     541     144                                                         253    4.15   -0.10  1.0000
 -12  -9  -6     396     125                                                         157    4.15   -0.10  1.0000
 -12  -9  -5    4230     417                                                        3552   -2.95   -0.19  1.0000
 -12  -9  -5    3738     407                                                        3103   -2.95   -0.19  1.0000
 -12  -9  -4   23696    2032                                                       23547   -0.34    0.47  1.0000
 -12  -9  -4   22344    2033                                                       22199   -0.34    0.47  1.0000
 -12  -9  -3      15      98                                                          29    5.00   -0.22  1.0000
 -12  -9  -3       1     106                                                          65    5.00   -0.22  1.0000
 -12  -9  -2   12906    1257                                                       13660   -1.82    0.12  1.0000
 -12  -9  -2   12933    1273                                                       13688   -1.82    0.12  1.0000
 -12  -9  -1    4161     577                                                        5500   -5.25    0.00  1.0000
 -12  -9  -1    4219     583                                                        5567   -5.25    0.00  1.0000
 -12  -9  -1    4335     599                                                        5700   -5.25    0.00  1.0000
 -12  -9  -1    4112     753                                                        5444   -5.25    0.00  1.0000
 -12  -9   0     533     345                                                         847    3.51   -0.06  1.0000
 -12  -9   0     736     214                                                        1100    3.51   -0.06  1.0000
 -12  -9   0    1138     217                                                        1583    3.51   -0.06  1.0000
 -12  -9   1    6224     712                                                        7028   -2.72   -0.02  1.0000
 -12  -9   1    5706     912                                                        6476   -2.72   -0.02  1.0000
 -12  -9   1    6367     720                                                        7179   -2.72   -0.02  1.0000
 -12  -9   2    6244     672                                                        6768   -1.78   -0.02  1.0000
 -12  -9   2    5089     856                                                        5563   -1.78   -0.02  1.0000
 -12  -9   2    5703     657                                                        6204   -1.78   -0.02  1.0000
 -12  -9   3     833     206                                                         934    1.00   -0.13  1.0000
 -12  -9   3     927     210                                                        1034    1.00   -0.13  1.0000
 -12  -9   4    8296     760                                                        8623    0.97    0.08  1.0000
 -12  -9   5     281      85                                                         261   -0.34    0.01  1.0000
 -12  -9   6    1594     190                                                        1680    0.58   -0.02  1.0000
 -12  -9   7       9      64                                                          22    1.43    0.05  1.0000
 -12  -9   8    1409     190                                                        1701   -2.03    0.10  1.0000
 -12  -9   9     125      67                                                         122   -0.07   -0.06  1.0000
 -12  -9  10    2426     228                                                        2235    1.07    0.07  1.0000
 -12  -9  11    7992     683                                                        7835    0.49   -0.06  1.0000
 -12  -9  12      59      53                                                          81   -0.78    0.10  1.0000
 -12  -9  13    3535     327                                                        3639    0.47    0.04  1.0000
 -12  -9  14     251      48                                                         255    0.07    0.00  1.0000
 -12  -8 -20     673      87                                                         637    0.39   -0.02  1.0000
 -12  -8 -19     444      80                                                         419    0.34   -0.03  1.0000
 -12  -8 -18     126      66                                                         147    0.50    0.01  1.0000
 -12  -8 -17     903     123                                                         841    0.56    0.07  1.0000
 -12  -8 -16    3463     322                                                        3348    0.55   -0.05  1.0000
 -12  -8 -15    1107     138                                                         986   -1.03    0.03  1.0000
 -12  -8 -14    7834     632                                                        7069   -2.46    0.07  1.0000
 -12  -8 -13     167      78                                                         179   -0.24    0.03  1.0000
 -12  -8 -12     301      81                                                         271    0.49   -0.05  1.0000
 -12  -8 -11    1567     156                                                        1219   -2.60    0.07  1.0000
 -12  -8 -10       4      75                                                          -4    1.10   -0.04  1.0000
 -12  -8  -9    4660     497                                                        5120   -1.80   -0.00  1.0000
 -12  -8  -9    3397     560                                                        3791   -1.80   -0.00  1.0000
 -12  -8  -9    3576     485                                                        3980   -1.80   -0.00  1.0000
 -12  -8  -9    3326     365                                                        3716   -1.80   -0.00  1.0000
 -12  -8  -8   11013    1045                                                       10025    2.64   -0.16  1.0000
 -12  -8  -8   10265    1127                                                        9312    2.64   -0.16  1.0000
 -12  -8  -8   13854    1051                                                       12743    2.64   -0.16  1.0000
 -12  -8  -7    4243     417                                                        3203    4.67    0.07  1.0000
 -12  -8  -7    4721     410                                                        3620    4.67    0.07  1.0000
 -12  -8  -6    2215     302                                                        2294   -0.46    0.01  1.0000
 -12  -8  -6    2209     317                                                        2288   -0.46    0.01  1.0000
 -12  -8  -5    3004     397                                                        3319    1.56   -0.16  1.0000
 -12  -8  -5    2815     389                                                        3120    1.56   -0.16  1.0000
 -12  -8  -4    5187     594                                                        5578    1.45    0.11  1.0000
 -12  -8  -4    5415     604                                                        5814    1.45    0.11  1.0000
 -12  -8  -3     487     132                                                         254    3.36    0.26  1.0000
 -12  -8  -3     361     105                                                         166    3.36    0.26  1.0000
 -12  -8  -2    4682     486                                                        4218   -1.89   -0.10  1.0000
 -12  -8  -2    4938     476                                                        4461   -1.89   -0.10  1.0000
 -12  -8  -1   10883     909                                                        9432   -4.02    0.08  1.0000
 -12  -8  -1    9122    1063                                                        7798   -4.02    0.08  1.0000
 -12  -8  -1   11425     900                                                        9937   -4.02    0.08  1.0000
 -12  -8   0    2025     291                                                        2078   -0.32   -0.03  1.0000
 -12  -8   0    2131     305                                                        2185   -0.32   -0.03  1.0000
 -12  -8   0    2532     305                                                        2591   -0.32   -0.03  1.0000
 -12  -8   1   52493    4849                                                       53733   -1.47   -0.04  1.0000
 -12  -8   1   58769    4839                                                       60080   -1.47   -0.04  1.0000
 -12  -8   2    4802     531                                                        4694    0.42    0.05  1.0000
 -12  -8   2    5237     545                                                        5124    0.42    0.05  1.0000
 -12  -8   3    3313     391                                                        2993   -1.56   -0.03  1.0000
 -12  -8   3    3576     397                                                        3244   -1.56   -0.03  1.0000
 -12  -8   8    1789     206                                                        1889    0.63    0.06  1.0000
 -12  -8   9    1266     162                                                        1376   -0.82   -0.03  1.0000
 -12  -8  10      51      62                                                          25    1.19    0.09  1.0000
 -12  -8  11     254      67                                                         236    0.37   -0.08  1.0000
 -12  -8  12     280      65                                                         277    0.03    0.06  1.0000
 -12  -8  13     939     107                                                         941   -0.03    0.05  1.0000
 -12  -7 -20      91      51                                                          79   -0.36    0.02  1.0000
 -12  -7 -19     104      62                                                         132    0.75   -0.06  1.0000
 -12  -7 -18      66      60                                                          54    0.41   -0.05  1.0000
 -12  -7 -17    4260     385                                                        4131    0.55   -0.01  1.0000
 -12  -7 -16    1830     196                                                        1776    0.35    0.01  1.0000
 -12  -7 -15    1361     174                                                        1464    0.76   -0.12  1.0000
 -12  -7 -14     451     107                                                         598   -1.77    0.02  1.0000
 -12  -7 -13    8624     755                                                        8560    0.17    0.17  1.0000
 -12  -7 -12    4800     447                                                        4811    0.07   -0.21  1.0000
 -12  -7 -11   10672     856                                                        9784   -2.45    0.09  1.0000
 -12  -7 -10      40      65                                                          50    0.40    0.05  1.0000
 -12  -7  -9    1579     288                                                        1923   -2.26   -0.07  1.0000
 -12  -7  -9    1447     286                                                        1777   -2.26   -0.07  1.0000
 -12  -7  -9    1014     322                                                        1293   -2.26   -0.07  1.0000
 -12  -7  -9    1148     167                                                        1444   -2.26   -0.07  1.0000
 -12  -7  -8    3642     450                                                        4261    2.69    0.03  1.0000
 -12  -7  -8    2562     430                                                        3085    2.69    0.03  1.0000
 -12  -7  -7      66     137                                                         312    5.19   -0.09  1.0000
 -12  -7  -7      46     158                                                         266    5.19   -0.09  1.0000
 -12  -7  -6   21738    1625                                                       20787    1.79   -0.10  1.0000
 -12  -7  -6   16911    1606                                                       16074    1.79   -0.10  1.0000
 -12  -7  -6   18278    1623                                                       17407    1.79   -0.10  1.0000
 -12  -7  -5   11884     923                                                       11150    1.88   -0.06  1.0000
 -12  -7  -5    8927     912                                                        8292    1.88   -0.06  1.0000
 -12  -7  -4     201     110                                                         209   -0.14   -0.14  1.0000
 -12  -7  -4     111     112                                                         117   -0.14   -0.14  1.0000
 -12  -7  -4     284     112                                                         294   -0.14   -0.14  1.0000
 -12  -7  -3    1737     168                                                         817    7.17    0.18  1.0000
 -12  -7  -3    2134     190                                                        1096    7.17    0.18  1.0000
 -12  -7  -3    1735     183                                                         816    7.17    0.18  1.0000
 -12  -7  -2    5716     640                                                        6563    2.97    0.09  1.0000
 -12  -7  -2    5146     638                                                        5951    2.97    0.09  1.0000
 -12  -7  -1    9587     768                                                        8120   -4.28    0.05  1.0000
 -12  -7  -1    8937     773                                                        7522   -4.28    0.05  1.0000
 -12  -7   0      61      81                                                          37   -1.01    0.08  1.0000
 -12  -7   0      82     106                                                          54   -1.01    0.08  1.0000
 -12  -7   1     864     194                                                         987    1.11   -0.07  1.0000
 -12  -7   1     726     178                                                         839    1.11   -0.07  1.0000
 -12  -7   2   10863    1102                                                       10640   -0.61    0.17  1.0000
 -12  -7   2   11860    1117                                                       11627   -0.61    0.17  1.0000
 -12  -7   2   13651    1108                                                       13401   -0.61    0.17  1.0000
 -12  -7   3    5583     611                                                        5942   -1.30    0.09  1.0000
 -12  -7   3    5170     605                                                        5516   -1.30    0.09  1.0000
 -12  -6 -20     239      60                                                         202   -0.68   -0.01  1.0000
 -12  -6 -19     786     109                                                         807    0.20    0.05  1.0000
 -12  -6 -18     786     105                                                         685   -1.02   -0.04  1.0000
 -12  -6 -17     100      71                                                         140    1.01   -0.10  1.0000
 -12  -6 -16       8      67                                                          16    0.64   -0.03  1.0000
 -12  -6 -15     112      75                                                         131   -0.52    0.00  1.0000
 -12  -6 -14    7204     650                                                        7294   -0.28   -0.06  1.0000
 -12  -6 -13    1572     183                                                        1573    0.00   -0.04  1.0000
 -12  -6 -12    5092     501                                                        5496    1.51    0.07  1.0000
 -12  -6 -11     436      91                                                         374   -0.84   -0.05  1.0000
 -12  -6 -10     569     190                                                         479    1.13   -0.08  1.0000
 -12  -6 -10    1133     128                                                        1004    1.13   -0.08  1.0000
 -12  -6  -9   11868     941                                                       10583   -3.33    0.03  1.0000
 -12  -6  -9    9635     923                                                        8481   -3.33    0.03  1.0000
 -12  -6  -8   45393    3534                                                       44333   -1.37    0.01  1.0000
 -12  -6  -8   38697    3524                                                       37718   -1.37    0.01  1.0000
 -12  -6  -7    1379     166                                                         591    7.05    0.03  1.0000
 -12  -6  -7    1337     178                                                         563    7.05    0.03  1.0000
 -12  -6  -6   15685    1166                                                       13415    5.18   -0.15  1.0000
 -12  -6  -6   13761    1164                                                       11640    5.18   -0.15  1.0000
 -12  -6  -5    1735     248                                                        1535   -1.33   -0.36  1.0000
 -12  -6  -5    2088     264                                                        1868   -1.33   -0.36  1.0000
 -12  -6  -5    1908     249                                                        1698   -1.33   -0.36  1.0000
 -12  -6  -4    3595     341                                                        3280   -1.46    0.00  1.0000
 -12  -6  -4    2225     318                                                        1979   -1.46    0.00  1.0000
 -12  -6  -3   30148    2028                                                       25928    6.91   -0.02  1.0000
 -12  -6  -3   27572    2034                                                       23543    6.91   -0.02  1.0000
 -12  -6  -3   23643    2019                                                       19924    6.91   -0.02  1.0000
 -12  -6  -2    8766     717                                                        7708    3.21   -0.06  1.0000
 -12  -6  -2    8681     732                                                        7628    3.21   -0.06  1.0000
 -12  -6  -2    7719     725                                                        6728    3.21   -0.06  1.0000
 -12  -6  -1    2102     289                                                        2027   -0.47    0.13  1.0000
 -12  -6  -1    2048     272                                                        1974   -0.47    0.13  1.0000
 -12  -6  -1    2412     292                                                        2331   -0.47    0.13  1.0000
 -12  -6   0    7283     770                                                        7013   -0.88    0.13  1.0000
 -12  -6   0    8099     793                                                        7814   -0.88    0.13  1.0000
 -12  -6   0    9838     797                                                        9524   -0.88    0.13  1.0000
 -12  -6   1   10918    1097                                                       10880   -0.10    0.01  1.0000
 -12  -6   1   11296    1112                                                       11258   -0.10    0.01  1.0000
 -12  -6   1   13700    1115                                                       13658   -0.10    0.01  1.0000
 -12  -6   2    1777     291                                                        1971    1.23    0.07  1.0000
 -12  -6   2    2092     296                                                        2302    1.23    0.07  1.0000
 -12  -6   3    2112     344                                                        2552   -2.50    0.16  1.0000
 -12  -6   3    1705     326                                                        2103   -2.50    0.16  1.0000
 -12  -6   3    2418     335                                                        2888   -2.50    0.16  1.0000
 -12  -5 -20    1626     175                                                        1764   -0.92    0.00  1.0000
 -12  -5 -19     299      73                                                         298   -0.03    0.06  1.0000
 -12  -5 -18    4379     392                                                        4296   -0.34   -0.05  1.0000
 -12  -5 -17     387      86                                                         344   -0.62    0.05  1.0000
 -12  -5 -16     627     111                                                         689    0.66   -0.02  1.0000
 -12  -5 -15     479      96                                                         418   -0.78   -0.06  1.0000
 -12  -5 -14       6      75                                                         -54   -1.36   -0.01  1.0000
 -12  -5 -13     229      79                                                         257   -0.55    0.11  1.0000
 -12  -5 -12    5106     412                                                        4422    2.71   -0.03  1.0000
 -12  -5 -10     181     130                                                          93    2.12    0.03  1.0000
 -12  -5  -9    6376     633                                                        6365   -0.02   -0.14  1.0000
 -12  -5  -9    5283     616                                                        5273   -0.02   -0.14  1.0000
 -12  -5  -8     232     123                                                          84   -3.78    0.12  1.0000
 -12  -5  -8     389     141                                                         191   -3.78    0.12  1.0000
 -12  -5  -7   12693    1067                                                       11862    2.04    0.12  1.0000
 -12  -5  -7   11402    1062                                                       10615    2.04    0.12  1.0000
 -12  -5  -6   11355    1107                                                       11847    1.26   -0.02  1.0000
 -12  -5  -6   11343    1116                                                       11835    1.26   -0.02  1.0000
 -12  -5  -5   55267    4566                                                       58883    4.15   -0.13  1.0000
 -12  -5  -5   45977    4549                                                       49280    4.15   -0.13  1.0000
 -12  -5  -5   49761    4566                                                       53195    4.15   -0.13  1.0000
 -12  -5  -4    4974     570                                                        5604   -2.32   -0.42  1.0000
 -12  -5  -4    4071     547                                                        4643   -2.32   -0.42  1.0000
 -12  -5  -4    5212     566                                                        5857   -2.32   -0.42  1.0000
 -12  -5  -3   38800    3320                                                       42212   -4.67    0.22  1.0000
 -12  -5  -3   32128    3310                                                       35239   -4.67    0.22  1.0000
 -12  -5  -2    1331     270                                                        1632    2.14   -0.14  1.0000
 -12  -5  -2    1764     280                                                        2108    2.14   -0.14  1.0000
 -12  -5  -2    1688     269                                                        2025    2.14   -0.14  1.0000
 -12  -5  -1    3037     397                                                        3586    2.60    0.04  1.0000
 -12  -5  -1    3060     389                                                        3611    2.60    0.04  1.0000
 -12  -5  -1    2224     378                                                        2697    2.60    0.04  1.0000
 -12  -5   0   15456    1506                                                       18043   -5.48    0.03  1.0000
 -12  -5   0   14456    1494                                                       16962   -5.48    0.03  1.0000
 -12  -5   0   13934    1506                                                       16396   -5.48    0.03  1.0000
 -12  -5   0   12992    1487                                                       15372   -5.48    0.03  1.0000
 -12  -5   1    3603     412                                                        3107    2.34    0.07  1.0000
 -12  -5   1    4499     441                                                        3942    2.34    0.07  1.0000
 -12  -5   1    4733     427                                                        4161    2.34    0.07  1.0000
 -12  -5   1    4369     428                                                        3821    2.34    0.07  1.0000
 -12  -5   2    9677     885                                                       10065    1.07    0.03  1.0000
 -12  -5   2    7926     873                                                        8277    1.07    0.03  1.0000
 -12  -5   3    3773     405                                                        3041   -3.51    0.22  1.0000
 -12  -5   3    3989     404                                                        3235   -3.51    0.22  1.0000
 -12  -5   3    4719     412                                                        3896   -3.51    0.22  1.0000
 -12  -4 -18    2287     231                                                        2318   -0.19    0.06  1.0000
 -12  -4 -17    3463     341                                                        3633   -0.77   -0.06  1.0000
 -12  -4  -9    4932     471                                                        4219    2.90   -0.11  1.0000
 -12  -4  -9    4167     457                                                        3514    2.90   -0.11  1.0000
 -12  -4  -8    6058     710                                                        7128   -3.61   -0.03  1.0000
 -12  -4  -8    5554     703                                                        6581   -3.61   -0.03  1.0000
 -12  -4  -7     410     166                                                         480    0.89    0.19  1.0000
 -12  -4  -7     187     133                                                         235    0.89    0.19  1.0000
 -12  -4  -6   29083    2585                                                       30313    1.95    0.03  1.0000
 -12  -4  -6   27658    2584                                                       28858    1.95    0.03  1.0000
 -12  -4  -5    2060     249                                                        1590   -3.08    0.10  1.0000
 -12  -4  -5    1868     238                                                        1422   -3.08    0.10  1.0000
 -12  -4  -4   13068    1122                                                       12720    0.86   -0.33  1.0000
 -12  -4  -4   12308    1121                                                       11970    0.86   -0.33  1.0000
 -12  -4  -4   11560    1105                                                       11233    0.86   -0.33  1.0000
 -12  -4  -3    8471     829                                                        7830   -1.95    0.04  1.0000
 -12  -4  -3    9893     847                                                        9199   -1.95    0.04  1.0000
 -12  -4  -3    9719     843                                                        9031   -1.95    0.04  1.0000
 -12  -4  -2   12284    1019                                                       10239   -5.32    0.00  1.0000
 -12  -4  -2   13745    1030                                                       11576   -5.32    0.00  1.0000
 -12  -4  -1   18766    1680                                                       20015   -2.46    0.03  1.0000
 -12  -4  -1   16065    1664                                                       17222   -2.46    0.03  1.0000
 -12  -4  -1   17727    1670                                                       18942   -2.46    0.03  1.0000
 -12  -4   0   46315    3882                                                       48601   -2.87   -0.05  1.0000
 -12  -4   0   42846    3868                                                       45046   -2.87   -0.05  1.0000
 -12  -4   0   40321    3869                                                       42456   -2.87   -0.05  1.0000
 -12  -4   1     398     144                                                         465    0.87    0.10  1.0000
 -12  -4   1     430     158                                                         500    0.87    0.10  1.0000
 -12  -4   1     497     161                                                         571    0.87    0.10  1.0000
 -12  -4   1     447     157                                                         518    0.87    0.10  1.0000
 -12  -4   2    3650     429                                                        3563   -0.38   -0.15  1.0000
 -12  -4   2    3653     427                                                        3566   -0.38   -0.15  1.0000
 -12  -4   2    3999     441                                                        3908   -0.38   -0.15  1.0000
 -12  -4   2    3983     445                                                        3892   -0.38   -0.15  1.0000
 -12  -4   3   15044    1186                                                       14125    2.07    0.05  1.0000
 -12  -4   3   12169    1168                                                       11344    2.07    0.05  1.0000
 -12  -3  -9       7     126                                                          46    2.43   -0.06  1.0000
 -12  -3  -8    3095     382                                                        2939    0.81   -0.28  1.0000
 -12  -3  -7   13439    1218                                                       12943    1.17    0.07  1.0000
 -12  -3  -7   13490    1214                                                       12993    1.17    0.07  1.0000
 -12  -3  -6    1637     253                                                        1317    2.31    0.04  1.0000
 -12  -3  -6    2171     271                                                        1800    2.31    0.04  1.0000
 -12  -3  -5     869     225                                                        1049   -1.57   -0.14  1.0000
 -12  -3  -5    1346     235                                                        1568   -1.57   -0.14  1.0000
 -12  -3  -4    1678     281                                                        1851    1.11    0.16  1.0000
 -12  -3  -4    1631     272                                                        1802    1.11    0.16  1.0000
 -12  -3  -3   21895    1993                                                       21761   -0.21   -0.27  1.0000
 -12  -3  -3   23668    2010                                                       23528   -0.21   -0.27  1.0000
 -12  -3  -3   22745    2004                                                       22608   -0.21   -0.27  1.0000
 -12  -3  -2      21     112                                                          53   -4.72    0.08  1.0000
 -12  -3  -2      55     126                                                         173   -4.72    0.08  1.0000
 -12  -3  -2      32     108                                                         114   -4.72    0.08  1.0000
 -12  -3  -1     730     182                                                         748   -0.22    0.14  1.0000
 -12  -3  -1     649     177                                                         666   -0.22    0.14  1.0000
 -12  -3   0    2572     254                                                        1527   -6.37   -0.10  1.0000
 -12  -3   0    3086     278                                                        1929   -6.37   -0.10  1.0000
 -12  -3   0    2869     269                                                        1758   -6.37   -0.10  1.0000
 -12  -3   1    8454     705                                                        7842   -1.88    0.09  1.0000
 -12  -3   1    6592     666                                                        6053   -1.88    0.09  1.0000
 -12  -3   1    7370     690                                                        6799   -1.88    0.09  1.0000
 -12  -3   1    7028     682                                                        6471   -1.88    0.09  1.0000
 -12  -3   2   12787    1167                                                       12061    1.79    0.02  1.0000
 -12  -3   2   13657    1170                                                       12906    1.79    0.02  1.0000
 -12  -3   2   15491    1186                                                       14691    1.79    0.02  1.0000
 -12  -3   2   11503    1146                                                       10815    1.79    0.02  1.0000
 -12  -3   3   23817    1949                                                       23557    0.50   -0.22  1.0000
 -12  -3   3   20474    1937                                                       20233    0.50   -0.22  1.0000
 -12  -2  -8    5652     588                                                        5323    1.24   -0.09  1.0000
 -12  -2  -7    5038     570                                                        4721    1.31   -0.28  1.0000
 -12  -2  -7    6491     602                                                        6130    1.31   -0.28  1.0000
 -12  -2  -6     367     113                                                         198    2.83    0.19  1.0000
 -12  -2  -5     887     163                                                         573    3.26   -0.28  1.0000
 -12  -2  -4    4189     476                                                        4125    0.27    0.04  1.0000
 -12  -2  -4    4222     478                                                        4158    0.27    0.04  1.0000
 -12  -2  -3     249     146                                                         291   -0.69   -0.10  1.0000
 -12  -2  -3     273     139                                                         317   -0.69   -0.10  1.0000
 -12  -2  -3     294     140                                                         340   -0.69   -0.10  1.0000
 -12  -2  -2     142     116                                                         167    0.54    0.09  1.0000
 -12  -2  -2      18     130                                                          28    0.54    0.09  1.0000
 -12  -2  -2     149     128                                                         174    0.54    0.09  1.0000
 -12  -2  -1    8268     825                                                        7911   -1.10    0.05  1.0000
 -12  -2  -1    9414     848                                                        9033   -1.10    0.05  1.0000
 -12  -2  -1    9021     848                                                        8648   -1.10    0.05  1.0000
 -12  -2   0    8025     701                                                        7089   -2.97    0.03  1.0000
 -12  -2   0    7510     704                                                        6606   -2.97    0.03  1.0000
 -12  -2   1    1168     207                                                         926   -2.07    0.07  1.0000
 -12  -2   1    1131     215                                                         893   -2.07    0.07  1.0000
 -12  -2   1    1043     195                                                         815   -2.07    0.07  1.0000
 -12  -2   2    6473     854                                                        7156   -2.28    0.17  1.0000
 -12  -2   2    9209     897                                                       10020   -2.28    0.17  1.0000
 -12  -2   2    8904     903                                                        9702   -2.28    0.17  1.0000
 -12  -2   2    9017     894                                                        9820   -2.28    0.17  1.0000
 -12  -1  -7   22415    2164                                                       24276    3.37   -0.30  1.0000
 -12  -1  -6   11999    1178                                                       12342    0.84    0.11  1.0000
 -12  -1  -6   12332    1188                                                       12679    0.84    0.11  1.0000
 -12  -1  -5    7906     866                                                        8801   -2.70   -0.09  1.0000
 -12  -1  -5    7589     853                                                        8467   -2.70   -0.09  1.0000
 -12  -1  -4   19260    1456                                                       15849    7.10    0.02  1.0000
 -12  -1  -3     223     141                                                         216    0.10   -0.15  1.0000
 -12  -1  -2     281     162                                                         450   -2.41   -0.01  1.0000
 -12  -1  -2      92     132                                                         197   -2.41   -0.01  1.0000
 -12  -1  -2     170     159                                                         305   -2.41   -0.01  1.0000
 -12  -1  -1    5252     588                                                        5451   -0.77    0.13  1.0000
 -12  -1  -1    6220     614                                                        6437   -0.77    0.13  1.0000
 -12  -1  -1    4306     553                                                        4487   -0.77    0.13  1.0000
 -12  -1   0     366     191                                                         663    3.61    0.02  1.0000
 -12  -1   0     291     176                                                         560    3.61    0.02  1.0000
 -12  -1   0     214     159                                                         452    3.61    0.02  1.0000
 -12   0  -5    1401     292                                                        1835   -3.00    0.12  1.0000
 -12   0  -5    1352     293                                                        1779   -3.00    0.12  1.0000
 -12   0  -4    9516     951                                                        9792    0.77   -0.00  1.0000
 -12   0  -4    9054     936                                                        9323    0.77   -0.00  1.0000
 -12   0  -3    4771     577                                                        5424    2.53   -0.06  1.0000
 -12   0  -3    3989     553                                                        4588    2.53   -0.06  1.0000
 -12   0  -2   24365    2196                                                       24690   -0.55   -0.11  1.0000
 -12   0  -1   21277    1955                                                       21946   -1.25   -0.00  1.0000
 -11 -21  -4     227      57                                                         270   -0.76    0.05  1.0000
 -11 -21  -3     287      62                                                         308   -0.35    0.01  1.0000
 -11 -21  -2    2714     263                                                        2796    0.44   -0.03  1.0000
 -11 -21  -1    1218     121                                                        1037   -1.49   -0.02  1.0000
 -11 -21   0     868     110                                                         892   -0.21   -0.06  1.0000
 -11 -21   1      91      50                                                          96   -0.13   -0.07  1.0000
 -11 -21   2      10      45                                                          13   -0.28   -0.06  1.0000
 -11 -21   3     680      87                                                         671    0.09    0.00  1.0000
 -11 -21   4     610      74                                                         602    0.09    0.04  1.0000
 -11 -20  -5     412      80                                                         435   -0.30   -0.01  1.0000
 -11 -20  -4    6336     595                                                        6721   -1.31   -0.00  1.0000
 -11 -20  -3     108      61                                                          66   -1.45    0.02  1.0000
 -11 -20  -2    4856     482                                                        5293    1.69   -0.02  1.0000
 -11 -20  -1     126      72                                                         204   -1.67   -0.00  1.0000
 -11 -20   0     453      92                                                         501   -0.59   -0.11  1.0000
 -11 -20   1    3247     313                                                        3253    0.04   -0.03  1.0000
 -11 -20   2    1723     172                                                        1679   -0.26   -0.20  1.0000
 -11 -20   2    1458     155                                                        1417   -0.26   -0.20  1.0000
 -11 -20   3    1809     183                                                        1776    0.22   -0.02  1.0000
 -11 -20   3    2013     185                                                        1979    0.22   -0.02  1.0000
 -11 -20   4    1256     138                                                        1206    0.39    0.04  1.0000
 -11 -20   4    1510     152                                                        1455    0.39    0.04  1.0000
 -11 -20   4    1556     142                                                        1500    0.39    0.04  1.0000
 -11 -20   5       0      39                                                         -12    0.31   -0.05  1.0000
 -11 -20   5       0      45                                                         -26    0.31   -0.05  1.0000
 -11 -20   5       0      40                                                         -22    0.31   -0.05  1.0000
 -11 -20   6    1062     113                                                        1093   -0.26    0.03  1.0000
 -11 -20   6    1126     119                                                        1158   -0.26    0.03  1.0000
 -11 -20   6    1099     114                                                        1131   -0.26    0.03  1.0000
 -11 -19  -5     344      84                                                         296    0.74    0.03  1.0000
 -11 -19  -4    1437     179                                                        1514   -0.55   -0.03  1.0000
 -11 -19  -3     134      71                                                          80   -1.56    0.02  1.0000
 -11 -19  -2     470      91                                                         332    1.96   -0.05  1.0000
 -11 -19  -1    5385     520                                                        5603   -0.82    0.04  1.0000
 -11 -19   0     539      96                                                         566    0.32   -0.05  1.0000
 -11 -19   0     662     120                                                         691    0.32   -0.05  1.0000
 -11 -19   0     712     103                                                         742    0.32   -0.05  1.0000
 -11 -19   1    5008     478                                                        5087    0.32   -0.05  1.0000
 -11 -19   1    4538     458                                                        4614    0.32   -0.05  1.0000
 -11 -19   1    5596     462                                                        5680    0.32   -0.05  1.0000
 -11 -19   2       8      55                                                         -20   -1.49   -0.15  1.0000
 -11 -19   2       8      63                                                         -30   -1.49   -0.15  1.0000
 -11 -19   2       8      60                                                         -70   -1.49   -0.15  1.0000
 -11 -19   3    1376     161                                                        1306    0.54   -0.11  1.0000
 -11 -19   3    1913     169                                                        1830    0.54   -0.11  1.0000
 -11 -19   4    2345     256                                                        2462    0.64    0.10  1.0000
 -11 -19   4    2899     261                                                        3029    0.64    0.10  1.0000
 -11 -19   5    1653     181                                                        1563   -0.61   -0.07  1.0000
 -11 -19   5    1653     169                                                        1563   -0.61   -0.07  1.0000
 -11 -19   5    1986     173                                                        1887   -0.61   -0.07  1.0000
 -11 -19   6    3190     305                                                        3182    0.04    0.01  1.0000
 -11 -19   6    2992     295                                                        2984    0.04    0.01  1.0000
 -11 -19   6    3659     299                                                        3650    0.04    0.01  1.0000
 -11 -19   7    1768     175                                                        1727    0.27   -0.02  1.0000
 -11 -19   7    1601     169                                                        1562    0.27   -0.02  1.0000
 -11 -19   7    2093     172                                                        2049    0.27   -0.02  1.0000
 -11 -19   8       0      35                                                         -30    0.21   -0.02  1.0000
 -11 -19   8       0      33                                                         -14    0.21   -0.02  1.0000
 -11 -18  -5      53      77                                                          89    1.66   -0.07  1.0000
 -11 -18  -4     113      81                                                         129    0.39    0.03  1.0000
 -11 -18  -3      12      76                                                          -6   -1.87   -0.02  1.0000
 -11 -18  -2     968     123                                                         877    0.83   -0.06  1.0000
 -11 -18  -2     891     138                                                         804    0.83   -0.06  1.0000
 -11 -18  -1    1499     180                                                        1504   -0.04    0.04  1.0000
 -11 -18  -1    1767     184                                                        1773   -0.04    0.04  1.0000
 -11 -18   0      47      55                                                          29   -0.84    0.00  1.0000
 -11 -18   0      50      60                                                          31   -0.84    0.00  1.0000
 -11 -18   1     923     112                                                         761    1.54   -0.05  1.0000
 -11 -18   1     953     113                                                         788    1.54   -0.05  1.0000
 -11 -18   2    1761     222                                                        1957   -1.27    0.04  1.0000
 -11 -18   2    2236     227                                                        2457   -1.27    0.04  1.0000
 -11 -18   3     932     116                                                         760   -1.58   -0.27  1.0000
 -11 -18   3    1308     127                                                        1103   -1.58   -0.27  1.0000
 -11 -18   4    8011     775                                                        8337    0.98    0.07  1.0000
 -11 -18   4    9276     779                                                        9627    0.98    0.07  1.0000
 -11 -18   5      47      57                                                          62   -0.56    0.14  1.0000
 -11 -18   5     200      66                                                         230   -0.56    0.14  1.0000
 -11 -18   6    2750     287                                                        2859   -0.55   -0.11  1.0000
 -11 -18   6    3274     292                                                        3392   -0.55   -0.11  1.0000
 -11 -18   7    1136     133                                                        1091   -0.37    0.01  1.0000
 -11 -18   7    1479     138                                                        1428   -0.37    0.01  1.0000
 -11 -18   8     483      73                                                         504    0.26   -0.01  1.0000
 -11 -18   8     520      77                                                         542    0.26   -0.01  1.0000
 -11 -18   9    3480     337                                                        3487   -0.03    0.00  1.0000
 -11 -18   9    3442     336                                                        3449   -0.03    0.00  1.0000
 -11 -18  10    1558     160                                                        1583   -0.17   -0.03  1.0000
 -11 -18  10    1960     163                                                        1988   -0.17   -0.03  1.0000
 -11 -17  -4     136      83                                                         125   -0.25   -0.03  1.0000
 -11 -17  -3    1857     198                                                        1765   -0.63    0.05  1.0000
 -11 -17  -2    2312     248                                                        2349    0.21   -0.01  1.0000
 -11 -17  -2    2378     247                                                        2416    0.21   -0.01  1.0000
 -11 -17  -1      75      72                                                         105   -1.06   -0.03  1.0000
 -11 -17  -1      77      74                                                         108   -1.06   -0.03  1.0000
 -11 -17   0     304      96                                                         440   -1.98    0.11  1.0000
 -11 -17   0     511     107                                                         684   -1.98    0.11  1.0000
 -11 -17   1    1479     147                                                        1160    2.41    0.03  1.0000
 -11 -17   1    1529     150                                                        1204    2.41    0.03  1.0000
 -11 -17   2     290      87                                                         322   -0.51   -0.02  1.0000
 -11 -17   2     362      89                                                         398   -0.51   -0.02  1.0000
 -11 -17   3     116      64                                                          74   -1.18   -0.06  1.0000
 -11 -17   3     333      79                                                         258   -1.18   -0.06  1.0000
 -11 -17   4      54      59                                                          71    0.58   -0.08  1.0000
 -11 -17   4      15      47                                                          24    0.58   -0.08  1.0000
 -11 -17   4      87      64                                                         108    0.58   -0.08  1.0000
 -11 -17   5     673     107                                                         697   -0.25    0.02  1.0000
 -11 -17   5     692      94                                                         716   -0.25    0.02  1.0000
 -11 -17   5     942     118                                                         970   -0.25    0.02  1.0000
 -11 -17   6    1437     156                                                        1337   -0.78    0.14  1.0000
 -11 -17   6    1580     145                                                        1475   -0.78    0.14  1.0000
 -11 -17   6    1519     160                                                        1416   -0.78    0.14  1.0000
 -11 -17   7    6106     567                                                        6073   -0.09   -0.12  1.0000
 -11 -17   7    7806     575                                                        7769   -0.09   -0.12  1.0000
 -11 -17   7    6123     556                                                        6090   -0.09   -0.12  1.0000
 -11 -17   8     427      73                                                         396    0.42   -0.02  1.0000
 -11 -17   8     477      76                                                         444    0.42   -0.02  1.0000
 -11 -17   8     447      62                                                         415    0.42   -0.02  1.0000
 -11 -17   9    2060     229                                                        2257   -1.17    0.01  1.0000
 -11 -17   9    2730     236                                                        2956   -1.17    0.01  1.0000
 -11 -17   9    2161     220                                                        2363   -1.17    0.01  1.0000
 -11 -17  10     161      45                                                         161    0.02   -0.06  1.0000
 -11 -17  10     174      35                                                         174    0.02   -0.06  1.0000
 -11 -17  10     240      50                                                         240    0.02   -0.06  1.0000
 -11 -17  11     139      37                                                         156    0.38   -0.03  1.0000
 -11 -17  11     124      39                                                         140    0.38   -0.03  1.0000
 -11 -16  -2    2175     228                                                        2107    0.40    0.04  1.0000
 -11 -16  -1     885     120                                                         752    1.27    0.05  1.0000
 -11 -16  -1     938     123                                                         801    1.27    0.05  1.0000
 -11 -16   0    1652     175                                                        1338   -2.33   -0.01  1.0000
 -11 -16   0    2108     185                                                        1752   -2.33   -0.01  1.0000
 -11 -16   1     302      93                                                         373    1.03    0.19  1.0000
 -11 -16   1     494     105                                                         584    1.03    0.19  1.0000
 -11 -16   1     410      84                                                         492    1.03    0.19  1.0000
 -11 -16   2    2460     254                                                        2254    1.18    0.06  1.0000
 -11 -16   2    2637     240                                                        2423    1.18    0.06  1.0000
 -11 -16   2    3051     261                                                        2821    1.18    0.06  1.0000
 -11 -16   3    1567     190                                                        1613   -0.31   -0.05  1.0000
 -11 -16   3    1688     177                                                        1735   -0.31   -0.05  1.0000
 -11 -16   3    1683     193                                                        1730   -0.31   -0.05  1.0000
 -11 -16   4       4      62                                                          -8    1.05   -0.03  1.0000
 -11 -16   4       4      62                                                         -12    1.05   -0.03  1.0000
 -11 -16   4       8      54                                                          20    1.05   -0.03  1.0000
 -11 -16   4      20      67                                                          38    1.05   -0.03  1.0000
 -11 -16   5    1678     180                                                        1630    0.33   -0.08  1.0000
 -11 -16   5    1972     171                                                        1920    0.33   -0.08  1.0000
 -11 -16   6      17      56                                                          15   -0.24    0.15  1.0000
 -11 -16   6       9      59                                                           7   -0.24    0.15  1.0000
 -11 -16   7     238      64                                                         193   -0.87   -0.03  1.0000
 -11 -16   7      89      57                                                          62   -0.87   -0.03  1.0000
 -11 -16   8       5      50                                                          16    0.90   -0.04  1.0000
 -11 -16   8       3      52                                                         -34    0.90   -0.04  1.0000
 -11 -16   9    2117     185                                                        1983   -0.82    0.01  1.0000
 -11 -16   9    1781     180                                                        1658   -0.82    0.01  1.0000
 -11 -16  10    1086     111                                                        1012   -0.64    0.00  1.0000
 -11 -16  10    1020     110                                                         949   -0.64    0.00  1.0000
 -11 -16  11     458      68                                                         474   -0.20   -0.06  1.0000
 -11 -16  11     586      72                                                         604   -0.20   -0.06  1.0000
 -11 -16  11     549      62                                                         567   -0.20   -0.06  1.0000
 -11 -16  12    1395     149                                                        1422   -0.21    0.03  1.0000
 -11 -16  12    1822     152                                                        1853   -0.21    0.03  1.0000
 -11 -15 -15    1831     200                                                        2107   -1.70   -0.02  1.0000
 -11 -15 -14       0      56                                                         -12    0.10   -0.04  1.0000
 -11 -15 -13       1      56                                                          -6   -0.55    0.03  1.0000
 -11 -15 -12     823     116                                                         885   -0.58   -0.01  1.0000
 -11 -15 -11     353      83                                                         448    1.30    0.10  1.0000
 -11 -15 -10     263      73                                                         221   -0.77   -0.02  1.0000
 -11 -15  -9       3      63                                                          -4    0.94    0.09  1.0000
 -11 -15  -8       0      63                                                         -19   -0.33   -0.06  1.0000
 -11 -15  -7      37      61                                                          27    0.48    0.08  1.0000
 -11 -15  -2   10700     864                                                       10020    1.83    0.02  1.0000
 -11 -15  -1    9393     857                                                        9924    1.47    0.08  1.0000
 -11 -15   0    9665     791                                                        9113   -1.57   -0.03  1.0000
 -11 -15   1    3907     370                                                        3719    0.82    0.06  1.0000
 -11 -15   1    4891     381                                                        4681    0.82    0.06  1.0000
 -11 -15   1    3683     356                                                        3501    0.82    0.06  1.0000
 -11 -15   2    3599     345                                                        3390    0.95    0.15  1.0000
 -11 -15   2    4223     351                                                        3997    0.95    0.15  1.0000
 -11 -15   2    3641     333                                                        3431    0.95    0.15  1.0000
 -11 -15   3    7508     561                                                        6942   -1.82   -0.05  1.0000
 -11 -15   3    5939     552                                                        5437   -1.82   -0.05  1.0000
 -11 -15   4    1810     209                                                        2043    1.45    0.02  1.0000
 -11 -15   4    1519     204                                                        1733    1.45    0.02  1.0000
 -11 -15   5   11531     880                                                       10916    1.61   -0.08  1.0000
 -11 -15   5    9840     875                                                        9272    1.61   -0.08  1.0000
 -11 -15   6    3443     332                                                        3707   -1.21   -0.03  1.0000
 -11 -15   6    2951     328                                                        3196   -1.21   -0.03  1.0000
 -11 -15   7     199      66                                                         168   -0.67    0.12  1.0000
 -11 -15   7     158      67                                                         131   -0.67    0.12  1.0000
 -11 -15   8      33      55                                                          62    1.17   -0.01  1.0000
 -11 -15   8       8      58                                                          25    1.17   -0.01  1.0000
 -11 -15   9     128      57                                                         137    0.22    0.01  1.0000
 -11 -15   9     103      57                                                         111    0.22    0.01  1.0000
 -11 -15  10      39      48                                                          22   -1.49    0.04  1.0000
 -11 -15  10      14      48                                                           3   -1.49    0.04  1.0000
 -11 -15  11      63      44                                                          76    0.44    0.02  1.0000
 -11 -15  11       7      43                                                          12    0.44    0.02  1.0000
 -11 -15  12     161      43                                                         156   -0.12    0.05  1.0000
 -11 -15  12      68      39                                                          65   -0.12    0.05  1.0000
 -11 -15  13     571      64                                                         561   -0.12   -0.01  1.0000
 -11 -15  13     713      68                                                         702   -0.12   -0.01  1.0000
 -11 -15  13     692      63                                                         681   -0.12   -0.01  1.0000
 -11 -14 -17      73      43                                                          74   -0.04   -0.02  1.0000
 -11 -14 -16     981     104                                                         853    1.16   -0.04  1.0000
 -11 -14 -15    1535     150                                                        1364   -1.23   -0.01  1.0000
 -11 -14 -14    1741     185                                                        1756    0.10   -0.09  1.0000
 -11 -14 -13    6869     618                                                        7022   -0.49   -0.09  1.0000
 -11 -14 -12    3749     360                                                        3860   -0.49   -0.00  1.0000
 -11 -14 -11     433     105                                                         605    2.10    0.03  1.0000
 -11 -14 -10    1934     196                                                        1804   -0.83    0.11  1.0000
 -11 -14  -9     603      91                                                         459    1.72    0.01  1.0000
 -11 -14  -8      21      63                                                          20   -0.32    0.01  1.0000
 -11 -14  -7    3016     300                                                        3173    0.78    0.01  1.0000
 -11 -14  -6     114      62                                                         107   -0.19    0.03  1.0000
 -11 -14  -5     149      68                                                         161    0.25    0.10  1.0000
 -11 -14  -4      69      63                                                          27    1.72   -0.02  1.0000
 -11 -14  -3    5311     467                                                        5182    0.50   -0.04  1.0000
 -11 -14  -2     562      99                                                         592   -0.37    0.11  1.0000
 -11 -14  -1    2502     277                                                        2841    1.81   -0.13  1.0000
 -11 -14   0    4848     460                                                        5079   -0.91    0.09  1.0000
 -11 -14   1    1500     209                                                        1669   -1.17   -0.02  1.0000
 -11 -14   1    1984     208                                                        2177   -1.17   -0.02  1.0000
 -11 -14   2    9124     839                                                        9545    1.20    0.00  1.0000
 -11 -14   3   25907    1916                                                       25372   -0.92    0.04  1.0000
 -11 -14   3   20597    1908                                                       20120   -0.92    0.04  1.0000
 -11 -14   4    9368     816                                                       10321   -2.62   -0.01  1.0000
 -11 -14   4    7442     808                                                        8294   -2.62   -0.01  1.0000
 -11 -14   5    5219     444                                                        4795    1.66   -0.10  1.0000
 -11 -14   6    4138     385                                                        4106   -0.14    0.02  1.0000
 -11 -14   7     169      67                                                         142   -0.58    0.01  1.0000
 -11 -14   8    9984     868                                                       10018   -0.09    0.00  1.0000
 -11 -14   9    2084     197                                                        1913    1.03    0.13  1.0000
 -11 -14  10    1813     186                                                        1830    0.12   -0.03  1.0000
 -11 -14  11     389      70                                                         400    0.15    0.05  1.0000
 -11 -14  12      75      41                                                          58   -0.65    0.08  1.0000
 -11 -14  13     324      54                                                         365    0.61    0.02  1.0000
 -11 -13 -18       7      42                                                          11    0.36   -0.12  1.0000
 -11 -13 -17      24      54                                                          29    0.40    0.02  1.0000
 -11 -13 -16     586      99                                                         666    0.89   -0.06  1.0000
 -11 -13 -15    3581     330                                                        3528   -0.24   -0.05  1.0000
 -11 -13 -14     122      71                                                         102    0.51   -0.15  1.0000
 -11 -13 -13    2685     264                                                        2651    0.19   -0.08  1.0000
 -11 -13 -12    2617     241                                                        2349   -1.46   -0.03  1.0000
 -11 -13 -11       8      66                                                          37    1.96   -0.19  1.0000
 -11 -13 -10    9674     886                                                       10162   -1.38    0.23  1.0000
 -11 -13  -9    5453     481                                                        5252    0.74    0.08  1.0000
 -11 -13  -8    7053     651                                                        7416    1.17   -0.01  1.0000
 -11 -13  -7    3079     288                                                        3007   -0.37    0.08  1.0000
 -11 -13  -6    1841     215                                                        2105   -1.62   -0.06  1.0000
 -11 -13  -5     793     104                                                         694   -1.02    0.09  1.0000
 -11 -13  -4    6570     732                                                        6987    1.37    0.13  1.0000
 -11 -13  -4    6695     624                                                        7116    1.37    0.13  1.0000
 -11 -13  -3     614      93                                                         494    1.38   -0.14  1.0000
 -11 -13  -2     103     110                                                          72    0.98    0.11  1.0000
 -11 -13  -2     142      68                                                         105    0.98    0.11  1.0000
 -11 -13  -1    4018     320                                                        3363    2.95   -0.03  1.0000
 -11 -13   0    2609     301                                                        2689   -0.42   -0.06  1.0000
 -11 -13   0    3401     302                                                        3492   -0.42   -0.06  1.0000
 -11 -13   1     109      65                                                          61   -1.52    0.10  1.0000
 -11 -13   2    8698     804                                                        9109    1.18    0.05  1.0000
 -11 -13   3    1393     169                                                        1371    0.16   -0.07  1.0000
 -11 -13   4    1858     235                                                        2193   -2.03   -0.01  1.0000
 -11 -13   5   14774    1225                                                       14892    0.27   -0.05  1.0000
 -11 -13   5   13461    1223                                                       13574    0.27   -0.05  1.0000
 -11 -13   6    8829     693                                                        8362   -1.39   -0.01  1.0000
 -11 -13   6    7669     691                                                        7234   -1.39   -0.01  1.0000
 -11 -13   7    8934     801                                                        9230   -0.85   -0.04  1.0000
 -11 -13   7    8759     803                                                        9052   -0.85   -0.04  1.0000
 -11 -13   8    6411     585                                                        6399    0.03    0.06  1.0000
 -11 -13   8    6778     590                                                        6766    0.03    0.06  1.0000
 -11 -13   9    2811     291                                                        3095    1.43    0.03  1.0000
 -11 -13   9    2633     292                                                        2908    1.43    0.03  1.0000
 -11 -13  10     104      59                                                          79   -0.71    0.06  1.0000
 -11 -13  10     106      60                                                          81   -0.71    0.06  1.0000
 -11 -13  11    8424     718                                                        8361    0.19   -0.01  1.0000
 -11 -13  11    8299     720                                                        8236    0.19   -0.01  1.0000
 -11 -13  12     606      82                                                         575    0.35    0.02  1.0000
 -11 -13  12     675      86                                                         642    0.35    0.02  1.0000
 -11 -13  13    1657     151                                                        1638   -0.14    0.06  1.0000
 -11 -13  13    1432     150                                                        1414   -0.14    0.06  1.0000
 -11 -13  14     387      49                                                         365   -0.30   -0.06  1.0000
 -11 -13  14     262      46                                                         244   -0.30   -0.06  1.0000
 -11 -12 -19     347      62                                                         373   -0.37    0.02  1.0000
 -11 -12 -18      23      51                                                          50   -1.28   -0.03  1.0000
 -11 -12 -17     182      68                                                         170    0.27   -0.10  1.0000
 -11 -12 -16       1      65                                                         -37    0.50   -0.14  1.0000
 -11 -12 -15     539     100                                                         507   -0.39   -0.02  1.0000
 -11 -12 -14     356      91                                                         394    0.54   -0.04  1.0000
 -11 -12 -13    1335     169                                                        1425    0.70   -0.22  1.0000
 -11 -12 -12    1393     155                                                        1245   -1.11   -0.18  1.0000
 -11 -12 -11    1797     167                                                        1404    2.69   -0.07  1.0000
 -11 -12 -10    3147     329                                                        3380   -1.13   -0.01  1.0000
 -11 -12  -9    1540     173                                                        1445   -0.67    0.08  1.0000
 -11 -12  -8     369      83                                                         430    0.84   -0.05  1.0000
 -11 -12  -7   20666    1739                                                       20577    0.16    0.09  1.0000
 -11 -12  -6    6329     610                                                        5374    3.42   -0.02  1.0000
 -11 -12  -6    6304     678                                                        5351    3.42   -0.02  1.0000
 -11 -12  -6    6796     624                                                        5805    3.42   -0.02  1.0000
 -11 -12  -6    6503     496                                                        5534    3.42   -0.02  1.0000
 -11 -12  -5   20508    1589                                                       18401   -4.13   -0.10  1.0000
 -11 -12  -5   17474    1636                                                       15534   -4.13   -0.10  1.0000
 -11 -12  -5   19530    1589                                                       17475   -4.13   -0.10  1.0000
 -11 -12  -4    9241     812                                                        8329   -2.67    0.02  1.0000
 -11 -12  -4    8646     815                                                        7764   -2.67    0.02  1.0000
 -11 -12  -3    4075     419                                                        3466    2.71    0.09  1.0000
 -11 -12  -3    4098     433                                                        3487    2.71    0.09  1.0000
 -11 -12  -2     978     261                                                        1679    5.29   -0.11  1.0000
 -11 -12  -2     842     336                                                        1499    5.29   -0.11  1.0000
 -11 -12  -1    1569     210                                                        1899    2.22    0.11  1.0000
 -11 -12  -1    1759     308                                                        2108    2.22    0.11  1.0000
 -11 -12  -1    1723     297                                                        2068    2.22    0.11  1.0000
 -11 -12  -1    1582     401                                                        1914    2.22    0.11  1.0000
 -11 -12   0      24      69                                                         131    3.63   -0.08  1.0000
 -11 -12   0      77     126                                                         235    3.63   -0.08  1.0000
 -11 -12   0       1     104                                                          46    3.63   -0.08  1.0000
 -11 -12   0     107     210                                                         287    3.63   -0.08  1.0000
 -11 -12   1    7243     673                                                        7604   -1.16    0.08  1.0000
 -11 -12   1    6981     770                                                        7336   -1.16    0.08  1.0000
 -11 -12   1    7094     931                                                        7452   -1.16    0.08  1.0000
 -11 -12   1    7225     771                                                        7586   -1.16    0.08  1.0000
 -11 -12   2    3249     303                                                        3049    0.97    0.07  1.0000
 -11 -12   3    2835     267                                                        2618    1.13    0.06  1.0000
 -11 -12   4       0      66                                                          -5   -0.00   -0.00  1.0000
 -11 -12   5    4939     452                                                        4846   -0.35   -0.14  1.0000
 -11 -12   6    2574     222                                                        2189   -2.15    0.02  1.0000
 -11 -12   6    2306     222                                                        1942   -2.15    0.02  1.0000
 -11 -12   7     586     106                                                         629   -0.47   -0.06  1.0000
 -11 -12   7     636     111                                                         681   -0.47   -0.06  1.0000
 -11 -12   8    4281     370                                                        3814   -2.06    0.10  1.0000
 -11 -12   8    4604     377                                                        4119   -2.06    0.10  1.0000
 -11 -12   9     520      96                                                         526    0.09   -0.02  1.0000
 -11 -12   9     570     101                                                         576    0.09   -0.02  1.0000
 -11 -12  10    6072     541                                                        5984    0.29    0.13  1.0000
 -11 -12  10    6275     545                                                        6186    0.29    0.13  1.0000
 -11 -12  11    4083     372                                                        4097   -0.06   -0.02  1.0000
 -11 -12  11    4035     375                                                        4049   -0.06   -0.02  1.0000
 -11 -12  12    1510     154                                                        1425   -0.61    0.01  1.0000
 -11 -12  12    1591     157                                                        1503   -0.61    0.01  1.0000
 -11 -12  13       1      43                                                         -15    0.59    0.03  1.0000
 -11 -12  13       6      46                                                          12    0.59    0.03  1.0000
 -11 -12  14    2081     190                                                        2139   -0.35    0.01  1.0000
 -11 -12  14    1904     190                                                        1959   -0.35    0.01  1.0000
 -11 -11 -20       1      36                                                         -19    0.51   -0.03  1.0000
 -11 -11 -19     518      77                                                         506   -0.15    0.01  1.0000
 -11 -11 -18       2      60                                                         -20   -0.83    0.04  1.0000
 -11 -11 -17    2757     271                                                        2799   -0.20   -0.10  1.0000
 -11 -11 -16    1392     167                                                        1428   -0.26   -0.02  1.0000
 -11 -11 -15      41      71                                                          49   -0.34   -0.18  1.0000
 -11 -11 -14      12      70                                                          13   -0.08   -0.10  1.0000
 -11 -11 -13      88      70                                                         110    0.62   -0.01  1.0000
 -11 -11 -12    1270     161                                                        1296    0.22   -0.08  1.0000
 -11 -11 -11      47      76                                                         133    2.80   -0.41  1.0000
 -11 -11 -10      15      73                                                          -9    2.11    0.09  1.0000
 -11 -11  -9     848     110                                                         661   -1.90    0.02  1.0000
 -11 -11  -9     824     100                                                         640   -1.90    0.02  1.0000
 -11 -11  -8    1050     218                                                         936    1.04   -0.06  1.0000
 -11 -11  -8     791     192                                                         692    1.04   -0.06  1.0000
 -11 -11  -8     885     254                                                         780    1.04   -0.06  1.0000
 -11 -11  -8    1128     124                                                        1009    1.04   -0.06  1.0000
 -11 -11  -7    6701     716                                                        7060   -1.18   -0.10  1.0000
 -11 -11  -7    7157     809                                                        7528   -1.18   -0.10  1.0000
 -11 -11  -7    5628     685                                                        5958   -1.18   -0.10  1.0000
 -11 -11  -6       5     110                                                          49    4.19   -0.03  1.0000
 -11 -11  -6      60     132                                                         -91    4.19   -0.03  1.0000
 -11 -11  -6      66     114                                                         230    4.19   -0.03  1.0000
 -11 -11  -5     341     170                                                         351    0.13    0.09  1.0000
 -11 -11  -5     327     150                                                         337    0.13    0.09  1.0000
 -11 -11  -5     234     133                                                         242    0.13    0.09  1.0000
 -11 -11  -4    5879     853                                                        6810   -3.16   -0.35  1.0000
 -11 -11  -4    7341     808                                                        8377   -3.16   -0.35  1.0000
 -11 -11  -4    7799     826                                                        8866   -3.16   -0.35  1.0000
 -11 -11  -3    1138     322                                                        1772   -4.64   -0.03  1.0000
 -11 -11  -3    1091     263                                                        1713   -4.64   -0.03  1.0000
 -11 -11  -3    1005     269                                                        1604   -4.64   -0.03  1.0000
 -11 -11  -2   22841    2070                                                       23842    1.78    0.13  1.0000
 -11 -11  -2   21324    2068                                                       22291    1.78    0.13  1.0000
 -11 -11  -2   23473    2098                                                       24487    1.78    0.13  1.0000
 -11 -11  -2   22709    2224                                                       23707    1.78    0.13  1.0000
 -11 -11  -1    8776    1063                                                       11340    7.06   -0.18  1.0000
 -11 -11  -1    8465    1210                                                       10986    7.06   -0.18  1.0000
 -11 -11   0    5603     511                                                        4478    4.37   -0.01  1.0000
 -11 -11   0    5541     661                                                        4422    4.37   -0.01  1.0000
 -11 -11   0    5911     520                                                        4754    4.37   -0.01  1.0000
 -11 -11   1      15     182                                                         -34   -2.09    0.06  1.0000
 -11 -11   1      21     103                                                          29   -2.09    0.06  1.0000
 -11 -11   1      64     105                                                          88   -2.09    0.06  1.0000
 -11 -11   2    3892     396                                                        4329    1.88   -0.03  1.0000
 -11 -11   2    3814     488                                                        4246    1.88   -0.03  1.0000
 -11 -11   2    3907     660                                                        4344    1.88   -0.03  1.0000
 -11 -11   2    3293     474                                                        3695    1.88   -0.03  1.0000
 -11 -11   3    6447     544                                                        6559   -0.39    0.13  1.0000
 -11 -11   3    4837     610                                                        4934   -0.39    0.13  1.0000
 -11 -11   3    5500     630                                                        5604   -0.39    0.13  1.0000
 -11 -11   3    5235     790                                                        5336   -0.39    0.13  1.0000
 -11 -11   4   17382    1462                                                       17092    0.61   -0.02  1.0000
 -11 -11   5     236      78                                                         187    1.01   -0.05  1.0000
 -11 -11   6    1010     132                                                         915   -0.84   -0.01  1.0000
 -11 -11   7     168      84                                                         272   -1.95   -0.12  1.0000
 -11 -11   8    7080     572                                                        6481   -2.00    0.04  1.0000
 -11 -11   8    6867     576                                                        6277   -2.00    0.04  1.0000
 -11 -11   9     970     135                                                         955   -0.15    0.13  1.0000
 -11 -11   9    1242     145                                                        1225   -0.15    0.13  1.0000
 -11 -11  10     232      70                                                         205   -0.50    0.05  1.0000
 -11 -11  10     288      75                                                         257   -0.50    0.05  1.0000
 -11 -11  11     839     107                                                         770   -0.70    0.09  1.0000
[truncated: 7,724,964 more chars]
