# Supplementary material for: Encapsulation within a coordination cage modulates the reactivity of redox-active dyes
Source: Commun Chem. 2022 Mar 30;5:44. doi: 10.1038/s42004-022-00658-8 (PMC9814915; doi:10.1038/s42004-022-00658-8)
Supplement: Supplementary file 3 — Supplementary Data 1 [file 42004_2022_658_MOESM3_ESM.zip › 62c1.cif]

 
data_bim021
 
_audit_creation_method            'SHELXL-2018/3'
_shelx_SHELXL_version_number      '2018/3'
_chemical_name_systematic         ?
_chemical_name_common             ?
_chemical_melting_point           ?
_chemical_formula_moiety          ?
_chemical_formula_sum
 'C240 H323 N91.60 O102.60 Pd12' 
_chemical_formula_weight          7409.65

loop_
 _atom_type_symbol
 _atom_type_description
 _atom_type_scat_dispersion_real
 _atom_type_scat_dispersion_imag
 _atom_type_scat_source
 'C'  'C'   0.0033   0.0016
 'International Tables Vol C Tables 4.2.6.8 and 6.1.1.4'
 'H'  'H'   0.0000   0.0000
 'International Tables Vol C Tables 4.2.6.8 and 6.1.1.4'
 'N'  'N'   0.0061   0.0033
 'International Tables Vol C Tables 4.2.6.8 and 6.1.1.4'
 'O'  'O'   0.0106   0.0060
 'International Tables Vol C Tables 4.2.6.8 and 6.1.1.4'
 'Pd'  'Pd'  -0.9988   1.0072
 'International Tables Vol C Tables 4.2.6.8 and 6.1.1.4'
 
_space_group_crystal_system       triclinic
_space_group_IT_number            2
_space_group_name_H-M_alt         'P -1'
_space_group_name_Hall            '-P 1'
 
_shelx_space_group_comment
;
The symmetry employed for this shelxl refinement is uniquely defined
by the following loop, which should always be used as a source of
symmetry information in preference to the above space-group names.
They are only intended as comments.
;
 
loop_
 _space_group_symop_operation_xyz
 'x, y, z'
 '-x, -y, -z'
 
_cell_length_a                    19.5488(2)
_cell_length_b                    20.6052(3)
_cell_length_c                    25.6481(6)
_cell_angle_alpha                 107.457(2)
_cell_angle_beta                  95.0960(10)
_cell_angle_gamma                 93.9140(10)
_cell_volume                      9767.3(3)
_cell_formula_units_Z             1
_cell_measurement_temperature     100(2)
_cell_measurement_reflns_used   60660
_cell_measurement_theta_min     1.7420
_cell_measurement_theta_max     32.4060
 
_exptl_crystal_description        'plate'
_exptl_crystal_colour             'colorless'
_exptl_crystal_density_meas       ?
_exptl_crystal_density_method     ?
_exptl_crystal_density_diffrn     1.260          
_exptl_crystal_F_000              3777
_exptl_transmission_factor_min    ?
_exptl_transmission_factor_max    ?
_exptl_crystal_size_max           0.280
_exptl_crystal_size_mid           0.120
_exptl_crystal_size_min           0.060
_exptl_absorpt_coefficient_mu     0.619
_shelx_estimated_absorpt_T_min    0.846
_shelx_estimated_absorpt_T_max    0.964
_exptl_absorpt_correction_type    'none'
_exptl_absorpt_correction_T_min   ?
_exptl_absorpt_correction_T_max   ?
_exptl_absorpt_process_details    ?
_exptl_absorpt_special_details    ?
_diffrn_ambient_temperature       100(2)
_diffrn_radiation_wavelength      0.71073
_diffrn_radiation_type            MoK\a
_diffrn_source 'Rotating-anode X-ray tube'
_diffrn_measurement_device_type 'XtaLAB Synergy R, DW system, HyPix-Arc 150'
_diffrn_measurement_method        '\w scans'
_diffrn_detector_area_resol_mean  ?
_diffrn_reflns_number             49130
_diffrn_reflns_av_unetI/netI      0.0427
_diffrn_reflns_av_R_equivalents   ?
_diffrn_reflns_limit_h_min        -25
_diffrn_reflns_limit_h_max        25
_diffrn_reflns_limit_k_min        -26
_diffrn_reflns_limit_k_max        26
_diffrn_reflns_limit_l_min        -33
_diffrn_reflns_limit_l_max        33
_diffrn_reflns_theta_min          1.676
_diffrn_reflns_theta_max          27.499
_diffrn_reflns_theta_full         25.242
_diffrn_measured_fraction_theta_max   0.999
_diffrn_measured_fraction_theta_full  1.000
_diffrn_reflns_Laue_measured_fraction_max    0.999
_diffrn_reflns_Laue_measured_fraction_full   1.000
_diffrn_reflns_point_group_measured_fraction_max   0.999
_diffrn_reflns_point_group_measured_fraction_full  1.000
_reflns_number_total              49130
_reflns_number_gt                 38281
_reflns_threshold_expression      'I > 2\s(I)'
_reflns_Friedel_coverage          0.000
_reflns_Friedel_fraction_max      .
_reflns_Friedel_fraction_full     .
 
_reflns_special_details
;
 Structure factors included contributions from the .fab file.
 
 _reflns_Friedel_fraction is defined as the number of unique
 Friedel pairs measured divided by the number that would be
 possible theoretically, ignoring centric projections and
 systematic absences. Completness statistics refer to single and
 composite reflections containing twin component 1 only.
;
 
_computing_data_collection        ?
_computing_cell_refinement        ?
_computing_data_reduction         ?
_computing_structure_solution     ?
_computing_structure_refinement 'SHELXL-2018/3 (Sheldrick, 2018)'
_computing_molecular_graphics     ?
_computing_publication_material   ?
_refine_special_details
;
 Refined as a 2-component twin.
;
_refine_ls_structure_factor_coef  Fsqd
_refine_ls_matrix_type            full
_refine_ls_weighting_scheme       calc
_refine_ls_weighting_details
'w=1/[\s^2^(Fo^2^)+(0.1356P)^2^+186.1389P] where P=(Fo^2^+2Fc^2^)/3'
_atom_sites_solution_primary      ?
_atom_sites_solution_secondary    ?
_atom_sites_solution_hydrogens    geom
_refine_ls_hydrogen_treatment     constr
_refine_ls_extinction_method      none
_refine_ls_extinction_coef        .
_refine_ls_number_reflns          49130
_refine_ls_number_parameters      2146
_refine_ls_number_restraints      240
_refine_ls_R_factor_all           0.1486
_refine_ls_R_factor_gt            0.1201
_refine_ls_wR_factor_ref          0.3234
_refine_ls_wR_factor_gt           0.2979
_refine_ls_goodness_of_fit_ref    1.050
_refine_ls_restrained_S_all       1.050
_refine_ls_shift/su_max           0.001
_refine_ls_shift/su_mean          0.000
 
loop_
 _atom_site_label
 _atom_site_type_symbol
 _atom_site_fract_x
 _atom_site_fract_y
 _atom_site_fract_z
 _atom_site_U_iso_or_equiv
 _atom_site_adp_type
 _atom_site_occupancy
 _atom_site_site_symmetry_order  
 _atom_site_calc_flag
 _atom_site_refinement_flags_posn
 _atom_site_refinement_flags_adp
 _atom_site_refinement_flags_occupancy
 _atom_site_disorder_assembly
 _atom_site_disorder_group
Pd1 Pd 0.40678(5) -0.37051(4) 0.11179(4) 0.0271(2) Uani 1 1 d . . . . .
Pd2 Pd 0.42681(6) 0.23164(6) 0.32701(5) 0.0464(3) Uani 1 1 d D . . . .
Pd3 Pd 0.85140(5) 0.16070(5) 0.23115(4) 0.0273(2) Uani 1 1 d . . . . .
Pd4 Pd 0.71054(5) 0.51011(5) 0.23095(4) 0.0294(2) Uani 1 1 d . . . . .
Pd5 Pd 1.15169(5) 0.52597(5) 0.34147(5) 0.0360(2) Uani 1 1 d . . . . .
Pd6 Pd 1.11623(5) 0.94981(4) 0.10893(4) 0.0312(2) Uani 1 1 d . . . . .
O1 O 0.4174(11) 0.0986(7) 0.0519(7) 0.093(6) Uani 1 1 d . . . . .
O2 O 1.0985(6) 0.4391(5) 0.0630(5) 0.053(3) Uani 1 1 d . . . . .
O3 O 1.2491(13) 0.2134(17) 0.3204(13) 0.203(17) Uani 1 1 d . . . . .
O4 O 1.2128(9) 0.2416(12) 0.2480(9) 0.121(7) Uani 1 1 d . . . . .
O5 O 1.1360(11) 0.2243(11) 0.2950(11) 0.151(11) Uani 1 1 d . . . . .
O6 O 0.9681(7) 0.4977(8) 0.3392(6) 0.075(4) Uani 1 1 d . . . . .
O7 O 0.9393(5) 0.5182(5) 0.2641(4) 0.034(2) Uani 1 1 d . . . . .
O8 O 0.8616(6) 0.5023(9) 0.3136(6) 0.077(4) Uani 1 1 d . . . . .
O9 O 0.6054(6) 0.5200(8) 0.0783(6) 0.073(4) Uani 1 1 d . . . . .
O10 O 0.5845(8) 0.4743(13) 0.1410(8) 0.127(8) Uani 1 1 d . . . . .
O11 O 0.5097(6) 0.5277(5) 0.1122(8) 0.085(5) Uani 1 1 d . . . . .
O12 O 0.9232(7) 0.0392(9) 0.0911(7) 0.091(5) Uani 1 1 d . . . . .
O13 O 1.0210(12) 0.0623(15) 0.1204(19) 0.085(11) Uani 0.54(3) 1 d . U P . .
O14 O 1.010(2) 0.098(2) 0.1584(15) 0.096(14) Uani 0.46(3) 1 d . U P . .
O15 O 0.9656(13) 0.1515(11) 0.1410(12) 0.065(9) Uani 0.54(3) 1 d . U P . .
O16 O 0.9603(11) 0.1342(12) 0.0950(10) 0.041(7) Uani 0.46(3) 1 d . U P . .
O17 O 0.8143(13) -0.104(2) 0.2505(15) 0.150(13) Uani 0.80(2) 1 d . U P . .
O18 O 0.7738(7) -0.1839(7) 0.1737(5) 0.055(3) Uani 1 1 d . U . . .
O19 O 0.7457(14) -0.202(2) 0.2486(15) 0.183(17) Uani 0.80(2) 1 d D U P . .
O20 O 0.4206(15) 0.5361(18) 0.3232(16) 0.214(14) Uani 1 1 d D U . . .
O21 O 0.3376(17) 0.5525(15) 0.3881(15) 0.202(13) Uani 1 1 d D U . . .
O22 O 0.3143(12) 0.5271(16) 0.2996(12) 0.152(10) Uani 1 1 d D U . . .
O23 O 0.2911(8) 0.3879(9) 0.1428(9) 0.118(8) Uani 1 1 d . . . . .
O24 O 0.3992(8) 0.3873(9) 0.1316(9) 0.105(7) Uani 1 1 d . . . . .
O25 O 0.3239(11) 0.3065(9) 0.0811(8) 0.109(7) Uani 1 1 d . . . . .
O26 O 0.7158(7) 0.2362(7) 0.3115(5) 0.068(4) Uani 1 1 d . . . . .
O27 O 0.6266(5) 0.1787(5) 0.2581(4) 0.038(2) Uani 1 1 d . . . . .
O28 O 0.6133(8) 0.2609(10) 0.3304(6) 0.113(8) Uani 1 1 d . . . . .
O29 O 0.3749(11) -0.1554(9) 0.3027(8) 0.110(6) Uani 1 1 d . . . . .
O30 O 0.5007(10) -0.2123(12) 0.3044(7) 0.121(8) Uani 1 1 d . . . . .
O31 O 0.3939(13) -0.0209(11) 0.3730(11) 0.156(10) Uani 1 1 d . . . . .
O32 O 0.2643(9) 0.0132(11) 0.3423(8) 0.113(7) Uani 1 1 d . . . . .
O33 O 0.5343(13) 0.0382(12) 0.3919(10) 0.141(8) Uani 1 1 d . . . . .
O34 O 0.751(2) -0.243(2) 0.2731(19) 0.032(12) Uiso 0.20(2) 1 d . . P . .
O35 O 0.818(3) -0.055(3) 0.279(2) 0.045(15) Uiso 0.20(2) 1 d . . P . .
O36 O 1.0589(11) -0.0540(11) 0.3067(8) 0.114(6) Uani 1 1 d . . . . .
O37 O 1.0717(17) 0.0813(12) 0.3718(12) 0.183(12) Uani 1 1 d . . . . .
O38 O 0.5458(13) 0.1025(11) 0.4997(11) 0.148(9) Uani 1 1 d . . . . .
O39 O 0.6375(17) 0.0242(15) 0.5299(11) 0.196(14) Uani 1 1 d . . . . .
O40 O 0.7678(16) 0.073(2) 0.5236(12) 0.229(18) Uani 1 1 d . . . . .
O41 O 0.8163(10) 0.1744(12) 0.6193(10) 0.133(8) Uani 1 1 d . . . . .
O42 O 0.6922(9) 0.2350(11) 0.6403(9) 0.115(7) Uani 1 1 d . . . . .
O43 O 0.6162(12) 0.2316(11) 0.5451(11) 0.160(11) Uani 1 1 d . . . . .
O44 O 1.0070(19) 0.2947(17) 0.4539(13) 0.218(15) Uani 1 1 d . . . . .
O45 O 0.4160(16) 0.1046(16) 0.5374(12) 0.204(15) Uani 1 1 d . . . . .
O46 O 0.6483(17) 0.1039(14) 0.3624(10) 0.183(13) Uani 1 1 d . . . . .
O47 O 0.928(3) 0.475(2) 0.4399(16) 0.36(3) Uani 1 1 d . U . . .
O48 O 0.4504(10) 0.4407(9) 0.2399(10) 0.116(7) Uani 1 1 d . . . . .
O50 O 1.1149(8) 0.2187(9) 0.1625(10) 0.118(8) Uani 1 1 d . . . . .
O51 O 1.2068(16) 0.2151(15) 0.0931(12) 0.196(14) Uani 1 1 d . . . . .
O52 O 0.9329(11) 0.6748(10) 0.3555(7) 0.112(6) Uani 1 1 d . . . . .
O53 O 0.8572(13) 0.7732(17) 0.3333(8) 0.153(14) Uani 0.80(2) 1 d . . P . .
O54 O 1.0592(11) 0.7693(10) 0.3954(8) 0.114(6) Uani 1 1 d . . . . .
O55 O 1.0646(11) 0.8009(10) 0.5086(9) 0.121(7) Uani 1 1 d . . . . .
O56 O 1.1771(9) 0.8938(9) 0.3037(9) 0.104(6) Uani 1 1 d . . . . .
O57 O 0.853(5) 0.294(2) -0.121(2) 0.28(5) Uani 0.5 1 d . . P . .
N1 N 0.3300(6) -0.4491(5) 0.0709(5) 0.035(3) Uani 1 1 d . . . . .
N2 N 0.3748(6) -0.3814(6) 0.1820(5) 0.036(3) Uani 1 1 d . . . . .
N3 N 0.4831(6) -0.2964(5) 0.1523(5) 0.033(2) Uani 1 1 d . . . . .
N4 N 0.5427(6) -0.1989(5) 0.1892(5) 0.031(2) Uani 1 1 d . . . . .
N5 N 0.4773(6) 0.0337(6) 0.2625(6) 0.043(3) Uani 1 1 d . . . . .
N6 N 0.4332(6) 0.1298(5) 0.2993(5) 0.036(3) Uani 1 1 d . . . . .
N7 N 0.7017(5) 0.0002(6) 0.2021(5) 0.035(3) Uani 1 1 d . . . . .
N8 N 0.7912(5) 0.0703(5) 0.2054(5) 0.027(2) Uani 1 1 d . . . . .
N13 N 0.9125(6) 0.1331(6) 0.2881(5) 0.037(3) Uani 1 1 d . . . . .
N14 N 0.9104(6) 0.2537(6) 0.2606(6) 0.046(3) Uani 1 1 d . . . . .
N15 N 0.7933(6) 0.1870(5) 0.1723(5) 0.032(2) Uani 1 1 d . . . . .
N16 N 0.7020(5) 0.2100(5) 0.1259(4) 0.027(2) Uani 1 1 d . . . . .
N17 N 0.4266(6) 0.2322(5) 0.2479(5) 0.035(3) Uani 1 1 d . . . . .
N18 N 0.4694(5) 0.2347(5) 0.1734(5) 0.031(2) Uani 1 1 d . . . . .
N19 N 0.5480(5) 0.3188(5) 0.0275(5) 0.030(2) Uani 1 1 d . . . . .
N20 N 0.5625(6) 0.3588(5) -0.0417(5) 0.032(2) Uani 1 1 d . . . . .
N21 N 0.9367(6) 0.1167(5) -0.0417(5) 0.037(3) Uani 1 1 d . U . . .
N22 N 0.9695(6) 0.2117(6) 0.0283(5) 0.039(3) Uani 1 1 d . . . . .
N23 N 0.8343(5) 0.3885(5) 0.1269(4) 0.026(2) Uani 1 1 d . . . . .
N24 N 0.7547(5) 0.4437(5) 0.1708(5) 0.031(2) Uani 1 1 d . . . . .
N25 N 1.0782(6) 0.3996(5) 0.1844(5) 0.032(2) Uani 1 1 d . . . . .
N26 N 1.1362(6) 0.4603(6) 0.2636(5) 0.037(3) Uani 1 1 d . . . . .
N27 N 0.6661(7) 0.4374(7) 0.2606(6) 0.050(3) Uani 1 1 d . . . . .
N28 N 0.6667(6) 0.5798(6) 0.2895(6) 0.042(3) Uani 1 1 d . . . . .
N29 N 1.1572(7) 0.4485(7) 0.3768(7) 0.054(4) Uani 1 1 d . . . . .
N30 N 1.1639(7) 0.5905(6) 0.4200(5) 0.043(3) Uani 1 1 d . . . . .
N31 N 0.7603(5) 0.5837(5) 0.2072(5) 0.032(3) Uani 1 1 d . . . . .
N32 N 0.8445(5) 0.6559(5) 0.2034(5) 0.033(3) Uani 1 1 d . . . . .
N33 N 1.1412(5) 0.6033(5) 0.3083(5) 0.032(2) Uani 1 1 d . . . . .
N34 N 1.0888(6) 0.6670(6) 0.2674(5) 0.035(2) Uani 1 1 d . . . . .
N35 N 1.0036(6) 0.8396(5) 0.1906(5) 0.035(3) Uani 1 1 d . . . . .
N36 N 1.0544(6) 0.9089(5) 0.1523(5) 0.033(2) Uani 1 1 d . . . . .
N37 N 1.1715(7) 1.0128(6) 0.1791(5) 0.040(3) Uani 1 1 d . . . . .
N38 N 1.1785(9) 0.9962(7) 0.0676(5) 0.053(4) Uani 1 1 d . . . . .
N39 N 0.5127(9) 0.1308(7) -0.0148(7) 0.065(4) Uani 1 1 d . . . . .
H39 H 0.542108 0.143556 -0.034777 0.078 Uiso 1 1 calc R U . . .
N40 N 0.9877(7) 0.3655(7) -0.0127(6) 0.051(3) Uani 1 1 d . . . . .
H40A H 0.952278 0.341332 -0.035408 0.061 Uiso 1 1 calc R U . . .
N41 N 1.2004(12) 0.2298(9) 0.2934(9) 0.084(6) Uani 1 1 d . . . . .
N42 N 0.9234(6) 0.5071(6) 0.3058(6) 0.043(3) Uani 1 1 d . . . . .
N43 N 0.9677(7) 0.0864(7) 0.1158(6) 0.048(3) Uani 1 1 d . . . . .
N44 N 0.7783(13) -0.1696(17) 0.2177(10) 0.087(7) Uani 0.80(2) 1 d D U P . .
N45 N 0.6537(7) 0.2263(7) 0.3006(6) 0.049(3) Uani 1 1 d . . . . .
N46 N 0.5683(6) 0.5082(6) 0.1119(5) 0.038(3) Uani 1 1 d . . . . .
N47 N 0.3366(9) 0.3604(8) 0.1201(8) 0.067(4) Uani 1 1 d . . . . .
N48 N 0.3493(14) 0.5498(14) 0.3377(10) 0.103(7) Uani 1 1 d D U . . .
C1 C 0.2863(7) -0.4348(9) 0.0253(7) 0.047(4) Uani 1 1 d . . . . .
H1A H 0.271527 -0.388733 0.038525 0.071 Uiso 1 1 calc R U . . .
H1B H 0.245554 -0.468389 0.013301 0.071 Uiso 0.5 1 calc R U P . .
H1C H 0.313107 -0.437907 -0.005709 0.071 Uiso 1 1 calc R U . . .
C2 C 0.3610(8) -0.5134(7) 0.0491(7) 0.043(3) Uani 1 1 d . . . . .
H2A H 0.390011 -0.509317 0.020770 0.065 Uiso 1 1 calc R U . . .
H2B H 0.324296 -0.550838 0.032938 0.065 Uiso 1 1 calc R U . . .
H2C H 0.389189 -0.522898 0.078971 0.065 Uiso 1 1 calc R U . . .
C3 C 0.2834(7) -0.4528(7) 0.1139(7) 0.040(3) Uani 1 1 d . . . . .
H3A H 0.254273 -0.497077 0.101557 0.048 Uiso 1 1 calc R U . . .
H3B H 0.252581 -0.415712 0.119122 0.048 Uiso 1 1 calc R U . . .
C4 C 0.3266(8) -0.4456(7) 0.1682(7) 0.041(3) Uani 1 1 d . . . . .
H4A H 0.296366 -0.442825 0.197675 0.049 Uiso 1 1 calc R U . . .
H4B H 0.353154 -0.485693 0.164641 0.049 Uiso 1 1 calc R U . . .
C5 C 0.3355(8) -0.3223(8) 0.2075(7) 0.047(4) Uani 1 1 d . . . . .
H5A H 0.366314 -0.279732 0.217933 0.070 Uiso 1 1 calc R U . . .
H5B H 0.317271 -0.328338 0.240268 0.070 Uiso 1 1 calc R U . . .
H5C H 0.297208 -0.319985 0.180916 0.070 Uiso 1 1 calc R U . . .
C6 C 0.4330(8) -0.3876(9) 0.2230(7) 0.051(4) Uani 1 1 d . . . . .
H6A H 0.466366 -0.416179 0.203316 0.076 Uiso 1 1 calc R U . . .
H6B H 0.414148 -0.408502 0.248965 0.076 Uiso 1 1 calc R U . . .
H6C H 0.456019 -0.342018 0.243119 0.076 Uiso 1 1 calc R U . . .
C7 C 0.5506(7) -0.3082(6) 0.1628(7) 0.041(3) Uani 1 1 d . . . . .
H7 H 0.567800 -0.351639 0.155699 0.049 Uiso 1 1 calc R U . . .
C8 C 0.5891(7) -0.2452(7) 0.1855(7) 0.044(4) Uani 1 1 d . . . . .
H8 H 0.637481 -0.236497 0.196098 0.052 Uiso 1 1 calc R U . . .
C9 C 0.4792(6) -0.2305(7) 0.1704(6) 0.036(3) Uani 1 1 d . . . . .
H9 H 0.437958 -0.208569 0.170271 0.044 Uiso 1 1 calc R U . . .
C10 C 0.5601(6) -0.1252(6) 0.2082(6) 0.031(3) Uani 1 1 d . . . . .
C11 C 0.5108(6) -0.0828(6) 0.2302(6) 0.033(3) Uani 1 1 d . . . . .
H11 H 0.467828 -0.100761 0.237412 0.040 Uiso 1 1 calc R U . . .
C12 C 0.5269(7) -0.0133(6) 0.2410(6) 0.035(3) Uani 1 1 d . . . . .
C13 C 0.5898(7) 0.0146(7) 0.2334(7) 0.045(4) Uani 1 1 d . . . . .
H13 H 0.600337 0.062671 0.242821 0.054 Uiso 1 1 calc R U . . .
C14 C 0.6370(6) -0.0296(6) 0.2116(6) 0.034(3) Uani 1 1 d . . . . .
C15 C 0.6245(7) -0.1000(7) 0.1984(6) 0.033(3) Uani 1 1 d . . . . .
H15 H 0.657829 -0.129679 0.183581 0.040 Uiso 1 1 calc R U . . .
C16 C 0.4061(9) 0.0176(9) 0.2576(8) 0.063(5) Uani 1 1 d . . . . .
H16 H 0.381179 -0.026164 0.241542 0.075 Uiso 1 1 calc R U . . .
C17 C 0.3792(8) 0.0788(8) 0.2811(9) 0.061(5) Uani 1 1 d . . . . .
H17 H 0.331727 0.084630 0.284185 0.073 Uiso 1 1 calc R U . . .
C18 C 0.4917(7) 0.1011(7) 0.2883(7) 0.041(3) Uani 1 1 d . . . . .
H18 H 0.536673 0.124762 0.297268 0.050 Uiso 1 1 calc R U . . .
C19 C 0.7371(7) -0.0306(6) 0.1574(6) 0.037(3) Uani 1 1 d . . . . .
H19 H 0.725292 -0.074128 0.130645 0.045 Uiso 1 1 calc R U . . .
C20 C 0.7368(6) 0.0601(6) 0.2306(5) 0.024(2) Uani 1 1 d . . . . .
H20 H 0.724826 0.090477 0.263667 0.029 Uiso 1 1 calc R U . . .
C21 C 0.7918(6) 0.0149(6) 0.1604(6) 0.031(3) Uani 1 1 d . . . . .
H21 H 0.825238 0.009070 0.135120 0.037 Uiso 1 1 calc R U . . .
C34 C 0.9436(14) 0.0704(14) 0.2605(12) 0.118(12) Uani 1 1 d . . . . .
H34A H 0.913081 0.030294 0.259676 0.178 Uiso 1 1 calc R U . . .
H34B H 0.988470 0.070010 0.280603 0.178 Uiso 1 1 calc R U . . .
H34C H 0.949823 0.069365 0.222739 0.178 Uiso 1 1 calc R U . . .
C35 C 0.8737(11) 0.1274(16) 0.3341(9) 0.093(8) Uani 1 1 d . . . . .
H35A H 0.842553 0.085052 0.321858 0.139 Uiso 1 1 calc R U . . .
H35B H 0.846727 0.166644 0.345379 0.139 Uiso 1 1 calc R U . . .
H35C H 0.906228 0.126826 0.365231 0.139 Uiso 1 1 calc R U . . .
C36 C 0.9721(13) 0.1841(10) 0.3065(13) 0.102(10) Uani 1 1 d . U . . .
H36A H 0.989720 0.186850 0.344544 0.122 Uiso 1 1 calc R U . . .
H36B H 1.008929 0.168589 0.282886 0.122 Uiso 1 1 calc R U . . .
C37 C 0.9595(9) 0.2475(8) 0.3055(8) 0.058(5) Uani 1 1 d . . . . .
H37A H 1.004115 0.272575 0.304311 0.070 Uiso 1 1 calc R U . . .
H37B H 0.942421 0.271414 0.340725 0.070 Uiso 1 1 calc R U . . .
C38 C 0.9586(7) 0.2604(9) 0.2164(11) 0.081(8) Uani 1 1 d . . . . .
H38A H 0.994139 0.228690 0.214333 0.122 Uiso 1 1 calc R U . . .
H38B H 0.980738 0.307365 0.226753 0.122 Uiso 1 1 calc R U . . .
H38C H 0.931154 0.249482 0.180430 0.122 Uiso 1 1 calc R U . . .
C39 C 0.8686(13) 0.3071(10) 0.2794(14) 0.145(16) Uani 1 1 d . U . . .
H39A H 0.859950 0.329498 0.251032 0.218 Uiso 1 1 calc R U . . .
H39B H 0.892105 0.340580 0.313034 0.218 Uiso 1 1 calc R U . . .
H39C H 0.824563 0.288418 0.287205 0.218 Uiso 1 1 calc R U . . .
C40 C 0.4843(7) 0.2357(6) 0.2237(6) 0.036(3) Uani 1 1 d . . . . .
H40 H 0.529836 0.238612 0.241158 0.043 Uiso 1 1 calc R U . . .
C41 C 0.3719(8) 0.2284(9) 0.2066(8) 0.051(4) Uani 1 1 d . . . . .
H41 H 0.324116 0.225328 0.210975 0.062 Uiso 1 1 calc R U . . .
C42 C 0.3981(7) 0.2297(7) 0.1608(8) 0.046(4) Uani 1 1 d . . . . .
H42 H 0.373373 0.227712 0.126700 0.055 Uiso 1 1 calc R U . . .
C43 C 0.7299(7) 0.2033(6) 0.1749(6) 0.034(3) Uani 1 1 d . . . . .
H43 H 0.706161 0.209752 0.206597 0.041 Uiso 1 1 calc R U . . .
C44 C 0.8074(7) 0.1786(8) 0.1176(7) 0.046(4) Uani 1 1 d . . . . .
H44 H 0.848520 0.164317 0.102576 0.055 Uiso 1 1 calc R U . . .
C45 C 0.7513(7) 0.1947(8) 0.0906(6) 0.037(3) Uani 1 1 d . . . . .
H45 H 0.747029 0.195276 0.053506 0.045 Uiso 1 1 calc R U . . .
C46 C 0.5216(7) 0.2409(6) 0.1390(6) 0.029(3) Uani 1 1 d . . . . .
C47 C 0.5829(7) 0.2164(6) 0.1456(5) 0.029(3) Uani 1 1 d . . . . .
H47 H 0.589979 0.189991 0.169907 0.034 Uiso 1 1 calc R U . . .
C48 C 0.6371(7) 0.2307(7) 0.1156(5) 0.031(3) Uani 1 1 d . . . . .
C49 C 0.6251(6) 0.2624(6) 0.0751(5) 0.027(2) Uani 1 1 d . . . . .
H49 H 0.660070 0.268769 0.053071 0.032 Uiso 1 1 calc R U . . .
C50 C 0.5587(6) 0.2849(6) 0.0678(5) 0.023(2) Uani 1 1 d . . . . .
C51 C 0.5066(7) 0.2744(6) 0.0985(5) 0.030(3) Uani 1 1 d . . . . .
H51 H 0.462276 0.288940 0.092830 0.036 Uiso 1 1 calc R U . . .
C52 C 0.5850(7) 0.3188(6) -0.0154(6) 0.033(3) Uani 1 1 d . . . . .
H52 H 0.622774 0.292568 -0.024669 0.040 Uiso 1 1 calc R U . . .
C53 C 0.4978(8) 0.3645(8) 0.0271(6) 0.043(3) Uani 1 1 d . . . . .
H53 H 0.463755 0.377202 0.051515 0.052 Uiso 1 1 calc R U . . .
C54 C 0.5099(7) 0.3860(7) -0.0162(6) 0.037(3) Uani 1 1 d . . . . .
H54 H 0.483563 0.417487 -0.027550 0.044 Uiso 1 1 calc R U . . .
C55 C 1.0063(9) 0.1126(9) -0.0207(8) 0.066(5) Uani 1 1 d . U . . .
H55 H 1.034914 0.077428 -0.034676 0.080 Uiso 1 1 calc R U . . .
C56 C 1.0227(10) 0.1702(9) 0.0237(8) 0.070(5) Uani 1 1 d . U . . .
H56 H 1.064511 0.180087 0.047760 0.084 Uiso 1 1 calc R U . . .
C57 C 0.9183(7) 0.1768(6) -0.0106(5) 0.028(3) Uani 1 1 d . . . . .
H57 H 0.874325 0.192562 -0.015526 0.034 Uiso 1 1 calc R U . . .
C58 C 0.9649(7) 0.2744(6) 0.0690(5) 0.030(3) Uani 1 1 d . . . . .
C59 C 0.9041(7) 0.3001(6) 0.0758(5) 0.030(3) Uani 1 1 d . . . . .
H59 H 0.863860 0.276558 0.052529 0.036 Uiso 1 1 calc R U . . .
C60 C 0.8997(5) 0.3620(6) 0.1176(5) 0.025(2) Uani 1 1 d . . . . .
C61 C 0.9577(6) 0.3962(5) 0.1523(5) 0.022(2) Uani 1 1 d . . . . .
H61 H 0.955603 0.438342 0.180118 0.027 Uiso 1 1 calc R U . . .
C62 C 1.0201(6) 0.3660(6) 0.1445(6) 0.030(3) Uani 1 1 d . . . . .
C63 C 1.0259(6) 0.3063(6) 0.1053(6) 0.031(3) Uani 1 1 d . . . . .
H63 H 1.068359 0.286452 0.102104 0.037 Uiso 1 1 calc R U . . .
C64 C 0.7767(6) 0.3806(8) 0.0887(6) 0.037(3) Uani 1 1 d . . . . .
H64 H 0.772183 0.356726 0.050453 0.044 Uiso 1 1 calc R U . . .
C65 C 0.7295(6) 0.4137(7) 0.1174(6) 0.035(3) Uani 1 1 d . . . . .
H65 H 0.683829 0.415973 0.102315 0.043 Uiso 1 1 calc R U . . .
C66 C 0.8176(6) 0.4272(6) 0.1763(5) 0.027(2) Uani 1 1 d . . . . .
H66 H 0.847361 0.440373 0.209823 0.032 Uiso 1 1 calc R U . . .
C67 C 1.0747(7) 0.4402(6) 0.2357(6) 0.030(3) Uani 1 1 d . . . . .
H67 H 1.032801 0.452847 0.250129 0.036 Uiso 1 1 calc R U . . .
C68 C 1.1479(7) 0.3962(7) 0.1792(6) 0.040(3) Uani 1 1 d . . . . .
H68 H 1.167329 0.371874 0.147218 0.048 Uiso 1 1 calc R U . . .
C69 C 1.1823(7) 0.4328(7) 0.2266(7) 0.042(3) Uani 1 1 d . . . . .
H69 H 1.231188 0.439357 0.234342 0.050 Uiso 1 1 calc R U . . .
C70 C 0.7131(12) 0.3903(10) 0.2739(11) 0.082(7) Uani 1 1 d . . . . .
H70A H 0.729645 0.362555 0.240179 0.123 Uiso 1 1 calc R U . . .
H70B H 0.688449 0.360387 0.290929 0.123 Uiso 1 1 calc R U . . .
H70C H 0.752458 0.416756 0.299636 0.123 Uiso 1 1 calc R U . . .
C71 C 0.6134(12) 0.3894(9) 0.2195(9) 0.076(6) Uani 1 1 d . . . . .
H71A H 0.572234 0.412804 0.215142 0.114 Uiso 1 1 calc R U . . .
H71B H 0.600962 0.350126 0.231997 0.114 Uiso 1 1 calc R U . . .
H71C H 0.632030 0.373605 0.184100 0.114 Uiso 1 1 calc R U . . .
C72 C 0.6351(10) 0.4733(8) 0.3089(7) 0.058(5) Uani 1 1 d . . . . .
H72A H 0.594499 0.444043 0.312280 0.069 Uiso 1 1 calc R U . . .
H72B H 0.668794 0.479817 0.341734 0.069 Uiso 1 1 calc R U . . .
C73 C 0.6137(14) 0.5383(10) 0.3096(12) 0.096(9) Uani 1 1 d . . . . .
H73A H 0.606138 0.564202 0.347619 0.115 Uiso 1 1 calc R U . . .
H73B H 0.569345 0.531578 0.285984 0.115 Uiso 1 1 calc R U . . .
C74 C 0.6298(12) 0.6279(12) 0.2686(11) 0.088(7) Uani 1 1 d . U . . .
H74A H 0.591532 0.602794 0.241060 0.132 Uiso 1 1 calc R U . . .
H74B H 0.661490 0.652294 0.251744 0.132 Uiso 1 1 calc R U . . .
H74C H 0.611611 0.660779 0.299072 0.132 Uiso 1 1 calc R U . . .
C75 C 0.7190(10) 0.6180(14) 0.3357(9) 0.099(10) Uani 1 1 d . . . . .
H75A H 0.744070 0.585645 0.349410 0.148 Uiso 1 1 calc R U . . .
H75B H 0.696096 0.646916 0.365422 0.148 Uiso 1 1 calc R U . . .
H75C H 0.751519 0.646660 0.323056 0.148 Uiso 1 1 calc R U . . .
C76 C 1.0997(9) 0.3967(9) 0.3572(9) 0.062(5) Uani 1 1 d . . . . .
H76A H 1.056679 0.418404 0.356917 0.093 Uiso 1 1 calc R U . . .
H76B H 1.098442 0.367901 0.381409 0.093 Uiso 1 1 calc R U . . .
H76C H 1.104834 0.368349 0.319741 0.093 Uiso 1 1 calc R U . . .
C77 C 1.2213(9) 0.4165(9) 0.3680(10) 0.071(6) Uani 1 1 d . . . . .
H77A H 1.223839 0.397158 0.328421 0.106 Uiso 1 1 calc R U . . .
H77B H 1.222388 0.379917 0.385162 0.106 Uiso 1 1 calc R U . . .
H77C H 1.260713 0.450763 0.384476 0.106 Uiso 1 1 calc R U . . .
C78 C 1.1569(14) 0.4833(12) 0.4359(9) 0.085(7) Uani 1 1 d . . . . .
H78A H 1.108368 0.487165 0.443766 0.102 Uiso 1 1 calc R U . . .
H78B H 1.177132 0.454464 0.456736 0.102 Uiso 1 1 calc R U . . .
C79 C 1.1938(11) 0.5504(10) 0.4559(7) 0.065(5) Uani 1 1 d . . . . .
H79A H 1.243754 0.547604 0.452966 0.077 Uiso 1 1 calc R U . . .
H79B H 1.187444 0.572516 0.494902 0.077 Uiso 1 1 calc R U . . .
C80 C 1.2138(10) 0.6516(9) 0.4290(7) 0.065(5) Uani 1 1 d . . . . .
H80A H 1.260364 0.637275 0.424847 0.098 Uiso 1 1 calc R U . . .
H80B H 1.212964 0.682759 0.466255 0.098 Uiso 1 1 calc R U . . .
H80C H 1.201140 0.674968 0.402032 0.098 Uiso 1 1 calc R U . . .
C81 C 1.0965(10) 0.6157(12) 0.4351(7) 0.069(5) Uani 1 1 d . . . . .
H81A H 1.084056 0.647942 0.415313 0.103 Uiso 1 1 calc R U . . .
H81B H 1.100344 0.638851 0.474843 0.103 Uiso 1 1 calc R U . . .
H81C H 1.060759 0.576993 0.425203 0.103 Uiso 1 1 calc R U . . .
C82 C 0.7446(8) 0.6037(7) 0.1622(6) 0.040(3) Uani 1 1 d . . . . .
H82 H 0.703587 0.589320 0.137232 0.048 Uiso 1 1 calc R U . . .
C83 C 0.7976(8) 0.6477(8) 0.1591(7) 0.047(4) Uani 1 1 d . . . . .
H83 H 0.801220 0.668929 0.131146 0.056 Uiso 1 1 calc R U . . .
C84 C 0.8225(7) 0.6131(6) 0.2301(6) 0.035(3) Uani 1 1 d . . . . .
H84 H 0.847542 0.605060 0.260694 0.042 Uiso 1 1 calc R U . . .
C85 C 1.1879(7) 0.6361(9) 0.2856(8) 0.050(4) Uani 1 1 d . . . . .
H85 H 1.235882 0.631085 0.287564 0.060 Uiso 1 1 calc R U . . .
C86 C 1.1572(8) 0.6754(8) 0.2609(8) 0.053(4) Uani 1 1 d . . . . .
H86 H 1.178177 0.703656 0.242309 0.064 Uiso 1 1 calc R U . . .
C87 C 1.0808(7) 0.6222(7) 0.2961(7) 0.042(3) Uani 1 1 d . . . . .
H87 H 1.038206 0.606882 0.305844 0.050 Uiso 1 1 calc R U . . .
C88 C 0.9674(6) 0.6606(6) 0.2352(6) 0.029(3) Uani 1 1 d . . . . .
H88 H 0.959386 0.618203 0.242301 0.034 Uiso 1 1 calc R U . . .
C89 C 0.9133(7) 0.6908(7) 0.2130(6) 0.034(3) Uani 1 1 d . . . . .
C90 C 0.9244(8) 0.7486(7) 0.1989(6) 0.040(3) Uani 1 1 d . . . . .
H90 H 0.887543 0.766332 0.182693 0.048 Uiso 1 1 calc R U . . .
C91 C 0.9901(7) 0.7809(7) 0.2087(6) 0.037(3) Uani 1 1 d . . . . .
C92 C 1.0445(7) 0.7576(7) 0.2322(6) 0.037(3) Uani 1 1 d . . . . .
H92 H 1.089053 0.781966 0.238950 0.044 Uiso 1 1 calc R U . . .
C93 C 1.0337(7) 0.6970(8) 0.2463(6) 0.036(3) Uani 1 1 d . . . . .
C94 C 0.9556(7) 0.8846(6) 0.1842(7) 0.040(3) Uani 1 1 d . U . . .
H94 H 0.910114 0.885642 0.194577 0.048 Uiso 1 1 calc R U . . .
C95 C 0.9875(7) 0.9264(7) 0.1600(7) 0.042(3) Uani 1 1 d . . . . .
H95 H 0.967382 0.962139 0.149740 0.050 Uiso 1 1 calc R U . . .
C96 C 1.0630(7) 0.8554(6) 0.1694(6) 0.034(3) Uani 1 1 d . . . . .
H96 H 1.103129 0.831747 0.167464 0.040 Uiso 1 1 calc R U . . .
C97 C 1.2016(13) 0.9481(10) 0.0190(8) 0.078(7) Uani 1 1 d . . . . .
H97A H 1.165123 0.937224 -0.011980 0.117 Uiso 1 1 calc R U . . .
H97B H 1.211845 0.906007 0.027170 0.117 Uiso 1 1 calc R U . . .
H97C H 1.243306 0.968840 0.009320 0.117 Uiso 1 1 calc R U . . .
C98 C 1.1350(13) 1.0448(9) 0.0461(8) 0.075(7) Uani 1 1 d . . . . .
H98A H 1.163917 1.069689 0.027630 0.112 Uiso 1 1 calc R U . . .
H98B H 1.117424 1.077361 0.077040 0.112 Uiso 1 1 calc R U . . .
H98C H 1.096205 1.017988 0.019946 0.112 Uiso 1 1 calc R U . . .
C99 C 1.2369(9) 1.0364(8) 0.1072(7) 0.052(4) Uani 1 1 d . . . . .
H99A H 1.257058 1.073265 0.094122 0.063 Uiso 1 1 calc R U . . .
H99B H 1.273242 1.006668 0.111507 0.063 Uiso 1 1 calc R U . . .
C100 C 1.2095(9) 1.0660(8) 0.1603(6) 0.045(3) Uani 1 1 d . . . . .
H10G H 1.177855 1.100253 0.156462 0.054 Uiso 1 1 calc R U . . .
H10H H 1.248196 1.089883 0.188608 0.054 Uiso 1 1 calc R U . . .
C101 C 1.1331(8) 1.0482(7) 0.2224(7) 0.050(4) Uani 1 1 d . . . . .
H10A H 1.106356 1.080580 0.210195 0.074 Uiso 1 1 calc R U . . .
H10B H 1.165079 1.073022 0.255018 0.074 Uiso 1 1 calc R U . . .
H10C H 1.101662 1.015046 0.231418 0.074 Uiso 1 1 calc R U . . .
C102 C 1.2217(7) 0.9705(8) 0.1985(7) 0.045(4) Uani 1 1 d . . . . .
H10D H 1.229962 0.986679 0.238741 0.067 Uiso 1 1 calc R U . . .
H10E H 1.265345 0.974791 0.183137 0.067 Uiso 1 1 calc R U . . .
H10F H 1.202560 0.922466 0.186151 0.067 Uiso 1 1 calc R U . . .
C103 C 0.4003(12) 0.1270(10) 0.0138(8) 0.064(5) Uani 1 1 d . . . . .
C104 C 0.3306(11) 0.1439(8) 0.0062(9) 0.065(5) Uani 1 1 d . . . . .
H104 H 0.298817 0.132263 0.028741 0.078 Uiso 1 1 calc R U . . .
C105 C 0.3078(11) 0.1734(9) -0.0285(9) 0.065(5) Uani 1 1 d . . . . .
H105 H 0.260236 0.180133 -0.032210 0.078 Uiso 1 1 calc R U . . .
C106 C 0.3525(13) 0.1959(11) -0.0611(9) 0.073(6) Uani 1 1 d . . . . .
H106 H 0.337175 0.220704 -0.085029 0.088 Uiso 1 1 calc R U . . .
C107 C 0.4225(11) 0.1794(9) -0.0562(7) 0.058(5) Uani 1 1 d . . . . .
H107 H 0.453178 0.191188 -0.079450 0.069 Uiso 1 1 calc R U . . .
C108 C 0.4470(11) 0.1477(9) -0.0201(8) 0.058(5) Uani 1 1 d . . . . .
C109 C 0.5113(14) 0.0457(12) 0.0884(10) 0.090(8) Uani 1 1 d . . . . .
H109 H 0.480337 0.031812 0.110454 0.107 Uiso 1 1 calc R U . . .
C110 C 0.5756(14) 0.0299(10) 0.0929(9) 0.076(7) Uani 1 1 d . . . . .
H110 H 0.590195 0.007688 0.118898 0.091 Uiso 1 1 calc R U . . .
C111 C 0.6190(17) 0.0453(11) 0.0613(10) 0.089(8) Uani 1 1 d . . . . .
H111 H 0.664568 0.032493 0.064635 0.107 Uiso 1 1 calc R U . . .
C112 C 0.6034(14) 0.0776(10) 0.0249(12) 0.107(11) Uani 1 1 d . . . . .
H112 H 0.637172 0.087891 0.003393 0.129 Uiso 1 1 calc R U . . .
C113 C 0.5359(12) 0.0965(8) 0.0185(8) 0.064(5) Uani 1 1 d . . . . .
C114 C 0.4866(16) 0.0802(10) 0.0546(9) 0.085(8) Uani 1 1 d . . . . .
C115 C 1.0525(9) 0.3429(7) -0.0147(7) 0.045(4) Uani 1 1 d . . . . .
C116 C 1.0647(11) 0.2832(9) -0.0556(8) 0.061(5) Uani 1 1 d . . . . .
H116 H 1.028090 0.257023 -0.081922 0.073 Uiso 1 1 calc R U . . .
C117 C 1.1325(11) 0.2629(11) -0.0567(9) 0.069(5) Uani 1 1 d . . . . .
H117 H 1.141000 0.222311 -0.083845 0.083 Uiso 1 1 calc R U . . .
C118 C 1.1877(11) 0.3015(11) -0.0184(10) 0.071(6) Uani 1 1 d . . . . .
H118 H 1.233087 0.287935 -0.019931 0.085 Uiso 1 1 calc R U . . .
C119 C 1.1739(10) 0.3601(8) 0.0217(9) 0.059(5) Uani 1 1 d . . . . .
H119 H 1.209481 0.386044 0.049223 0.070 Uiso 1 1 calc R U . . .
C120 C 1.1076(9) 0.3801(7) 0.0209(7) 0.049(4) Uani 1 1 d . . . . .
C121 C 0.9799(10) 0.4271(10) 0.0258(8) 0.059(5) Uani 1 1 d . . . . .
C122 C 1.0358(11) 0.4627(9) 0.0627(7) 0.055(4) Uani 1 1 d . . . . .
C123 C 1.0270(11) 0.5248(9) 0.0979(9) 0.065(6) Uani 1 1 d . U . . .
H123 H 1.066175 0.549926 0.121803 0.078 Uiso 1 1 calc R U . . .
C124 C 0.9637(15) 0.5551(14) 0.1018(11) 0.090(7) Uani 1 1 d . U . . .
H124 H 0.959185 0.598462 0.127241 0.108 Uiso 1 1 calc R U . . .
C125 C 0.9078(14) 0.5147(12) 0.0642(11) 0.086(8) Uani 1 1 d . U . . .
H125 H 0.863282 0.530426 0.064349 0.103 Uiso 1 1 calc R U . . .
C126 C 0.9180(14) 0.4526(14) 0.0275(10) 0.083(7) Uani 1 1 d . . . . .
H126 H 0.880047 0.426777 0.002533 0.100 Uiso 1 1 calc R U . . .
N9 N 0.4186(15) 0.2354(12) 0.4059(7) 0.063(8) Uani 0.75(4) 1 d D . P A 1
N12 N 0.4196(10) 0.3352(9) 0.3530(8) 0.042(5) Uani 0.75(4) 1 d D U P A 1
C22 C 0.356(2) 0.191(2) 0.4101(19) 0.113(15) Uani 0.75(4) 1 d . U P A 1
H22A H 0.322269 0.183903 0.377469 0.170 Uiso 0.75(4) 1 calc R U P A 1
H22B H 0.334630 0.214322 0.443129 0.170 Uiso 0.75(4) 1 calc R U P A 1
H22C H 0.369203 0.147235 0.412231 0.170 Uiso 0.75(4) 1 calc R U P A 1
C24 C 0.477(2) 0.207(2) 0.4249(13) 0.098(12) Uani 0.75(4) 1 d D U P A 1
H24A H 0.464315 0.158067 0.419679 0.147 Uiso 0.75(4) 1 calc R U P A 1
H24B H 0.490457 0.230616 0.464001 0.147 Uiso 0.75(4) 1 calc R U P A 1
H24C H 0.515186 0.211622 0.403876 0.147 Uiso 0.75(4) 1 calc R U P A 1
C27 C 0.4255(16) 0.3055(12) 0.4373(11) 0.067(8) Uani 0.75(4) 1 d D U P A 1
H27A H 0.399165 0.310862 0.469379 0.081 Uiso 0.75(4) 1 calc R U P A 1
H27B H 0.474687 0.319655 0.451649 0.081 Uiso 0.75(4) 1 calc R U P A 1
C28 C 0.403(2) 0.350(2) 0.4083(12) 0.110(13) Uani 0.75(4) 1 d D U P A 1
H28A H 0.422195 0.397023 0.429220 0.132 Uiso 0.75(4) 1 calc R U P A 1
H28B H 0.351697 0.348684 0.407301 0.132 Uiso 0.75(4) 1 calc R U P A 1
C31 C 0.3637(14) 0.3585(14) 0.3188(15) 0.063(8) Uani 0.75(4) 1 d . U P A 1
H31A H 0.369216 0.339758 0.279658 0.095 Uiso 0.75(4) 1 calc R U P A 1
H31B H 0.368119 0.408517 0.329426 0.095 Uiso 0.75(4) 1 calc R U P A 1
H31C H 0.318053 0.342001 0.325400 0.095 Uiso 0.75(4) 1 calc R U P A 1
C33 C 0.4853(15) 0.3721(14) 0.3477(15) 0.067(8) Uani 0.75(4) 1 d . U P A 1
H33A H 0.491847 0.361622 0.308761 0.100 Uiso 0.75(4) 1 calc R U P A 1
H33B H 0.523802 0.357503 0.367198 0.100 Uiso 0.75(4) 1 calc R U P A 1
H33C H 0.483468 0.421393 0.363785 0.100 Uiso 0.75(4) 1 calc R U P A 1
N10 N 0.439(2) 0.239(2) 0.4051(17) 0.014(10) Uani 0.25(4) 1 d D U P A 2
N11 N 0.442(3) 0.333(3) 0.3752(18) 0.032(12) Uani 0.25(4) 1 d D U P A 2
C23 C 0.370(3) 0.213(3) 0.419(2) 0.026(12) Uani 0.25(4) 1 d D U P A 2
H23A H 0.334680 0.208882 0.388010 0.040 Uiso 0.25(4) 1 calc R U P A 2
H23B H 0.358098 0.245616 0.452157 0.040 Uiso 0.25(4) 1 calc R U P A 2
H23C H 0.374026 0.168508 0.424059 0.040 Uiso 0.25(4) 1 calc R U P A 2
C25 C 0.507(3) 0.214(4) 0.422(3) 0.045(17) Uani 0.25(4) 1 d D U P A 2
H25A H 0.513324 0.223572 0.461671 0.068 Uiso 0.25(4) 1 calc R U P A 2
H25B H 0.545141 0.237801 0.410303 0.068 Uiso 0.25(4) 1 calc R U P A 2
H25C H 0.505450 0.164721 0.403629 0.068 Uiso 0.25(4) 1 calc R U P A 2
C26 C 0.461(5) 0.296(4) 0.458(3) 0.06(2) Uani 0.25(4) 1 d D U P A 2
H26A H 0.433028 0.294455 0.487721 0.078 Uiso 0.25(4) 1 calc R U P A 2
H26B H 0.510827 0.300449 0.469987 0.078 Uiso 0.25(4) 1 calc R U P A 2
C29 C 0.442(4) 0.340(3) 0.4312(19) 0.045(16) Uani 0.25(4) 1 d D U P A 2
H29A H 0.471440 0.383443 0.450589 0.054 Uiso 0.25(4) 1 calc R U P A 2
H29B H 0.394527 0.349037 0.439523 0.054 Uiso 0.25(4) 1 calc R U P A 2
C30 C 0.375(4) 0.358(4) 0.343(3) 0.042(17) Uani 0.25(4) 1 d . U P A 2
H30A H 0.392017 0.388014 0.322630 0.063 Uiso 0.25(4) 1 calc R U P A 2
H30B H 0.346089 0.383162 0.370212 0.063 Uiso 0.25(4) 1 calc R U P A 2
H30C H 0.346966 0.318006 0.317249 0.063 Uiso 0.25(4) 1 calc R U P A 2
C32 C 0.512(4) 0.362(5) 0.360(4) 0.06(2) Uani 0.25(4) 1 d . U P A 2
H32A H 0.505047 0.366444 0.323580 0.083 Uiso 0.2484 1 calc . U P A 2
H32B H 0.546992 0.329869 0.361368 0.083 Uiso 0.2484 1 calc . U P A 2
H32C H 0.527695 0.406272 0.387351 0.083 Uiso 0.2484 1 calc . U P A 2
 
loop_
 _atom_site_aniso_label
 _atom_site_aniso_U_11
 _atom_site_aniso_U_22
 _atom_site_aniso_U_33
 _atom_site_aniso_U_23
 _atom_site_aniso_U_13
 _atom_site_aniso_U_12
Pd1 0.0278(4) 0.0162(4) 0.0400(5) 0.0120(4) 0.0053(4) 0.0039(3)
Pd2 0.0491(6) 0.0292(5) 0.0582(7) 0.0029(5) 0.0317(6) 0.0008(5)
Pd3 0.0206(4) 0.0193(4) 0.0424(5) 0.0113(4) 0.0018(4) -0.0019(3)
Pd4 0.0246(4) 0.0203(4) 0.0428(5) 0.0076(4) 0.0089(4) 0.0026(3)
Pd5 0.0289(5) 0.0335(5) 0.0430(6) 0.0122(4) -0.0047(4) -0.0059(4)
Pd6 0.0391(5) 0.0156(4) 0.0366(5) 0.0056(4) -0.0015(4) 0.0068(4)
O1 0.155(17) 0.047(8) 0.081(11) 0.025(8) 0.027(11) -0.009(10)
O2 0.060(7) 0.027(5) 0.070(8) 0.009(5) 0.012(6) 0.012(5)
O3 0.124(19) 0.28(4) 0.23(3) 0.18(3) -0.10(2) -0.11(2)
O4 0.059(10) 0.18(2) 0.130(17) 0.046(15) 0.038(10) -0.004(11)
O5 0.093(14) 0.100(15) 0.21(3) -0.028(15) 0.052(16) -0.035(12)
O6 0.050(7) 0.109(12) 0.080(10) 0.048(9) -0.004(7) 0.024(8)
O7 0.041(5) 0.025(4) 0.035(5) 0.008(4) 0.004(4) -0.001(4)
O8 0.026(5) 0.132(14) 0.086(10) 0.052(10) 0.007(6) 0.010(7)
O9 0.033(6) 0.102(11) 0.081(9) 0.028(8) 0.007(6) -0.011(6)
O10 0.056(9) 0.24(3) 0.118(15) 0.099(17) 0.003(9) 0.057(13)
O11 0.047(7) 0.021(5) 0.183(17) 0.017(8) 0.031(9) 0.014(5)
O12 0.047(8) 0.117(13) 0.090(11) 0.005(9) 0.029(7) -0.029(8)
O13 0.033(12) 0.058(16) 0.19(3) 0.07(2) 0.022(16) 0.004(11)
O14 0.13(3) 0.09(2) 0.07(2) 0.044(18) -0.045(19) 0.03(2)
O15 0.072(15) 0.038(11) 0.09(2) 0.018(11) 0.013(13) 0.040(11)
O16 0.045(10) 0.048(10) 0.048(11) 0.032(8) 0.015(7) 0.028(7)
O17 0.060(13) 0.22(3) 0.17(3) 0.06(3) 0.005(16) -0.014(18)
O18 0.040(5) 0.047(6) 0.077(8) 0.017(7) 0.005(7) 0.015(4)
O19 0.075(16) 0.25(4) 0.18(3) 0.03(3) 0.013(19) -0.06(2)
O20 0.17(2) 0.22(3) 0.30(3) 0.18(3) -0.02(2) 0.01(2)
O21 0.18(3) 0.14(2) 0.28(3) 0.06(2) 0.06(3) -0.009(19)
O22 0.103(16) 0.20(2) 0.15(2) 0.066(19) -0.034(15) -0.025(16)
O23 0.074(10) 0.085(11) 0.181(19) 0.002(12) 0.084(12) 0.004(9)
O24 0.080(10) 0.109(13) 0.187(19) 0.105(13) 0.097(12) 0.052(9)
O25 0.132(16) 0.076(11) 0.102(13) 0.010(10) -0.032(12) 0.024(11)
O26 0.060(8) 0.074(9) 0.056(8) 0.009(7) -0.002(6) -0.016(7)
O27 0.032(5) 0.035(5) 0.045(6) 0.011(4) 0.001(4) 0.001(4)
O28 0.069(9) 0.140(16) 0.073(10) -0.054(10) -0.010(8) 0.032(10)
O29 0.133(17) 0.076(11) 0.104(14) 0.007(10) 0.011(12) -0.010(11)
O30 0.115(15) 0.161(19) 0.056(9) -0.004(11) 0.014(9) -0.040(13)
O31 0.16(2) 0.080(13) 0.19(3) -0.010(14) 0.027(19) -0.019(14)
O32 0.084(11) 0.142(17) 0.119(15) 0.062(13) 0.013(11) -0.037(11)
O33 0.17(2) 0.111(17) 0.15(2) 0.054(15) 0.023(17) 0.011(16)
O36 0.129(16) 0.127(17) 0.088(13) 0.040(12) 0.003(11) 0.009(13)
O37 0.28(4) 0.093(16) 0.19(3) 0.069(17) 0.00(2) 0.04(2)
O38 0.18(2) 0.105(16) 0.16(2) 0.060(16) -0.028(18) -0.028(15)
O39 0.25(3) 0.18(3) 0.13(2) 0.005(19) 0.04(2) -0.06(2)
O40 0.16(3) 0.33(5) 0.12(2) -0.02(3) 0.031(19) -0.07(3)
O41 0.093(14) 0.132(18) 0.16(2) 0.035(16) 0.003(14) -0.007(13)
O42 0.077(11) 0.133(17) 0.136(17) 0.050(14) 0.003(11) -0.029(11)
O43 0.152(19) 0.107(15) 0.21(3) 0.092(17) -0.094(18) -0.079(14)
O44 0.28(4) 0.22(3) 0.17(3) 0.04(2) 0.10(3) 0.07(3)
O45 0.21(3) 0.21(3) 0.15(2) 0.00(2) 0.08(2) -0.05(2)
O46 0.29(4) 0.15(2) 0.108(18) 0.066(16) -0.03(2) -0.07(2)
O47 0.45(4) 0.37(4) 0.24(3) 0.05(3) 0.25(3) -0.08(3)
O48 0.105(13) 0.095(13) 0.18(2) 0.085(14) 0.030(14) 0.043(11)
O50 0.068(10) 0.095(12) 0.21(2) 0.095(14) -0.044(12) -0.006(9)
O51 0.22(3) 0.17(3) 0.18(3) 0.06(2) 0.02(2) -0.11(2)
O52 0.152(18) 0.108(14) 0.066(10) 0.006(10) 0.033(11) 0.021(13)
O53 0.12(2) 0.24(3) 0.045(11) -0.043(15) -0.007(11) 0.08(2)
O54 0.141(17) 0.100(14) 0.106(14) 0.041(12) 0.027(13) -0.007(12)
O55 0.116(15) 0.106(15) 0.119(16) 0.003(12) -0.004(12) 0.035(12)
O56 0.082(11) 0.070(10) 0.149(17) 0.019(11) 0.029(11) -0.015(8)
O57 0.61(15) 0.07(3) 0.14(5) 0.02(3) -0.03(7) 0.00(5)
N1 0.038(6) 0.007(4) 0.055(7) 0.006(4) -0.004(5) -0.004(4)
N2 0.034(6) 0.027(5) 0.051(7) 0.018(5) 0.010(5) 0.002(5)
N3 0.033(6) 0.022(5) 0.049(7) 0.018(5) 0.009(5) 0.000(4)
N4 0.032(5) 0.013(4) 0.050(7) 0.011(4) 0.012(5) 0.000(4)
N5 0.028(6) 0.035(6) 0.059(8) 0.000(5) 0.021(5) -0.009(5)
N6 0.035(6) 0.019(5) 0.058(7) 0.014(5) 0.021(5) 0.003(4)
N7 0.015(5) 0.029(5) 0.056(7) 0.007(5) 0.006(4) -0.015(4)
N8 0.023(5) 0.011(4) 0.048(6) 0.009(4) 0.011(4) 0.000(4)
N13 0.035(6) 0.026(5) 0.054(7) 0.017(5) 0.009(5) 0.008(5)
N14 0.036(6) 0.028(6) 0.075(9) 0.019(6) 0.000(6) 0.003(5)
N15 0.031(5) 0.021(5) 0.047(6) 0.017(5) 0.010(5) -0.005(4)
N16 0.023(5) 0.024(5) 0.034(6) 0.012(4) 0.001(4) -0.004(4)
N17 0.032(6) 0.018(5) 0.060(7) 0.016(5) 0.024(5) 0.007(4)
N18 0.026(5) 0.020(5) 0.048(7) 0.009(4) 0.013(5) 0.002(4)
N19 0.026(5) 0.026(5) 0.042(6) 0.012(4) 0.008(4) 0.011(4)
N20 0.034(6) 0.022(5) 0.038(6) 0.011(4) -0.004(5) -0.003(4)
N21 0.046(5) 0.020(4) 0.045(5) 0.007(4) -0.003(4) 0.019(4)
N22 0.040(6) 0.025(5) 0.043(7) 0.000(5) -0.013(5) 0.011(5)
N23 0.013(4) 0.019(4) 0.045(6) 0.009(4) 0.000(4) 0.001(3)
N24 0.013(4) 0.027(5) 0.051(7) 0.011(5) 0.009(4) 0.002(4)
N25 0.029(5) 0.020(5) 0.052(7) 0.016(5) 0.005(5) 0.010(4)
N26 0.030(6) 0.038(6) 0.041(6) 0.013(5) -0.001(5) -0.010(5)
N27 0.044(7) 0.044(7) 0.063(9) 0.015(6) 0.022(6) 0.006(6)
N28 0.029(6) 0.030(6) 0.064(8) 0.008(6) 0.020(6) 0.001(5)
N29 0.039(7) 0.044(7) 0.082(10) 0.034(7) -0.022(7) 0.003(6)
N30 0.055(8) 0.035(6) 0.038(6) 0.011(5) 0.006(6) -0.002(6)
N31 0.014(4) 0.014(4) 0.071(8) 0.016(5) 0.006(5) 0.004(4)
N32 0.023(5) 0.015(4) 0.056(7) 0.007(4) -0.011(5) -0.007(4)
N33 0.027(5) 0.028(5) 0.038(6) 0.010(4) -0.003(4) -0.010(4)
N34 0.030(6) 0.031(6) 0.039(6) 0.011(5) -0.005(5) -0.007(4)
N35 0.034(6) 0.016(5) 0.055(7) 0.010(5) 0.009(5) -0.003(4)
N36 0.039(6) 0.017(5) 0.040(6) 0.008(4) -0.004(5) -0.003(4)
N37 0.051(7) 0.026(5) 0.039(6) 0.004(5) 0.005(5) -0.006(5)
N38 0.096(11) 0.035(7) 0.032(6) 0.019(5) 0.003(7) 0.001(7)
N39 0.073(11) 0.043(8) 0.078(11) 0.010(8) 0.010(9) 0.028(8)
N40 0.045(7) 0.055(8) 0.058(8) 0.021(7) 0.014(6) 0.004(6)
N41 0.097(15) 0.060(11) 0.084(13) 0.012(9) 0.014(12) -0.022(10)
N42 0.037(6) 0.030(6) 0.059(8) 0.010(5) 0.002(6) 0.009(5)
N43 0.051(8) 0.041(7) 0.060(8) 0.025(6) 0.015(7) 0.013(6)
N44 0.044(10) 0.12(2) 0.087(16) 0.024(17) 0.003(13) -0.005(11)
N45 0.050(8) 0.049(8) 0.053(8) 0.018(6) 0.025(6) 0.020(6)
N46 0.032(6) 0.037(6) 0.035(6) -0.005(5) -0.014(5) 0.016(5)
N47 0.072(11) 0.043(8) 0.084(12) 0.015(8) 0.003(9) 0.015(8)
N48 0.106(16) 0.121(17) 0.085(14) 0.029(13) 0.043(13) 0.006(14)
C1 0.016(6) 0.064(10) 0.065(10) 0.026(8) 0.003(6) 0.002(6)
C2 0.043(8) 0.030(7) 0.052(9) 0.006(6) 0.008(7) -0.001(6)
C3 0.026(6) 0.021(6) 0.071(10) 0.008(6) 0.015(6) 0.001(5)
C4 0.041(8) 0.023(6) 0.063(9) 0.020(6) 0.017(7) -0.001(5)
C5 0.047(8) 0.034(7) 0.061(10) 0.014(7) 0.022(7) 0.001(6)
C6 0.049(9) 0.063(10) 0.060(10) 0.046(9) 0.011(8) 0.008(8)
C7 0.039(7) 0.016(6) 0.073(10) 0.025(6) -0.004(7) -0.001(5)
C8 0.021(6) 0.034(7) 0.079(11) 0.024(7) 0.001(6) -0.006(5)
C9 0.018(5) 0.025(6) 0.065(9) 0.011(6) 0.004(6) -0.002(5)
C10 0.025(6) 0.015(5) 0.054(8) 0.013(5) 0.010(5) 0.001(4)
C11 0.023(6) 0.025(6) 0.049(8) 0.011(6) 0.002(5) -0.001(5)
C12 0.032(6) 0.023(6) 0.056(8) 0.020(6) 0.013(6) 0.006(5)
C13 0.042(8) 0.025(6) 0.057(9) 0.002(6) 0.009(7) -0.022(6)
C14 0.023(6) 0.025(6) 0.056(8) 0.012(6) 0.014(6) 0.005(5)
C15 0.028(6) 0.025(6) 0.052(8) 0.018(6) 0.013(6) 0.001(5)
C16 0.043(9) 0.046(9) 0.080(13) -0.009(9) 0.011(9) 0.002(7)
C17 0.023(7) 0.043(9) 0.107(15) 0.003(9) 0.021(8) 0.010(6)
C18 0.024(6) 0.036(7) 0.057(9) 0.005(6) 0.011(6) -0.008(5)
C19 0.029(6) 0.017(5) 0.061(9) 0.003(6) 0.010(6) 0.006(5)
C20 0.021(5) 0.022(5) 0.032(6) 0.014(5) 0.007(5) -0.003(4)
C21 0.028(6) 0.018(5) 0.046(7) 0.004(5) 0.019(5) 0.003(5)
C34 0.11(2) 0.12(2) 0.11(2) 0.007(17) -0.043(16) 0.074(18)
C35 0.061(12) 0.17(3) 0.070(15) 0.067(17) 0.000(11) 0.016(15)
C36 0.087(15) 0.042(10) 0.17(2) 0.048(13) -0.061(16) -0.009(10)
C37 0.047(9) 0.041(8) 0.079(12) 0.020(8) -0.028(9) -0.012(7)
C38 0.016(6) 0.056(10) 0.20(3) 0.075(14) 0.014(10) 0.005(6)
C39 0.088(17) 0.032(10) 0.24(4) -0.042(15) -0.09(2) 0.013(10)
C40 0.026(6) 0.025(6) 0.059(9) 0.013(6) 0.009(6) 0.011(5)
C41 0.035(8) 0.057(10) 0.077(12) 0.038(9) 0.022(8) 0.010(7)
C42 0.022(6) 0.040(8) 0.091(12) 0.041(8) 0.005(7) 0.014(6)
C43 0.029(6) 0.024(6) 0.047(8) 0.011(5) -0.001(6) -0.004(5)
C44 0.031(7) 0.055(9) 0.052(9) 0.022(7) 0.005(6) -0.025(6)
C45 0.031(7) 0.049(8) 0.038(7) 0.022(6) 0.002(5) 0.011(6)
C46 0.031(6) 0.016(5) 0.041(7) 0.009(5) 0.008(5) -0.003(5)
C47 0.035(6) 0.024(6) 0.029(6) 0.011(5) 0.005(5) 0.004(5)
C48 0.037(7) 0.032(6) 0.026(6) 0.014(5) -0.002(5) 0.002(5)
C49 0.022(5) 0.015(5) 0.045(7) 0.008(5) 0.006(5) 0.011(4)
C50 0.018(5) 0.016(5) 0.035(6) 0.007(4) 0.001(4) 0.004(4)
C51 0.033(6) 0.013(5) 0.042(7) 0.005(5) 0.001(5) 0.012(4)
C52 0.030(6) 0.020(5) 0.055(8) 0.015(6) 0.014(6) 0.004(5)
C53 0.053(9) 0.038(7) 0.046(8) 0.019(6) 0.016(7) 0.011(7)
C54 0.042(7) 0.030(6) 0.052(8) 0.028(6) 0.010(6) 0.024(6)
C55 0.048(7) 0.063(8) 0.076(9) 0.004(6) -0.026(6) 0.042(7)
C56 0.065(8) 0.055(8) 0.071(9) -0.008(6) -0.018(7) 0.035(7)
C57 0.030(6) 0.016(5) 0.036(6) 0.005(5) -0.001(5) -0.001(4)
C58 0.037(7) 0.013(5) 0.035(7) 0.001(5) -0.003(5) 0.000(5)
C59 0.033(6) 0.022(6) 0.026(6) -0.001(5) -0.004(5) -0.010(5)
C60 0.017(5) 0.025(5) 0.040(7) 0.019(5) 0.005(5) 0.010(4)
C61 0.022(5) 0.014(5) 0.030(6) 0.004(4) 0.008(4) 0.004(4)
C62 0.020(5) 0.020(5) 0.054(8) 0.018(5) -0.001(5) 0.006(4)
C63 0.012(5) 0.029(6) 0.045(7) 0.002(5) -0.004(5) 0.003(4)
C64 0.021(6) 0.051(8) 0.038(7) 0.011(6) 0.006(5) 0.009(6)
C65 0.015(5) 0.033(7) 0.054(8) 0.007(6) -0.007(5) 0.012(5)
C66 0.022(5) 0.031(6) 0.028(6) 0.011(5) -0.001(5) 0.000(5)
C67 0.030(6) 0.022(5) 0.040(7) 0.011(5) 0.007(5) 0.000(5)
C68 0.030(7) 0.028(6) 0.056(9) 0.003(6) 0.013(6) 0.002(5)
C69 0.025(6) 0.035(7) 0.064(10) 0.012(7) 0.008(6) 0.007(5)
C70 0.085(15) 0.047(10) 0.14(2) 0.057(13) 0.033(14) 0.030(10)
C71 0.112(17) 0.031(8) 0.080(14) 0.007(8) 0.033(13) -0.016(10)
C72 0.076(12) 0.043(9) 0.054(10) 0.011(7) 0.028(9) -0.007(8)
C73 0.119(19) 0.046(11) 0.15(2) 0.041(13) 0.097(18) 0.038(12)
C74 0.083(13) 0.082(14) 0.128(18) 0.051(13) 0.051(13) 0.071(12)
C75 0.049(11) 0.13(2) 0.068(14) -0.036(14) 0.007(10) -0.002(12)
C76 0.054(10) 0.057(11) 0.093(14) 0.053(11) -0.001(9) 0.008(8)
C77 0.041(9) 0.053(10) 0.14(2) 0.055(12) 0.021(10) 0.024(8)
C78 0.102(18) 0.092(17) 0.060(13) 0.034(12) -0.024(12) -0.007(14)
C79 0.076(13) 0.068(12) 0.046(9) 0.016(9) -0.003(8) 0.003(10)
C80 0.084(13) 0.049(9) 0.048(9) 0.007(8) -0.019(9) -0.032(9)
C81 0.070(12) 0.100(16) 0.040(9) 0.025(10) 0.009(8) 0.016(11)
C82 0.039(7) 0.035(7) 0.044(8) 0.013(6) 0.003(6) -0.008(6)
C83 0.045(8) 0.037(8) 0.060(10) 0.032(7) -0.021(7) -0.012(6)
C84 0.031(6) 0.022(6) 0.051(8) 0.010(6) 0.001(6) 0.008(5)
C85 0.019(6) 0.062(10) 0.078(11) 0.038(9) 0.005(7) -0.003(6)
C86 0.033(7) 0.047(9) 0.092(13) 0.040(9) 0.015(8) -0.010(6)
C87 0.034(7) 0.029(7) 0.060(9) 0.019(6) -0.010(6) -0.020(6)
C88 0.019(5) 0.022(5) 0.053(8) 0.022(5) 0.002(5) 0.003(4)
C89 0.029(6) 0.026(6) 0.039(7) 0.003(5) -0.008(5) -0.007(5)
C90 0.038(7) 0.032(7) 0.049(8) 0.014(6) -0.001(6) -0.003(6)
C91 0.028(6) 0.027(6) 0.048(8) 0.008(6) -0.012(6) -0.005(5)
C92 0.026(6) 0.033(7) 0.048(8) 0.014(6) -0.006(6) -0.013(5)
C93 0.025(6) 0.046(8) 0.041(7) 0.022(6) 0.001(5) -0.011(6)
C94 0.037(7) 0.014(5) 0.071(10) 0.014(6) 0.003(7) 0.016(5)
C95 0.027(6) 0.024(6) 0.069(10) 0.009(6) -0.001(6) 0.003(5)
C96 0.042(7) 0.012(5) 0.043(7) 0.004(5) 0.003(6) 0.001(5)
C97 0.14(2) 0.063(12) 0.069(12) 0.047(10) 0.069(13) 0.047(13)
C98 0.14(2) 0.033(8) 0.059(11) 0.030(8) -0.018(12) 0.011(10)
C99 0.058(10) 0.033(7) 0.066(11) 0.019(7) 0.011(8) -0.012(7)
C100 0.052(9) 0.037(8) 0.042(8) 0.012(6) -0.001(7) -0.004(7)
C101 0.054(9) 0.030(7) 0.052(9) -0.005(6) 0.014(8) -0.013(6)
C102 0.037(7) 0.038(7) 0.063(10) 0.027(7) -0.007(7) -0.012(6)
C103 0.085(14) 0.061(11) 0.056(10) 0.028(9) 0.014(10) 0.022(10)
C104 0.082(13) 0.028(8) 0.084(14) 0.012(8) 0.031(11) -0.003(8)
C105 0.057(11) 0.044(9) 0.090(15) 0.016(10) 0.008(10) 0.001(8)
C106 0.097(16) 0.059(12) 0.059(12) 0.011(10) -0.008(11) 0.030(12)
C107 0.089(14) 0.046(9) 0.041(9) 0.015(7) 0.016(9) 0.009(9)
C108 0.075(12) 0.037(8) 0.052(10) 0.000(7) 0.001(9) 0.000(8)
C109 0.095(18) 0.062(13) 0.080(15) -0.019(12) 0.010(13) -0.022(13)
C110 0.108(18) 0.048(11) 0.065(13) 0.013(9) -0.021(12) 0.026(11)
C111 0.14(2) 0.047(11) 0.068(14) 0.021(10) -0.024(15) -0.017(13)
C112 0.12(2) 0.040(10) 0.12(2) -0.026(12) -0.057(17) 0.038(12)
C113 0.106(16) 0.019(7) 0.059(11) 0.005(7) -0.007(10) 0.013(8)
C114 0.14(2) 0.040(10) 0.057(12) 0.002(9) -0.041(14) 0.001(13)
C115 0.055(9) 0.027(7) 0.059(10) 0.018(7) 0.017(8) 0.013(6)
C116 0.071(12) 0.044(9) 0.061(11) 0.010(8) 0.008(9) -0.008(9)
C117 0.072(13) 0.058(12) 0.082(14) 0.026(11) 0.017(11) 0.017(10)
C118 0.059(11) 0.060(12) 0.093(16) 0.024(11) 0.009(11) 0.001(9)
C119 0.060(11) 0.034(8) 0.081(13) 0.018(8) 0.002(9) 0.003(7)
C120 0.059(10) 0.024(7) 0.072(11) 0.027(7) 0.006(8) 0.013(6)
C121 0.060(11) 0.068(12) 0.071(12) 0.044(10) 0.031(9) 0.013(9)
C122 0.078(12) 0.046(9) 0.050(9) 0.028(8) 0.016(9) 0.008(9)
C123 0.092(14) 0.039(8) 0.088(13) 0.037(9) 0.041(11) 0.041(9)
C124 0.107(11) 0.085(10) 0.089(10) 0.037(8) 0.018(8) 0.034(9)
C125 0.111(18) 0.079(14) 0.115(18) 0.075(14) 0.063(15) 0.065(14)
C126 0.099(17) 0.104(18) 0.073(14) 0.063(14) 0.022(13) 0.010(15)
N9 0.049(15) 0.059(14) 0.077(17) 0.011(11) 0.031(13) -0.003(12)
N12 0.035(8) 0.039(7) 0.052(9) 0.015(6) 0.009(7) 0.000(6)
C22 0.14(3) 0.09(2) 0.13(3) 0.058(19) 0.05(2) -0.038(18)
C24 0.12(3) 0.10(2) 0.055(16) -0.004(14) 0.029(18) 0.00(2)
C27 0.077(11) 0.062(11) 0.062(10) 0.016(8) 0.009(9) 0.012(9)
C28 0.116(16) 0.102(15) 0.109(16) 0.029(10) 0.014(10) 0.008(10)
C31 0.050(13) 0.057(14) 0.087(19) 0.020(14) 0.023(14) 0.023(11)
C33 0.046(14) 0.037(12) 0.11(2) 0.007(12) 0.003(14) 0.009(11)
N10 0.014(12) 0.016(12) 0.010(11) 0.000(7) 0.008(7) 0.002(7)
N11 0.031(15) 0.033(15) 0.033(15) 0.008(10) 0.007(10) 0.010(9)
C23 0.024(14) 0.027(14) 0.028(14) 0.007(7) 0.006(7) 0.006(7)
C25 0.045(19) 0.045(19) 0.043(19) 0.008(11) 0.008(10) 0.000(10)
C26 0.07(2) 0.06(2) 0.07(2) 0.018(12) 0.011(11) 0.006(11)
C29 0.051(19) 0.039(18) 0.045(18) 0.013(11) 0.002(10) 0.003(10)
C30 0.038(18) 0.042(18) 0.044(18) 0.012(9) 0.004(8) 0.003(7)
C32 0.04(3) 0.05(3) 0.07(3) 0.01(2) 0.01(2) -0.01(2)
 
_geom_special_details
;
 All esds (except the esd in the dihedral angle between two l.s. planes)
 are estimated using the full covariance matrix.  The cell esds are taken
 into account individually in the estimation of esds in distances, angles
 and torsion angles; correlations between esds in cell parameters are only
 used when they are defined by crystal symmetry.  An approximate (isotropic)
 treatment of cell esds is used for estimating esds involving l.s. planes.
;
 
loop_
 _geom_bond_atom_site_label_1
 _geom_bond_atom_site_label_2
 _geom_bond_distance
 _geom_bond_site_symmetry_2
 _geom_bond_publ_flag
Pd1 N20 2.020(11) 2_655 ?
Pd1 N3 2.025(11) . ?
Pd1 N2 2.027(12) . ?
Pd1 N1 2.085(10) . ?
Pd2 N10 1.96(4) . ?
Pd2 N6 2.019(10) . ?
Pd2 N9 2.023(17) . ?
Pd2 N17 2.032(12) . ?
Pd2 N12 2.054(17) . ?
Pd2 N11 2.06(5) . ?
Pd3 N8 2.029(9) . ?
Pd3 N15 2.031(12) . ?
Pd3 N13 2.042(12) . ?
Pd3 N14 2.062(12) . ?
Pd4 N31 2.019(10) . ?
Pd4 N24 2.032(11) . ?
Pd4 N28 2.038(12) . ?
Pd4 N27 2.050(14) . ?
Pd5 N26 2.032(12) . ?
Pd5 N33 2.033(11) . ?
Pd5 N30 2.036(12) . ?
Pd5 N29 2.063(13) . ?
Pd6 N21 1.999(12) 2_765 ?
Pd6 N36 2.019(12) . ?
Pd6 N37 2.038(12) . ?
Pd6 N38 2.049(14) . ?
O1 C103 1.31(2) . ?
O1 C114 1.43(3) . ?
O2 C122 1.35(2) . ?
O2 C120 1.398(19) . ?
O3 N41 1.25(3) . ?
O4 N41 1.30(3) . ?
O5 N41 1.26(3) . ?
O6 N42 1.235(17) . ?
O7 N42 1.219(16) . ?
O8 N42 1.245(16) . ?
O9 N46 1.242(18) . ?
O10 N46 1.20(2) . ?
O11 N46 1.239(16) . ?
O12 N43 1.233(19) . ?
O13 O14 1.08(4) . ?
O13 N43 1.20(3) . ?
O14 N43 1.26(3) . ?
O14 O15 1.60(4) . ?
O15 O16 1.12(3) . ?
O15 N43 1.31(2) . ?
O16 N43 1.26(2) . ?
O17 O35 1.05(6) . ?
O17 N44 1.46(5) . ?
O18 N44 1.07(2) . ?
O19 O34 1.18(5) . ?
O19 N44 1.36(3) . ?
O20 N48 1.50(3) . ?
O21 N48 1.32(3) . ?
O22 N48 1.10(3) . ?
O23 N47 1.19(2) . ?
O24 N47 1.28(2) . ?
O25 N47 1.25(2) . ?
O26 N45 1.212(18) . ?
O27 N45 1.272(17) . ?
O28 N45 1.254(18) . ?
N1 C2 1.469(17) . ?
N1 C1 1.501(19) . ?
N1 C3 1.508(19) . ?
N2 C5 1.497(18) . ?
N2 C4 1.503(16) . ?
N2 C6 1.517(19) . ?
N3 C9 1.307(16) . ?
N3 C7 1.375(18) . ?
N4 C9 1.339(16) . ?
N4 C8 1.350(18) . ?
N4 C10 1.455(14) . ?
N5 C18 1.344(18) . ?
N5 C16 1.39(2) . ?
N5 C12 1.445(17) . ?
N6 C18 1.337(17) . ?
N6 C17 1.380(19) . ?
N7 C20 1.334(15) . ?
N7 C19 1.402(18) . ?
N7 C14 1.440(15) . ?
N8 C20 1.329(14) . ?
N8 C21 1.360(15) . ?
N13 C36 1.46(2) . ?
N13 C34 1.47(3) . ?
N13 C35 1.49(2) . ?
N14 C39 1.41(2) . ?
N14 C37 1.47(2) . ?
N14 C38 1.57(2) . ?
N15 C43 1.309(17) . ?
N15 C44 1.416(19) . ?
N16 C45 1.368(17) . ?
N16 C43 1.375(17) . ?
N16 C48 1.394(16) . ?
N17 C40 1.343(16) . ?
N17 C41 1.42(2) . ?
N18 C40 1.291(19) . ?
N18 C42 1.392(16) . ?
N18 C46 1.430(16) . ?
N19 C52 1.371(17) . ?
N19 C53 1.408(18) . ?
N19 C50 1.417(16) . ?
N20 C52 1.286(17) . ?
N20 C54 1.333(17) . ?
N21 C57 1.348(15) . ?
N21 C55 1.434(18) . ?
N22 C57 1.345(16) . ?
N22 C56 1.381(19) . ?
N22 C58 1.412(15) . ?
N23 C66 1.360(16) . ?
N23 C64 1.391(16) . ?
N23 C60 1.436(14) . ?
N24 C66 1.303(15) . ?
N24 C65 1.355(18) . ?
N25 C67 1.341(17) . ?
N25 C68 1.384(17) . ?
N25 C62 1.442(17) . ?
N26 C67 1.315(17) . ?
N26 C69 1.391(18) . ?
N27 C72 1.45(2) . ?
N27 C70 1.47(2) . ?
N27 C71 1.48(2) . ?
N28 C74 1.46(2) . ?
N28 C75 1.48(2) . ?
N28 C73 1.52(2) . ?
N29 C76 1.44(2) . ?
N29 C77 1.46(2) . ?
N29 C78 1.47(3) . ?
N30 C80 1.485(19) . ?
N30 C81 1.49(2) . ?
N30 C79 1.52(2) . ?
N31 C84 1.321(16) . ?
N31 C82 1.355(19) . ?
N32 C84 1.341(18) . ?
N32 C83 1.358(18) . ?
N32 C89 1.445(15) . ?
N33 C87 1.309(18) . ?
N33 C85 1.369(18) . ?
N34 C87 1.352(18) . ?
N34 C86 1.368(18) . ?
N34 C93 1.422(18) . ?
N35 C96 1.383(18) . ?
N35 C94 1.398(16) . ?
N35 C91 1.436(17) . ?
N36 C96 1.317(16) . ?
N36 C95 1.395(18) . ?
N37 C101 1.436(19) . ?
N37 C100 1.502(19) . ?
N37 C102 1.504(19) . ?
N38 C97 1.47(2) . ?
N38 C99 1.48(2) . ?
N38 C98 1.55(2) . ?
N39 C113 1.33(2) . ?
N39 C108 1.36(2) . ?
N39 H39 0.8800 . ?
N40 C115 1.38(2) . ?
N40 C121 1.38(2) . ?
N40 H40A 0.8800 . ?
C1 H1A 0.9800 . ?
C1 H1B 0.9800 . ?
C1 H1C 0.9800 . ?
C2 H2A 0.9800 . ?
C2 H2B 0.9800 . ?
C2 H2C 0.9800 . ?
C3 C4 1.53(2) . ?
C3 H3A 0.9900 . ?
C3 H3B 0.9900 . ?
C4 H4A 0.9900 . ?
C4 H4B 0.9900 . ?
C5 H5A 0.9800 . ?
C5 H5B 0.9800 . ?
C5 H5C 0.9800 . ?
C6 H6A 0.9800 . ?
C6 H6B 0.9800 . ?
C6 H6C 0.9800 . ?
C7 C8 1.388(18) . ?
C7 H7 0.9500 . ?
C8 H8 0.9500 . ?
C9 H9 0.9500 . ?
C10 C11 1.388(18) . ?
C10 C15 1.399(17) . ?
C11 C12 1.382(17) . ?
C11 H11 0.9500 . ?
C12 C13 1.377(17) . ?
C13 C14 1.37(2) . ?
C13 H13 0.9500 . ?
C14 C15 1.387(17) . ?
C15 H15 0.9500 . ?
C16 C17 1.39(2) . ?
C16 H16 0.9500 . ?
C17 H17 0.9500 . ?
C18 H18 0.9500 . ?
C19 C21 1.353(17) . ?
C19 H19 0.9500 . ?
C20 H20 0.9500 . ?
C21 H21 0.9500 . ?
C34 H34A 0.9800 . ?
C34 H34B 0.9800 . ?
C34 H34C 0.9800 . ?
C35 H35A 0.9800 . ?
C35 H35B 0.9800 . ?
C35 H35C 0.9800 . ?
C36 C37 1.35(2) . ?
C36 H36A 0.9900 . ?
C36 H36B 0.9900 . ?
C37 H37A 0.9900 . ?
C37 H37B 0.9900 . ?
C38 H38A 0.9800 . ?
C38 H38B 0.9800 . ?
C38 H38C 0.9800 . ?
C39 H39A 0.9800 . ?
C39 H39B 0.9800 . ?
C39 H39C 0.9800 . ?
C40 H40 0.9500 . ?
C41 C42 1.33(2) . ?
C41 H41 0.9500 . ?
C42 H42 0.9500 . ?
C43 H43 0.9500 . ?
C44 C45 1.36(2) . ?
C44 H44 0.9500 . ?
C45 H45 0.9500 . ?
C46 C47 1.348(18) . ?
C46 C51 1.430(18) . ?
C47 C48 1.428(18) . ?
C47 H47 0.9500 . ?
C48 C49 1.397(17) . ?
C49 C50 1.423(15) . ?
C49 H49 0.9500 . ?
C50 C51 1.387(17) . ?
C51 H51 0.9500 . ?
C52 H52 0.9500 . ?
C53 C54 1.348(19) . ?
C53 H53 0.9500 . ?
C54 H54 0.9500 . ?
C55 C56 1.37(2) . ?
C55 H55 0.9500 . ?
C56 H56 0.9500 . ?
C57 H57 0.9500 . ?
C58 C59 1.336(19) . ?
C58 C63 1.431(16) . ?
C59 C60 1.412(17) . ?
C59 H59 0.9500 . ?
C60 C61 1.382(16) . ?
C61 C62 1.410(16) . ?
C61 H61 0.9500 . ?
C62 C63 1.355(18) . ?
C63 H63 0.9500 . ?
C64 C65 1.328(18) . ?
C64 H64 0.9500 . ?
C65 H65 0.9500 . ?
C66 H66 0.9500 . ?
C67 H67 0.9500 . ?
C68 C69 1.32(2) . ?
C68 H68 0.9500 . ?
C69 H69 0.9500 . ?
C70 H70A 0.9800 . ?
C70 H70B 0.9800 . ?
C70 H70C 0.9800 . ?
C71 H71A 0.9800 . ?
C71 H71B 0.9800 . ?
C71 H71C 0.9800 . ?
C72 C73 1.43(3) . ?
C72 H72A 0.9900 . ?
C72 H72B 0.9900 . ?
C73 H73A 0.9900 . ?
C73 H73B 0.9900 . ?
C74 H74A 0.9800 . ?
C74 H74B 0.9800 . ?
C74 H74C 0.9800 . ?
C75 H75A 0.9800 . ?
C75 H75B 0.9800 . ?
C75 H75C 0.9800 . ?
C76 H76A 0.9800 . ?
C76 H76B 0.9800 . ?
C76 H76C 0.9800 . ?
C77 H77A 0.9800 . ?
C77 H77B 0.9800 . ?
C77 H77C 0.9800 . ?
C78 C79 1.44(3) . ?
C78 H78A 0.9900 . ?
C78 H78B 0.9900 . ?
C79 H79A 0.9900 . ?
C79 H79B 0.9900 . ?
C80 H80A 0.9800 . ?
C80 H80B 0.9800 . ?
C80 H80C 0.9800 . ?
C81 H81A 0.9800 . ?
C81 H81B 0.9800 . ?
C81 H81C 0.9800 . ?
C82 C83 1.354(19) . ?
C82 H82 0.9500 . ?
C83 H83 0.9500 . ?
C84 H84 0.9500 . ?
C85 C86 1.31(2) . ?
C85 H85 0.9500 . ?
C86 H86 0.9500 . ?
C87 H87 0.9500 . ?
C88 C93 1.412(16) . ?
C88 C89 1.423(18) . ?
C88 H88 0.9500 . ?
C89 C90 1.353(19) . ?
C90 C91 1.370(19) . ?
C90 H90 0.9500 . ?
C91 C92 1.361(19) . ?
C92 C93 1.410(19) . ?
C92 H92 0.9500 . ?
C94 C95 1.35(2) . ?
C94 H94 0.9500 . ?
C95 H95 0.9500 . ?
C96 H96 0.9500 . ?
C97 H97A 0.9800 . ?
C97 H97B 0.9800 . ?
C97 H97C 0.9800 . ?
C98 H98A 0.9800 . ?
C98 H98B 0.9800 . ?
C98 H98C 0.9800 . ?
C99 C100 1.48(2) . ?
C99 H99A 0.9900 . ?
C99 H99B 0.9900 . ?
C100 H10G 0.9900 . ?
C100 H10H 0.9900 . ?
C101 H10A 0.9800 . ?
C101 H10B 0.9800 . ?
C101 H10C 0.9800 . ?
C102 H10D 0.9800 . ?
C102 H10E 0.9800 . ?
C102 H10F 0.9800 . ?
C103 C104 1.44(3) . ?
C103 C108 1.44(3) . ?
C104 C105 1.29(3) . ?
C104 H104 0.9500 . ?
C105 C106 1.41(3) . ?
C105 H105 0.9500 . ?
C106 C107 1.44(3) . ?
C106 H106 0.9500 . ?
C107 C108 1.36(3) . ?
C107 H107 0.9500 . ?
C109 C110 1.32(3) . ?
C109 C114 1.35(3) . ?
C109 H109 0.9500 . ?
C110 C111 1.31(4) . ?
C110 H110 0.9500 . ?
C111 C112 1.32(3) . ?
C111 H111 0.9500 . ?
C112 C113 1.41(3) . ?
C112 H112 0.9500 . ?
C113 C114 1.48(4) . ?
C115 C120 1.37(2) . ?
C115 C116 1.41(2) . ?
C116 C117 1.42(3) . ?
C116 H116 0.9500 . ?
C117 C118 1.41(3) . ?
C117 H117 0.9500 . ?
C118 C119 1.39(3) . ?
C118 H118 0.9500 . ?
C119 C120 1.39(2) . ?
C119 H119 0.9500 . ?
C121 C126 1.35(3) . ?
C121 C122 1.38(3) . ?
C122 C123 1.36(2) . ?
C123 C124 1.42(3) . ?
C123 H123 0.9500 . ?
C124 C125 1.42(4) . ?
C124 H124 0.9500 . ?
C125 C126 1.38(3) . ?
C125 H125 0.9500 . ?
C126 H126 0.9500 . ?
N9 C27 1.417(19) . ?
N9 C24 1.43(2) . ?
N9 C22 1.51(4) . ?
N12 C28 1.433(19) . ?
N12 C33 1.48(3) . ?
N12 C31 1.53(3) . ?
C22 H22A 0.9800 . ?
C22 H22B 0.9800 . ?
C22 H22C 0.9800 . ?
C24 H24A 0.9800 . ?
C24 H24B 0.9800 . ?
C24 H24C 0.9800 . ?
C27 C28 1.41(5) . ?
C27 H27A 0.9900 . ?
C27 H27B 0.9900 . ?
C28 H28A 0.9900 . ?
C28 H28B 0.9900 . ?
C31 H31A 0.9800 . ?
C31 H31B 0.9800 . ?
C31 H31C 0.9800 . ?
C33 H33A 0.9800 . ?
C33 H33B 0.9800 . ?
C33 H33C 0.9800 . ?
N10 C26 1.49(9) . ?
N10 C23 1.52(4) . ?
N10 C25 1.52(5) . ?
N11 C29 1.40(2) . ?
N11 C32 1.58(9) . ?
N11 C30 1.69(8) . ?
C23 H23A 0.9800 . ?
C23 H23B 0.9800 . ?
C23 H23C 0.9800 . ?
C25 C26 1.98(10) . ?
C25 H25A 0.9800 . ?
C25 H25B 0.9800 . ?
C25 H25C 0.9800 . ?
C26 C29 1.34(5) . ?
C26 H26A 0.9900 . ?
C26 H26B 0.9900 . ?
C29 H29A 0.9900 . ?
C29 H29B 0.9900 . ?
C30 H30A 0.9800 . ?
C30 H30B 0.9800 . ?
C30 H30C 0.9800 . ?
C32 H32A 0.9800 . ?
C32 H32B 0.9800 . ?
C32 H32C 0.9800 . ?
 
loop_
 _geom_angle_atom_site_label_1
 _geom_angle_atom_site_label_2
 _geom_angle_atom_site_label_3
 _geom_angle
 _geom_angle_site_symmetry_1
 _geom_angle_site_symmetry_3
 _geom_angle_publ_flag
N20 Pd1 N3 86.6(4) 2_655 . ?
N20 Pd1 N2 179.1(5) 2_655 . ?
N3 Pd1 N2 93.5(5) . . ?
N20 Pd1 N1 94.1(5) 2_655 . ?
N3 Pd1 N1 178.1(4) . . ?
N2 Pd1 N1 85.9(5) . . ?
N10 Pd2 N6 95.8(15) . . ?
N6 Pd2 N9 95.5(8) . . ?
N10 Pd2 N17 172.1(14) . . ?
N6 Pd2 N17 87.7(4) . . ?
N9 Pd2 N17 174.5(9) . . ?
N6 Pd2 N12 178.4(7) . . ?
N9 Pd2 N12 86.0(9) . . ?
N17 Pd2 N12 90.8(6) . . ?
N10 Pd2 N11 69(2) . . ?
N6 Pd2 N11 161.9(15) . . ?
N17 Pd2 N11 106.2(13) . . ?
N8 Pd3 N15 86.3(4) . . ?
N8 Pd3 N13 93.8(4) . . ?
N15 Pd3 N13 177.8(5) . . ?
N8 Pd3 N14 177.4(5) . . ?
N15 Pd3 N14 94.5(5) . . ?
N13 Pd3 N14 85.4(5) . . ?
N31 Pd4 N24 85.3(4) . . ?
N31 Pd4 N28 92.5(5) . . ?
N24 Pd4 N28 177.5(5) . . ?
N31 Pd4 N27 175.3(5) . . ?
N24 Pd4 N27 95.8(5) . . ?
N28 Pd4 N27 86.5(5) . . ?
N26 Pd5 N33 87.6(5) . . ?
N26 Pd5 N30 178.0(5) . . ?
N33 Pd5 N30 93.0(5) . . ?
N26 Pd5 N29 93.5(6) . . ?
N33 Pd5 N29 176.8(5) . . ?
N30 Pd5 N29 85.8(6) . . ?
N21 Pd6 N36 86.4(5) 2_765 . ?
N21 Pd6 N37 176.6(5) 2_765 . ?
N36 Pd6 N37 91.6(5) . . ?
N21 Pd6 N38 95.8(5) 2_765 . ?
N36 Pd6 N38 177.0(5) . . ?
N37 Pd6 N38 86.3(5) . . ?
C103 O1 C114 115.5(19) . . ?
C122 O2 C120 117.5(14) . . ?
O14 O13 N43 67(2) . . ?
O13 O14 N43 61(2) . . ?
O13 O14 O15 106(3) . . ?
N43 O14 O15 52.9(15) . . ?
O16 O15 N43 62.1(17) . . ?
O16 O15 O14 105(2) . . ?
N43 O15 O14 50.4(16) . . ?
O15 O16 N43 66.4(17) . . ?
O35 O17 N44 154(5) . . ?
O34 O19 N44 144(4) . . ?
C2 N1 C1 109.6(12) . . ?
C2 N1 C3 111.9(11) . . ?
C1 N1 C3 106.8(11) . . ?
C2 N1 Pd1 110.0(9) . . ?
C1 N1 Pd1 113.7(8) . . ?
C3 N1 Pd1 104.7(8) . . ?
C5 N2 C4 107.9(11) . . ?
C5 N2 C6 110.6(13) . . ?
C4 N2 C6 106.6(11) . . ?
C5 N2 Pd1 108.6(9) . . ?
C4 N2 Pd1 109.2(9) . . ?
C6 N2 Pd1 113.8(9) . . ?
C9 N3 C7 108.1(11) . . ?
C9 N3 Pd1 127.7(9) . . ?
C7 N3 Pd1 124.1(9) . . ?
C9 N4 C8 110.4(11) . . ?
C9 N4 C10 125.1(11) . . ?
C8 N4 C10 124.4(11) . . ?
C18 N5 C16 108.5(12) . . ?
C18 N5 C12 125.6(11) . . ?
C16 N5 C12 125.8(12) . . ?
C18 N6 C17 107.8(11) . . ?
C18 N6 Pd2 124.4(9) . . ?
C17 N6 Pd2 127.2(9) . . ?
C20 N7 C19 108.3(10) . . ?
C20 N7 C14 128.7(12) . . ?
C19 N7 C14 123.0(11) . . ?
C20 N8 C21 108.1(10) . . ?
C20 N8 Pd3 121.1(8) . . ?
C21 N8 Pd3 130.5(8) . . ?
C36 N13 C34 102.7(18) . . ?
C36 N13 C35 112.6(19) . . ?
C34 N13 C35 114(2) . . ?
C36 N13 Pd3 106.7(11) . . ?
C34 N13 Pd3 109.3(12) . . ?
C35 N13 Pd3 111.0(10) . . ?
C39 N14 C37 111.7(18) . . ?
C39 N14 C38 117(2) . . ?
C37 N14 C38 102.8(13) . . ?
C39 N14 Pd3 110.7(12) . . ?
C37 N14 Pd3 105.3(9) . . ?
C38 N14 Pd3 108.7(11) . . ?
C43 N15 C44 106.4(12) . . ?
C43 N15 Pd3 125.5(10) . . ?
C44 N15 Pd3 127.1(10) . . ?
C45 N16 C43 106.5(11) . . ?
C45 N16 C48 127.6(11) . . ?
C43 N16 C48 125.9(11) . . ?
C40 N17 C41 104.9(12) . . ?
C40 N17 Pd2 123.5(10) . . ?
C41 N17 Pd2 131.7(9) . . ?
C40 N18 C42 109.8(12) . . ?
C40 N18 C46 122.0(11) . . ?
C42 N18 C46 128.1(13) . . ?
C52 N19 C53 105.9(11) . . ?
C52 N19 C50 129.3(10) . . ?
C53 N19 C50 124.7(11) . . ?
C52 N20 C54 105.7(11) . . ?
C52 N20 Pd1 127.4(10) . 2_655 ?
C54 N20 Pd1 126.6(9) . 2_655 ?
C57 N21 C55 106.3(12) . . ?
C57 N21 Pd6 128.0(9) . 2_765 ?
C55 N21 Pd6 125.4(10) . 2_765 ?
C57 N22 C56 106.2(12) . . ?
C57 N22 C58 125.3(11) . . ?
C56 N22 C58 128.1(12) . . ?
C66 N23 C64 106.9(10) . . ?
C66 N23 C60 125.1(10) . . ?
C64 N23 C60 128.0(11) . . ?
C66 N24 C65 106.7(10) . . ?
C66 N24 Pd4 124.6(9) . . ?
C65 N24 Pd4 128.5(8) . . ?
C67 N25 C68 105.8(11) . . ?
C67 N25 C62 125.7(11) . . ?
C68 N25 C62 128.5(12) . . ?
C67 N26 C69 105.0(11) . . ?
C67 N26 Pd5 123.2(10) . . ?
C69 N26 Pd5 131.4(9) . . ?
C72 N27 C70 110.1(16) . . ?
C72 N27 C71 110.4(14) . . ?
C70 N27 C71 101.8(16) . . ?
C72 N27 Pd4 106.9(10) . . ?
C70 N27 Pd4 115.3(11) . . ?
C71 N27 Pd4 112.3(12) . . ?
C74 N28 C75 109.6(18) . . ?
C74 N28 C73 107.1(15) . . ?
C75 N28 C73 109.8(19) . . ?
C74 N28 Pd4 113.8(12) . . ?
C75 N28 Pd4 110.8(10) . . ?
C73 N28 Pd4 105.5(10) . . ?
C76 N29 C77 109.1(14) . . ?
C76 N29 C78 110.0(17) . . ?
C77 N29 C78 109.2(16) . . ?
C76 N29 Pd5 112.9(9) . . ?
C77 N29 Pd5 111.4(12) . . ?
C78 N29 Pd5 104.1(12) . . ?
C80 N30 C81 107.1(15) . . ?
C80 N30 C79 106.3(13) . . ?
C81 N30 C79 113.4(14) . . ?
C80 N30 Pd5 114.1(10) . . ?
C81 N30 Pd5 109.8(10) . . ?
C79 N30 Pd5 106.2(10) . . ?
C84 N31 C82 107.8(11) . . ?
C84 N31 Pd4 122.5(10) . . ?
C82 N31 Pd4 128.8(9) . . ?
C84 N32 C83 107.5(11) . . ?
C84 N32 C89 124.6(12) . . ?
C83 N32 C89 126.3(13) . . ?
C87 N33 C85 106.4(12) . . ?
C87 N33 Pd5 122.2(9) . . ?
C85 N33 Pd5 130.4(10) . . ?
C87 N34 C86 108.3(12) . . ?
C87 N34 C93 124.3(12) . . ?
C86 N34 C93 127.3(12) . . ?
C96 N35 C94 108.4(11) . . ?
C96 N35 C91 125.6(11) . . ?
C94 N35 C91 125.4(12) . . ?
C96 N36 C95 108.0(12) . . ?
C96 N36 Pd6 128.1(10) . . ?
C95 N36 Pd6 122.9(9) . . ?
C101 N37 C100 107.3(11) . . ?
C101 N37 C102 111.7(13) . . ?
C100 N37 C102 110.1(12) . . ?
C101 N37 Pd6 117.1(10) . . ?
C100 N37 Pd6 103.8(9) . . ?
C102 N37 Pd6 106.5(9) . . ?
C97 N38 C99 112.3(17) . . ?
C97 N38 C98 106.3(13) . . ?
C99 N38 C98 109.6(13) . . ?
C97 N38 Pd6 113.4(11) . . ?
C99 N38 Pd6 107.9(9) . . ?
C98 N38 Pd6 107.2(13) . . ?
C113 N39 C108 125(2) . . ?
C113 N39 H39 117.6 . . ?
C108 N39 H39 117.6 . . ?
C115 N40 C121 118.3(16) . . ?
C115 N40 H40A 120.8 . . ?
C121 N40 H40A 120.8 . . ?
O3 N41 O5 132(3) . . ?
O3 N41 O4 118(2) . . ?
O5 N41 O4 109(2) . . ?
O7 N42 O6 120.3(13) . . ?
O7 N42 O8 119.9(13) . . ?
O6 N42 O8 119.7(15) . . ?
O13 N43 O12 108(2) . . ?
O13 N43 O16 124(2) . . ?
O12 N43 O16 107.3(19) . . ?
O13 N43 O14 52(2) . . ?
O12 N43 O14 134(2) . . ?
O16 N43 O14 118(2) . . ?
O13 N43 O15 118(2) . . ?
O12 N43 O15 133.5(18) . . ?
O16 N43 O15 51.5(15) . . ?
O14 N43 O15 77(2) . . ?
O18 N44 O19 127(3) . . ?
O18 N44 O17 120(3) . . ?
O19 N44 O17 113(3) . . ?
O26 N45 O28 122.6(16) . . ?
O26 N45 O27 120.3(13) . . ?
O28 N45 O27 117.0(14) . . ?
O10 N46 O11 118.5(16) . . ?
O10 N46 O9 123.1(14) . . ?
O11 N46 O9 118.2(15) . . ?
O23 N47 O25 121(2) . . ?
O23 N47 O24 121.9(18) . . ?
O25 N47 O24 117(2) . . ?
O22 N48 O21 128(3) . . ?
O22 N48 O20 106(3) . . ?
O21 N48 O20 116(3) . . ?
N1 C1 H1A 109.5 . . ?
N1 C1 H1B 109.5 . . ?
H1A C1 H1B 109.5 . . ?
N1 C1 H1C 109.5 . . ?
H1A C1 H1C 109.5 . . ?
H1B C1 H1C 109.5 . . ?
N1 C2 H2A 109.5 . . ?
N1 C2 H2B 109.5 . . ?
H2A C2 H2B 109.5 . . ?
N1 C2 H2C 109.5 . . ?
H2A C2 H2C 109.5 . . ?
H2B C2 H2C 109.5 . . ?
N1 C3 C4 109.9(11) . . ?
N1 C3 H3A 109.7 . . ?
C4 C3 H3A 109.7 . . ?
N1 C3 H3B 109.7 . . ?
C4 C3 H3B 109.7 . . ?
H3A C3 H3B 108.2 . . ?
N2 C4 C3 107.4(11) . . ?
N2 C4 H4A 110.2 . . ?
C3 C4 H4A 110.2 . . ?
N2 C4 H4B 110.2 . . ?
C3 C4 H4B 110.2 . . ?
H4A C4 H4B 108.5 . . ?
N2 C5 H5A 109.5 . . ?
N2 C5 H5B 109.5 . . ?
H5A C5 H5B 109.5 . . ?
N2 C5 H5C 109.5 . . ?
H5A C5 H5C 109.5 . . ?
H5B C5 H5C 109.5 . . ?
N2 C6 H6A 109.5 . . ?
N2 C6 H6B 109.5 . . ?
H6A C6 H6B 109.5 . . ?
N2 C6 H6C 109.5 . . ?
H6A C6 H6C 109.5 . . ?
H6B C6 H6C 109.5 . . ?
N3 C7 C8 107.7(11) . . ?
N3 C7 H7 126.1 . . ?
C8 C7 H7 126.1 . . ?
N4 C8 C7 104.8(12) . . ?
N4 C8 H8 127.6 . . ?
C7 C8 H8 127.6 . . ?
N3 C9 N4 108.8(11) . . ?
N3 C9 H9 125.6 . . ?
N4 C9 H9 125.6 . . ?
C11 C10 C15 122.7(11) . . ?
C11 C10 N4 119.3(11) . . ?
C15 C10 N4 117.6(11) . . ?
C12 C11 C10 117.0(11) . . ?
C12 C11 H11 121.5 . . ?
C10 C11 H11 121.5 . . ?
C13 C12 C11 122.9(12) . . ?
C13 C12 N5 117.0(12) . . ?
C11 C12 N5 120.0(11) . . ?
C14 C13 C12 117.7(12) . . ?
C14 C13 H13 121.1 . . ?
C12 C13 H13 121.1 . . ?
C13 C14 C15 123.0(12) . . ?
C13 C14 N7 117.1(11) . . ?
C15 C14 N7 119.9(11) . . ?
C14 C15 C10 116.5(12) . . ?
C14 C15 H15 121.7 . . ?
C10 C15 H15 121.7 . . ?
C17 C16 N5 105.7(14) . . ?
C17 C16 H16 127.2 . . ?
N5 C16 H16 127.2 . . ?
N6 C17 C16 108.2(13) . . ?
N6 C17 H17 125.9 . . ?
C16 C17 H17 125.9 . . ?
N6 C18 N5 109.8(11) . . ?
N6 C18 H18 125.1 . . ?
N5 C18 H18 125.1 . . ?
C21 C19 N7 105.3(11) . . ?
C21 C19 H19 127.4 . . ?
N7 C19 H19 127.4 . . ?
N8 C20 N7 109.2(11) . . ?
N8 C20 H20 125.4 . . ?
N7 C20 H20 125.4 . . ?
C19 C21 N8 109.2(11) . . ?
C19 C21 H21 125.4 . . ?
N8 C21 H21 125.4 . . ?
N13 C34 H34A 109.5 . . ?
N13 C34 H34B 109.5 . . ?
H34A C34 H34B 109.5 . . ?
N13 C34 H34C 109.5 . . ?
H34A C34 H34C 109.5 . . ?
H34B C34 H34C 109.5 . . ?
N13 C35 H35A 109.5 . . ?
N13 C35 H35B 109.5 . . ?
H35A C35 H35B 109.5 . . ?
N13 C35 H35C 109.5 . . ?
H35A C35 H35C 109.5 . . ?
H35B C35 H35C 109.5 . . ?
C37 C36 N13 114.8(17) . . ?
C37 C36 H36A 108.6 . . ?
N13 C36 H36A 108.6 . . ?
C37 C36 H36B 108.6 . . ?
N13 C36 H36B 108.6 . . ?
H36A C36 H36B 107.5 . . ?
C36 C37 N14 118.3(16) . . ?
C36 C37 H37A 107.7 . . ?
N14 C37 H37A 107.7 . . ?
C36 C37 H37B 107.7 . . ?
N14 C37 H37B 107.7 . . ?
H37A C37 H37B 107.1 . . ?
N14 C38 H38A 109.5 . . ?
N14 C38 H38B 109.5 . . ?
H38A C38 H38B 109.5 . . ?
N14 C38 H38C 109.5 . . ?
H38A C38 H38C 109.5 . . ?
H38B C38 H38C 109.5 . . ?
N14 C39 H39A 109.5 . . ?
N14 C39 H39B 109.5 . . ?
H39A C39 H39B 109.5 . . ?
N14 C39 H39C 109.5 . . ?
H39A C39 H39C 109.5 . . ?
H39B C39 H39C 109.5 . . ?
N18 C40 N17 110.7(12) . . ?
N18 C40 H40 124.7 . . ?
N17 C40 H40 124.7 . . ?
C42 C41 N17 109.0(13) . . ?
C42 C41 H41 125.5 . . ?
N17 C41 H41 125.5 . . ?
C41 C42 N18 105.6(15) . . ?
C41 C42 H42 127.2 . . ?
N18 C42 H42 127.2 . . ?
N15 C43 N16 111.2(13) . . ?
N15 C43 H43 124.4 . . ?
N16 C43 H43 124.4 . . ?
C45 C44 N15 107.6(13) . . ?
C45 C44 H44 126.2 . . ?
N15 C44 H44 126.2 . . ?
C44 C45 N16 108.2(13) . . ?
C44 C45 H45 125.9 . . ?
N16 C45 H45 125.9 . . ?
C47 C46 C51 121.9(12) . . ?
C47 C46 N18 120.3(12) . . ?
C51 C46 N18 117.8(11) . . ?
C46 C47 C48 119.2(12) . . ?
C46 C47 H47 120.4 . . ?
C48 C47 H47 120.4 . . ?
N16 C48 C49 120.0(11) . . ?
N16 C48 C47 118.9(11) . . ?
C49 C48 C47 121.0(12) . . ?
C48 C49 C50 117.7(12) . . ?
C48 C49 H49 121.1 . . ?
C50 C49 H49 121.1 . . ?
C51 C50 N19 121.2(10) . . ?
C51 C50 C49 121.8(11) . . ?
N19 C50 C49 117.0(11) . . ?
C50 C51 C46 118.0(11) . . ?
C50 C51 H51 121.0 . . ?
C46 C51 H51 121.0 . . ?
N20 C52 N19 111.9(11) . . ?
N20 C52 H52 124.0 . . ?
N19 C52 H52 124.0 . . ?
C54 C53 N19 103.1(12) . . ?
C54 C53 H53 128.5 . . ?
N19 C53 H53 128.5 . . ?
N20 C54 C53 113.4(11) . . ?
N20 C54 H54 123.3 . . ?
C53 C54 H54 123.3 . . ?
C56 C55 N21 105.5(13) . . ?
C56 C55 H55 127.3 . . ?
N21 C55 H55 127.3 . . ?
C55 C56 N22 110.0(15) . . ?
C55 C56 H56 125.0 . . ?
N22 C56 H56 125.0 . . ?
N22 C57 N21 111.8(11) . . ?
N22 C57 H57 124.1 . . ?
N21 C57 H57 124.1 . . ?
C59 C58 N22 120.6(11) . . ?
C59 C58 C63 121.4(11) . . ?
N22 C58 C63 117.8(11) . . ?
C58 C59 C60 120.1(11) . . ?
C58 C59 H59 119.9 . . ?
C60 C59 H59 119.9 . . ?
C61 C60 C59 120.6(10) . . ?
C61 C60 N23 118.6(11) . . ?
C59 C60 N23 120.7(11) . . ?
C60 C61 C62 117.1(10) . . ?
C60 C61 H61 121.5 . . ?
C62 C61 H61 121.5 . . ?
C63 C62 C61 123.7(11) . . ?
C63 C62 N25 120.2(10) . . ?
C61 C62 N25 115.8(11) . . ?
C62 C63 C58 116.9(11) . . ?
C62 C63 H63 121.6 . . ?
C58 C63 H63 121.6 . . ?
C65 C64 N23 105.1(12) . . ?
C65 C64 H64 127.4 . . ?
N23 C64 H64 127.4 . . ?
C64 C65 N24 111.2(11) . . ?
C64 C65 H65 124.4 . . ?
N24 C65 H65 124.4 . . ?
N24 C66 N23 110.1(11) . . ?
N24 C66 H66 125.0 . . ?
N23 C66 H66 125.0 . . ?
N26 C67 N25 112.0(12) . . ?
N26 C67 H67 124.0 . . ?
N25 C67 H67 124.0 . . ?
C69 C68 N25 107.6(12) . . ?
C69 C68 H68 126.2 . . ?
N25 C68 H68 126.2 . . ?
C68 C69 N26 109.6(12) . . ?
C68 C69 H69 125.2 . . ?
N26 C69 H69 125.2 . . ?
N27 C70 H70A 109.5 . . ?
N27 C70 H70B 109.5 . . ?
H70A C70 H70B 109.5 . . ?
N27 C70 H70C 109.5 . . ?
H70A C70 H70C 109.5 . . ?
H70B C70 H70C 109.5 . . ?
N27 C71 H71A 109.5 . . ?
N27 C71 H71B 109.5 . . ?
H71A C71 H71B 109.5 . . ?
N27 C71 H71C 109.5 . . ?
H71A C71 H71C 109.5 . . ?
H71B C71 H71C 109.5 . . ?
C73 C72 N27 115.5(16) . . ?
C73 C72 H72A 108.4 . . ?
N27 C72 H72A 108.4 . . ?
C73 C72 H72B 108.4 . . ?
N27 C72 H72B 108.4 . . ?
H72A C72 H72B 107.5 . . ?
C72 C73 N28 112.0(16) . . ?
C72 C73 H73A 109.2 . . ?
N28 C73 H73A 109.2 . . ?
C72 C73 H73B 109.2 . . ?
N28 C73 H73B 109.2 . . ?
H73A C73 H73B 107.9 . . ?
N28 C74 H74A 109.5 . . ?
N28 C74 H74B 109.5 . . ?
H74A C74 H74B 109.5 . . ?
N28 C74 H74C 109.5 . . ?
H74A C74 H74C 109.5 . . ?
H74B C74 H74C 109.5 . . ?
N28 C75 H75A 109.5 . . ?
N28 C75 H75B 109.5 . . ?
H75A C75 H75B 109.5 . . ?
N28 C75 H75C 109.5 . . ?
H75A C75 H75C 109.5 . . ?
H75B C75 H75C 109.5 . . ?
N29 C76 H76A 109.5 . . ?
N29 C76 H76B 109.5 . . ?
H76A C76 H76B 109.5 . . ?
N29 C76 H76C 109.5 . . ?
H76A C76 H76C 109.5 . . ?
H76B C76 H76C 109.5 . . ?
N29 C77 H77A 109.5 . . ?
N29 C77 H77B 109.5 . . ?
H77A C77 H77B 109.5 . . ?
N29 C77 H77C 109.5 . . ?
H77A C77 H77C 109.5 . . ?
H77B C77 H77C 109.5 . . ?
C79 C78 N29 115.0(19) . . ?
C79 C78 H78A 108.5 . . ?
N29 C78 H78A 108.5 . . ?
C79 C78 H78B 108.5 . . ?
N29 C78 H78B 108.5 . . ?
H78A C78 H78B 107.5 . . ?
C78 C79 N30 106.1(15) . . ?
C78 C79 H79A 110.5 . . ?
N30 C79 H79A 110.5 . . ?
C78 C79 H79B 110.5 . . ?
N30 C79 H79B 110.5 . . ?
H79A C79 H79B 108.7 . . ?
N30 C80 H80A 109.5 . . ?
N30 C80 H80B 109.5 . . ?
H80A C80 H80B 109.5 . . ?
N30 C80 H80C 109.5 . . ?
H80A C80 H80C 109.5 . . ?
H80B C80 H80C 109.5 . . ?
N30 C81 H81A 109.5 . . ?
N30 C81 H81B 109.5 . . ?
H81A C81 H81B 109.5 . . ?
N30 C81 H81C 109.5 . . ?
H81A C81 H81C 109.5 . . ?
H81B C81 H81C 109.5 . . ?
C83 C82 N31 107.9(13) . . ?
C83 C82 H82 126.0 . . ?
N31 C82 H82 126.0 . . ?
C82 C83 N32 107.1(13) . . ?
C82 C83 H83 126.4 . . ?
N32 C83 H83 126.4 . . ?
N31 C84 N32 109.3(12) . . ?
N31 C84 H84 125.4 . . ?
N32 C84 H84 125.4 . . ?
C86 C85 N33 110.8(13) . . ?
C86 C85 H85 124.6 . . ?
N33 C85 H85 124.6 . . ?
C85 C86 N34 105.5(13) . . ?
C85 C86 H86 127.2 . . ?
N34 C86 H86 127.2 . . ?
N33 C87 N34 108.9(12) . . ?
N33 C87 H87 125.5 . . ?
N34 C87 H87 125.5 . . ?
C93 C88 C89 116.6(11) . . ?
C93 C88 H88 121.7 . . ?
C89 C88 H88 121.7 . . ?
C90 C89 C88 122.7(12) . . ?
C90 C89 N32 119.6(13) . . ?
C88 C89 N32 117.6(11) . . ?
C89 C90 C91 118.6(14) . . ?
C89 C90 H90 120.7 . . ?
C91 C90 H90 120.7 . . ?
C92 C91 C90 122.9(13) . . ?
C92 C91 N35 117.8(12) . . ?
C90 C91 N35 119.2(13) . . ?
C91 C92 C93 119.1(12) . . ?
C91 C92 H92 120.5 . . ?
C93 C92 H92 120.5 . . ?
C92 C93 C88 120.0(12) . . ?
C92 C93 N34 122.2(11) . . ?
C88 C93 N34 117.5(12) . . ?
C95 C94 N35 105.4(12) . . ?
C95 C94 H94 127.3 . . ?
N35 C94 H94 127.3 . . ?
C94 C95 N36 109.6(12) . . ?
C94 C95 H95 125.2 . . ?
N36 C95 H95 125.2 . . ?
N36 C96 N35 108.5(12) . . ?
N36 C96 H96 125.7 . . ?
N35 C96 H96 125.7 . . ?
N38 C97 H97A 109.5 . . ?
N38 C97 H97B 109.5 . . ?
H97A C97 H97B 109.5 . . ?
N38 C97 H97C 109.5 . . ?
H97A C97 H97C 109.5 . . ?
H97B C97 H97C 109.5 . . ?
N38 C98 H98A 109.5 . . ?
N38 C98 H98B 109.5 . . ?
H98A C98 H98B 109.5 . . ?
N38 C98 H98C 109.5 . . ?
H98A C98 H98C 109.5 . . ?
H98B C98 H98C 109.5 . . ?
N38 C99 C100 107.2(14) . . ?
N38 C99 H99A 110.3 . . ?
C100 C99 H99A 110.3 . . ?
N38 C99 H99B 110.3 . . ?
C100 C99 H99B 110.3 . . ?
H99A C99 H99B 108.5 . . ?
C99 C100 N37 112.5(12) . . ?
C99 C100 H10G 109.1 . . ?
N37 C100 H10G 109.1 . . ?
C99 C100 H10H 109.1 . . ?
N37 C100 H10H 109.1 . . ?
H10G C100 H10H 107.8 . . ?
N37 C101 H10A 109.5 . . ?
N37 C101 H10B 109.5 . . ?
H10A C101 H10B 109.5 . . ?
N37 C101 H10C 109.5 . . ?
H10A C101 H10C 109.5 . . ?
H10B C101 H10C 109.5 . . ?
N37 C102 H10D 109.5 . . ?
N37 C102 H10E 109.5 . . ?
H10D C102 H10E 109.5 . . ?
N37 C102 H10F 109.5 . . ?
H10D C102 H10F 109.5 . . ?
H10E C102 H10F 109.5 . . ?
O1 C103 C104 119(2) . . ?
O1 C103 C108 126(2) . . ?
C104 C103 C108 115.1(17) . . ?
C105 C104 C103 125.4(19) . . ?
C105 C104 H104 117.3 . . ?
C103 C104 H104 117.3 . . ?
C104 C105 C106 121(2) . . ?
C104 C105 H105 119.6 . . ?
C106 C105 H105 119.6 . . ?
C105 C106 C107 116.4(19) . . ?
C105 C106 H106 121.8 . . ?
C107 C106 H106 121.8 . . ?
C108 C107 C106 123.2(19) . . ?
C108 C107 H107 118.4 . . ?
C106 C107 H107 118.4 . . ?
C107 C108 N39 125(2) . . ?
C107 C108 C103 119.0(19) . . ?
N39 C108 C103 116.3(18) . . ?
C110 C109 C114 125(3) . . ?
C110 C109 H109 117.7 . . ?
C114 C109 H109 117.7 . . ?
C111 C110 C109 119(2) . . ?
C111 C110 H110 120.3 . . ?
C109 C110 H110 120.3 . . ?
C110 C111 C112 124(3) . . ?
C110 C111 H111 117.9 . . ?
C112 C111 H111 117.9 . . ?
C111 C112 C113 119(3) . . ?
C111 C112 H112 120.4 . . ?
C113 C112 H112 120.4 . . ?
N39 C113 C112 126(2) . . ?
N39 C113 C114 116(2) . . ?
C112 C113 C114 117(2) . . ?
C109 C114 O1 123(3) . . ?
C109 C114 C113 115(3) . . ?
O1 C114 C113 121.2(18) . . ?
C120 C115 N40 120.9(15) . . ?
C120 C115 C116 118.1(16) . . ?
N40 C115 C116 120.8(17) . . ?
C115 C116 C117 118.8(18) . . ?
C115 C116 H116 120.6 . . ?
C117 C116 H116 120.6 . . ?
C118 C117 C116 121(2) . . ?
C118 C117 H117 119.3 . . ?
C116 C117 H117 119.3 . . ?
C119 C118 C117 118(2) . . ?
C119 C118 H118 120.8 . . ?
C117 C118 H118 120.8 . . ?
C120 C119 C118 119.0(18) . . ?
C120 C119 H119 120.5 . . ?
C118 C119 H119 120.5 . . ?
C115 C120 C119 124.0(16) . . ?
C115 C120 O2 120.7(15) . . ?
C119 C120 O2 115.0(16) . . ?
C126 C121 N40 120(2) . . ?
C126 C121 C122 120(2) . . ?
N40 C121 C122 119.8(17) . . ?
O2 C122 C123 119.7(19) . . ?
O2 C122 C121 122.3(17) . . ?
C123 C122 C121 118.0(19) . . ?
C122 C123 C124 125(2) . . ?
C122 C123 H123 117.4 . . ?
C124 C123 H123 117.4 . . ?
C123 C124 C125 114(2) . . ?
C123 C124 H124 123.0 . . ?
C125 C124 H124 123.0 . . ?
C126 C125 C124 120(2) . . ?
C126 C125 H125 119.9 . . ?
C124 C125 H125 119.9 . . ?
C121 C126 C125 123(3) . . ?
C121 C126 H126 118.7 . . ?
C125 C126 H126 118.7 . . ?
C27 N9 C24 106(2) . . ?
C27 N9 C22 118(3) . . ?
C24 N9 C22 106(3) . . ?
C27 N9 Pd2 106.8(17) . . ?
C24 N9 Pd2 108.0(18) . . ?
C22 N9 Pd2 111(2) . . ?
C28 N12 C33 114(3) . . ?
C28 N12 C31 109(2) . . ?
C33 N12 C31 105(2) . . ?
C28 N12 Pd2 105.0(19) . . ?
C33 N12 Pd2 109.7(14) . . ?
C31 N12 Pd2 113.9(15) . . ?
N9 C22 H22A 109.5 . . ?
N9 C22 H22B 109.5 . . ?
H22A C22 H22B 109.5 . . ?
N9 C22 H22C 109.5 . . ?
H22A C22 H22C 109.5 . . ?
H22B C22 H22C 109.5 . . ?
N9 C24 H24A 109.5 . . ?
N9 C24 H24B 109.5 . . ?
H24A C24 H24B 109.5 . . ?
N9 C24 H24C 109.5 . . ?
H24A C24 H24C 109.5 . . ?
H24B C24 H24C 109.5 . . ?
C28 C27 N9 115(3) . . ?
C28 C27 H27A 108.6 . . ?
N9 C27 H27A 108.6 . . ?
C28 C27 H27B 108.6 . . ?
N9 C27 H27B 108.6 . . ?
H27A C27 H27B 107.6 . . ?
C27 C28 N12 116(3) . . ?
C27 C28 H28A 108.3 . . ?
N12 C28 H28A 108.3 . . ?
C27 C28 H28B 108.3 . . ?
N12 C28 H28B 108.3 . . ?
H28A C28 H28B 107.4 . . ?
N12 C31 H31A 109.5 . . ?
N12 C31 H31B 109.5 . . ?
H31A C31 H31B 109.5 . . ?
N12 C31 H31C 109.5 . . ?
H31A C31 H31C 109.5 . . ?
H31B C31 H31C 109.5 . . ?
N12 C33 H33A 109.5 . . ?
N12 C33 H33B 109.5 . . ?
H33A C33 H33B 109.5 . . ?
N12 C33 H33C 109.5 . . ?
H33A C33 H33C 109.5 . . ?
H33B C33 H33C 109.5 . . ?
C26 N10 C23 99(5) . . ?
C26 N10 C25 82(5) . . ?
C23 N10 C25 122(5) . . ?
C26 N10 Pd2 135(4) . . ?
C23 N10 Pd2 107(3) . . ?
C25 N10 Pd2 112(4) . . ?
C29 N11 C32 113(6) . . ?
C29 N11 C30 118(5) . . ?
C32 N11 C30 110(5) . . ?
C29 N11 Pd2 113(4) . . ?
C32 N11 Pd2 105(4) . . ?
C30 N11 Pd2 96(3) . . ?
N10 C23 H23A 109.5 . . ?
N10 C23 H23B 109.5 . . ?
H23A C23 H23B 109.5 . . ?
N10 C23 H23C 109.5 . . ?
H23A C23 H23C 109.5 . . ?
H23B C23 H23C 109.5 . . ?
N10 C25 C26 48(3) . . ?
N10 C25 H25A 109.5 . . ?
C26 C25 H25A 70.2 . . ?
N10 C25 H25B 109.5 . . ?
C26 C25 H25B 97.4 . . ?
H25A C25 H25B 109.5 . . ?
N10 C25 H25C 109.5 . . ?
C26 C25 H25C 150.9 . . ?
H25A C25 H25C 109.5 . . ?
H25B C25 H25C 109.5 . . ?
C29 C26 N10 89(6) . . ?
C29 C26 C25 122(6) . . ?
N10 C26 C25 50(3) . . ?
C29 C26 H26A 113.9 . . ?
N10 C26 H26A 113.9 . . ?
C25 C26 H26A 118.8 . . ?
C29 C26 H26B 113.9 . . ?
N10 C26 H26B 113.9 . . ?
C25 C26 H26B 66.9 . . ?
H26A C26 H26B 111.1 . . ?
C26 C29 N11 127(6) . . ?
C26 C29 H29A 105.4 . . ?
N11 C29 H29A 105.4 . . ?
C26 C29 H29B 105.4 . . ?
N11 C29 H29B 105.4 . . ?
H29A C29 H29B 106.0 . . ?
N11 C30 H30A 109.5 . . ?
N11 C30 H30B 109.5 . . ?
H30A C30 H30B 109.5 . . ?
N11 C30 H30C 109.5 . . ?
H30A C30 H30C 109.5 . . ?
H30B C30 H30C 109.5 . . ?
N11 C32 H32A 109.5 . . ?
N11 C32 H32B 109.5 . . ?
H32A C32 H32B 109.5 . . ?
N11 C32 H32C 109.5 . . ?
H32A C32 H32C 109.5 . . ?
H32B C32 H32C 109.5 . . ?
 
loop_
 _geom_torsion_atom_site_label_1
 _geom_torsion_atom_site_label_2
 _geom_torsion_atom_site_label_3
 _geom_torsion_atom_site_label_4
 _geom_torsion
 _geom_torsion_site_symmetry_1
 _geom_torsion_site_symmetry_2
 _geom_torsion_site_symmetry_3
 _geom_torsion_site_symmetry_4
 _geom_torsion_publ_flag
N43 O13 O14 O15 -29(2) . . . . ?
O13 O14 O15 O16 0(4) . . . . ?
N43 O14 O15 O16 -32(3) . . . . ?
O13 O14 O15 N43 33(3) . . . . ?
O14 O15 O16 N43 28(2) . . . . ?
O14 O13 N43 O12 -132(3) . . . . ?
O14 O13 N43 O16 102(4) . . . . ?
O14 O13 N43 O15 41(3) . . . . ?
O15 O16 N43 O13 -101(3) . . . . ?
O15 O16 N43 O12 132(2) . . . . ?
O15 O16 N43 O14 -40(3) . . . . ?
O15 O14 N43 O13 144(3) . . . . ?
O13 O14 N43 O12 78(4) . . . . ?
O15 O14 N43 O12 -139(3) . . . . ?
O13 O14 N43 O16 -112(3) . . . . ?
O15 O14 N43 O16 31(2) . . . . ?
O13 O14 N43 O15 -144(3) . . . . ?
O16 O15 N43 O13 112(3) . . . . ?
O14 O15 N43 O13 -32(3) . . . . ?
O16 O15 N43 O12 -77(3) . . . . ?
O14 O15 N43 O12 139(3) . . . . ?
O14 O15 N43 O16 -144(3) . . . . ?
O16 O15 N43 O14 144(3) . . . . ?
O34 O19 N44 O18 96(7) . . . . ?
O34 O19 N44 O17 -93(8) . . . . ?
O35 O17 N44 O18 119(11) . . . . ?
O35 O17 N44 O19 -52(12) . . . . ?
C2 N1 C3 C4 77.1(13) . . . . ?
C1 N1 C3 C4 -163.0(11) . . . . ?
Pd1 N1 C3 C4 -42.1(11) . . . . ?
C5 N2 C4 C3 81.0(14) . . . . ?
C6 N2 C4 C3 -160.2(12) . . . . ?
Pd1 N2 C4 C3 -36.9(12) . . . . ?
N1 C3 C4 N2 53.6(14) . . . . ?
C9 N3 C7 C8 -3.6(18) . . . . ?
Pd1 N3 C7 C8 173.4(11) . . . . ?
C9 N4 C8 C7 0.3(18) . . . . ?
C10 N4 C8 C7 -176.6(13) . . . . ?
N3 C7 C8 N4 2.0(18) . . . . ?
C7 N3 C9 N4 3.8(17) . . . . ?
Pd1 N3 C9 N4 -173.1(9) . . . . ?
C8 N4 C9 N3 -2.6(18) . . . . ?
C10 N4 C9 N3 174.2(12) . . . . ?
C9 N4 C10 C11 28(2) . . . . ?
C8 N4 C10 C11 -155.7(15) . . . . ?
C9 N4 C10 C15 -146.0(15) . . . . ?
C8 N4 C10 C15 30(2) . . . . ?
C15 C10 C11 C12 2(2) . . . . ?
N4 C10 C11 C12 -171.9(13) . . . . ?
C10 C11 C12 C13 -3(2) . . . . ?
C10 C11 C12 N5 178.4(14) . . . . ?
C18 N5 C12 C13 -18(2) . . . . ?
C16 N5 C12 C13 158.9(18) . . . . ?
C18 N5 C12 C11 161.1(16) . . . . ?
C16 N5 C12 C11 -23(3) . . . . ?
C11 C12 C13 C14 3(2) . . . . ?
N5 C12 C13 C14 -178.4(14) . . . . ?
C12 C13 C14 C15 -2(2) . . . . ?
C12 C13 C14 N7 178.0(14) . . . . ?
C20 N7 C14 C13 33(2) . . . . ?
C19 N7 C14 C13 -144.5(15) . . . . ?
C20 N7 C14 C15 -147.7(15) . . . . ?
C19 N7 C14 C15 35(2) . . . . ?
C13 C14 C15 C10 0(2) . . . . ?
N7 C14 C15 C10 -179.3(13) . . . . ?
C11 C10 C15 C14 0(2) . . . . ?
N4 C10 C15 C14 173.3(13) . . . . ?
C18 N5 C16 C17 1(2) . . . . ?
C12 N5 C16 C17 -176.3(17) . . . . ?
C18 N6 C17 C16 -1(2) . . . . ?
Pd2 N6 C17 C16 170.5(13) . . . . ?
N5 C16 C17 N6 0(2) . . . . ?
C17 N6 C18 N5 1(2) . . . . ?
Pd2 N6 C18 N5 -170.3(11) . . . . ?
C16 N5 C18 N6 -1(2) . . . . ?
C12 N5 C18 N6 175.6(14) . . . . ?
C20 N7 C19 C21 -2.3(16) . . . . ?
C14 N7 C19 C21 175.3(13) . . . . ?
C21 N8 C20 N7 -1.5(15) . . . . ?
Pd3 N8 C20 N7 172.8(9) . . . . ?
C19 N7 C20 N8 2.4(15) . . . . ?
C14 N7 C20 N8 -175.1(13) . . . . ?
N7 C19 C21 N8 1.4(16) . . . . ?
C20 N8 C21 C19 0.0(16) . . . . ?
Pd3 N8 C21 C19 -173.6(10) . . . . ?
C34 N13 C36 C37 146(3) . . . . ?
C35 N13 C36 C37 -92(3) . . . . ?
Pd3 N13 C36 C37 31(3) . . . . ?
N13 C36 C37 N14 -36(4) . . . . ?
C39 N14 C37 C36 141(3) . . . . ?
C38 N14 C37 C36 -93(2) . . . . ?
Pd3 N14 C37 C36 21(3) . . . . ?
C42 N18 C40 N17 -0.4(15) . . . . ?
C46 N18 C40 N17 177.2(10) . . . . ?
C41 N17 C40 N18 0.3(15) . . . . ?
Pd2 N17 C40 N18 179.5(8) . . . . ?
C40 N17 C41 C42 0.0(17) . . . . ?
Pd2 N17 C41 C42 -179.1(10) . . . . ?
N17 C41 C42 N18 -0.2(17) . . . . ?
C40 N18 C42 C41 0.4(16) . . . . ?
C46 N18 C42 C41 -177.0(13) . . . . ?
C44 N15 C43 N16 -3.3(14) . . . . ?
Pd3 N15 C43 N16 -172.4(8) . . . . ?
C45 N16 C43 N15 1.8(14) . . . . ?
C48 N16 C43 N15 -176.2(11) . . . . ?
C43 N15 C44 C45 3.5(15) . . . . ?
Pd3 N15 C44 C45 172.4(9) . . . . ?
N15 C44 C45 N16 -2.4(16) . . . . ?
C43 N16 C45 C44 0.5(15) . . . . ?
C48 N16 C45 C44 178.5(12) . . . . ?
C40 N18 C46 C47 31.7(18) . . . . ?
C42 N18 C46 C47 -151.2(13) . . . . ?
C40 N18 C46 C51 -147.5(12) . . . . ?
C42 N18 C46 C51 29.6(18) . . . . ?
C51 C46 C47 C48 6.9(19) . . . . ?
N18 C46 C47 C48 -172.2(11) . . . . ?
C45 N16 C48 C49 -24.3(19) . . . . ?
C43 N16 C48 C49 153.3(12) . . . . ?
C45 N16 C48 C47 153.2(13) . . . . ?
C43 N16 C48 C47 -29.2(18) . . . . ?
C46 C47 C48 N16 174.9(11) . . . . ?
C46 C47 C48 C49 -7.6(19) . . . . ?
N16 C48 C49 C50 -177.6(11) . . . . ?
C47 C48 C49 C50 5.0(18) . . . . ?
C52 N19 C50 C51 -161.6(13) . . . . ?
C53 N19 C50 C51 23.5(19) . . . . ?
C52 N19 C50 C49 18.4(19) . . . . ?
C53 N19 C50 C49 -156.5(13) . . . . ?
C48 C49 C50 C51 -1.8(17) . . . . ?
C48 C49 C50 N19 178.2(11) . . . . ?
N19 C50 C51 C46 -179.0(11) . . . . ?
C49 C50 C51 C46 1.1(17) . . . . ?
C47 C46 C51 C50 -3.7(18) . . . . ?
N18 C46 C51 C50 175.4(10) . . . . ?
C54 N20 C52 N19 0.1(15) . . . . ?
Pd1 N20 C52 N19 -174.0(8) 2_655 . . . ?
C53 N19 C52 N20 -0.6(16) . . . . ?
C50 N19 C52 N20 -176.2(12) . . . . ?
C52 N19 C53 C54 0.7(16) . . . . ?
C50 N19 C53 C54 176.7(12) . . . . ?
C52 N20 C54 C53 0.4(17) . . . . ?
Pd1 N20 C54 C53 174.6(10) 2_655 . . . ?
N19 C53 C54 N20 -0.7(18) . . . . ?
C57 N21 C55 C56 3(2) . . . . ?
Pd6 N21 C55 C56 176.8(14) 2_765 . . . ?
N21 C55 C56 N22 -5(3) . . . . ?
C57 N22 C56 C55 5(2) . . . . ?
C58 N22 C56 C55 178.1(17) . . . . ?
C56 N22 C57 N21 -3.1(19) . . . . ?
C58 N22 C57 N21 -176.4(13) . . . . ?
C55 N21 C57 N22 0.2(18) . . . . ?
Pd6 N21 C57 N22 -173.6(10) 2_765 . . . ?
C57 N22 C58 C59 8(2) . . . . ?
C56 N22 C58 C59 -163.4(18) . . . . ?
C57 N22 C58 C63 -176.7(13) . . . . ?
C56 N22 C58 C63 11(2) . . . . ?
N22 C58 C59 C60 178.4(12) . . . . ?
C63 C58 C59 C60 4(2) . . . . ?
C58 C59 C60 C61 -0.9(19) . . . . ?
C58 C59 C60 N23 -177.3(12) . . . . ?
C66 N23 C60 C61 -26.4(17) . . . . ?
C64 N23 C60 C61 153.4(13) . . . . ?
C66 N23 C60 C59 150.1(12) . . . . ?
C64 N23 C60 C59 -30.0(18) . . . . ?
C59 C60 C61 C62 -1.1(17) . . . . ?
N23 C60 C61 C62 175.4(11) . . . . ?
C60 C61 C62 C63 0(2) . . . . ?
C60 C61 C62 N25 -174.5(11) . . . . ?
C67 N25 C62 C63 -151.4(13) . . . . ?
C68 N25 C62 C63 27(2) . . . . ?
C67 N25 C62 C61 23.5(18) . . . . ?
C68 N25 C62 C61 -158.0(13) . . . . ?
C61 C62 C63 C58 2(2) . . . . ?
N25 C62 C63 C58 176.9(12) . . . . ?
C59 C58 C63 C62 -4(2) . . . . ?
N22 C58 C63 C62 -179.2(13) . . . . ?
C66 N23 C64 C65 -0.9(15) . . . . ?
C60 N23 C64 C65 179.2(12) . . . . ?
N23 C64 C65 N24 2.0(17) . . . . ?
C66 N24 C65 C64 -2.3(16) . . . . ?
Pd4 N24 C65 C64 171.5(10) . . . . ?
C65 N24 C66 N23 1.6(14) . . . . ?
Pd4 N24 C66 N23 -172.5(8) . . . . ?
C64 N23 C66 N24 -0.5(14) . . . . ?
C60 N23 C66 N24 179.4(10) . . . . ?
C69 N26 C67 N25 2.5(15) . . . . ?
Pd5 N26 C67 N25 177.0(8) . . . . ?
C68 N25 C67 N26 -2.3(15) . . . . ?
C62 N25 C67 N26 176.4(11) . . . . ?
C67 N25 C68 C69 1.2(16) . . . . ?
C62 N25 C68 C69 -177.5(12) . . . . ?
N25 C68 C69 N26 0.3(17) . . . . ?
C67 N26 C69 C68 -1.7(16) . . . . ?
Pd5 N26 C69 C68 -175.5(11) . . . . ?
C70 N27 C72 C73 154(2) . . . . ?
C71 N27 C72 C73 -94(2) . . . . ?
Pd4 N27 C72 C73 28(2) . . . . ?
N27 C72 C73 N28 -43(3) . . . . ?
C74 N28 C73 C72 155(2) . . . . ?
C75 N28 C73 C72 -86(2) . . . . ?
Pd4 N28 C73 C72 33(3) . . . . ?
C76 N29 C78 C79 -157.8(18) . . . . ?
C77 N29 C78 C79 82(2) . . . . ?
Pd5 N29 C78 C79 -37(2) . . . . ?
N29 C78 C79 N30 54(2) . . . . ?
C80 N30 C79 C78 -164.1(18) . . . . ?
C81 N30 C79 C78 79(2) . . . . ?
Pd5 N30 C79 C78 -42.2(19) . . . . ?
C84 N31 C82 C83 -1.9(17) . . . . ?
Pd4 N31 C82 C83 -171.4(11) . . . . ?
N31 C82 C83 N32 -1.8(18) . . . . ?
C84 N32 C83 C82 4.9(18) . . . . ?
C89 N32 C83 C82 170.8(13) . . . . ?
C82 N31 C84 N32 5.1(15) . . . . ?
Pd4 N31 C84 N32 175.4(8) . . . . ?
C83 N32 C84 N31 -6.2(16) . . . . ?
C89 N32 C84 N31 -172.4(12) . . . . ?
C87 N33 C85 C86 1(2) . . . . ?
Pd5 N33 C85 C86 169.6(12) . . . . ?
N33 C85 C86 N34 -1(2) . . . . ?
C87 N34 C86 C85 0(2) . . . . ?
C93 N34 C86 C85 -177.6(15) . . . . ?
C85 N33 C87 N34 -1.3(17) . . . . ?
Pd5 N33 C87 N34 -170.9(9) . . . . ?
C86 N34 C87 N33 1.0(18) . . . . ?
C93 N34 C87 N33 178.4(12) . . . . ?
C93 C88 C89 C90 5(2) . . . . ?
C93 C88 C89 N32 -177.6(12) . . . . ?
C84 N32 C89 C90 -157.7(14) . . . . ?
C83 N32 C89 C90 39(2) . . . . ?
C84 N32 C89 C88 24.6(19) . . . . ?
C83 N32 C89 C88 -139.0(15) . . . . ?
C88 C89 C90 C91 -3(2) . . . . ?
N32 C89 C90 C91 179.7(13) . . . . ?
C89 C90 C91 C92 0(2) . . . . ?
C89 C90 C91 N35 175.8(13) . . . . ?
C96 N35 C91 C92 34(2) . . . . ?
C94 N35 C91 C92 -155.9(15) . . . . ?
C96 N35 C91 C90 -142.7(15) . . . . ?
C94 N35 C91 C90 28(2) . . . . ?
C90 C91 C92 C93 1(2) . . . . ?
N35 C91 C92 C93 -174.9(13) . . . . ?
C91 C92 C93 C88 1(2) . . . . ?
C91 C92 C93 N34 175.6(14) . . . . ?
C89 C88 C93 C92 -4(2) . . . . ?
C89 C88 C93 N34 -178.7(12) . . . . ?
C87 N34 C93 C92 159.8(14) . . . . ?
C86 N34 C93 C92 -23(2) . . . . ?
C87 N34 C93 C88 -25(2) . . . . ?
C86 N34 C93 C88 151.5(15) . . . . ?
C96 N35 C94 C95 -0.6(16) . . . . ?
C91 N35 C94 C95 -172.4(13) . . . . ?
N35 C94 C95 N36 -1.1(17) . . . . ?
C96 N36 C95 C94 2.5(17) . . . . ?
Pd6 N36 C95 C94 171.9(10) . . . . ?
C95 N36 C96 N35 -2.8(15) . . . . ?
Pd6 N36 C96 N35 -171.5(9) . . . . ?
C94 N35 C96 N36 2.2(15) . . . . ?
C91 N35 C96 N36 173.9(12) . . . . ?
C97 N38 C99 C100 -162.7(13) . . . . ?
C98 N38 C99 C100 79.3(17) . . . . ?
Pd6 N38 C99 C100 -37.1(15) . . . . ?
N38 C99 C100 N37 53.8(18) . . . . ?
C101 N37 C100 C99 -165.7(14) . . . . ?
C102 N37 C100 C99 72.6(16) . . . . ?
Pd6 N37 C100 C99 -41.1(15) . . . . ?
C114 O1 C103 C104 176.8(17) . . . . ?
C114 O1 C103 C108 -8(3) . . . . ?
O1 C103 C104 C105 178(2) . . . . ?
C108 C103 C104 C105 2(3) . . . . ?
C103 C104 C105 C106 -4(3) . . . . ?
C104 C105 C106 C107 5(3) . . . . ?
C105 C106 C107 C108 -4(3) . . . . ?
C106 C107 C108 N39 179.5(17) . . . . ?
C106 C107 C108 C103 2(3) . . . . ?
C113 N39 C108 C107 -176.2(17) . . . . ?
C113 N39 C108 C103 1(3) . . . . ?
O1 C103 C108 C107 -177.0(19) . . . . ?
C104 C103 C108 C107 -1(3) . . . . ?
O1 C103 C108 N39 6(3) . . . . ?
C104 C103 C108 N39 -178.4(16) . . . . ?
C114 C109 C110 C111 -3(3) . . . . ?
C109 C110 C111 C112 2(4) . . . . ?
C110 C111 C112 C113 -1(3) . . . . ?
C108 N39 C113 C112 179.5(17) . . . . ?
C108 N39 C113 C114 -4(3) . . . . ?
C111 C112 C113 N39 177.7(18) . . . . ?
C111 C112 C113 C114 2(3) . . . . ?
C110 C109 C114 O1 -177.8(19) . . . . ?
C110 C109 C114 C113 4(3) . . . . ?
C103 O1 C114 C109 -174.7(19) . . . . ?
C103 O1 C114 C113 3(3) . . . . ?
N39 C113 C114 C109 -179.5(17) . . . . ?
C112 C113 C114 C109 -3(2) . . . . ?
N39 C113 C114 O1 2(3) . . . . ?
C112 C113 C114 O1 178.7(16) . . . . ?
C121 N40 C115 C120 1(2) . . . . ?
C121 N40 C115 C116 -175.3(15) . . . . ?
C120 C115 C116 C117 2(3) . . . . ?
N40 C115 C116 C117 178.5(17) . . . . ?
C115 C116 C117 C118 -1(3) . . . . ?
C116 C117 C118 C119 1(3) . . . . ?
C117 C118 C119 C120 -3(3) . . . . ?
N40 C115 C120 C119 179.2(16) . . . . ?
C116 C115 C120 C119 -5(3) . . . . ?
N40 C115 C120 O2 5(2) . . . . ?
C116 C115 C120 O2 -178.7(15) . . . . ?
C118 C119 C120 C115 5(3) . . . . ?
C118 C119 C120 O2 179.4(17) . . . . ?
C122 O2 C120 C115 -9(2) . . . . ?
C122 O2 C120 C119 176.9(15) . . . . ?
C115 N40 C121 C126 177.1(16) . . . . ?
C115 N40 C121 C122 -3(2) . . . . ?
C120 O2 C122 C123 -170.7(15) . . . . ?
C120 O2 C122 C121 6(2) . . . . ?
C126 C121 C122 O2 179.3(16) . . . . ?
N40 C121 C122 O2 -1(2) . . . . ?
C126 C121 C122 C123 -4(3) . . . . ?
N40 C121 C122 C123 176.4(15) . . . . ?
O2 C122 C123 C124 -179.6(18) . . . . ?
C121 C122 C123 C124 3(3) . . . . ?
C122 C123 C124 C125 -1(3) . . . . ?
C123 C124 C125 C126 -1(3) . . . . ?
N40 C121 C126 C125 -178.3(17) . . . . ?
C122 C121 C126 C125 2(3) . . . . ?
C124 C125 C126 C121 1(3) . . . . ?
C24 N9 C27 C28 145(3) . . . . ?
C22 N9 C27 C28 -97(4) . . . . ?
Pd2 N9 C27 C28 29(3) . . . . ?
N9 C27 C28 N12 -41(5) . . . . ?
C33 N12 C28 C27 -92(4) . . . . ?
C31 N12 C28 C27 150(3) . . . . ?
Pd2 N12 C28 C27 28(4) . . . . ?
C23 N10 C25 C26 -96(5) . . . . ?
Pd2 N10 C25 C26 136(5) . . . . ?
C23 N10 C26 C29 -103(5) . . . . ?
C25 N10 C26 C29 136(6) . . . . ?
Pd2 N10 C26 C29 23(8) . . . . ?
C23 N10 C26 C25 121(5) . . . . ?
Pd2 N10 C26 C25 -113(6) . . . . ?
N10 C26 C29 N11 -29(9) . . . . ?
C25 C26 C29 N11 10(12) . . . . ?
C32 N11 C29 C26 -91(9) . . . . ?
C30 N11 C29 C26 139(8) . . . . ?
Pd2 N11 C29 C26 28(10) . . . . ?
 
_refine_diff_density_max    3.096
_refine_diff_density_min   -2.507
_refine_diff_density_rms    0.231

_shelx_res_file
;
TITL exp_59_a.res in P-1
    bim021.res
    created by SHELXL-2018/3 at 01:11:28 on 16-Oct-2020
REM O34 4 1.029475 0.928914 0.549277 10.50000 0.22913
CELL 0.71073 19.5488 20.6052 25.6481 107.457 95.096 93.914
ZERR 1 0.0002 0.0003 0.0006 0.002 0.001 0.001
LATT 1
SFAC C H N O Pd
UNIT 240 323 91.5992 102.599 12
ISOR 0.01 0.03 C32 C33 N12 N11 C28 C29 C31 C27 C22 C24 C25 C74
ISOR 0.007 0.007 C30 C23 N21 N10
ISOR 0.03 0.05 O20 N48 O22 O21 O35 O47
ISOR 0.05 0.1 O14 O15 O13 O19 O17 N44 O18 C125 C123 C36 C94 C39
ISOR 0.01 0.2 C55 C56 C124 O16 C26
DFIX 2.04 Pd2 N9
DFIX 1.45 0.05 C29 C26 C23 N10 C25 N10
DFIX 1.4 C29 N11 N12 C28 C27 N9 N9 C24
DFIX 1.26 0.04 N44 O19
DFIX 1.25 0.05 O20 N48 O21 N48 O22 N48
L.S. 3 0 401
PLAN  135
SIZE 0.06 0.12 0.28
TEMP -173
CONF
LIST 4
MORE -1
BOND $H
fmap 2
acta
abin
OMIT -4 55
WGHT    0.135600  186.138901
BASF   0.37035
FVAR       0.21232   0.79999   0.53667   0.75158
PD1   5    0.406775   -0.370507    0.111791    11.00000    0.02775    0.01624 =
         0.03998    0.01195    0.00533    0.00389
PD2   5    0.426815    0.231643    0.327012    11.00000    0.04911    0.02920 =
         0.05825    0.00289    0.03172    0.00075
PD3   5    0.851401    0.160704    0.231155    11.00000    0.02057    0.01932 =
         0.04239    0.01133    0.00181   -0.00191
PD4   5    0.710540    0.510106    0.230955    11.00000    0.02461    0.02030 =
         0.04282    0.00762    0.00894    0.00262
PD5   5    1.151687    0.525967    0.341465    11.00000    0.02890    0.03350 =
         0.04299    0.01222   -0.00473   -0.00586
PD6   5    1.116227    0.949807    0.108928    11.00000    0.03910    0.01562 =
         0.03663    0.00564   -0.00152    0.00677
O1    4    0.417370    0.098588    0.051905    11.00000    0.15456    0.04673 =
         0.08081    0.02538    0.02686   -0.00928
O2    4    1.098484    0.439105    0.063033    11.00000    0.06034    0.02726 =
         0.06960    0.00893    0.01196    0.01151
O3    4    1.249118    0.213430    0.320412    11.00000    0.12385    0.28240 =
         0.22882    0.17993   -0.10444   -0.10535
O4    4    1.212790    0.241640    0.247992    11.00000    0.05942    0.17725 =
         0.12976    0.04636    0.03778   -0.00406
O5    4    1.135980    0.224255    0.294999    11.00000    0.09346    0.10015 =
         0.20800   -0.02790    0.05158   -0.03467
O6    4    0.968072    0.497739    0.339222    11.00000    0.05003    0.10877 =
         0.08028    0.04770   -0.00370    0.02411
O7    4    0.939343    0.518204    0.264146    11.00000    0.04103    0.02513 =
         0.03523    0.00833    0.00371   -0.00090
O8    4    0.861553    0.502305    0.313570    11.00000    0.02569    0.13228 =
         0.08629    0.05159    0.00656    0.00993
O9    4    0.605435    0.520021    0.078274    11.00000    0.03336    0.10198 =
         0.08126    0.02772    0.00685   -0.01055
O10   4    0.584462    0.474337    0.141007    11.00000    0.05648    0.24148 =
         0.11844    0.09944    0.00344    0.05713
O11   4    0.509723    0.527673    0.112230    11.00000    0.04688    0.02116 =
         0.18306    0.01698    0.03067    0.01363
O12   4    0.923208    0.039180    0.091077    11.00000    0.04709    0.11747 =
         0.08969    0.00491    0.02854   -0.02880
O13   4    1.020988    0.062308    0.120418    31.00000    0.03311    0.05767 =
         0.18728    0.06922    0.02172    0.00360
O14   4    1.010092    0.097658    0.158376   -31.00000    0.12896    0.09395 =
         0.06908    0.04419   -0.04539    0.03457
O15   4    0.965608    0.151545    0.141006    31.00000    0.07241    0.03847 =
         0.08807    0.01775    0.01329    0.03957
O16   4    0.960269    0.134172    0.094991   -31.00000    0.04546    0.04766 =
         0.04824    0.03235    0.01483    0.02778
O17   4    0.814302   -0.103547    0.250466    21.00000    0.06035    0.21661 =
         0.16983    0.06178    0.00490   -0.01380
O18   4    0.773784   -0.183923    0.173718    11.00000    0.03984    0.04684 =
         0.07730    0.01663    0.00546    0.01456
O19   4    0.745715   -0.202420    0.248626    21.00000    0.07489    0.25313 =
         0.18456    0.03200    0.01296   -0.06063
O20   4    0.420598    0.536071    0.323219    11.00000    0.16637    0.22264 =
         0.30489    0.17609   -0.02256    0.01376
O21   4    0.337565    0.552468    0.388064    11.00000    0.18230    0.14255 =
         0.28027    0.05910    0.06011   -0.00885
O22   4    0.314299    0.527106    0.299573    11.00000    0.10272    0.19677 =
         0.15101    0.06554   -0.03386   -0.02494
O23   4    0.291098    0.387916    0.142842    11.00000    0.07375    0.08471 =
         0.18081    0.00188    0.08381    0.00429
O24   4    0.399216    0.387305    0.131630    11.00000    0.07972    0.10855 =
         0.18703    0.10536    0.09682    0.05152
O25   4    0.323916    0.306501    0.081075    11.00000    0.13236    0.07575 =
         0.10241    0.01044   -0.03165    0.02350
O26   4    0.715816    0.236158    0.311461    11.00000    0.06047    0.07431 =
         0.05586    0.00921   -0.00182   -0.01648
O27   4    0.626566    0.178661    0.258061    11.00000    0.03163    0.03536 =
         0.04503    0.01068    0.00089    0.00131
O28   4    0.613259    0.260921    0.330424    11.00000    0.06917    0.14018 =
         0.07281   -0.05386   -0.00966    0.03245
O29   4    0.374925   -0.155438    0.302740    11.00000    0.13349    0.07586 =
         0.10435    0.00693    0.01077   -0.01046
O30   4    0.500722   -0.212264    0.304391    11.00000    0.11510    0.16089 =
         0.05579   -0.00422    0.01435   -0.04010
O31   4    0.393932   -0.020912    0.373048    11.00000    0.16044    0.08002 =
         0.18974   -0.00980    0.02705   -0.01927
O32   4    0.264271    0.013180    0.342317    11.00000    0.08395    0.14245 =
         0.11903    0.06181    0.01276   -0.03710
O33   4    0.534308    0.038159    0.391877    11.00000    0.17400    0.11136 =
         0.14744    0.05441    0.02342    0.01077
O34   4    0.751312   -0.242625    0.273078   -21.00000    0.03189
O35   4    0.817596   -0.054789    0.279291   -21.00000    0.04535
O36   4    1.058938   -0.054009    0.306737    11.00000    0.12852    0.12731 =
         0.08767    0.04004    0.00321    0.00886
O37   4    1.071663    0.081270    0.371826    11.00000    0.27776    0.09273 =
         0.19303    0.06943   -0.00430    0.04074
O38   4    0.545805    0.102491    0.499697    11.00000    0.17514    0.10523 =
         0.16202    0.05971   -0.02845   -0.02827
O39   4    0.637540    0.024182    0.529852    11.00000    0.24546    0.18000 =
         0.12638    0.00525    0.04046   -0.06460
O40   4    0.767821    0.072556    0.523576    11.00000    0.16471    0.33306 =
         0.12086   -0.01656    0.03138   -0.07459
O41   4    0.816292    0.174399    0.619270    11.00000    0.09294    0.13225 =
         0.16312    0.03533    0.00329   -0.00725
O42   4    0.692161    0.234996    0.640251    11.00000    0.07661    0.13289 =
         0.13552    0.05044    0.00304   -0.02882
O43   4    0.616235    0.231607    0.545126    11.00000    0.15173    0.10714 =
         0.21348    0.09222   -0.09439   -0.07895
O44   4    1.006953    0.294665    0.453904    11.00000    0.28342    0.21578 =
         0.16512    0.04389    0.10067    0.06654
O45   4    0.415963    0.104566    0.537368    11.00000    0.21331    0.21051 =
         0.14930   -0.00472    0.08486   -0.05013
O46   4    0.648280    0.103887    0.362397    11.00000    0.28939    0.14604 =
         0.10848    0.06623   -0.02958   -0.07421
O47   4    0.927954    0.475186    0.439935    11.00000    0.45233    0.36546 =
         0.23861    0.04617    0.25103   -0.08408
O48   4    0.450422    0.440665    0.239857    11.00000    0.10538    0.09497 =
         0.18239    0.08462    0.03046    0.04301
O50   4    1.114907    0.218679    0.162548    11.00000    0.06818    0.09483 =
         0.20860    0.09515   -0.04420   -0.00627
O51   4    1.206755    0.215094    0.093125    11.00000    0.21700    0.17251 =
         0.18262    0.05785    0.01870   -0.10548
O52   4    0.932879    0.674798    0.355451    11.00000    0.15250    0.10782 =
         0.06641    0.00637    0.03342    0.02118
O53   4    0.857225    0.773190    0.333298    21.00000    0.12283    0.24064 =
         0.04490   -0.04287   -0.00706    0.08300
O54   4    1.059176    0.769290    0.395362    11.00000    0.14123    0.10004 =
         0.10585    0.04116    0.02735   -0.00704
O55   4    1.064555    0.800915    0.508581    11.00000    0.11626    0.10636 =
         0.11927    0.00298   -0.00386    0.03480
O56   4    1.177103    0.893838    0.303721    11.00000    0.08250    0.06955 =
         0.14935    0.01939    0.02934   -0.01466
O57   4    0.853147    0.294157   -0.120942    10.50000    0.61392    0.06825 =
         0.13611    0.02434   -0.03016   -0.00091
N1    3    0.330022   -0.449140    0.070911    11.00000    0.03848    0.00726 =
         0.05482    0.00619   -0.00389   -0.00443
N2    3    0.374830   -0.381354    0.182024    11.00000    0.03391    0.02661 =
         0.05088    0.01764    0.01039    0.00161
N3    3    0.483149   -0.296382    0.152288    11.00000    0.03332    0.02184 =
         0.04854    0.01793    0.00860    0.00004
N4    3    0.542654   -0.198877    0.189221    11.00000    0.03159    0.01298 =
         0.04990    0.01051    0.01233    0.00035
N5    3    0.477261    0.033727    0.262549    11.00000    0.02776    0.03456 =
         0.05872    0.00029    0.02110   -0.00859
N6    3    0.433162    0.129836    0.299260    11.00000    0.03482    0.01888 =
         0.05796    0.01442    0.02125    0.00261
N7    3    0.701652    0.000245    0.202124    11.00000    0.01516    0.02881 =
         0.05573    0.00651    0.00589   -0.01527
N8    3    0.791172    0.070306    0.205410    11.00000    0.02287    0.01138 =
         0.04780    0.00867    0.01076   -0.00041
N13   3    0.912508    0.133060    0.288118    11.00000    0.03500    0.02574 =
         0.05389    0.01698    0.00873    0.00767
N14   3    0.910435    0.253718    0.260597    11.00000    0.03562    0.02796 =
         0.07505    0.01891   -0.00005    0.00287
N15   3    0.793306    0.186960    0.172349    11.00000    0.03118    0.02092 =
         0.04714    0.01664    0.00993   -0.00487
N16   3    0.702022    0.210023    0.125874    11.00000    0.02287    0.02439 =
         0.03393    0.01181    0.00099   -0.00436
N17   3    0.426603    0.232223    0.247901    11.00000    0.03215    0.01766 =
         0.06043    0.01552    0.02386    0.00724
N18   3    0.469395    0.234668    0.173364    11.00000    0.02607    0.02040 =
         0.04767    0.00874    0.01312    0.00160
N19   3    0.548048    0.318778    0.027533    11.00000    0.02574    0.02581 =
         0.04157    0.01227    0.00835    0.01107
N20   3    0.562491    0.358755   -0.041731    11.00000    0.03436    0.02232 =
         0.03815    0.01138   -0.00358   -0.00284
N21   3    0.936750    0.116743   -0.041693    11.00000    0.04644    0.01958 =
         0.04516    0.00700   -0.00265    0.01928
N22   3    0.969525    0.211669    0.028259    11.00000    0.03977    0.02467 =
         0.04283   -0.00044   -0.01261    0.01066
N23   3    0.834297    0.388533    0.126876    11.00000    0.01255    0.01903 =
         0.04521    0.00902   -0.00038    0.00060
N24   3    0.754736    0.443658    0.170828    11.00000    0.01328    0.02726 =
         0.05128    0.01076    0.00901    0.00204
N25   3    1.078246    0.399598    0.184402    11.00000    0.02900    0.01983 =
         0.05216    0.01631    0.00510    0.00970
N26   3    1.136182    0.460342    0.263563    11.00000    0.02993    0.03774 =
         0.04086    0.01295   -0.00124   -0.00986
N27   3    0.666082    0.437360    0.260592    11.00000    0.04447    0.04421 =
         0.06273    0.01465    0.02210    0.00626
N28   3    0.666719    0.579757    0.289512    11.00000    0.02918    0.02995 =
         0.06417    0.00790    0.01976    0.00149
N29   3    1.157209    0.448522    0.376841    11.00000    0.03872    0.04374 =
         0.08244    0.03365   -0.02172    0.00287
N30   3    1.163915    0.590507    0.419970    11.00000    0.05518    0.03543 =
         0.03772    0.01133    0.00596   -0.00235
N31   3    0.760340    0.583695    0.207197    11.00000    0.01355    0.01431 =
         0.07112    0.01584    0.00556    0.00408
N32   3    0.844541    0.655909    0.203436    11.00000    0.02270    0.01470 =
         0.05591    0.00679   -0.01128   -0.00679
N33   3    1.141164    0.603309    0.308313    11.00000    0.02674    0.02766 =
         0.03783    0.01002   -0.00341   -0.01024
N34   3    1.088824    0.667041    0.267437    11.00000    0.02990    0.03148 =
         0.03924    0.01095   -0.00543   -0.00691
N35   3    1.003621    0.839573    0.190570    11.00000    0.03439    0.01570 =
         0.05516    0.00965    0.00860   -0.00273
N36   3    1.054364    0.908938    0.152349    11.00000    0.03883    0.01706 =
         0.04004    0.00795   -0.00405   -0.00289
N37   3    1.171455    1.012810    0.179112    11.00000    0.05121    0.02566 =
         0.03866    0.00413    0.00455   -0.00569
N38   3    1.178510    0.996222    0.067583    11.00000    0.09584    0.03463 =
         0.03246    0.01851    0.00271    0.00097
N39   3    0.512724    0.130829   -0.014776    11.00000    0.07281    0.04259 =
         0.07795    0.00993    0.01006    0.02809
AFIX  43
H39   2    0.542108    0.143556   -0.034777    11.00000   -1.20000
AFIX   0
N40   3    0.987736    0.365492   -0.012717    11.00000    0.04491    0.05471 =
         0.05769    0.02103    0.01390    0.00424
AFIX  43
H40A  2    0.952278    0.341332   -0.035408    11.00000   -1.20000
AFIX   0
N41   3    1.200435    0.229846    0.293385    11.00000    0.09715    0.06026 =
         0.08387    0.01222    0.01376   -0.02240
N42   3    0.923394    0.507099    0.305779    11.00000    0.03694    0.02972 =
         0.05913    0.01047    0.00238    0.00922
N43   3    0.967696    0.086398    0.115756    11.00000    0.05070    0.04144 =
         0.05962    0.02451    0.01548    0.01277
N44   3    0.778311   -0.169640    0.217714    21.00000    0.04443    0.12173 =
         0.08657    0.02380    0.00322   -0.00513
N45   3    0.653654    0.226348    0.300590    11.00000    0.05020    0.04930 =
         0.05340    0.01754    0.02461    0.02040
N46   3    0.568290    0.508166    0.111886    11.00000    0.03162    0.03657 =
         0.03486   -0.00452   -0.01379    0.01611
N47   3    0.336617    0.360427    0.120148    11.00000    0.07160    0.04311 =
         0.08449    0.01501    0.00275    0.01524
N48   3    0.349265    0.549833    0.337698    11.00000    0.10628    0.12096 =
         0.08472    0.02929    0.04261    0.00554
C1    1    0.286257   -0.434798    0.025301    11.00000    0.01637    0.06372 =
         0.06473    0.02559    0.00267    0.00211
AFIX 137
H1A   2    0.271527   -0.388733    0.038525    11.00000   -1.50000
H1B   2    0.245554   -0.468389    0.013301    10.50000   -1.50000
H1C   2    0.313107   -0.437907   -0.005709    11.00000   -1.50000
AFIX   0
C2    1    0.360952   -0.513392    0.049082    11.00000    0.04285    0.03045 =
         0.05154    0.00611    0.00828   -0.00116
AFIX 137
H2A   2    0.390011   -0.509317    0.020770    11.00000   -1.50000
H2B   2    0.324296   -0.550838    0.032938    11.00000   -1.50000
H2C   2    0.389189   -0.522898    0.078971    11.00000   -1.50000
AFIX   0
C3    1    0.283376   -0.452799    0.113918    11.00000    0.02616    0.02128 =
         0.07088    0.00827    0.01486    0.00110
AFIX  23
H3A   2    0.254273   -0.497077    0.101557    11.00000   -1.20000
H3B   2    0.252581   -0.415712    0.119122    11.00000   -1.20000
AFIX   0
C4    1    0.326599   -0.445649    0.168244    11.00000    0.04118    0.02316 =
         0.06345    0.01950    0.01708   -0.00070
AFIX  23
H4A   2    0.296366   -0.442825    0.197675    11.00000   -1.20000
H4B   2    0.353154   -0.485693    0.164641    11.00000   -1.20000
AFIX   0
C5    1    0.335512   -0.322251    0.207482    11.00000    0.04705    0.03432 =
         0.06122    0.01434    0.02202    0.00068
AFIX 137
H5A   2    0.366314   -0.279732    0.217933    11.00000   -1.50000
H5B   2    0.317271   -0.328338    0.240268    11.00000   -1.50000
H5C   2    0.297208   -0.319985    0.180916    11.00000   -1.50000
AFIX   0
C6    1    0.432986   -0.387563    0.222979    11.00000    0.04859    0.06340 =
         0.05958    0.04561    0.01147    0.00833
AFIX 137
H6A   2    0.466366   -0.416179    0.203316    11.00000   -1.50000
H6B   2    0.414148   -0.408502    0.248965    11.00000   -1.50000
H6C   2    0.456019   -0.342018    0.243119    11.00000   -1.50000
AFIX   0
C7    1    0.550614   -0.308170    0.162758    11.00000    0.03884    0.01600 =
         0.07254    0.02535   -0.00384   -0.00104
AFIX  43
H7    2    0.567800   -0.351639    0.155699    11.00000   -1.20000
AFIX   0
C8    1    0.589099   -0.245152    0.185494    11.00000    0.02075    0.03415 =
         0.07886    0.02449    0.00109   -0.00552
AFIX  43
H8    2    0.637481   -0.236497    0.196098    11.00000   -1.20000
AFIX   0
C9    1    0.479163   -0.230464    0.170418    11.00000    0.01754    0.02451 =
         0.06473    0.01121    0.00415   -0.00191
AFIX  43
H9    2    0.437958   -0.208569    0.170271    11.00000   -1.20000
AFIX   0
C10   1    0.560144   -0.125159    0.208195    11.00000    0.02517    0.01523 =
         0.05416    0.01327    0.00996    0.00050
C11   1    0.510759   -0.082799    0.230162    11.00000    0.02340    0.02528 =
         0.04912    0.01123    0.00178   -0.00109
AFIX  43
H11   2    0.467828   -0.100761    0.237412    11.00000   -1.20000
AFIX   0
C12   1    0.526890   -0.013304    0.241005    11.00000    0.03247    0.02326 =
         0.05557    0.01977    0.01315    0.00623
C13   1    0.589840    0.014567    0.233354    11.00000    0.04226    0.02515 =
         0.05651    0.00235    0.00869   -0.02177
AFIX  43
H13   2    0.600337    0.062671    0.242821    11.00000   -1.20000
AFIX   0
C14   1    0.636970   -0.029579    0.211553    11.00000    0.02272    0.02482 =
         0.05620    0.01250    0.01426    0.00531
C15   1    0.624458   -0.100041    0.198427    11.00000    0.02848    0.02477 =
         0.05171    0.01793    0.01313    0.00095
AFIX  43
H15   2    0.657829   -0.129679    0.183581    11.00000   -1.20000
AFIX   0
C16   1    0.406065    0.017637    0.257638    11.00000    0.04290    0.04597 =
         0.07996   -0.00942    0.01125    0.00244
AFIX  43
H16   2    0.381179   -0.026164    0.241542    11.00000   -1.20000
AFIX   0
C17   1    0.379150    0.078815    0.281114    11.00000    0.02259    0.04253 =
         0.10722    0.00323    0.02114    0.00995
AFIX  43
H17   2    0.331727    0.084630    0.284185    11.00000   -1.20000
AFIX   0
C18   1    0.491678    0.101103    0.288261    11.00000    0.02426    0.03617 =
         0.05654    0.00454    0.01128   -0.00777
AFIX  43
H18   2    0.536673    0.124762    0.297268    11.00000   -1.20000
AFIX   0
C19   1    0.737107   -0.030600    0.157377    11.00000    0.02908    0.01701 =
         0.06141    0.00318    0.01002    0.00582
AFIX  43
H19   2    0.725292   -0.074128    0.130645    11.00000   -1.20000
AFIX   0
C20   1    0.736781    0.060053    0.230618    11.00000    0.02140    0.02203 =
         0.03182    0.01438    0.00672   -0.00335
AFIX  43
H20   2    0.724826    0.090477    0.263667    11.00000   -1.20000
AFIX   0
C21   1    0.791772    0.014906    0.160409    11.00000    0.02823    0.01786 =
         0.04638    0.00430    0.01857    0.00336
AFIX  43
H21   2    0.825238    0.009070    0.135120    11.00000   -1.20000
AFIX   0
C34   1    0.943571    0.070439    0.260469    11.00000    0.10548    0.11526 =
         0.11401    0.00651   -0.04343    0.07374
AFIX 137
H34A  2    0.913081    0.030294    0.259676    11.00000   -1.50000
H34B  2    0.988470    0.070010    0.280603    11.00000   -1.50000
H34C  2    0.949823    0.069365    0.222739    11.00000   -1.50000
AFIX   0
C35   1    0.873704    0.127415    0.334053    11.00000    0.06082    0.16735 =
         0.07017    0.06683    0.00009    0.01648
AFIX 137
H35A  2    0.842553    0.085052    0.321858    11.00000   -1.50000
H35B  2    0.846727    0.166644    0.345379    11.00000   -1.50000
H35C  2    0.906228    0.126826    0.365231    11.00000   -1.50000
AFIX   0
C36   1    0.972083    0.184132    0.306475    11.00000    0.08719    0.04204 =
         0.17024    0.04785   -0.06125   -0.00902
AFIX  23
H36A  2    0.989720    0.186850    0.344544    11.00000   -1.20000
H36B  2    1.008929    0.168589    0.282886    11.00000   -1.20000
AFIX   0
C37   1    0.959502    0.247538    0.305476    11.00000    0.04747    0.04053 =
         0.07928    0.02035   -0.02759   -0.01231
AFIX  23
H37A  2    1.004115    0.272575    0.304311    11.00000   -1.20000
H37B  2    0.942421    0.271414    0.340725    11.00000   -1.20000
AFIX   0
C38   1    0.958637    0.260444    0.216382    11.00000    0.01553    0.05626 =
         0.19641    0.07478    0.01438    0.00479
AFIX 137
H38A  2    0.994139    0.228690    0.214333    11.00000   -1.50000
H38B  2    0.980738    0.307365    0.226753    11.00000   -1.50000
H38C  2    0.931154    0.249482    0.180430    11.00000   -1.50000
AFIX   0
C39   1    0.868572    0.307125    0.279400    11.00000    0.08821    0.03209 =
         0.24047   -0.04163   -0.08564    0.01314
AFIX 137
H39A  2    0.859950    0.329498    0.251032    11.00000   -1.50000
H39B  2    0.892105    0.340580    0.313034    11.00000   -1.50000
H39C  2    0.824563    0.288418    0.287205    11.00000   -1.50000
AFIX   0
C40   1    0.484315    0.235736    0.223672    11.00000    0.02620    0.02549 =
         0.05920    0.01344    0.00932    0.01113
AFIX  43
H40   2    0.529836    0.238612    0.241158    11.00000   -1.20000
AFIX   0
C41   1    0.371868    0.228375    0.206626    11.00000    0.03494    0.05722 =
         0.07747    0.03777    0.02202    0.01040
AFIX  43
H41   2    0.324116    0.225328    0.210975    11.00000   -1.20000
AFIX   0
C42   1    0.398112    0.229716    0.160837    11.00000    0.02232    0.04030 =
         0.09123    0.04122    0.00451    0.01438
AFIX  43
H42   2    0.373373    0.227712    0.126700    11.00000   -1.20000
AFIX   0
C43   1    0.729874    0.203330    0.174937    11.00000    0.02910    0.02366 =
         0.04724    0.01050   -0.00128   -0.00426
AFIX  43
H43   2    0.706161    0.209752    0.206597    11.00000   -1.20000
AFIX   0
C44   1    0.807360    0.178602    0.117632    11.00000    0.03088    0.05457 =
         0.05250    0.02214    0.00454   -0.02521
AFIX  43
H44   2    0.848520    0.164317    0.102576    11.00000   -1.20000
AFIX   0
C45   1    0.751287    0.194724    0.090553    11.00000    0.03078    0.04864 =
         0.03832    0.02166    0.00172    0.01139
AFIX  43
H45   2    0.747029    0.195276    0.053506    11.00000   -1.20000
AFIX   0
C46   1    0.521589    0.240854    0.138989    11.00000    0.03104    0.01550 =
         0.04100    0.00904    0.00809   -0.00298
C47   1    0.582916    0.216407    0.145602    11.00000    0.03479    0.02417 =
         0.02924    0.01092    0.00527    0.00382
AFIX  43
H47   2    0.589979    0.189991    0.169907    11.00000   -1.20000
AFIX   0
C48   1    0.637115    0.230702    0.115635    11.00000    0.03723    0.03203 =
         0.02602    0.01405   -0.00171    0.00182
C49   1    0.625108    0.262432    0.075054    11.00000    0.02212    0.01483 =
         0.04463    0.00809    0.00635    0.01054
AFIX  43
H49   2    0.660070    0.268769    0.053071    11.00000   -1.20000
AFIX   0
C50   1    0.558743    0.284930    0.067768    11.00000    0.01768    0.01631 =
         0.03539    0.00686    0.00137    0.00421
C51   1    0.506624    0.274355    0.098505    11.00000    0.03285    0.01280 =
         0.04170    0.00463    0.00107    0.01188
AFIX  43
H51   2    0.462276    0.288940    0.092830    11.00000   -1.20000
AFIX   0
C52   1    0.585026    0.318845   -0.015427    11.00000    0.02950    0.01954 =
         0.05528    0.01456    0.01392    0.00402
AFIX  43
H52   2    0.622774    0.292568   -0.024669    11.00000   -1.20000
AFIX   0
C53   1    0.497838    0.364541    0.027146    11.00000    0.05290    0.03840 =
         0.04627    0.01925    0.01609    0.01135
AFIX  43
H53   2    0.463755    0.377202    0.051515    11.00000   -1.20000
AFIX   0
C54   1    0.509934    0.386007   -0.016246    11.00000    0.04248    0.03030 =
         0.05155    0.02823    0.01006    0.02445
AFIX  43
H54   2    0.483563    0.417487   -0.027550    11.00000   -1.20000
AFIX   0
C55   1    1.006282    0.112623   -0.020729    11.00000    0.04838    0.06256 =
         0.07580    0.00410   -0.02648    0.04193
AFIX  43
H55   2    1.034914    0.077428   -0.034676    11.00000   -1.20000
AFIX   0
C56   1    1.022715    0.170189    0.023686    11.00000    0.06510    0.05486 =
         0.07085   -0.00781   -0.01791    0.03503
AFIX  43
H56   2    1.064511    0.180087    0.047760    11.00000   -1.20000
AFIX   0
C57   1    0.918255    0.176798   -0.010591    11.00000    0.02953    0.01560 =
         0.03631    0.00471   -0.00107   -0.00111
AFIX  43
H57   2    0.874325    0.192562   -0.015526    11.00000   -1.20000
AFIX   0
C58   1    0.964888    0.274439    0.069001    11.00000    0.03657    0.01283 =
         0.03506    0.00100   -0.00298   -0.00001
C59   1    0.904147    0.300053    0.075828    11.00000    0.03333    0.02178 =
         0.02634   -0.00098   -0.00420   -0.00993
AFIX  43
H59   2    0.863860    0.276558    0.052529    11.00000   -1.20000
AFIX   0
C60   1    0.899721    0.361971    0.117600    11.00000    0.01673    0.02477 =
         0.04013    0.01907    0.00534    0.01021
C61   1    0.957697    0.396250    0.152266    11.00000    0.02184    0.01443 =
         0.03033    0.00424    0.00774    0.00418
AFIX  43
H61   2    0.955603    0.438342    0.180118    11.00000   -1.20000
AFIX   0
C62   1    1.020089    0.366050    0.144510    11.00000    0.01999    0.01972 =
         0.05437    0.01786   -0.00149    0.00554
C63   1    1.025853    0.306280    0.105318    11.00000    0.01201    0.02857 =
         0.04500    0.00167   -0.00432    0.00286
AFIX  43
H63   2    1.068359    0.286452    0.102104    11.00000   -1.20000
AFIX   0
C64   1    0.776717    0.380615    0.088727    11.00000    0.02106    0.05131 =
         0.03762    0.01108    0.00574    0.00911
AFIX  43
H64   2    0.772183    0.356726    0.050453    11.00000   -1.20000
AFIX   0
C65   1    0.729456    0.413661    0.117362    11.00000    0.01470    0.03347 =
         0.05358    0.00727   -0.00704    0.01233
AFIX  43
H65   2    0.683829    0.415973    0.102315    11.00000   -1.20000
AFIX   0
C66   1    0.817577    0.427239    0.176272    11.00000    0.02182    0.03076 =
         0.02791    0.01081   -0.00123    0.00000
AFIX  43
H66   2    0.847361    0.440373    0.209823    11.00000   -1.20000
AFIX   0
C67   1    1.074724    0.440172    0.235670    11.00000    0.02982    0.02239 =
         0.04011    0.01102    0.00744   -0.00007
AFIX  43
H67   2    1.032801    0.452847    0.250129    11.00000   -1.20000
AFIX   0
C68   1    1.147893    0.396191    0.179185    11.00000    0.02998    0.02827 =
         0.05551    0.00306    0.01286    0.00212
AFIX  43
H68   2    1.167329    0.371874    0.147218    11.00000   -1.20000
AFIX   0
C69   1    1.182331    0.432792    0.226596    11.00000    0.02463    0.03525 =
         0.06449    0.01155    0.00779    0.00685
AFIX  43
H69   2    1.231188    0.439357    0.234342    11.00000   -1.20000
AFIX   0
C70   1    0.713083    0.390338    0.273949    11.00000    0.08512    0.04703 =
         0.13927    0.05676    0.03280    0.03046
AFIX 137
H70A  2    0.729645    0.362555    0.240179    11.00000   -1.50000
H70B  2    0.688449    0.360387    0.290929    11.00000   -1.50000
H70C  2    0.752458    0.416756    0.299636    11.00000   -1.50000
AFIX   0
C71   1    0.613371    0.389421    0.219483    11.00000    0.11202    0.03108 =
         0.07969    0.00696    0.03315   -0.01568
AFIX 137
H71A  2    0.572234    0.412804    0.215142    11.00000   -1.50000
H71B  2    0.600962    0.350126    0.231997    11.00000   -1.50000
H71C  2    0.632030    0.373605    0.184100    11.00000   -1.50000
AFIX   0
C72   1    0.635141    0.473320    0.308945    11.00000    0.07587    0.04270 =
         0.05380    0.01092    0.02825   -0.00651
AFIX  23
H72A  2    0.594499    0.444043    0.312280    11.00000   -1.20000
H72B  2    0.668794    0.479817    0.341734    11.00000   -1.20000
AFIX   0
C73   1    0.613745    0.538342    0.309639    11.00000    0.11862    0.04620 =
         0.14931    0.04051    0.09731    0.03784
AFIX  23
H73A  2    0.606138    0.564202    0.347619    11.00000   -1.20000
H73B  2    0.569345    0.531578    0.285984    11.00000   -1.20000
AFIX   0
C74   1    0.629793    0.627875    0.268624    11.00000    0.08321    0.08221 =
         0.12761    0.05138    0.05071    0.07149
AFIX 137
H74A  2    0.591532    0.602794    0.241060    11.00000   -1.50000
H74B  2    0.661490    0.652294    0.251744    11.00000   -1.50000
H74C  2    0.611611    0.660779    0.299072    11.00000   -1.50000
AFIX   0
C75   1    0.719007    0.617964    0.335746    11.00000    0.04912    0.13340 =
         0.06758   -0.03550    0.00716   -0.00167
AFIX 137
H75A  2    0.744070    0.585645    0.349410    11.00000   -1.50000
H75B  2    0.696096    0.646916    0.365422    11.00000   -1.50000
H75C  2    0.751519    0.646660    0.323056    11.00000   -1.50000
AFIX   0
C76   1    1.099701    0.396655    0.357156    11.00000    0.05386    0.05726 =
         0.09304    0.05313   -0.00062    0.00784
AFIX 137
H76A  2    1.056679    0.418404    0.356917    11.00000   -1.50000
H76B  2    1.098442    0.367901    0.381409    11.00000   -1.50000
H76C  2    1.104834    0.368349    0.319741    11.00000   -1.50000
AFIX   0
C77   1    1.221306    0.416454    0.367998    11.00000    0.04061    0.05341 =
         0.13983    0.05534    0.02119    0.02361
AFIX 137
H77A  2    1.223839    0.397158    0.328421    11.00000   -1.50000
H77B  2    1.222388    0.379917    0.385162    11.00000   -1.50000
H77C  2    1.260713    0.450763    0.384476    11.00000   -1.50000
AFIX   0
C78   1    1.156868    0.483322    0.435935    11.00000    0.10169    0.09204 =
         0.05987    0.03375   -0.02445   -0.00684
AFIX  23
H78A  2    1.108368    0.487165    0.443766    11.00000   -1.20000
H78B  2    1.177132    0.454464    0.456736    11.00000   -1.20000
AFIX   0
C79   1    1.193815    0.550371    0.455907    11.00000    0.07579    0.06795 =
         0.04649    0.01642   -0.00327    0.00315
AFIX  23
H79A  2    1.243754    0.547604    0.452966    11.00000   -1.20000
H79B  2    1.187444    0.572516    0.494902    11.00000   -1.20000
AFIX   0
C80   1    1.213842    0.651571    0.429048    11.00000    0.08354    0.04883 =
         0.04788    0.00730   -0.01913   -0.03195
AFIX 137
H80A  2    1.260364    0.637275    0.424847    11.00000   -1.50000
H80B  2    1.212964    0.682759    0.466255    11.00000   -1.50000
H80C  2    1.201140    0.674968    0.402032    11.00000   -1.50000
AFIX   0
C81   1    1.096495    0.615734    0.435131    11.00000    0.07026    0.10016 =
         0.03968    0.02468    0.00920    0.01566
AFIX 137
H81A  2    1.084056    0.647942    0.415313    11.00000   -1.50000
H81B  2    1.100344    0.638851    0.474843    11.00000   -1.50000
H81C  2    1.060759    0.576993    0.425203    11.00000   -1.50000
AFIX   0
C82   1    0.744580    0.603679    0.162196    11.00000    0.03865    0.03489 =
         0.04419    0.01298    0.00308   -0.00752
AFIX  43
H82   2    0.703587    0.589320    0.137232    11.00000   -1.20000
AFIX   0
C83   1    0.797580    0.647730    0.159097    11.00000    0.04529    0.03732 =
         0.06038    0.03150   -0.02113   -0.01233
AFIX  43
H83   2    0.801220    0.668929    0.131146    11.00000   -1.20000
AFIX   0
C84   1    0.822470    0.613057    0.230122    11.00000    0.03133    0.02238 =
         0.05129    0.00997    0.00080    0.00845
AFIX  43
H84   2    0.847542    0.605060    0.260694    11.00000   -1.20000
AFIX   0
C85   1    1.187855    0.636081    0.285645    11.00000    0.01919    0.06196 =
         0.07850    0.03764    0.00457   -0.00326
AFIX  43
H85   2    1.235882    0.631085    0.287564    11.00000   -1.20000
AFIX   0
C86   1    1.157232    0.675380    0.260878    11.00000    0.03316    0.04667 =
         0.09178    0.03974    0.01480   -0.00963
AFIX  43
H86   2    1.178177    0.703656    0.242309    11.00000   -1.20000
AFIX   0
C87   1    1.080777    0.622194    0.296121    11.00000    0.03390    0.02919 =
         0.06002    0.01900   -0.01011   -0.02033
AFIX  43
H87   2    1.038206    0.606882    0.305844    11.00000   -1.20000
AFIX   0
C88   1    0.967436    0.660614    0.235240    11.00000    0.01903    0.02150 =
         0.05268    0.02237    0.00203    0.00298
AFIX  43
H88   2    0.959386    0.618203    0.242301    11.00000   -1.20000
AFIX   0
C89   1    0.913349    0.690770    0.213011    11.00000    0.02912    0.02616 =
         0.03904    0.00258   -0.00753   -0.00672
C90   1    0.924440    0.748554    0.198947    11.00000    0.03799    0.03197 =
         0.04881    0.01417   -0.00079   -0.00264
AFIX  43
H90   2    0.887543    0.766332    0.182693    11.00000   -1.20000
AFIX   0
C91   1    0.990062    0.780871    0.208662    11.00000    0.02837    0.02677 =
         0.04817    0.00750   -0.01157   -0.00507
C92   1    1.044459    0.757640    0.232156    11.00000    0.02610    0.03323 =
         0.04803    0.01364   -0.00554   -0.01292
AFIX  43
H92   2    1.089053    0.781966    0.238950    11.00000   -1.20000
AFIX   0
C93   1    1.033707    0.696963    0.246272    11.00000    0.02520    0.04569 =
         0.04120    0.02191    0.00076   -0.01141
C94   1    0.955561    0.884597    0.184159    11.00000    0.03671    0.01367 =
         0.07114    0.01424    0.00267    0.01605
AFIX  43
H94   2    0.910114    0.885642    0.194577    11.00000   -1.20000
AFIX   0
C95   1    0.987470    0.926395    0.159965    11.00000    0.02686    0.02435 =
         0.06888    0.00852   -0.00124    0.00282
AFIX  43
H95   2    0.967382    0.962139    0.149740    11.00000   -1.20000
AFIX   0
C96   1    1.062950    0.855441    0.169393    11.00000    0.04237    0.01194 =
         0.04261    0.00401    0.00282    0.00086
AFIX  43
H96   2    1.103129    0.831747    0.167464    11.00000   -1.20000
AFIX   0
C97   1    1.201624    0.948056    0.018969    11.00000    0.13612    0.06285 =
         0.06927    0.04725    0.06938    0.04684
AFIX 137
H97A  2    1.165123    0.937224   -0.011980    11.00000   -1.50000
H97B  2    1.211845    0.906007    0.027170    11.00000   -1.50000
H97C  2    1.243306    0.968840    0.009320    11.00000   -1.50000
AFIX   0
C98   1    1.135035    1.044757    0.046081    11.00000    0.13736    0.03265 =
         0.05871    0.02983   -0.01849    0.01080
AFIX 137
H98A  2    1.163917    1.069689    0.027630    11.00000   -1.50000
H98B  2    1.117424    1.077361    0.077040    11.00000   -1.50000
H98C  2    1.096205    1.017988    0.019946    11.00000   -1.50000
AFIX   0
C99   1    1.236868    1.036438    0.107221    11.00000    0.05846    0.03283 =
         0.06648    0.01928    0.01100   -0.01241
AFIX  23
H99A  2    1.257058    1.073265    0.094122    11.00000   -1.20000
H99B  2    1.273242    1.006668    0.111507    11.00000   -1.20000
AFIX   0
C100  1    1.209469    1.065996    0.160282    11.00000    0.05212    0.03744 =
         0.04210    0.01203   -0.00128   -0.00448
AFIX  23
H10G  2    1.177855    1.100253    0.156462    11.00000   -1.20000
H10H  2    1.248196    1.089883    0.188608    11.00000   -1.20000
AFIX   0
C101  1    1.133094    1.048171    0.222369    11.00000    0.05449    0.03027 =
         0.05153   -0.00494    0.01402   -0.01309
AFIX 137
H10A  2    1.106356    1.080580    0.210195    11.00000   -1.50000
H10B  2    1.165079    1.073022    0.255018    11.00000   -1.50000
H10C  2    1.101662    1.015046    0.231418    11.00000   -1.50000
AFIX   0
C102  1    1.221707    0.970502    0.198471    11.00000    0.03673    0.03756 =
         0.06292    0.02664   -0.00729   -0.01248
AFIX 137
H10D  2    1.229962    0.986679    0.238741    11.00000   -1.50000
H10E  2    1.265345    0.974791    0.183137    11.00000   -1.50000
H10F  2    1.202560    0.922466    0.186151    11.00000   -1.50000
AFIX   0
C103  1    0.400308    0.126987    0.013820    11.00000    0.08502    0.06093 =
         0.05572    0.02827    0.01438    0.02230
C104  1    0.330580    0.143888    0.006234    11.00000    0.08220    0.02820 =
         0.08376    0.01163    0.03104   -0.00312
AFIX  43
H104  2    0.298817    0.132263    0.028741    11.00000   -1.20000
AFIX   0
C105  1    0.307798    0.173412   -0.028494    11.00000    0.05680    0.04394 =
         0.09031    0.01646    0.00788    0.00121
AFIX  43
H105  2    0.260236    0.180133   -0.032210    11.00000   -1.20000
AFIX   0
C106  1    0.352505    0.195929   -0.061120    11.00000    0.09663    0.05899 =
         0.05945    0.01086   -0.00784    0.02958
AFIX  43
H106  2    0.337175    0.220704   -0.085029    11.00000   -1.20000
AFIX   0
C107  1    0.422538    0.179371   -0.056249    11.00000    0.08874    0.04624 =
         0.04109    0.01496    0.01620    0.00883
AFIX  43
H107  2    0.453178    0.191188   -0.079450    11.00000   -1.20000
AFIX   0
C108  1    0.447023    0.147679   -0.020122    11.00000    0.07460    0.03715 =
         0.05203    0.00023    0.00083   -0.00019
C109  1    0.511339    0.045687    0.088421    11.00000    0.09465    0.06164 =
         0.08042   -0.01938    0.00993   -0.02228
AFIX  43
H109  2    0.480337    0.031812    0.110454    11.00000   -1.20000
AFIX   0
C110  1    0.575602    0.029945    0.092935    11.00000    0.10760    0.04806 =
         0.06535    0.01255   -0.02101    0.02597
AFIX  43
H110  2    0.590195    0.007688    0.118898    11.00000   -1.20000
AFIX   0
C111  1    0.619010    0.045313    0.061278    11.00000    0.14368    0.04696 =
         0.06824    0.02114   -0.02402   -0.01690
AFIX  43
H111  2    0.664568    0.032493    0.064635    11.00000   -1.20000
AFIX   0
C112  1    0.603353    0.077591    0.024906    11.00000    0.11872    0.03956 =
         0.12104   -0.02625   -0.05743    0.03848
AFIX  43
H112  2    0.637172    0.087891    0.003393    11.00000   -1.20000
AFIX   0
C113  1    0.535892    0.096453    0.018531    11.00000    0.10558    0.01906 =
         0.05908    0.00466   -0.00709    0.01305
C114  1    0.486637    0.080175    0.054618    11.00000    0.13981    0.04024 =
         0.05656    0.00198   -0.04149    0.00080
C115  1    1.052525    0.342885   -0.014687    11.00000    0.05497    0.02711 =
         0.05928    0.01782    0.01676    0.01273
C116  1    1.064664    0.283229   -0.055551    11.00000    0.07098    0.04405 =
         0.06066    0.01024    0.00824   -0.00814
AFIX  43
H116  2    1.028090    0.257023   -0.081922    11.00000   -1.20000
AFIX   0
C117  1    1.132524    0.262903   -0.056669    11.00000    0.07245    0.05772 =
         0.08199    0.02565    0.01663    0.01675
AFIX  43
H117  2    1.141000    0.222311   -0.083845    11.00000   -1.20000
AFIX   0
C118  1    1.187659    0.301549   -0.018389    11.00000    0.05900    0.05955 =
         0.09319    0.02442    0.00934    0.00147
AFIX  43
H118  2    1.233087    0.287935   -0.019931    11.00000   -1.20000
AFIX   0
C119  1    1.173946    0.360098    0.021697    11.00000    0.06020    0.03369 =
         0.08060    0.01773    0.00207    0.00290
AFIX  43
H119  2    1.209481    0.386044    0.049223    11.00000   -1.20000
AFIX   0
C120  1    1.107562    0.380085    0.020906    11.00000    0.05902    0.02408 =
         0.07181    0.02695    0.00588    0.01319
C121  1    0.979896    0.427086    0.025814    11.00000    0.05956    0.06755 =
         0.07068    0.04431    0.03150    0.01336
C122  1    1.035792    0.462667    0.062694    11.00000    0.07799    0.04596 =
         0.05017    0.02750    0.01620    0.00802
C123  1    1.026971    0.524812    0.097927    11.00000    0.09156    0.03878 =
         0.08824    0.03733    0.04124    0.04101
AFIX  43
H123  2    1.066175    0.549926    0.121803    11.00000   -1.20000
AFIX   0
C124  1    0.963744    0.555113    0.101828    11.00000    0.10715    0.08517 =
         0.08936    0.03728    0.01834    0.03418
AFIX  43
H124  2    0.959185    0.598462    0.127241    11.00000   -1.20000
AFIX   0
C125  1    0.907830    0.514655    0.064220    11.00000    0.11077    0.07920 =
         0.11530    0.07484    0.06326    0.06481
AFIX  43
H125  2    0.863282    0.530426    0.064349    11.00000   -1.20000
AFIX   0
C126  1    0.918049    0.452563    0.027536    11.00000    0.09938    0.10420 =
         0.07315    0.06323    0.02232    0.01041
AFIX  43
H126  2    0.880047    0.426777    0.002533    11.00000   -1.20000
AFIX   0
PART 1
N9    3    0.418581    0.235384    0.405927    41.00000    0.04920    0.05914 =
         0.07734    0.01081    0.03069   -0.00263
N12   3    0.419620    0.335185    0.353049    41.00000    0.03469    0.03884 =
         0.05242    0.01519    0.00883    0.00009
C22   1    0.355660    0.191355    0.410050    41.00000    0.14280    0.08685 =
         0.12618    0.05775    0.04992   -0.03846
AFIX 137
H22A  2    0.322269    0.183903    0.377469    41.00000   -1.50000
H22B  2    0.334630    0.214322    0.443129    41.00000   -1.50000
H22C  2    0.369203    0.147235    0.412231    41.00000   -1.50000
AFIX   0
C24   1    0.476703    0.206665    0.424859    41.00000    0.12362    0.09822 =
         0.05519   -0.00430    0.02932   -0.00118
AFIX 137
H24A  2    0.464315    0.158067    0.419679    41.00000   -1.50000
H24B  2    0.490457    0.230616    0.464001    41.00000   -1.50000
H24C  2    0.515186    0.211622    0.403876    41.00000   -1.50000
AFIX   0
C27   1    0.425476    0.305467    0.437343    41.00000    0.07712    0.06183 =
         0.06173    0.01588    0.00896    0.01163
AFIX  23
H27A  2    0.399165    0.310862    0.469379    41.00000   -1.20000
H27B  2    0.474687    0.319655    0.451649    41.00000   -1.20000
AFIX   0
C28   1    0.402518    0.349848    0.408302    41.00000    0.11640    0.10195 =
         0.10906    0.02922    0.01447    0.00791
AFIX  23
H28A  2    0.422195    0.397023    0.429220    41.00000   -1.20000
H28B  2    0.351697    0.348684    0.407301    41.00000   -1.20000
AFIX   0
C31   1    0.363709    0.358465    0.318794    41.00000    0.05014    0.05710 =
         0.08655    0.01978    0.02338    0.02304
AFIX 137
H31A  2    0.369216    0.339758    0.279658    41.00000   -1.50000
H31B  2    0.368119    0.408517    0.329426    41.00000   -1.50000
H31C  2    0.318053    0.342001    0.325400    41.00000   -1.50000
AFIX   0
C33   1    0.485256    0.372056    0.347748    41.00000    0.04603    0.03731 =
         0.10593    0.00674    0.00290    0.00897
AFIX 137
H33A  2    0.491847    0.361622    0.308761    41.00000   -1.50000
H33B  2    0.523802    0.357503    0.367198    41.00000   -1.50000
H33C  2    0.483468    0.421393    0.363785    41.00000   -1.50000
AFIX   0
PART 2
N10   3    0.439066    0.239101    0.405148   -41.00000    0.01383    0.01630 =
         0.00958    0.00027    0.00839    0.00240
N11   3    0.441862    0.332714    0.375191   -41.00000    0.03059    0.03342 =
         0.03282    0.00787    0.00698    0.00964
C23   1    0.370400    0.213242    0.418526   -41.00000    0.02439    0.02719 =
         0.02783    0.00672    0.00637    0.00585
AFIX 137
H23A  2    0.334680    0.208882    0.388010   -41.00000   -1.50000
H23B  2    0.358098    0.245616    0.452157   -41.00000   -1.50000
H23C  2    0.374026    0.168508    0.424059   -41.00000   -1.50000
AFIX   0
C25   1    0.506790    0.214064    0.421662   -41.00000    0.04477    0.04473 =
         0.04265    0.00822    0.00755    0.00028
AFIX 137
H25A  2    0.513324    0.223572    0.461671   -41.00000   -1.50000
H25B  2    0.545141    0.237801    0.410303   -41.00000   -1.50000
H25C  2    0.505450    0.164721    0.403629   -41.00000   -1.50000
AFIX   0
C26   1    0.460817    0.295645    0.457519   -41.00000    0.06513    0.06290 =
         0.06554    0.01850    0.01051    0.00595
AFIX  23
H26A  2    0.433028    0.294455    0.487721   -41.00000   -1.20000
H26B  2    0.510827    0.300449    0.469987   -41.00000   -1.20000
AFIX   0
C29   1    0.442167    0.340275    0.431244   -41.00000    0.05051    0.03925 =
         0.04487    0.01260    0.00181    0.00283
AFIX  23
H29A  2    0.471440    0.383443    0.450589   -41.00000   -1.20000
H29B  2    0.394527    0.349037    0.439523   -41.00000   -1.20000
AFIX   0
C30   1    0.374702    0.358135    0.342945   -41.00000    0.03805    0.04162 =
         0.04431    0.01187    0.00373    0.00336
AFIX 137
H30A  2    0.392017    0.388014    0.322630   -41.00000   -1.50000
H30B  2    0.346089    0.383162    0.370212   -41.00000   -1.50000
H30C  2    0.346966    0.318006    0.317249   -41.00000   -1.50000
AFIX   0
C32   1    0.512058    0.361561    0.360477   -41.00000    0.04243    0.04583 =
         0.07098    0.00827    0.01252   -0.00601
AFIX 131
H32A  2    0.505047    0.366444    0.323580   -41.00000   -1.50000
H32B  2    0.546992    0.329869    0.361368   -41.00000   -1.50000
H32C  2    0.527695    0.406272    0.387351   -41.00000   -1.50000
PART 0
AFIX   0
HKLF 5


REM  exp_59_a.res in P-1
REM wR2 = 0.3234, GooF = S = 1.050, Restrained GooF = 1.050 for all data
REM R1 = 0.1201 for 38281 Fo > 4sig(Fo) and 0.1486 for all 49130 data
REM 2146 parameters refined using 240 restraints

END

WGHT      0.1356    186.0778

REM Highest difference peak  3.096,  deepest hole -2.507,  1-sigma level  0.231
Q1    1   1.1538  0.5124  0.3055  11.00000  0.05    3.05
Q2    1   0.4275  0.2397  0.3651  11.00000  0.05    2.77
Q3    1   1.1184  0.9634  0.1461  11.00000  0.05    2.66
Q4    1   0.4077 -0.3619  0.1485  11.00000  0.05    2.64
Q5    1   0.4041 -0.3820  0.0757  11.00000  0.05    2.54
Q6    1   1.1154  0.9369  0.0717  11.00000  0.05    2.46
Q7    1   0.7084  0.4967  0.1920  11.00000  0.05    2.43
Q8    1   0.8436  0.1478  0.1934  11.00000  0.05    2.38
Q9    1   1.1610  0.5401  0.3813  11.00000  0.05    2.34
Q10   1   0.7160  0.5254  0.2696  11.00000  0.05    2.01
Q11   1   0.8555  0.1762  0.2701  11.00000  0.05    1.95
Q12   1   0.4222  0.2217  0.2869  11.00000  0.05    1.82
Q13   1   0.9193  0.2937  0.2261  11.00000  0.05    1.54
Q14   1   1.0989  0.8710  0.1045  11.00000  0.05    1.50
Q15   1   0.4183  0.0976  0.6370  11.00000  0.05    1.42
Q16   1   0.8769  0.8110  0.3594  11.00000  0.05    1.32
Q17   1   0.9054  0.4756  0.4272  11.00000  0.05    1.30
Q18   1   0.4175 -0.2303  0.2268  11.00000  0.05    1.26
Q19   1   0.7514  0.2552 -0.0154  11.00000  0.05    1.24
Q20   1   0.4051 -0.2502  0.2217  11.00000  0.05    1.21
Q21   1   0.4367 -0.3893  0.1191  11.00000  0.05    1.21
Q22   1   0.7356  0.4916  0.2360  11.00000  0.05    1.16
Q23   1   1.0213  0.2651  0.2476  11.00000  0.05    1.15
Q24   1   1.0466  0.9290  0.5508  11.00000  0.05    1.14
Q25   1   0.7294  0.0647  0.3452  11.00000  0.05    1.14
Q26   1   0.4221 -0.3010  0.1161  11.00000  0.05    1.14
Q27   1   0.3463 -0.1306  0.1726  11.00000  0.05    1.14
Q28   1   0.5427  0.4130  0.2252  11.00000  0.05    1.12
Q29   1   0.9856  0.2089  0.2082  11.00000  0.05    1.11
Q30   1   0.8175  0.2062  0.1061  11.00000  0.05    1.10
Q31   1   0.4364 -0.2079  0.2487  11.00000  0.05    1.10
Q32   1   0.8813  0.1369  0.2377  11.00000  0.05    1.10
Q33   1   0.8418  0.2361  0.1325  11.00000  0.05    1.06
Q34   1   1.0385 -0.0017  0.3303  11.00000  0.05    1.04
Q35   1   0.4239  0.2977  0.5728  11.00000  0.05    1.03
Q36   1   1.1671  0.4954  0.3569  11.00000  0.05    1.03
Q37   1   0.3448 -0.1408  0.1140  11.00000  0.05    1.02
Q38   1   1.2801  1.0411  0.2354  11.00000  0.05    1.02
Q39   1   0.5266  0.0085  0.1125  11.00000  0.05    1.01
Q40   1   0.7769  0.2175  0.5722  11.00000  0.05    1.01
Q41   1   0.9859  0.2210  0.2467  11.00000  0.05    1.01
Q42   1   0.3444  0.6302  0.3454  11.00000  0.05    1.01
Q43   1   0.9823  0.4196  0.4607  11.00000  0.05    0.99
Q44   1   0.2780  0.1606  0.0512  11.00000  0.05    0.98
Q45   1   0.8991  0.6599  0.1053  11.00000  0.05    0.97
Q46   1   0.7981  0.2181  0.2565  11.00000  0.05    0.97
Q47   1   0.7078 -0.1008  0.3320  11.00000  0.05    0.97
Q48   1   0.6735  0.5189  0.4526  11.00000  0.05    0.97
Q49   1   0.3792 -0.4302  0.0362  11.00000  0.05    0.97
Q50   1   1.0818  0.4100  0.0222  11.00000  0.05    0.96
Q51   1   0.7053  0.3878  0.1327  11.00000  0.05    0.96
Q52   1   0.5836  0.5300  0.1538  11.00000  0.05    0.94
Q53   1   0.3613  0.4603  0.2588  11.00000  0.05    0.93
Q54   1   1.1243  0.2611  0.2332  11.00000  0.05    0.91
Q55   1   0.6781  0.3239  0.0882  11.00000  0.05    0.91
Q56   1   0.8441  0.8691  0.4510  11.00000  0.05    0.91
Q57   1   0.7170 -0.0823  0.3286  11.00000  0.05    0.91
Q58   1   1.2353  0.8126  0.2313  11.00000  0.05    0.90
Q59   1   1.1213  0.3412  0.2012  11.00000  0.05    0.90
Q60   1   0.4200  0.5408  0.3411  11.00000  0.05    0.90
Q61   1   0.7188  0.1117  0.3669  11.00000  0.05    0.89
Q62   1   0.9077  0.7395  0.3411  11.00000  0.05    0.89
Q63   1   0.4782  0.2201  0.3813  11.00000  0.05    0.89
Q64   1   0.3017  0.5873  0.3385  11.00000  0.05    0.89
Q65   1   0.3660 -0.1097  0.1276  11.00000  0.05    0.89
Q66   1   0.4208 -0.3032  0.2359  11.00000  0.05    0.89
Q67   1   1.1524  0.9119  0.2438  11.00000  0.05    0.88
Q68   1   0.9550  0.7781  0.3519  11.00000  0.05    0.88
Q69   1   1.2023  0.2520  0.0823  11.00000  0.05    0.88
Q70   1   0.4816  0.4222  0.1940  11.00000  0.05    0.88
Q71   1   0.9813  0.1602  0.1118  11.00000  0.05    0.88
Q72   1   1.0215  0.0421  0.0092  11.00000  0.05    0.88
Q73   1   1.1225  0.8627  0.2075  11.00000  0.05    0.87
Q74   1   0.3045 -0.1283  0.2076  11.00000  0.05    0.87
Q75   1   0.7064  0.3728  0.1185  11.00000  0.05    0.86
Q76   1   0.7005  0.3577  0.1083  11.00000  0.05    0.86
Q77   1   0.6231  0.1211  0.3580  11.00000  0.05    0.85
Q78   1   0.8624  0.8521  0.3388  11.00000  0.05    0.85
Q79   1   1.1968  0.1905  0.2007  11.00000  0.05    0.85
Q80   1   0.9203  0.0499  0.1884  11.00000  0.05    0.85
Q81   1   1.0374  0.0824  0.2016  11.00000  0.05    0.85
Q82   1   0.3229  0.0739 -0.0002  11.00000  0.05    0.84
Q83   1   0.4158  0.1160  0.2358  11.00000  0.05    0.84
Q84   1   0.8797  0.7005  0.3502  11.00000  0.05    0.84
Q85   1   0.8382  0.7693  0.3630  11.00000  0.05    0.83
Q86   1   0.8841  0.5132  0.4220  11.00000  0.05    0.83
Q87   1   0.4284  0.5557  0.4623  11.00000  0.05    0.83
Q88   1   0.3103  0.2324 -0.1160  11.00000  0.05    0.83
Q89   1   0.5210  0.0337  0.3823  11.00000  0.05    0.83
Q90   1   0.5856  0.5268  0.4453  11.00000  0.05    0.83
Q91   1   1.0041  0.4509  0.4918  11.00000  0.05    0.82
Q92   1   0.7770  0.8581  0.4296  11.00000  0.05    0.82
Q93   1   1.1987  0.4298  0.1932  11.00000  0.05    0.82
Q94   1   0.5540  0.4240  0.1090  11.00000  0.05    0.82
Q95   1   1.2814  0.6615  0.5828  11.00000  0.05    0.82
Q96   1   0.5526  0.1137  0.5531  11.00000  0.05    0.81
Q97   1   1.2654  0.9725  0.1058  11.00000  0.05    0.81
Q98   1   0.4185  0.1442  0.1223  11.00000  0.05    0.81
Q99   1   0.3997 -0.3679  0.2198  11.00000  0.05    0.81
Q100  1   1.1028  0.2636  0.0056  11.00000  0.05    0.81
Q101  1   0.2982  0.1044 -0.0200  11.00000  0.05    0.79
Q102  1   0.3943 -0.0662  0.1357  11.00000  0.05    0.79
Q103  1   0.7023  0.2192  0.4436  11.00000  0.05    0.79
Q104  1   1.1379  0.9645  0.2246  11.00000  0.05    0.79
Q105  1   1.0602  0.9349  0.1895  11.00000  0.05    0.79
Q106  1   0.5559 -0.0320  0.2182  11.00000  0.05    0.79
Q107  1   0.3766  0.3684  0.3725  11.00000  0.05    0.79
Q108  1   0.6045  0.1706 -0.0913  11.00000  0.05    0.79
Q109  1   0.7561  0.4928  0.2084  11.00000  0.05    0.78
Q110  1   1.0226  0.3890 -0.0076  11.00000  0.05    0.78
Q111  1   0.5610 -0.1250  0.3268  11.00000  0.05    0.78
Q112  1   0.7825  0.1279  0.4519  11.00000  0.05    0.78
Q113  1   1.0990  0.9106  0.2239  11.00000  0.05    0.78
Q114  1   1.1708  0.2187  0.1147  11.00000  0.05    0.78
Q115  1   0.2578  0.3132  0.1256  11.00000  0.05    0.78
Q116  1   0.5819  0.4560  0.2513  11.00000  0.05    0.78
Q117  1   0.8178  0.6703  0.1957  11.00000  0.05    0.78
Q118  1   0.7212  0.5858  0.4357  11.00000  0.05    0.77
Q119  1   1.2977  0.4587  0.5102  11.00000  0.05    0.77
Q120  1   0.8348  0.3321 -0.1387  11.00000  0.05    0.77
Q121  1   1.1130  0.2339  0.4019  11.00000  0.05    0.77
Q122  1   0.8854  0.4319  0.3148  11.00000  0.05    0.77
Q123  1   1.0189  0.7240  0.4178  11.00000  0.05    0.77
Q124  1   1.2012  0.3310  0.5020  11.00000  0.05    0.76
Q125  1   0.4159  0.1408  0.4118  11.00000  0.05    0.76
Q126  1   0.4426  0.3851  0.2082  11.00000  0.05    0.76
Q127  1   0.2796 -0.3761  0.2270  11.00000  0.05    0.76
Q128  1   0.5825  0.7094  0.3052  11.00000  0.05    0.76
Q129  1   0.6756  0.5407  0.3380  11.00000  0.05    0.76
Q130  1   1.2463  0.2205  0.1377  11.00000  0.05    0.76
Q131  1   0.3214 -0.0504  0.3228  11.00000  0.05    0.75
Q132  1   0.8426  0.1588  0.1164  11.00000  0.05    0.75
Q133  1   1.0191  0.7607  0.3468  11.00000  0.05    0.75
Q134  1   1.0201  0.7962  0.4540  11.00000  0.05    0.75
Q135  1   0.9463  0.3216  0.4569  11.00000  0.05    0.75
;
_shelx_res_checksum   60754

_shelx_hkl_file
;
   0   0   2 5042.81 13.1361  -2
   0   0   2 5042.81 13.1361   1
   0   0   3 4.04883 0.86037  -2
   0   0   3 4.04883 0.86037   1
   0   0   4 188.722 3.37253  -2
   0   0   4 188.722 3.37253   1
   0   0  -5 770.925 6.67952  -2
   0   0  -5 770.925 6.67952   1
   0   0   6 3.29785 1.99934  -2
   0   0   6 3.29785 1.99934   1
   0   0   7 472.480 4.57765  -2
   0   0   7 472.480 4.57765   1
   0   0   8 40.3961 2.21165  -2
   0   0   8 40.3961 2.21165   1
   0   0   9 9518.53 18.2796  -2
   0   0   9 9518.53 18.2796   1
   0   0  10 17.0000 2.78893  -2
   0   0  10 17.0000 2.78893   1
   0   0  11 315.170 3.75356  -2
   0   0  11 315.170 3.75356   1
   0   0  12 446.219 3.96457  -2
   0   0  12 446.219 3.96457   1
   0   0  13 85.0694 3.46522  -2
   0   0  13 85.0694 3.46522   1
   0   0  14 704.400 5.44978  -2
   0   0  14 704.400 5.44978   1
   0   0 -15 1051.29 6.93748  -2
   0   0 -15 1051.29 6.93748   1
   0   0  16 83.4407 4.54991  -2
   0   0  16 83.4407 4.54991   1
   0   0  17 682.709 7.45721  -2
   0   0  17 682.709 7.45721   1
   0   0 -18 726.560 6.85046  -2
   0   0 -18 726.560 6.85046   1
   0   0  19-4.27534 5.31271  -2
   0   0  19-4.27534 5.31271   1
   0   0 -20 78.0429 5.54293  -2
   0   0 -20 78.0429 5.54293   1
   0   0  21 16.5794 4.60548  -2
   0   0  21 16.5794 4.60548   1
   0   0  22 266.800 5.52948  -2
   0   0  22 266.800 5.52948   1
   0   0  23 299.992 5.75230  -2
   0   0  23 299.992 5.75230   1
   0   0  24 213.260 5.43097  -2
   0   0  24 213.260 5.43097   1
   0   0  25 48.9615 5.26630  -2
   0   0  25 48.9615 5.26630   1
   0   0 -26 195.654 7.19503  -2
   0   0 -26 195.654 7.19503   1
   0   0 -27 52.7079 6.97681  -2
   0   0 -27 52.7079 6.97681   1
   0   0  28 46.5740 7.09881  -2
   0   0  28 46.5740 7.09881   1
   0   0 -29 13.8040 7.29904  -2
   0   0 -29 13.8040 7.29904   1
   0   0  30 12.8176 8.58943  -2
   0   0  30 12.8176 8.58943   1
   0   0  31 41.8483 8.85450  -2
   0   0  31 41.8483 8.85450   1
   0   0  32 120.373 11.7114  -2
   0   0  32 120.373 11.7114   1
   0   0 -33 36.9654 11.6189  -2
   0   0 -33 36.9654 11.6189   1
   0   0 -34 13.8834 12.0222  -2
   0   0 -34 13.8834 12.0222   1
   0   0 -35 62.5491 13.1633  -2
   0   0 -35 62.5491 13.1633   1
   0   0  36 9.59955 13.2410  -2
   0   0  36 9.59955 13.2410   1
   0   0 -37-3.16882 13.7231  -2
   0   0 -37-3.16882 13.7231   1
   0   0 -38 8.14085 14.1875  -2
   0   0 -38 8.14085 14.1875   1
   0   0 -39 12.9802 14.5075  -2
   0   0 -39 12.9802 14.5075   1
   0   0  40 9.08463 16.9237  -2
   0   0  40 9.08463 16.9237   1
   0   0  41 4.34161 17.6575  -2
   0   0  41 4.34161 17.6575   1
   0   0  42 8.44299 17.8804  -2
   0   0  42 8.44299 17.8804   1
   0   0 -43-18.5018 18.2749  -2
   0   0 -43-18.5018 18.2749   1
   0   0  44 26.4519 18.7085  -2
   0   0  44 26.4519 18.7085   1
   0   0  45 19.1084 25.6175  -2
   0   0  45 19.1084 25.6175   1
   0   0  46-29.9407 25.3499  -2
   0   0  46-29.9407 25.3499   1
   0   1  45 13.7037 26.8909  -2
   0  -1  46 13.7037 26.8909   1
   0   1  44 13.0876 26.5258  -2
   0  -1  45 13.0876 26.5258   1
   0   1  43 20.1988 20.0588  -2
   0  -1  44 20.1988 20.0588   1
   0   1  42 10.0928 19.3841  -2
   0  -1  43 10.0928 19.3841   1
   0  -1 -41 17.8671 19.1962  -2
   0   1 -42 17.8671 19.1962   1
   0  -1 -40 30.8850 18.6863  -2
   0   1 -41 30.8850 18.6863   1
   0   1  39 20.1141 18.1256  -2
   0  -1  40 20.1141 18.1256   1
   0   1  38 30.1429 15.4421  -2
   0  -1  39 30.1429 15.4421   1
   0   1  37 31.5864 15.2199  -2
   0  -1  38 31.5864 15.2199   1
   0  -1 -36 1.31088 14.5578  -2
   0   1 -37 1.31088 14.5578   1
   0  -1 -35 18.6381 14.1483  -2
   0   1 -36 18.6381 14.1483   1
   0   1  34-8.02734 13.4859  -2
   0  -1  35-8.02734 13.4859   1
   0  -1 -33 0.04330 12.9159  -2
   0   1 -34 0.04330 12.9159   1
   0  -1 -32 13.2876 12.1672  -2
   0   1 -33 13.2876 12.1672   1
   0  -1 -31 10.7865 9.61055  -2
   0   1 -32 10.7865 9.61055   1
   0  -1 -30 22.2840 9.46769  -2
   0   1 -31 22.2840 9.46769   1
   0  -1 -29 22.6245 8.13278  -2
   0   1 -30 22.6245 8.13278   1
   0   1  28 41.2678 7.84859  -2
   0  -1  29 41.2678 7.84859   1
   0  -1 -27 13.7316 7.64069  -2
   0   1 -28 13.7316 7.64069   1
   0  -1 -26 33.0933 7.51498  -2
   0   1 -27 33.0933 7.51498   1
   0   1  25 59.8446 7.37614  -2
   0  -1  26 59.8446 7.37614   1
   0   1  24 51.2869 6.07160  -2
   0  -1  25 51.2869 6.07160   1
   0   1  23 34.8567 6.22080  -2
   0  -1  24 34.8567 6.22080   1
   0   1  22 6.88574 5.58613  -2
   0  -1  23 6.88574 5.58613   1
   0  -1 -21 133.594 5.67062  -2
   0   1 -22 133.594 5.67062   1
   0   1  20 332.465 5.23719  -2
   0  -1  21 332.465 5.23719   1
   0  -1 -19 40.0248 5.03936  -2
   0   1 -20 40.0248 5.03936   1
   0   1  18 159.652 5.85476  -2
   0  -1  19 159.652 5.85476   1
   0  -1 -17 27.1575 6.01556  -2
   0   1 -18 27.1575 6.01556   1
   0  -1 -16 8.61446 5.22016  -2
   0   1 -17 8.61446 5.22016   1
   0  -1 -15 67.2030 4.73736  -2
   0   1 -16 67.2030 4.73736   1
   0   1  14 73.0449 4.10492  -2
   0  -1  15 73.0449 4.10492   1
   0  -1 -13 6.06713 2.08247  -2
   0   1 -14 6.06713 2.08247   1
   0   1  12 279.701 4.30334  -2
   0  -1  13 279.701 4.30334   1
   0  -1 -11 1679.35 6.69569  -2
   0   1 -12 1679.35 6.69569   1
   0  -1 -10 100.203 4.01362  -2
   0   1 -11 100.203 4.01362   1
   0  -1  -9 999.621 7.37293  -2
   0   1 -10 999.621 7.37293   1
   0  -1  -8 390.260 4.64338  -2
   0   1  -9 390.260 4.64338   1
   0  -1  -7 62.4597 2.65346  -2
   0   1  -8 62.4597 2.65346   1
   0  -1  -6 706.890 4.69477  -2
   0   1  -7 706.890 4.69477   1
   0  -1  -5 179.924 3.85182  -2
   0   1  -6 179.924 3.85182   1
   0   1   4 259.738 3.15988  -2
   0  -1   5 259.738 3.15988   1
   0  -1  -3 700.852 5.44670  -2
   0   1  -4 700.852 5.44670   1
   0   1  -3 517.670 3.23595   1
   0   1   2 980.245 5.28534  -2
   0  -1   3 980.245 5.28534   1
   0   1  -3 791.131 4.92034  -2
   0  -1  -2 791.131 4.92034   1
   0  -1   4 467.730 3.72485  -2
   0   1   3 467.730 3.72485   1
   0   1  -5 265.315 3.94061  -2
   0  -1  -4 265.315 3.94061   1
   0   1  -6 96.7224 2.59056  -2
   0  -1  -5 96.7224 2.59056   1
   0  -1   7 901.847 4.64651  -2
   0   1   6 901.847 4.64651   1
   0  -1   8 43.8373 2.46785  -2
   0   1   7 43.8373 2.46785   1
   0  -1   9 251.190 3.66320  -2
   0   1   8 251.190 3.66320   1
   0  -1  10 904.446 5.76082  -2
   0   1   9 904.446 5.76082   1
   0   1 -11 128.010 3.11602  -2
   0  -1 -10 128.010 3.11602   1
   0  -1  12 1644.15 5.60291  -2
   0   1  11 1644.15 5.60291   1
   0  -1  13 298.217 3.48241  -2
   0   1  12 298.217 3.48241   1
   0  -1  14 3.22325 3.23038  -2
   0   1  13 3.22325 3.23038   1
   0  -1  15 112.185 3.32339  -2
   0   1  14 112.185 3.32339   1
   0  -1  16 51.6171 3.46916  -2
   0   1  15 51.6171 3.46916   1
   0  -1  17 9.89357 3.83825  -2
   0   1  16 9.89357 3.83825   1
   0   1 -18 74.6066 6.69068  -2
   0  -1 -17 74.6066 6.69068   1
   0  -1  19 88.0228 7.24345  -2
   0   1  18 88.0228 7.24345   1
   0   1 -20 78.8862 6.48665  -2
   0  -1 -19 78.8862 6.48665   1
   0   1 -21 344.395 7.45632  -2
   0  -1 -20 344.395 7.45632   1
   0  -1  22 295.246 7.41082  -2
   0   1  21 295.246 7.41082   1
   0  -1  23 15.2703 5.80540  -2
   0   1  22 15.2703 5.80540   1
   0   1 -24 45.5836 5.76768  -2
   0  -1 -23 45.5836 5.76768   1
   0  -1  25 35.3845 5.54833  -2
   0   1  24 35.3845 5.54833   1
   0  -1  26 33.6952 6.80573  -2
   0   1  25 33.6952 6.80573   1
   0  -1  27 15.7300 7.47494  -2
   0   1  26 15.7300 7.47494   1
   0   1 -28 16.9834 8.68531  -2
   0  -1 -27 16.9834 8.68531   1
   0   1 -29 45.5113 7.91739  -2
   0  -1 -28 45.5113 7.91739   1
   0  -1  30 23.8845 11.3351  -2
   0   1  29 23.8845 11.3351   1
   0   1 -31 52.5337 11.7368  -2
   0  -1 -30 52.5337 11.7368   1
   0   1 -32-11.7568 11.9299  -2
   0  -1 -31-11.7568 11.9299   1
   0   1 -33 38.2727 12.6814  -2
   0  -1 -32 38.2727 12.6814   1
   0  -1  34 4.70464 13.1774  -2
   0   1  33 4.70464 13.1774   1
   0   1 -35 4.99034 13.8699  -2
   0  -1 -34 4.99034 13.8699   1
   0   1 -36 33.8609 14.6467  -2
   0  -1 -35 33.8609 14.6467   1
   0   1 -37 7.68853 14.9714  -2
   0  -1 -36 7.68853 14.9714   1
   0   1 -38 11.1640 15.5091  -2
   0  -1 -37 11.1640 15.5091   1
   0   1 -39-6.09216 15.4729  -2
   0  -1 -38-6.09216 15.4729   1
   0  -1  40 6.07671 18.3137  -2
   0   1  39 6.07671 18.3137   1
   0  -1  41 22.6206 18.8417  -2
   0   1  40 22.6206 18.8417   1
   0  -1  42 34.2361 19.2608  -2
   0   1  41 34.2361 19.2608   1
   0   1 -43 3.49725 19.5813  -2
   0  -1 -42 3.49725 19.5813   1
   0  -1  44 38.2240 17.8812  -2
   0   1  43 38.2240 17.8812   1
   0  -1  45 10.9647 20.4327  -2
   0   1  44 10.9647 20.4327   1
   0  -1  46 55.2506 28.1870  -2
   0   1  45 55.2506 28.1870   1
   0   2  44 46.5475 28.2262  -2
   0  -2  46 46.5475 28.2262   1
   0  -2 -43 26.6793 21.7822  -2
   0   2 -45 26.6793 21.7822   1
   0  -2 -42 11.7797 21.0847  -2
   0   2 -44 11.7797 21.0847   1
   0  -2 -41-1.69740 21.0328  -2
   0   2 -43-1.69740 21.0328   1
   0  -2 -40 5.93943 20.4695  -2
   0   2 -42 5.93943 20.4695   1
   0   2  39-5.54066 19.6959  -2
   0  -2  41-5.54066 19.6959   1
   0   2  38 35.1577 16.8891  -2
   0  -2  40 35.1577 16.8891   1
   0  -2 -37 36.7212 16.4029  -2
   0   2 -39 36.7212 16.4029   1
   0   2  36 52.0202 16.2333  -2
   0  -2  38 52.0202 16.2333   1
   0  -2 -35 28.9333 15.7357  -2
   0   2 -37 28.9333 15.7357   1
   0   2  34 18.0494 15.1489  -2
   0  -2  36 18.0494 15.1489   1
   0  -2 -33-1.23460 14.4450  -2
   0   2 -35-1.23460 14.4450   1
   0  -2 -32 23.0471 11.2848  -2
   0   2 -34 23.0471 11.2848   1
   0   2  31 26.3151 10.8034  -2
   0  -2  33 26.3151 10.8034   1
   0  -2 -30 5.43266 10.3492  -2
   0   2 -32 5.43266 10.3492   1
   0   2  29 19.7991 10.2493  -2
   0  -2  31 19.7991 10.2493   1
   0  -2 -28 13.0696 8.83987  -2
   0   2 -30 13.0696 8.83987   1
   0  -2 -27 19.1372 8.58818  -2
   0   2 -29 19.1372 8.58818   1
   0  -2 -26 30.7184 8.36333  -2
   0   2 -28 30.7184 8.36333   1
   0  -2 -25 97.5305 8.41533  -2
   0   2 -27 97.5305 8.41533   1
   0  -2 -24 112.787 8.16219  -2
   0   2 -26 112.787 8.16219   1
   0  -2 -23 38.9328 7.84840  -2
   0   2 -25 38.9328 7.84840   1
   0   2 -24 43.3105 12.6030   1
   0  -2 -22 58.2576 8.31510  -2
   0   2 -24 58.2576 8.31510   1
   0  -2 -21-0.41203 6.10059  -2
   0   2 -23-0.41203 6.10059   1
   0   2  20 43.4759 5.70796  -2
   0  -2  22 43.4759 5.70796   1
   0   2  19 51.4567 5.80857  -2
   0  -2  21 51.4567 5.80857   1
   0  -2 -18 35.9072 5.62647  -2
   0   2 -20 35.9072 5.62647   1
   0   2  17 365.302 6.42275  -2
   0  -2  19 365.302 6.42275   1
   0  -2 -16 161.432 5.01103  -2
   0   2 -18 161.432 5.01103   1
   0   2  15 62.5128 2.95652  -2
   0  -2  17 62.5128 2.95652   1
   0  -2 -14 428.561 6.64471  -2
   0   2 -16 428.561 6.64471   1
   0  -2 -13 45.8467 4.61176  -2
   0   2 -15 45.8467 4.61176   1
   0   2  12 33.0972 4.68933  -2
   0  -2  14 33.0972 4.68933   1
   0  -2 -11 197.467 5.06011  -2
   0   2 -13 197.467 5.06011   1
   0  -2 -10 529.089 5.24360  -2
   0   2 -12 529.089 5.24360   1
   0   2 -11 39.3077 8.30406   1
   0  -2  -9 90.9598 4.56820  -2
   0   2 -11 90.9598 4.56820   1
   0   2 -10 50.7752 6.69271   1
   0  -2  -8 559.779 4.71248  -2
   0   2 -10 559.779 4.71248   1
   0   2  -9 383.296 5.85660   1
   0  -2  -7 377.739 4.29039  -2
   0   2  -9 377.739 4.29039   1
   0   2  -8 191.191 2.84496   1
   0  -2  -6 229.306 6.92122  -2
   0   2  -8 229.306 6.92122   1
   0  -2   7 1377.83 5.97194   1
   0  -2  -5 1981.44 15.9220  -2
   0   2  -7 1981.44 15.9220   1
   0  -2   6 715.336 4.96331   1
   0  -2  -4 733.495 10.7887  -2
   0   2  -6 733.495 10.7887   1
   0   2  -5 1.04083 2.02520   1
   0  -2  -3 79.8378 7.97003  -2
   0   2  -5 79.8378 7.97003   1
   0  -2   4 44.5418 1.99305   1
   0   2  -3 448.658 4.62986   1
   0   2  -2 213.840 3.91546   1
   0   2  -1 797.206 8.17397   1
   0   2   0 61.8209 2.94263   1
   0  -2  -1 701.758 6.97789   1
   0  -2  -2 74.2662 2.32778   1
   0   2  -4 113.165 6.46628  -2
   0  -2  -2 113.165 6.46628   1
   0  -2  -3 128.456 5.84333   1
   0   2  -5 287.775 8.05692  -2
   0  -2  -3 287.775 8.05692   1
   0  -2  -4 277.782 3.22484   1
   0   2  -6 750.489 6.07872  -2
   0  -2  -4 750.489 6.07872   1
   0  -2  -5 877.618 6.30266   1
   0   2  -7 1705.79 10.6316  -2
   0  -2  -5 1705.79 10.6316   1
   0   2   6 23.5552 2.27642   1
   0   2  -8 134.764 3.64330  -2
   0  -2  -6 134.764 3.64330   1
   0   2   7 24.4084 2.16458   1
   0  -2   9 224.787 4.08873  -2
   0   2   7 224.787 4.08873   1
   0  -2  -8 868.023 5.99885   1
   0  -2  10 981.224 5.68422  -2
   0   2   8 981.224 5.68422   1
   0   2   9 53.0108 3.52374   1
   0   2 -11 95.6891 4.42696  -2
   0  -2  -9 95.6891 4.42696   1
   0   2  10 657.511 4.07490   1
   0  -2 -11 118.904 2.86271   1
   0   2  12 19.5768 2.24274   1
   0   2  13 33.8730 2.15532   1
   0   2  14 26.0857 2.52442   1
   0  -2 -15 99.9942 2.71107   1
   0  -2 -16-0.29161 2.90347   1
   0  -2 -17 466.910 4.25219   1
   0  -2 -18 6.11905 3.77851   1
   0   2  19 81.1419 4.92438   1
   0  -2 -20 80.2352 5.14561   1
   0   2  21-1.61228 4.78882   1
   0   2  22 73.2952 5.21312   1
   0   2  23 2.88674 4.07532   1
   0   2  24 34.2164 4.14658   1
   0  -2 -25 26.3230 4.77135   1
   0  -2 -26 78.3594 5.03103   1
   0  -2 -27 30.8225 6.36264   1
   0  -2 -28 46.3864 6.73066   1
   0   2  29 60.1405 8.50991   1
   0  -2 -30 10.8742 8.53832   1
   0  -2 -31 31.8297 8.94507   1
   0  -2 -32 8.84311 9.36796   1
   0   2  33 4.35495 9.85621   1
   0  -2 -34-2.09280 10.1713   1
   0  -2 -35 17.8983 10.6057   1
   0  -2 -36-3.29015 10.9344   1
   0  -2 -37-8.07223 11.0694   1
   0   2  38 7.69433 11.3640   1
   0  -2 -39 14.8305 13.3621   1
   0   2  40 12.1929 13.8430   1
   0   2  41-7.98579 14.1043   1
   0  -2 -42 5.00873 12.3372   1
   0  -2 -43 22.5487 12.5915   1
   0   2  44 14.0488 19.5282   1
   0   2  45 13.3675 20.0227   1
   0  -3  47-4.34209 18.6901   1
   0   3  44-6.53701 25.7230  -2
   0  -3  46-6.53701 25.7230   1
   0  -3 -43 26.4862 20.8368  -2
   0   3 -45 26.4862 20.8368   1
   0  -3 -42 7.27595 20.0111  -2
   0   3 -44 7.27595 20.0111   1
   0   3  41 7.13070 19.7875  -2
   0  -3  43 7.13070 19.7875   1
   0   3  40 1.97225 19.4952  -2
   0  -3  42 1.97225 19.4952   1
   0  -3 -39 9.58831 18.6886  -2
   0   3 -41 9.58831 18.6886   1
   0   3  38 3.02829 15.7863  -2
   0  -3  40 3.02829 15.7863   1
   0   3  37 37.5045 15.6097  -2
   0  -3  39 37.5045 15.6097   1
   0  -3 -36 23.4921 15.0879  -2
   0   3 -38 23.4921 15.0879   1
   0  -3 -35 36.8032 14.9515  -2
   0   3 -37 36.8032 14.9515   1
   0  -3 -34 15.9818 14.5120  -2
   0   3 -36 15.9818 14.5120   1
   0  -3 -33 7.00744 13.9278  -2
   0   3 -35 7.00744 13.9278   1
   0   3  32 1.62089 10.6697  -2
   0  -3  34 1.62089 10.6697   1
   0   3  31 33.8968 10.5118  -2
   0  -3  33 33.8968 10.5118   1
   0  -3 -30 12.7981 10.1470  -2
   0   3 -32 12.7981 10.1470   1
   0   3 -31 61.2596 13.1585   1
   0  -3 -29 92.2934 10.1243  -2
   0   3 -31 92.2934 10.1243   1
   0   3  28 220.119 9.04560  -2
   0  -3  30 220.119 9.04560   1
   0  -3 -27 17.0665 8.18791  -2
   0   3 -29 17.0665 8.18791   1
   0   3  26 120.145 8.23834  -2
   0  -3  28 120.145 8.23834   1
   0   3  25 7.22460 7.82113  -2
   0  -3  27 7.22460 7.82113   1
   0   3  24 22.4404 7.60270  -2
   0  -3  26 22.4404 7.60270   1
   0   3  23 176.553 7.77513  -2
   0  -3  25 176.553 7.77513   1
   0  -3 -22 48.4615 7.15477  -2
   0   3 -24 48.4615 7.15477   1
   0  -3 -21-1.97353 6.84017  -2
   0   3 -23-1.97353 6.84017   1
   0   3  20 267.791 6.19551  -2
   0  -3  22 267.791 6.19551   1
   0   3  19 514.387 6.70630  -2
   0  -3  21 514.387 6.70630   1
   0  -3 -18 33.3971 3.26933  -2
   0   3 -20 33.3971 3.26933   1
   0   3  17 315.217 4.42815  -2
   0  -3  19 315.217 4.42815   1
   0   3  16-0.59812 5.72325  -2
   0  -3  18-0.59812 5.72325   1
   0   3  15 7.08349 4.81744  -2
   0  -3  17 7.08349 4.81744   1
   0  -3 -14 54.8858 4.81843  -2
   0   3 -16 54.8858 4.81843   1
   0  -3 -13 117.683 4.01946  -2
   0   3 -15 117.683 4.01946   1
   0   3  12 94.4858 4.12300  -2
   0  -3  14 94.4858 4.12300   1
   0  -3 -11 2328.40 7.04072  -2
   0   3 -13 2328.40 7.04072   1
   0  -3 -10 1331.50 8.18211  -2
   0   3 -12 1331.50 8.18211   1
   0  -3  -9 710.772 5.10693  -2
   0   3 -11 710.772 5.10693   1
   0  -3  -8 285.360 3.51947  -2
   0   3 -10 285.360 3.51947   1
   0  -3  -7 589.113 3.39883  -2
   0   3  -9 589.113 3.39883   1
   0   3   6 6109.62 11.7546  -2
   0  -3   8 6109.62 11.7546   1
   0   3   5 249.920 2.78838  -2
   0  -3   7 249.920 2.78838   1
   0  -3   6 1038.21 6.05720   1
   0  -3  -4 1377.69 5.68891  -2
   0   3  -6 1377.69 5.68891   1
   0  -3   5 58.3191 4.12385   1
   0   3   3 248.330 4.17998  -2
   0  -3   5 248.330 4.17998   1
   0   3   2 3729.37 12.2994  -2
   0  -3   4 3729.37 12.2994   1
   0  -3   3 1391.58 8.01890   1
   0   3   1 3546.21 11.3431  -2
   0  -3   3 3546.21 11.3431   1
   0   3  -2 2379.44 9.20697   1
   0   3   0 3177.18 7.74071  -2
   0  -3   2 3177.18 7.74071   1
   0  -3   1 246.446 3.53720   1
   0  -3   0 1313.82 6.32623   1
   0  -3  -1 3532.74 16.8280   1
   0  -3   3 4959.29 12.2696  -2
   0   3   1 4959.29 12.2696   1
   0   3   2 1064.31 7.64965   1
   0  -3   4 3019.34 24.2640  -2
   0   3   2 3019.34 24.2640   1
   0   3   3 274.357 5.37280   1
   0   3  -5 345.179 3.49412  -2
   0  -3  -3 345.179 3.49412   1
   0   3  -6 763.533 7.55313  -2
   0  -3  -4 763.533 7.55313   1
   0  -3  -5 457.138 5.39708   1
   0   3  -7 488.609 3.64881  -2
   0  -3  -5 488.609 3.64881   1
   0   3  -8 5689.56 13.9372  -2
   0  -3  -6 5689.56 13.9372   1
   0  -3   9 809.501 6.45912  -2
   0   3   7 809.501 6.45912   1
   0  -3  10 224.603 3.30849  -2
   0   3   8 224.603 3.30849   1
   0   3 -11 759.662 4.46739  -2
   0  -3  -9 759.662 4.46739   1
   0  -3  12 1675.74 6.34440  -2
   0   3  10 1675.74 6.34440   1
   0  -3  13 1738.86 7.05437  -2
   0   3  11 1738.86 7.05437   1
   0   3 -14 138.689 3.73799  -2
   0  -3 -12 138.689 3.73799   1
   0  -3  15 63.2595 3.49891  -2
   0   3  13 63.2595 3.49891   1
   0   3 -16 53.8888 3.24799  -2
   0  -3 -14 53.8888 3.24799   1
   0  -3  17 11.3578 3.88330  -2
   0   3  15 11.3578 3.88330   1
   0   3 -18-0.34082 3.94418  -2
   0  -3 -16-0.34082 3.94418   1
   0  -3  19 309.854 5.16022  -2
   0   3  17 309.854 5.16022   1
   0  -3  20 30.8927 4.71575  -2
   0   3  18 30.8927 4.71575   1
   0  -3  21 701.757 6.01959  -2
   0   3  19 701.757 6.01959   1
   0   3 -22 179.009 5.65507  -2
   0  -3 -20 179.009 5.65507   1
   0  -3  23 7.86348 7.86415  -2
   0   3  21 7.86348 7.86415   1
   0   3 -24 27.8738 10.3206  -2
   0  -3 -22 27.8738 10.3206   1
   0  -3  25 205.142 7.49980  -2
   0   3  23 205.142 7.49980   1
   0  -3  26 28.9107 7.95435  -2
   0   3  24 28.9107 7.95435   1
   0   3 -27-1.58176 8.04101  -2
   0  -3 -25-1.58176 8.04101   1
   0  -3  28 89.7105 8.62321  -2
   0   3  26 89.7105 8.62321   1
   0  -3  29 9.36004 7.95428  -2
   0   3  27 9.36004 7.95428   1
   0   3 -30 224.103 12.2474  -2
   0  -3 -28 224.103 12.2474   1
   0   3 -31 56.8028 11.9453  -2
   0  -3 -29 56.8028 11.9453   1
   0   3 -32 11.2238 12.2085  -2
   0  -3 -30 11.2238 12.2085   1
   0   3 -33 11.3216 12.8523  -2
   0  -3 -31 11.3216 12.8523   1
   0   3 -34 2.48982 13.1959  -2
   0  -3 -32 2.48982 13.1959   1
   0  -3  35 6.39750 13.8733  -2
   0   3  33 6.39750 13.8733   1
   0   3 -36 20.1228 14.6117  -2
   0  -3 -34 20.1228 14.6117   1
   0  -3  37 83.0569 13.5649  -2
   0   3  35 83.0569 13.5649   1
   0   3 -38 3.91540 15.3542  -2
   0  -3 -36 3.91540 15.3542   1
   0  -3  39 3.93095 15.8036  -2
   0   3  37 3.93095 15.8036   1
   0   3 -40 13.6989 18.6237  -2
   0  -3 -38 13.6989 18.6237   1
   0  -3  41 19.7033 18.9834  -2
   0   3  39 19.7033 18.9834   1
   0   3 -42 15.8277 19.2920  -2
   0  -3 -40 15.8277 19.2920   1
   0   3 -43 9.90996 17.2400  -2
   0  -3 -41 9.90996 17.2400   1
   0   3 -44 41.8145 17.6854  -2
   0  -3 -42 41.8145 17.6854   1
   0  -3  45 45.0908 18.0489  -2
   0   3  43 45.0908 18.0489   1
   0  -3  46 24.3540 28.5032  -2
   0   3  44 24.3540 28.5032   1
   0   4  44-13.2368 24.1114  -2
   0  -4  47-13.2368 24.1114   1
   0   4  43 28.5429 24.6489  -2
   0  -4  46 28.5429 24.6489   1
   0   4  42 2.05274 18.9089  -2
   0  -4  45 2.05274 18.9089   1
   0  -4 -41 5.35483 18.3216  -2
   0   4 -44 5.35483 18.3216   1
   0  -4 -40 2.62139 17.8408  -2
   0   4 -43 2.62139 17.8408   1
   0  -4 -39 6.06144 17.3384  -2
   0   4 -42 6.06144 17.3384   1
   0  -4 -38 1.57300 16.7438  -2
   0   4 -41 1.57300 16.7438   1
   0  -4 -37-0.69233 14.0810  -2
   0   4 -40-0.69233 14.0810   1
   0  -4 -36 14.2800 13.9035  -2
   0   4 -39 14.2800 13.9035   1
   0  -4 -35 3.97853 13.5771  -2
   0   4 -38 3.97853 13.5771   1
   0   4  34 2.38514 13.2278  -2
   0  -4  37 2.38514 13.2278   1
   0   4  33 19.8236 12.9136  -2
   0  -4  36 19.8236 12.9136   1
   0  -4 -32 2.57704 10.0400  -2
   0   4 -35 2.57704 10.0400   1
   0  -4 -31 18.4572 9.81099  -2
   0   4 -34 18.4572 9.81099   1
   0  -4 -30 27.4117 9.40488  -2
   0   4 -33 27.4117 9.40488   1
   0   4  29 2.20218 9.08549  -2
   0  -4  32 2.20218 9.08549   1
   0   4  28-2.41397 7.76418  -2
   0  -4  31-2.41397 7.76418   1
   0  -4 -27 16.7140 7.61301  -2
   0   4 -30 16.7140 7.61301   1
   0   4  26-1.81527 7.20427  -2
   0  -4  29-1.81527 7.20427   1
   0   4  25 41.2705 7.23734  -2
   0  -4  28 41.2705 7.23734   1
   0  -4 -24 5.79854 6.94926  -2
   0   4 -27 5.79854 6.94926   1
   0  -4 -23-1.00856 6.69412  -2
   0   4 -26-1.00856 6.69412   1
   0   4  22 8.75471 7.24592  -2
   0  -4  25 8.75471 7.24592   1
   0  -4 -21 33.3628 6.25305  -2
   0   4 -24 33.3628 6.25305   1
   0  -4 -20 12.4243 5.96561  -2
   0   4 -23 12.4243 5.96561   1
   0   4  19-2.15292 3.43544  -2
   0  -4  22-2.15292 3.43544   1
   0  -4 -18 9.72040 3.47820  -2
   0   4 -21 9.72040 3.47820   1
   0  -4 -17 62.9922 5.05077  -2
   0   4 -20 62.9922 5.05077   1
   0  -4 -16 115.959 4.88535  -2
   0   4 -19 115.959 4.88535   1
   0  -4 -15 89.5572 5.10433  -2
   0   4 -18 89.5572 5.10433   1
   0   4  14 62.4106 4.69637  -2
   0  -4  17 62.4106 4.69637   1
   0   4  13 227.227 4.62281  -2
   0  -4  16 227.227 4.62281   1
   0   4  12 785.294 4.71925  -2
   0  -4  15 785.294 4.71925   1
   0  -4 -11 140.563 3.81859  -2
   0   4 -14 140.563 3.81859   1
   0  -4 -10 29.9493 3.77207  -2
   0   4 -13 29.9493 3.77207   1
   0   4   9 1953.61 7.27396  -2
   0  -4  12 1953.61 7.27396   1
   0  -4  -8 704.375 4.25862  -2
   0   4 -11 704.375 4.25862   1
   0   4   7 2343.58 8.09335  -2
   0  -4  10 2343.58 8.09335   1
   0  -4  -6 349.323 3.60089  -2
   0   4  -9 349.323 3.60089   1
   0  -4  -5 2367.55 9.62873  -2
   0   4  -8 2367.55 9.62873   1
   0  -4  -4 1074.26 6.58721  -2
   0   4  -7 1074.26 6.58721   1
   0   4   3 10.1557 2.91667  -2
   0  -4   6 10.1557 2.91667   1
   0   4   2 267.968 3.36108  -2
   0  -4   5 267.968 3.36108   1
   0  -4  -1 39.3171 2.30709  -2
   0   4  -4 39.3171 2.30709   1
   0   4   0 2307.76 7.90135  -2
   0  -4   3 2307.76 7.90135   1
   0   4  -1 6013.92 11.2060  -2
   0  -4   2 6013.92 11.2060   1
   0  -4   2 4877.42 11.8524  -2
   0   4  -1 4877.42 11.8524   1
   0  -4   3 1979.27 7.80621  -2
   0   4   0 1979.27 7.80621   1
   0  -4   4 30.3636 2.82250  -2
   0   4   1 30.3636 2.82250   1
   0   4  -5 174.594 2.53022  -2
   0  -4  -2 174.594 2.53022   1
   0  -4   6 20.4720 2.49425  -2
   0   4   3 20.4720 2.49425   1
   0   4  -7 1230.28 6.62975  -2
   0  -4  -4 1230.28 6.62975   1
   0   4  -8 1891.90 10.7713  -2
   0  -4  -5 1891.90 10.7713   1
   0   4  -9 537.326 5.32077  -2
   0  -4  -6 537.326 5.32077   1
   0  -4  10 2520.18 8.94464  -2
   0   4   7 2520.18 8.94464   1
   0   4 -11 603.702 3.64864  -2
   0  -4  -8 603.702 3.64864   1
   0   4 -12 1731.25 7.16023  -2
   0  -4  -9 1731.25 7.16023   1
   0   4 -13 6.19247 2.02777  -2
   0  -4 -10 6.19247 2.02777   1
   0  -4  14 55.5398 3.15243  -2
   0   4  11 55.5398 3.15243   1
   0  -4  15 722.367 5.52688  -2
   0   4  12 722.367 5.52688   1
   0  -4  16 288.163 4.38577  -2
   0   4  13 288.163 4.38577   1
   0   4 -17 25.2993 3.31851  -2
   0  -4 -14 25.2993 3.31851   1
   0   4 -18 55.1347 3.42800  -2
   0  -4 -15 55.1347 3.42800   1
   0  -4  19 159.886 3.94529  -2
   0   4  16 159.886 3.94529   1
   0   4 -20 44.4334 3.93902  -2
   0  -4 -17 44.4334 3.93902   1
   0  -4  21 12.2906 4.14747  -2
   0   4  18 12.2906 4.14747   1
   0  -4  22 3.27007 4.31235  -2
   0   4  19 3.27007 4.31235   1
   0  -4  23 15.6663 4.55687  -2
   0   4  20 15.6663 4.55687   1
   0   4 -24 29.8439 5.76795  -2
   0  -4 -21 29.8439 5.76795   1
   0   4 -25 36.3333 8.94576  -2
   0  -4 -22 36.3333 8.94576   1
   0   4 -26 23.2018 9.31615  -2
   0  -4 -23 23.2018 9.31615   1
   0  -4  27 10.5753 6.98730  -2
   0   4  24 10.5753 6.98730   1
   0   4 -28 37.8475 7.34642  -2
   0  -4 -25 37.8475 7.34642   1
   0  -4  29 9.83228 7.35553  -2
   0   4  26 9.83228 7.35553   1
   0  -4  30 13.7697 9.16832  -2
   0   4  27 13.7697 9.16832   1
   0   4 -31 1.75331 10.2804  -2
   0  -4 -28 1.75331 10.2804   1
   0   4 -32 30.3659 10.7803  -2
   0  -4 -29 30.3659 10.7803   1
   0  -4  33 31.4542 11.3126  -2
   0   4  30 31.4542 11.3126   1
   0   4 -34 31.6244 11.7517  -2
   0  -4 -31 31.6244 11.7517   1
   0  -4  35-12.2285 12.0874  -2
   0   4  32-12.2285 12.0874   1
   0   4 -36 13.4997 12.8661  -2
   0  -4 -33 13.4997 12.8661   1
   0  -4  37 3.21909 13.2800  -2
   0   4  34 3.21909 13.2800   1
   0  -4  38 26.6854 12.2841  -2
   0   4  35 26.6854 12.2841   1
   0   4 -39 27.5146 12.5921  -2
   0  -4 -36 27.5146 12.5921   1
   0   4 -40-8.44440 14.3893  -2
   0  -4 -37-8.44440 14.3893   1
   0  -4  41-12.2254 17.2392  -2
   0   4  38-12.2254 17.2392   1
   0  -4  42-7.59626 17.2185  -2
   0   4  39-7.59626 17.2185   1
   0   4 -43 13.8992 15.8980  -2
   0  -4 -40 13.8992 15.8980   1
   0   4 -44 21.0203 16.2677  -2
   0  -4 -41 21.0203 16.2677   1
   0  -4  45 19.5960 16.5508  -2
   0   4  42 19.5960 16.5508   1
   0  -4  46 8.43146 26.2890  -2
   0   4  43 8.43146 26.2890   1
   0  -4  47-10.1932 26.4828  -2
   0   4  44-10.1932 26.4828   1
   0   5  43 65.3761 25.8851  -2
   0  -5  47 65.3761 25.8851   1
   0   5  42 5.30362 24.9001  -2
   0  -5  46 5.30362 24.9001   1
   0   5  41-2.90084 18.9486  -2
   0  -5  45-2.90084 18.9486   1
   0  -5 -40-10.1326 18.9114  -2
   0   5 -44-10.1326 18.9114   1
   0  -5 -39 15.2964 18.4730  -2
   0   5 -43 15.2964 18.4730   1
   0   5  38-16.0735 17.6600  -2
   0  -5  42-16.0735 17.6600   1
   0  -5 -37 30.1251 15.1419  -2
   0   5 -41 30.1251 15.1419   1
   0  -5 -36 3.40165 14.4023  -2
   0   5 -40 3.40165 14.4023   1
   0   5  35 15.3758 14.1502  -2
   0  -5  39 15.3758 14.1502   1
   0   5  34-6.75748 13.7893  -2
   0  -5  38-6.75748 13.7893   1
   0   5  33 17.8484 13.5868  -2
   0  -5  37 17.8484 13.5868   1
   0   5  32-1.71156 10.6183  -2
   0  -5  36-1.71156 10.6183   1
   0   5  31 10.3171 10.2425  -2
   0  -5  35 10.3171 10.2425   1
   0  -5 -30 26.8019 10.0201  -2
   0   5 -34 26.8019 10.0201   1
   0  -5 -29 5.50810 9.48789  -2
   0   5 -33 5.50810 9.48789   1
   0   5  28-4.12117 9.20100  -2
   0  -5  32-4.12117 9.20100   1
   0   5  27 12.1661 8.03300  -2
   0  -5  31 12.1661 8.03300   1
   0   5  26 42.6709 7.92693  -2
   0  -5  30 42.6709 7.92693   1
   0  -5 -25 19.0711 6.34114  -2
   0   5 -29 19.0711 6.34114   1
   0  -5 -24 48.8195 6.31553  -2
   0   5 -28 48.8195 6.31553   1
   0  -5 -23 11.6449 6.49951  -2
   0   5 -27 11.6449 6.49951   1
   0   5  22 6.36146 6.79210  -2
   0  -5  26 6.36146 6.79210   1
   0  -5 -21 83.6226 7.78456  -2
   0   5 -25 83.6226 7.78456   1
   0   5  20 50.2027 3.80791  -2
   0  -5  24 50.2027 3.80791   1
   0  -5 -19 3.49222 4.04456  -2
   0   5 -23 3.49222 4.04456   1
   0   5  18 38.4068 6.56594  -2
   0  -5  22 38.4068 6.56594   1
   0   5  17 77.5991 6.50592  -2
   0  -5  21 77.5991 6.50592   1
   0  -5 -16 1.03852 5.29026  -2
   0   5 -20 1.03852 5.29026   1
   0   5  15 84.8072 4.88296  -2
   0  -5  19 84.8072 4.88296   1
   0   5  14 220.503 5.83410  -2
   0  -5  18 220.503 5.83410   1
   0  -5 -13 147.275 4.54827  -2
   0   5 -17 147.275 4.54827   1
   0   5  12 413.999 4.64804  -2
   0  -5  16 413.999 4.64804   1
   0  -5 -11 181.496 4.15882  -2
   0   5 -15 181.496 4.15882   1
   0   5  10 643.096 4.73584  -2
   0  -5  14 643.096 4.73584   1
   0   5   9 41.4514 4.11422  -2
   0  -5  13 41.4514 4.11422   1
   0   5   8 274.051 4.23887  -2
   0  -5  12 274.051 4.23887   1
   0  -5  -7 7.44486 3.86425  -2
   0   5 -11 7.44486 3.86425   1
   0   5   6 50.0402 3.59536  -2
   0  -5  10 50.0402 3.59536   1
   0   5   5 129.126 3.25209  -2
   0  -5   9 129.126 3.25209   1
   0   5   4 728.840 5.09555  -2
   0  -5   8 728.840 5.09555   1
   0   5   3 945.270 8.70829  -2
   0  -5   7 945.270 8.70829   1
   0  -5  -2 1382.88 8.62963  -2
   0   5  -6 1382.88 8.62963   1
   0   5   1 956.906 5.48687  -2
   0  -5   5 956.906 5.48687   1
   0  -5   0 401.361 4.89270  -2
   0   5  -4 401.361 4.89270   1
   0   5  -1 2384.90 8.80043  -2
   0  -5   3 2384.90 8.80043   1
   0  -5   2 150.554 3.22270  -2
   0   5  -2 150.554 3.22270   1
   0  -5   3 2250.02 7.87304  -2
   0   5  -1 2250.02 7.87304   1
   0  -5   4 667.682 5.07694  -2
   0   5   0 667.682 5.07694   1
   0  -5   5 839.101 6.27188  -2
   0   5   1 839.101 6.27188   1
   0  -5   6 1370.53 6.08185  -2
   0   5   2 1370.53 6.08185   1
   0  -5   7 795.264 7.23379  -2
   0   5   3 795.264 7.23379   1
   0  -5   8 906.208 5.71508  -2
   0   5   4 906.208 5.71508   1
   0   5  -9 115.071 3.73280  -2
   0  -5  -5 115.071 3.73280   1
   0  -5  10 83.3725 3.74722  -2
   0   5   6 83.3725 3.74722   1
   0   5 -11 23.0142 4.16757  -2
   0  -5  -7 23.0142 4.16757   1
   0  -5  12 593.355 4.56065  -2
   0   5   8 593.355 4.56065   1
   0  -5  13 89.5239 3.80926  -2
   0   5   9 89.5239 3.80926   1
   0   5 -14 828.067 5.65424  -2
   0  -5 -10 828.067 5.65424   1
   0   5 -15 80.3513 2.36412  -2
   0  -5 -11 80.3513 2.36412   1
   0  -5  16 254.305 4.00247  -2
   0   5  12 254.305 4.00247   1
   0  -5  17 131.653 3.88089  -2
   0   5  13 131.653 3.88089   1
   0   5 -18 173.017 4.38621  -2
   0  -5 -14 173.017 4.38621   1
   0  -5  19 103.243 4.92699  -2
   0   5  15 103.243 4.92699   1
   0  -5  20 3.88975 4.45657  -2
   0   5  16 3.88975 4.45657   1
   0  -5  21 113.130 4.84343  -2
   0   5  17 113.130 4.84343   1
   0  -5  22 108.417 4.46893  -2
   0   5  18 108.417 4.46893   1
   0  -5  23 20.0505 5.09116  -2
   0   5  19 20.0505 5.09116   1
   0  -5  24 95.9197 5.84818  -2
   0   5  20 95.9197 5.84818   1
   0   5 -25 55.6562 7.04300  -2
   0  -5 -21 55.6562 7.04300   1
   0  -5  26-3.22502 6.99297  -2
   0   5  22-3.22502 6.99297   1
   0  -5  27-3.30390 8.27964  -2
   0   5  23-3.30390 8.27964   1
   0   5 -28 31.4790 7.79885  -2
   0  -5 -24 31.4790 7.79885   1
   0   5 -29 27.2491 8.09003  -2
   0  -5 -25 27.2491 8.09003   1
   0  -5  30 60.4855 9.97873  -2
   0   5  26 60.4855 9.97873   1
   0  -5  31 22.4358 10.3161  -2
   0   5  27 22.4358 10.3161   1
   0   5 -32-1.48437 13.0343  -2
   0  -5 -28-1.48437 13.0343   1
   0   5 -33 32.1562 11.8561  -2
   0  -5 -29 32.1562 11.8561   1
   0   5 -34 17.5829 12.4585  -2
   0  -5 -30 17.5829 12.4585   1
   0   5 -35 8.70225 12.8915  -2
   0  -5 -31 8.70225 12.8915   1
   0   5 -36-6.68701 13.4799  -2
   0  -5 -32-6.68701 13.4799   1
   0   5 -37 14.4922 14.1734  -2
   0  -5 -33 14.4922 14.1734   1
   0   5 -38 37.6200 13.1540  -2
   0  -5 -34 37.6200 13.1540   1
   0   5 -39 13.1156 13.4393  -2
   0  -5 -35 13.1156 13.4393   1
   0   5 -40 36.7061 13.8306  -2
   0  -5 -36 36.7061 13.8306   1
   0  -5  41 31.1566 15.7995  -2
   0   5  37 31.1566 15.7995   1
   0   5 -42 38.1745 16.0323  -2
   0  -5 -38 38.1745 16.0323   1
   0   5 -43 29.3484 16.5721  -2
   0  -5 -39 29.3484 16.5721   1
   0   5 -44 14.0956 16.8305  -2
   0  -5 -40 14.0956 16.8305   1
   0   5 -45 45.2717 21.6037  -2
   0  -5 -41 45.2717 21.6037   1
   0  -5  46 12.6500 28.0439  -2
   0   5  42 12.6500 28.0439   1
   0  -5  47 36.5473 28.0793  -2
   0   5  43 36.5473 28.0793   1
   0   6  42 2.27949 26.4393  -2
   0  -6  47 2.27949 26.4393   1
   0  -6 -41-2.85335 21.0569  -2
   0   6 -46-2.85335 21.0569   1
   0   6  40 11.5477 20.6738  -2
   0  -6  45 11.5477 20.6738   1
   0  -6 -39 33.2215 20.5685  -2
   0   6 -44 33.2215 20.5685   1
   0   6  38 32.8719 19.9305  -2
   0  -6  43 32.8719 19.9305   1
   0  -6 -37 2.88797 31.4192  -2
   0   6 -42 2.88797 31.4192   1
   0   6  36 11.9622 15.9793  -2
   0  -6  41 11.9622 15.9793   1
   0  -6 -35 23.2591 15.8512  -2
   0   6 -40 23.2591 15.8512   1
   0  -6 -34 4.34684 15.3306  -2
   0   6 -39 4.34684 15.3306   1
   0  -6 -33 27.8947 15.3848  -2
   0   6 -38 27.8947 15.3848   1
   0  -6 -32 58.2471 15.0272  -2
   0   6 -37 58.2471 15.0272   1
   0   6  31 16.9183 11.6267  -2
   0  -6  36 16.9183 11.6267   1
   0  -6 -30 81.3695 11.4978  -2
   0   6 -35 81.3695 11.4978   1
   0  -6 -29 30.8267 10.9903  -2
   0   6 -34 30.8267 10.9903   1
   0  -6 -28 1.83522 10.4412  -2
   0   6 -33 1.83522 10.4412   1
   0   6  27 1.20477 9.10482  -2
   0  -6  32 1.20477 9.10482   1
   0   6  26 47.4850 8.28944  -2
   0  -6  31 47.4850 8.28944   1
   0  -6 -25 49.8376 7.18643  -2
   0   6 -30 49.8376 7.18643   1
   0   6  24 81.6234 7.19266  -2
   0  -6  29 81.6234 7.19266   1
   0   6  23 186.757 7.67349  -2
   0  -6  28 186.757 7.67349   1
   0   6  22 33.6116 7.68864  -2
   0  -6  27 33.6116 7.68864   1
   0   6  21 269.835 8.17397  -2
   0  -6  26 269.835 8.17397   1
   0  -6 -20 96.7037 5.03946  -2
   0   6 -25 96.7037 5.03946   1
   0  -6 -19-12.4473 7.80923  -2
   0   6 -24-12.4473 7.80923   1
   0  -6 -18-4.34577 7.40621  -2
   0   6 -23-4.34577 7.40621   1
   0  -6 -17 72.8960 7.46097  -2
   0   6 -22 72.8960 7.46097   1
   0  -6 -16 225.629 6.53941  -2
   0   6 -21 225.629 6.53941   1
   0  -6 -15 448.533 6.82134  -2
   0   6 -20 448.533 6.82134   1
   0  -6 -14 318.521 8.22234  -2
   0   6 -19 318.521 8.22234   1
   0  -6 -13 17.1934 5.04113  -2
   0   6 -18 17.1934 5.04113   1
   0  -6 -12 185.390 4.98879  -2
   0   6 -17 185.390 4.98879   1
   0  -6 -11 208.842 4.58976  -2
   0   6 -16 208.842 4.58976   1
   0  -6 -10 126.418 4.40820  -2
   0   6 -15 126.418 4.40820   1
   0   6   9 76.5854 4.55610  -2
   0  -6  14 76.5854 4.55610   1
   0  -6  -8 463.863 5.19805  -2
   0   6 -13 463.863 5.19805   1
   0   6   7 868.027 6.19742  -2
   0  -6  12 868.027 6.19742   1
   0  -6  -6 1464.62 5.94283  -2
   0   6 -11 1464.62 5.94283   1
   0  -6  10 28.4335 5.35487   1
   0  -6  -5 1052.07 8.66631  -2
   0   6 -10 1052.07 8.66631   1
   0   6  -9 833.482 6.75808   1
   0   6   4 795.739 7.51110  -2
   0  -6   9 795.739 7.51110   1
   0   6  -8 234.739 7.93345   1
   0  -6  -3 203.836 4.78043  -2
   0   6  -8 203.836 4.78043   1
   0   6   2 66.6715 4.39769  -2
   0  -6   7 66.6715 4.39769   1
   0  -6  -1 596.105 3.75458  -2
   0   6  -6 596.105 3.75458   1
   0   6  -5 160.140 3.11412   1
   0  -6   0 188.667 5.66106  -2
   0   6  -5 188.667 5.66106   1
   0   6  -4 1038.65 7.84117   1
   0  -6   1 1424.63 7.03333  -2
   0   6  -4 1424.63 7.03333   1
   0  -6   3 3.30759 3.03653   1
   0  -6   2 104.860 4.53279  -2
   0   6  -3 104.860 4.53279   1
   0   6  -2 140.967 4.55324   1
   0   6  -3 164.686 4.78708  -2
   0  -6   2 164.686 4.78708   1
   0   6  -1 1086.57 6.90599   1
   0  -6   4 1618.20 9.10778  -2
   0   6  -1 1618.20 9.10778   1
   0   6   0 9.92816 1.93130   1
   0  -6   5 195.251 5.73690  -2
   0   6   0 195.251 5.73690   1
   0  -6  -1 727.995 7.53202   1
   0  -6   6 823.188 8.03746  -2
   0   6   1 823.188 8.03746   1
   0   6   2 35.1583 2.51640   1
   0   6  -7 80.3879 4.31733  -2
   0  -6  -2 80.3879 4.31733   1
   0   6   3 10.7742 2.86959   1
   0   6  -8 166.000 5.66633  -2
   0  -6  -3 166.000 5.66633   1
   0  -6  -4 227.667 6.76880   1
   0   6  -9 734.853 6.20889  -2
   0  -6  -4 734.853 6.20889   1
   0   6 -10 1612.06 6.28938  -2
   0  -6  -5 1612.06 6.28938   1
   0  -6  11 1618.79 6.34420  -2
   0   6   6 1618.79 6.34420   1
   0  -6  12 1318.11 6.13946  -2
   0   6   7 1318.11 6.13946   1
   0  -6  13 468.790 4.86003  -2
   0   6   8 468.790 4.86003   1
   0  -6  14 46.0018 4.23770  -2
   0   6   9 46.0018 4.23770   1
   0   6 -15 234.843 4.33862  -2
   0  -6 -10 234.843 4.33862   1
   0   6 -16 257.382 3.68943  -2
   0  -6 -11 257.382 3.68943   1
   0   6 -17 147.336 4.18986  -2
   0  -6 -12 147.336 4.18986   1
   0  -6 -13 4.92410 2.22565   1
   0  -6  18 4.03789 4.77643  -2
   0   6  13 4.03789 4.77643   1
   0   6 -19 272.238 6.04047  -2
   0  -6 -14 272.238 6.04047   1
   0   6 -20 535.750 6.58793  -2
   0  -6 -15 535.750 6.58793   1
   0  -6  21 309.241 6.29768  -2
   0   6  16 309.241 6.29768   1
   0  -6  22 100.048 4.90833  -2
   0   6  17 100.048 4.90833   1
   0  -6  23 2.83041 5.00978  -2
   0   6  18 2.83041 5.00978   1
   0   6  19 16.8526 10.1089   1
   0  -6  24 5.41574 5.46006  -2
   0   6  19 5.41574 5.46006   1
   0   6 -25 95.9181 7.16830  -2
   0  -6 -20 95.9181 7.16830   1
   0   6 -26 195.264 8.24730  -2
   0  -6 -21 195.264 8.24730   1
   0  -6  27 33.3181 7.14796  -2
   0   6  22 33.3181 7.14796   1
   0  -6  28 71.5402 8.73419  -2
   0   6  23 71.5402 8.73419   1
   0  -6  29 167.081 9.17177  -2
   0   6  24 167.081 9.17177   1
   0   6 -30 43.8527 10.8529  -2
   0  -6 -25 43.8527 10.8529   1
   0   6 -31 5.60780 11.1754  -2
   0  -6 -26 5.60780 11.1754   1
   0  -6  32 1.31609 11.3368  -2
   0   6  27 1.31609 11.3368   1
   0   6 -33-3.75793 14.6247  -2
   0  -6 -28-3.75793 14.6247   1
   0   6  29 39.4325 9.17123   1
   0  -6 -30 49.2225 9.50630   1
   0   6  31 9.53159 9.68401   1
   0  -6 -32 10.5572 10.1413   1
   0  -6 -33 50.4426 9.78183   1
   0  -6 -34 5.40461 9.71302   1
   0   6  35 7.51571 10.0776   1
   0  -6 -36 26.6061 10.3186   1
   0  -6 -37 14.3146 10.4425   1
   0  -6 -38 24.3669 10.7290   1
   0  -6 -39 13.1951 12.0355   1
   0   6  40 7.54400 15.3751   1
   0   6  41-7.80268 15.2008   1
   0   6  42 7.65871 20.3139   1
   0   6  43-9.83454 20.3306   1
   0  -7  47 36.0995 18.3148   1
   0  -7  46-2.30523 14.3575   1
   0  -7  45-7.34968 13.9393   1
   0   7 -44 6.39902 13.7952   1
   0   7 -43-30.9794 22.3643   1
   0   7 -42 26.1131 21.6598   1
   0   7 -41 4.38323 10.9711   1
   0   7 -40 14.0368 10.8145   1
   0   7  34 1.74810 15.5622  -2
   0  -7  39 1.74810 15.5622   1
   0   7  33 31.9256 15.2694  -2
   0  -7  38 31.9256 15.2694   1
   0   7  32 13.8038 12.2065  -2
   0  -7  37 13.8038 12.2065   1
   0  -7 -31 13.7506 11.7782  -2
   0   7 -36 13.7506 11.7782   1
   0  -7 -30 14.7584 11.4950  -2
   0   7 -35 14.7584 11.4950   1
   0   7  29 11.6881 10.9692  -2
   0  -7  34 11.6881 10.9692   1
   0  -7 -28-6.87232 10.5102  -2
   0   7 -33-6.87232 10.5102   1
   0   7  27 25.9309 9.31513  -2
   0  -7  32 25.9309 9.31513   1
   0  -7  31 44.3507 12.7477   1
   0  -7 -26 64.4451 9.22991  -2
   0   7 -31 64.4451 9.22991   1
   0  -7 -25-6.95620 7.25788  -2
   0   7 -30-6.95620 7.25788   1
   0   7  24 1.82490 7.06642  -2
   0  -7  29 1.82490 7.06642   1
   0  -7 -23-0.47476 7.33730  -2
   0   7 -28-0.47476 7.33730   1
   0   7  22 33.1499 8.68001  -2
   0  -7  27 33.1499 8.68001   1
   0   7  21 14.4258 8.33651  -2
   0  -7  26 14.4258 8.33651   1
   0  -7 -20 10.6807 8.03814  -2
   0   7 -25 10.6807 8.03814   1
   0   7  19 14.1479 7.77982  -2
   0  -7  24 14.1479 7.77982   1
   0  -7 -18 140.247 7.07560  -2
   0   7 -23 140.247 7.07560   1
   0  -7 -17 10.3708 7.54288  -2
   0   7 -22 10.3708 7.54288   1
   0  -7 -16 95.9663 6.35822  -2
   0   7 -21 95.9663 6.35822   1
   0  -7 -15 10.5620 7.18520  -2
   0   7 -20 10.5620 7.18520   1
   0   7  14 100.467 6.60827  -2
   0  -7  19 100.467 6.60827   1
   0  -7 -13 325.196 6.73834  -2
   0   7 -18 325.196 6.73834   1
   0   7  12 8.47521 5.64058  -2
   0  -7  17 8.47521 5.64058   1
   0   7  11 110.772 5.00888  -2
   0  -7  16 110.772 5.00888   1
   0   7  10 14.4906 4.15678  -2
   0  -7  15 14.4906 4.15678   1
   0  -7  -9 934.044 6.38840  -2
   0   7 -14 934.044 6.38840   1
   0  -7  -8 423.248 3.87655  -2
   0   7 -13 423.248 3.87655   1
   0  -7  -7 3.54580 4.61144  -2
   0   7 -12 3.54580 4.61144   1
   0   7   6 694.550 5.50038  -2
   0  -7  11 694.550 5.50038   1
   0   7   5 267.628 4.90891  -2
   0  -7  10 267.628 4.90891   1
   0  -7  -4 2078.86 6.37828  -2
   0   7  -9 2078.86 6.37828   1
   0   7   3 57.3400 4.76625  -2
   0  -7   8 57.3400 4.76625   1
   0  -7  -2 915.452 6.92863  -2
   0   7  -7 915.452 6.92863   1
   0  -7  -1 659.067 4.92646  -2
   0   7  -6 659.067 4.92646   1
   0   7  -5 4748.06 18.5233   1
   0   7   0 7383.15 17.9564  -2
   0  -7   5 7383.15 17.9564   1
   0  -7   4 39.9388 3.89659   1
   0  -7   1 565.936 6.42243  -2
   0   7  -4 565.936 6.42243   1
   0   7  -3 93.4212 6.66932   1
   0   7  -2 404.764 4.74004  -2
   0  -7   3 404.764 4.74004   1
   0   7  -2 440.721 4.63761   1
   0   7  -3 533.667 4.95454  -2
   0  -7   2 533.667 4.95454   1
   0   7  -1 1068.38 5.76693   1
   0  -7   4 1053.00 10.2733  -2
   0   7  -1 1053.00 10.2733   1
   0   7   0 4762.34 9.56889   1
   0  -7   5 8249.71 17.6796  -2
   0   7   0 8249.71 17.6796   1
   0  -7  -1 1109.06 10.6247   1
   0   7  -6 1275.15 7.67738  -2
   0  -7  -1 1275.15 7.67738   1
   0  -7  -2 26.5367 6.10824   1
   0  -7   7 524.950 5.94034  -2
   0   7   2 524.950 5.94034   1
   0   7  -8 30.2837 3.39658  -2
   0  -7  -3 30.2837 3.39658   1
   0  -7   9 2333.71 6.44319  -2
   0   7   4 2333.71 6.44319   1
   0   7 -10 158.036 4.78102  -2
   0  -7  -5 158.036 4.78102   1
   0   7 -11 558.625 6.07991  -2
   0  -7  -6 558.625 6.07991   1
   0   7 -12 17.2835 4.70092  -2
   0  -7  -7 17.2835 4.70092   1
   0   7 -13 475.867 5.20125  -2
   0  -7  -8 475.867 5.20125   1
   0  -7  14 937.239 5.53962  -2
   0   7   9 937.239 5.53962   1
   0   7 -15 0.09493 3.72735  -2
   0  -7 -10 0.09493 3.72735   1
   0  -7  16 86.8915 4.01194  -2
   0   7  11 86.8915 4.01194   1
   0  -7  17 20.5418 2.91457  -2
   0   7  12 20.5418 2.91457   1
   0   7 -18 380.151 3.49782  -2
   0  -7 -13 380.151 3.49782   1
   0   7 -19 11.9940 5.38684  -2
   0  -7 -14 11.9940 5.38684   1
   0   7 -20 2.65628 5.65213  -2
   0  -7 -15 2.65628 5.65213   1
   0   7 -21 70.3480 6.01873  -2
   0  -7 -16 70.3480 6.01873   1
   0  -7  22 68.6519 5.24805  -2
   0   7  17 68.6519 5.24805   1
   0   7 -23 115.949 5.01747  -2
   0  -7 -18 115.949 5.01747   1
   0  -7  24 19.4453 5.23878  -2
   0   7  19 19.4453 5.23878   1
   0   7 -25 3.89861 5.34215  -2
   0  -7 -20 3.89861 5.34215   1
   0  -7  26 17.3031 6.95876  -2
   0   7  21 17.3031 6.95876   1
   0  -7  27 51.5612 6.98104  -2
   0   7  22 51.5612 6.98104   1
   0   7 -28-2.39656 8.83781  -2
   0  -7 -23-2.39656 8.83781   1
   0   7 -29 2.58275 8.43415  -2
   0  -7 -24 2.58275 8.43415   1
   0  -7  30-3.09585 10.2764  -2
   0   7  25-3.09585 10.2764   1
   0  -7  31 22.8996 10.8557  -2
   0   7  26 22.8996 10.8557   1
   0  -7  32 23.9965 11.0563  -2
   0   7  27 23.9965 11.0563   1
   0  -7  33-0.63280 14.4498  -2
   0   7  28-0.63280 14.4498   1
   0   7 -34 8.14826 15.3074  -2
   0  -7 -29 8.14826 15.3074   1
   0  -7  35 9.93940 15.6078  -2
   0   7  30 9.93940 15.6078   1
   0   7 -36 19.2735 14.1700  -2
   0  -7 -31 19.2735 14.1700   1
   0   7 -37 12.1628 14.6379  -2
   0  -7 -32 12.1628 14.6379   1
   0  -7  38 51.0123 13.8711  -2
   0   7  33 51.0123 13.8711   1
   0  -7  39 24.9690 12.8283  -2
   0   7  34 24.9690 12.8283   1
   0   7 -40 51.2517 13.2118  -2
   0  -7 -35 51.2517 13.2118   1
   0  -7  41 48.4021 14.8092  -2
   0   7  36 48.4021 14.8092   1
   0   7 -42 56.3394 18.2378  -2
   0  -7 -37 56.3394 18.2378   1
   0  -7  43 29.7377 18.3094  -2
   0   7  38 29.7377 18.3094   1
   0  -7  44 55.9856 19.0530  -2
   0   7  39 55.9856 19.0530   1
   0  -7  45 8.66528 22.1106  -2
   0   7  40 8.66528 22.1106   1
   0   7 -46 28.3381 23.0180  -2
   0  -7 -41 28.3381 23.0180   1
   0  -7  47-12.2521 29.3951  -2
   0   7  42-12.2521 29.3951   1
   0   8  41 17.3879 23.8860  -2
   0  -8  47 17.3879 23.8860   1
   0  -8 -40 1.15128 18.9876  -2
   0   8 -46 1.15128 18.9876   1
   0  -8 -39 1.16739 18.8234  -2
   0   8 -45 1.16739 18.8234   1
   0  -8 -38-3.55164 29.9790  -2
   0   8 -44-3.55164 29.9790   1
   0  -8 -37-2.97433 29.0830  -2
   0   8 -43-2.97433 29.0830   1
   0  -8 -36 35.1329 28.0360  -2
   0   8 -42 35.1329 28.0360   1
   0  -8 -35 50.7030 14.8176  -2
   0   8 -41 50.7030 14.8176   1
   0   8  34 10.3513 14.3907  -2
   0  -8  40 10.3513 14.3907   1
   0   8  33 8.91123 13.7996  -2
   0  -8  39 8.91123 13.7996   1
   0  -8 -32 34.2939 11.4963  -2
   0   8 -38 34.2939 11.4963   1
   0   8  31 22.9511 11.1860  -2
   0  -8  37 22.9511 11.1860   1
   0  -8 -30 30.0103 10.8987  -2
   0   8 -36 30.0103 10.8987   1
   0  -8 -29 26.4183 10.3973  -2
   0   8 -35 26.4183 10.3973   1
   0   8  28-1.28963 10.0089  -2
   0  -8  34-1.28963 10.0089   1
   0   8  27 22.1173 8.69667  -2
   0  -8  33 22.1173 8.69667   1
   0   8  26 0.91472 8.36834  -2
   0  -8  32 0.91472 8.36834   1
   0   8  25 39.4904 7.54643  -2
   0  -8  31 39.4904 7.54643   1
   0   8  24 12.2547 7.91222  -2
   0  -8  30 12.2547 7.91222   1
   0   8  23 103.411 7.71818  -2
   0  -8  29 103.411 7.71818   1
   0  -8 -22 2.28740 8.06503  -2
   0   8 -28 2.28740 8.06503   1
   0   8  21 220.258 8.51706  -2
   0  -8  27 220.258 8.51706   1
   0   8  20 5.21039 8.65575  -2
   0  -8  26 5.21039 8.65575   1
   0   8  19 39.6112 8.57601  -2
   0  -8  25 39.6112 8.57601   1
   0   8  18 70.9051 8.38127  -2
   0  -8  24 70.9051 8.38127   1
   0  -8 -17 32.8392 7.04647  -2
   0   8 -23 32.8392 7.04647   1
   0  -8 -16 23.5527 5.81726  -2
   0   8 -22 23.5527 5.81726   1
   0  -8 -15 31.1469 5.38967  -2
   0   8 -21 31.1469 5.38967   1
   0  -8 -14 300.188 6.02051  -2
   0   8 -20 300.188 6.02051   1
   0  -8 -13 20.1059 5.57112  -2
   0   8 -19 20.1059 5.57112   1
   0   8  12 464.404 6.01920  -2
   0  -8  18 464.404 6.01920   1
   0  -8 -11 27.5283 4.80533  -2
   0   8 -17 27.5283 4.80533   1
   0  -8 -10 14.5689 3.08044  -2
   0   8 -16 14.5689 3.08044   1
   0  -8  -9 124.623 3.10040  -2
   0   8 -15 124.623 3.10040   1
   0   8   8 185.504 3.50149  -2
   0  -8  14 185.504 3.50149   1
   0  -8  -7 105.849 3.26677  -2
   0   8 -13 105.849 3.26677   1
   0   8   6-0.31800 3.21397  -2
   0  -8  12-0.31800 3.21397   1
   0   8   5 1447.70 6.16068  -2
   0  -8  11 1447.70 6.16068   1
   0  -8  -4 21.3143 4.53890  -2
   0   8 -10 21.3143 4.53890   1
   0  -8  -3 1647.64 6.50386  -2
   0   8  -9 1647.64 6.50386   1
   0   8   2 2292.88 6.33704  -2
   0  -8   8 2292.88 6.33704   1
   0  -8  -1 418.816 5.20540  -2
   0   8  -7 418.816 5.20540   1
   0  -8   0 1255.09 7.00340  -2
   0   8  -6 1255.09 7.00340   1
   0   8  -1 148.232 3.71356  -2
   0  -8   5 148.232 3.71356   1
   0  -8   2 236.411 3.81890  -2
   0   8  -4 236.411 3.81890   1
   0   8  -3 23.0968 3.62047  -2
   0  -8   3 23.0968 3.62047   1
   0  -8   4 356.025 4.39454  -2
   0   8  -2 356.025 4.39454   1
   0   8  -5 236.175 4.56629  -2
   0  -8   1 236.175 4.56629   1
   0  -8   6 1187.25 6.56914  -2
   0   8   0 1187.25 6.56914   1
   0  -8   7 645.322 5.60164  -2
   0   8   1 645.322 5.60164   1
   0  -8   8 1672.03 7.18325  -2
   0   8   2 1672.03 7.18325   1
   0   8  -9 1446.91 6.76908  -2
   0  -8  -3 1446.91 6.76908   1
   0  -8  10 18.4582 3.63182  -2
   0   8   4 18.4582 3.63182   1
   0   8 -11 921.691 5.53613  -2
   0  -8  -5 921.691 5.53613   1
   0   8 -12 10.8412 4.07450  -2
   0  -8  -6 10.8412 4.07450   1
   0  -8  13 253.471 4.83934  -2
   0   8   7 253.471 4.83934   1
   0  -8  14 352.118 5.38785  -2
   0   8   8 352.118 5.38785   1
   0   8 -15 91.8914 3.80238  -2
   0  -8  -9 91.8914 3.80238   1
   0   8 -16 15.3286 3.43148  -2
   0  -8 -10 15.3286 3.43148   1
   0  -8  17 11.5274 3.36804  -2
   0   8  11 11.5274 3.36804   1
   0  -8  18 232.599 4.24222  -2
   0   8  12 232.599 4.24222   1
   0   8 -19 12.8234 3.06385  -2
   0  -8 -13 12.8234 3.06385   1
   0   8 -20 131.040 3.32490  -2
   0  -8 -14 131.040 3.32490   1
   0  -8  21 3.15677 3.00105  -2
   0   8  15 3.15677 3.00105   1
   0   8 -22 12.2463 4.37421  -2
   0  -8 -16 12.2463 4.37421   1
   0  -8  23 64.7328 4.23638  -2
   0   8  17 64.7328 4.23638   1
   0  -8  24 90.0705 4.89445  -2
   0   8  18 90.0705 4.89445   1
   0   8 -25 56.6497 4.50380  -2
   0  -8 -19 56.6497 4.50380   1
   0  -8  26 19.0875 4.83227  -2
   0   8  20 19.0875 4.83227   1
   0  -8  27 127.897 4.91401  -2
   0   8  21 127.897 4.91401   1
   0  -8  28 7.69499 6.13191  -2
   0   8  22 7.69499 6.13191   1
   0  -8  29 40.7398 7.34530  -2
   0   8  23 40.7398 7.34530   1
   0  -8  30 11.0814 8.90138  -2
   0   8  24 11.0814 8.90138   1
   0  -8  31 73.2092 9.48369  -2
   0   8  25 73.2092 9.48369   1
   0   8 -32 0.01374 9.41604  -2
   0  -8 -26 0.01374 9.41604   1
   0   8 -33 34.9605 13.1440  -2
   0  -8 -27 34.9605 13.1440   1
   0  -8  34 10.6289 13.3849  -2
   0   8  28 10.6289 13.3849   1
   0   8 -35 8.06489 13.7649  -2
   0  -8 -29 8.06489 13.7649   1
   0   8 -36 5.55178 14.6609  -2
   0  -8 -30 5.55178 14.6609   1
   0  -8  37 28.3027 13.4164  -2
   0   8  31 28.3027 13.4164   1
   0   8 -38 59.8448 11.3786  -2
   0  -8 -32 59.8448 11.3786   1
   0   8 -39 32.3535 11.6834  -2
   0  -8 -33 32.3535 11.6834   1
   0  -8  40 46.5891 13.8972  -2
   0   8  34 46.5891 13.8972   1
   0   8 -41 45.6109 16.0556  -2
   0  -8 -35 45.6109 16.0556   1
   0  -8  42 62.6680 16.9476  -2
   0   8  36 62.6680 16.9476   1
   0  -8  43 32.5015 17.1746  -2
   0   8  37 32.5015 17.1746   1
   0  -8  44 45.3444 17.5771  -2
   0   8  38 45.3444 17.5771   1
   0  -8  45 49.8792 18.0211  -2
   0   8  39 49.8792 18.0211   1
   0  -8  46 27.7094 21.5705  -2
   0   8  40 27.7094 21.5705   1
   0  -8  47 4.43506 27.9187  -2
   0   8  41 4.43506 27.9187   1
   0   9  41 41.0897 24.6734  -2
   0  -9  48 41.0897 24.6734   1
   0   9  40 41.8578 24.3982  -2
   0  -9  47 41.8578 24.3982   1
   0   9  39 14.8722 18.8228  -2
   0  -9  46 14.8722 18.8228   1
   0  -9 -38 21.5517 30.4198  -2
   0   9 -45 21.5517 30.4198   1
   0  -9 -37-2.61110 29.2467  -2
   0   9 -44-2.61110 29.2467   1
   0  -9 -36 14.4432 28.8818  -2
   0   9 -43 14.4432 28.8818   1
   0  -9 -35 44.1148 27.7543  -2
   0   9 -42 44.1148 27.7543   1
   0   9  34 38.7596 14.3382  -2
   0  -9  41 38.7596 14.3382   1
   0   9  33 33.3108 13.9659  -2
   0  -9  40 33.3108 13.9659   1
   0   9  32 31.9657 13.5780  -2
   0  -9  39 31.9657 13.5780   1
   0  -9 -31 17.5088 11.2165  -2
   0   9 -38 17.5088 11.2165   1
   0  -9 -30 16.7327 10.9069  -2
   0   9 -37 16.7327 10.9069   1
   0   9  29 33.8664 10.5993  -2
   0  -9  36 33.8664 10.5993   1
   0  -9 -28 15.2721 9.06882  -2
   0   9 -35 15.2721 9.06882   1
   0  -9 -27 38.5034 8.80466  -2
   0   9 -34 38.5034 8.80466   1
   0  -9 -26 108.112 8.82833  -2
   0   9 -33 108.112 8.82833   1
   0   9  25 20.3414 7.62152  -2
   0  -9  32 20.3414 7.62152   1
   0   9  24 65.0795 7.99673  -2
   0  -9  31 65.0795 7.99673   1
   0  -9 -23 34.3342 8.56481  -2
   0   9 -30 34.3342 8.56481   1
   0   9  22-5.44102 8.14019  -2
   0  -9  29-5.44102 8.14019   1
   0  -9 -21 5.17134 7.87136  -2
   0   9 -28 5.17134 7.87136   1
   0  -9 -20 121.802 8.11364  -2
   0   9 -27 121.802 8.11364   1
   0   9  19 70.1552 8.80965  -2
   0  -9  26 70.1552 8.80965   1
   0  -9 -18 82.8438 8.62174  -2
   0   9 -25 82.8438 8.62174   1
   0  -9 -17 542.876 9.69193  -2
   0   9 -24 542.876 9.69193   1
   0   9  16 63.7708 7.00655  -2
   0  -9  23 63.7708 7.00655   1
   0   9  15 123.012 5.79318  -2
   0  -9  22 123.012 5.79318   1
   0  -9 -14 120.461 5.55433  -2
   0   9 -21 120.461 5.55433   1
   0  -9 -13 13.1607 5.09278  -2
   0   9 -20 13.1607 5.09278   1
   0   9  12 303.205 6.22162  -2
   0  -9  19 303.205 6.22162   1
   0  -9 -11 518.201 5.54863  -2
   0   9 -18 518.201 5.54863   1
   0  -9 -10 46.7230 3.56640  -2
   0   9 -17 46.7230 3.56640   1
   0  -9  -9 319.554 4.54206  -2
   0   9 -16 319.554 4.54206   1
   0   9   8 1002.75 7.43826  -2
   0  -9  15 1002.75 7.43826   1
   0  -9  -7 71.4840 2.95788  -2
   0   9 -14 71.4840 2.95788   1
   0  -9  -6 493.249 4.70430  -2
   0   9 -13 493.249 4.70430   1
   0   9   5 326.658 4.30466  -2
   0  -9  12 326.658 4.30466   1
   0   9   4 15.6787 3.93901  -2
   0  -9  11 15.6787 3.93901   1
   0   9   3 1138.74 7.56688  -2
   0  -9  10 1138.74 7.56688   1
   0   9   2 1125.25 8.49694  -2
   0  -9   9 1125.25 8.49694   1
   0   9   1 115.889 5.73756  -2
   0  -9   8 115.889 5.73756   1
   0   9   0 218.906 4.80625  -2
   0  -9   7 218.906 4.80625   1
   0  -9   1 2459.45 10.0603  -2
   0   9  -6 2459.45 10.0603   1
   0  -9   2 240.238 4.30372  -2
   0   9  -5 240.238 4.30372   1
   0  -9   3 9.95133 4.06617  -2
   0   9  -4 9.95133 4.06617   1
   0  -9   4-0.21819 4.08960  -2
   0   9  -3-0.21819 4.08960   1
   0  -9   5 264.954 4.05912  -2
   0   9  -2 264.954 4.05912   1
   0   9  -6 3089.73 9.87987  -2
   0  -9   1 3089.73 9.87987   1
   0  -9   7 138.376 5.12766  -2
   0   9   0 138.376 5.12766   1
   0  -9   8 271.615 4.67295  -2
   0   9   1 271.615 4.67295   1
   0  -9   9 969.462 6.40081  -2
   0   9   2 969.462 6.40081   1
   0   9 -10 1516.73 7.23420  -2
   0  -9  -3 1516.73 7.23420   1
   0   9 -11 27.1766 3.48786  -2
   0  -9  -4 27.1766 3.48786   1
   0  -9  12 228.003 4.50707  -2
   0   9   5 228.003 4.50707   1
   0  -9  13 833.295 7.23321  -2
   0   9   6 833.295 7.23321   1
   0   9 -14 96.8958 4.41729  -2
   0  -9  -7 96.8958 4.41729   1
   0   9 -15 1642.68 9.36175  -2
   0  -9  -8 1642.68 9.36175   1
   0  -9  16 408.607 5.03603  -2
   0   9   9 408.607 5.03603   1
   0   9 -17 37.7358 4.38873  -2
   0  -9 -10 37.7358 4.38873   1
   0  -9  18 457.137 5.90402  -2
   0   9  11 457.137 5.90402   1
   0  -9  19 503.908 5.48928  -2
   0   9  12 503.908 5.48928   1
   0  -9  20-1.22837 3.43585  -2
   0   9  13-1.22837 3.43585   1
   0  -9  21 33.7758 3.46642  -2
   0   9  14 33.7758 3.46642   1
   0  -9  22 137.109 4.03906  -2
   0   9  15 137.109 4.03906   1
   0  -9  23 31.2119 4.58968  -2
   0   9  16 31.2119 4.58968   1
   0   9 -24 612.461 5.69020  -2
   0  -9 -17 612.461 5.69020   1
   0  -9  25 38.4604 4.91423  -2
   0   9  18 38.4604 4.91423   1
   0   9 -26 52.7693 4.97022  -2
   0  -9 -19 52.7693 4.97022   1
   0  -9  27 52.1553 5.05130  -2
   0   9  20 52.1553 5.05130   1
   0  -9  28 13.4481 5.31292  -2
   0   9  21 13.4481 5.31292   1
   0  -9  29-2.34183 6.55299  -2
   0   9  22-2.34183 6.55299   1
   0   9 -30 12.1489 8.83782  -2
   0  -9 -23 12.1489 8.83782   1
   0  -9  31 91.6688 9.47914  -2
   0   9  24 91.6688 9.47914   1
   0   9 -32 19.0285 12.4609  -2
   0  -9 -25 19.0285 12.4609   1
   0  -9  33 164.628 13.6058  -2
   0   9  26 164.628 13.6058   1
   0   9 -34 5.50293 13.4035  -2
   0  -9 -27 5.50293 13.4035   1
   0  -9  35-11.0924 13.9734  -2
   0   9  28-11.0924 13.9734   1
   0   9 -36 21.2625 12.5790  -2
   0  -9 -29 21.2625 12.5790   1
   0  -9  37 69.2984 12.3319  -2
   0   9  30 69.2984 12.3319   1
   0  -9  38 66.6567 15.7044  -2
   0   9  31 66.6567 15.7044   1
   0   9 -39 41.7564 14.1401  -2
   0  -9 -32 41.7564 14.1401   1
   0   9 -40 66.2590 14.4111  -2
   0  -9 -33 66.2590 14.4111   1
   0  -9  41 53.8186 16.7497  -2
   0   9  34 53.8186 16.7497   1
   0   9 -42 65.1423 17.3038  -2
   0  -9 -35 65.1423 17.3038   1
   0  -9  43 45.2019 18.1859  -2
   0   9  36 45.2019 18.1859   1
   0  -9  44 20.5621 18.2834  -2
   0   9  37 20.5621 18.2834   1
   0   9 -45 39.9082 18.7197  -2
   0  -9 -38 39.9082 18.7197   1
   0  -9  46 32.3672 19.2339  -2
   0   9  39 32.3672 19.2339   1
   0  -9  47 38.0360 23.1320  -2
   0   9  40 38.0360 23.1320   1
   0  -9  48 93.5562 30.0028  -2
   0   9  41 93.5562 30.0028   1
   0  10  40 37.5226 25.9007  -2
   0 -10  48 37.5226 25.9007   1
   0 -10 -38-3.18957 34.0134  -2
   0  10 -46-3.18957 34.0134   1
   0 -10 -37-2.76444 32.9148  -2
   0  10 -45-2.76444 32.9148   1
   0 -10 -36 17.0659 32.0429  -2
   0  10 -44 17.0659 32.0429   1
   0 -10 -35 19.4257 31.4138  -2
   0  10 -43 19.4257 31.4138   1
   0 -10 -34 41.3135 22.0548  -2
   0  10 -42 41.3135 22.0548   1
   0  10  33 18.2171 15.3388  -2
   0 -10  41 18.2171 15.3388   1
   0 -10 -32 29.7832 15.0409  -2
   0  10 -40 29.7832 15.0409   1
   0 -10 -31 17.3732 12.3523  -2
   0  10 -39 17.3732 12.3523   1
   0  10  30 18.2355 12.2016  -2
   0 -10  38 18.2355 12.2016   1
   0 -10 -29 7.61190 11.8643  -2
   0  10 -37 7.61190 11.8643   1
   0  10  28 21.9341 10.4602  -2
   0 -10  36 21.9341 10.4602   1
   0 -10 -27 42.2376 10.1484  -2
   0  10 -35 42.2376 10.1484   1
   0  10  26 40.9284 9.82994  -2
   0 -10  34 40.9284 9.82994   1
   0  10  25 29.4906 8.63441  -2
   0 -10  33 29.4906 8.63441   1
   0 -10 -24 8.38192 8.98718  -2
   0  10 -32 8.38192 8.98718   1
   0  10  23 21.5016 9.58757  -2
   0 -10  31 21.5016 9.58757   1
   0 -10 -22-3.94222 9.14134  -2
   0  10 -30-3.94222 9.14134   1
   0 -10 -21-4.27966 8.79417  -2
   0  10 -29-4.27966 8.79417   1
   0  10  20-2.86269 8.59820  -2
   0 -10  28-2.86269 8.59820   1
   0  10  19 35.9065 8.55728  -2
   0 -10  27 35.9065 8.55728   1
   0  10  18 113.846 9.89747  -2
   0 -10  26 113.846 9.89747   1
   0 -10 -17 33.1800 9.32197  -2
   0  10 -25 33.1800 9.32197   1
   0  10  16 21.1421 8.74133  -2
   0 -10  24 21.1421 8.74133   1
   0 -10 -15 29.6449 7.53581  -2
   0  10 -23 29.6449 7.53581   1
   0 -10 -14 223.541 6.46179  -2
   0  10 -22 223.541 6.46179   1
   0  10  13 70.8543 5.99605  -2
   0 -10  21 70.8543 5.99605   1
   0  10  12 52.0859 3.85423  -2
   0 -10  20 52.0859 3.85423   1
   0  10  11 9.11896 3.97350  -2
   0 -10  19 9.11896 3.97350   1
   0 -10 -10 242.320 4.15582  -2
   0  10 -18 242.320 4.15582   1
   0 -10  -9 289.666 3.92081  -2
   0  10 -17 289.666 3.92081   1
   0 -10  -8 40.1205 3.47987  -2
   0  10 -16 40.1205 3.47987   1
   0  10   7 28.6834 3.36542  -2
   0 -10  15 28.6834 3.36542   1
   0  10   6 471.734 4.34055  -2
   0 -10  14 471.734 4.34055   1
   0  10   5 1085.13 5.70637  -2
   0 -10  13 1085.13 5.70637   1
   0  10   4 186.980 4.82904  -2
   0 -10  12 186.980 4.82904   1
   0 -10  -3 121.135 6.44753  -2
   0  10 -11 121.135 6.44753   1
   0 -10  -2 26.4177 6.06487  -2
   0  10 -10 26.4177 6.06487   1
   0  10   1 1202.50 7.91528  -2
   0 -10   9 1202.50 7.91528   1
   0 -10   0 861.921 6.33725  -2
   0  10  -8 861.921 6.33725   1
   0 -10   1 237.003 5.54691  -2
   0  10  -7 237.003 5.54691   1
   0  10  -2 46.6454 4.82019  -2
   0 -10   6 46.6454 4.82019   1
   0  10  -3 192.753 5.21439  -2
   0 -10   5 192.753 5.21439   1
   0  10  -4 1953.20 7.60023  -2
   0 -10   4 1953.20 7.60023   1
   0 -10   5 148.498 4.94367  -2
   0  10  -3 148.498 4.94367   1
   0 -10   6 64.4989 4.59453  -2
   0  10  -2 64.4989 4.59453   1
   0 -10   7 491.856 5.14123  -2
   0  10  -1 491.856 5.14123   1
   0 -10   8 1035.18 7.00803  -2
   0  10   0 1035.18 7.00803   1
   0 -10   9 1428.71 8.36455  -2
   0  10   1 1428.71 8.36455   1
   0 -10  10 34.7725 4.32251  -2
   0  10   2 34.7725 4.32251   1
   0 -10  11 235.563 4.19526  -2
   0  10   3 235.563 4.19526   1
   0 -10  12 229.836 4.35912  -2
   0  10   4 229.836 4.35912   1
   0 -10  13 1218.78 5.74056  -2
   0  10   5 1218.78 5.74056   1
   0  10 -14 567.946 5.85857  -2
   0 -10  -6 567.946 5.85857   1
   0 -10  15 14.3222 5.05043  -2
   0  10   7 14.3222 5.05043   1
   0  10 -16 40.6085 4.61573  -2
   0 -10  -8 40.6085 4.61573   1
   0  10 -17 333.477 6.54480  -2
   0 -10  -9 333.477 6.54480   1
   0 -10  18 398.856 6.79337  -2
   0  10  10 398.856 6.79337   1
   0 -10  19 15.0725 5.58009  -2
   0  10  11 15.0725 5.58009   1
   0 -10  20 47.7288 6.26034  -2
   0  10  12 47.7288 6.26034   1
   0 -10  21 44.5675 4.51511  -2
   0  10  13 44.5675 4.51511   1
   0  10 -22 207.657 4.21136  -2
   0 -10 -14 207.657 4.21136   1
   0  10 -23 14.9883 3.91069  -2
   0 -10 -15 14.9883 3.91069   1
   0  10 -24 21.3933 5.49390  -2
   0 -10 -16 21.3933 5.49390   1
   0  10 -25 19.9079 5.51281  -2
   0 -10 -17 19.9079 5.51281   1
   0  10 -26 141.718 5.76561  -2
   0 -10 -18 141.718 5.76561   1
   0 -10  27 81.7896 6.09947  -2
   0  10  19 81.7896 6.09947   1
   0  10 -28 4.16607 5.92695  -2
   0 -10 -20 4.16607 5.92695   1
   0 -10  29 2.75426 6.08019  -2
   0  10  21 2.75426 6.08019   1
   0  10 -30 4.47887 9.64613  -2
   0 -10 -22 4.47887 9.64613   1
   0 -10  31 3.48718 13.0072  -2
   0  10  23 3.48718 13.0072   1
   0  10 -32-3.32572 13.5714  -2
   0 -10 -24-3.32572 13.5714   1
   0 -10  33 31.0267 12.2409  -2
   0  10  25 31.0267 12.2409   1
   0  10 -34 47.3479 15.9135  -2
   0 -10 -26 47.3479 15.9135   1
   0 -10  35 70.0577 16.7174  -2
   0  10  27 70.0577 16.7174   1
   0  10 -36 55.9997 17.4710  -2
   0 -10 -28 55.9997 17.4710   1
   0 -10  37 65.2461 16.1751  -2
   0  10  29 65.2461 16.1751   1
   0  10 -38 66.6469 16.9941  -2
   0 -10 -30 66.6469 16.9941   1
   0 -10  39 66.6811 17.3090  -2
   0  10  31 66.6811 17.3090   1
   0 -10  40 87.6811 15.6295  -2
   0  10  32 87.6811 15.6295   1
   0 -10 -33 66.9803 21.2107   1
   0  10 -41 114.294 18.1871  -2
   0 -10 -33 114.294 18.1871   1
   0 -10  42 78.3352 18.7608  -2
   0  10  34 78.3352 18.7608   1
   0 -10  43 55.3515 19.1107  -2
   0  10  35 55.3515 19.1107   1
   0 -10  44 40.4108 19.4578  -2
   0  10  36 40.4108 19.4578   1
   0  10 -45 35.8048 20.1803  -2
   0 -10 -37 35.8048 20.1803   1
   0  10 -46 51.6351 20.5024  -2
   0 -10 -38 51.6351 20.5024   1
   0 -10  47 47.9985 25.4622  -2
   0  10  39 47.9985 25.4622   1
   0 -10  48 18.4779 25.1411  -2
   0  10  40 18.4779 25.1411   1
   0  11 -46 22.4309 24.3777   1
   0  11 -45 1.71824 23.4709   1
   0  11 -44 29.3133 22.8221   1
   0  11 -43-11.2140 22.0003   1
   0  11 -42 34.3368 21.9737   1
   0 -11  41 7.95713 12.6046   1
   0 -11  40 10.2295 9.43454   1
   0 -11  39 30.8689 8.56450   1
   0  11 -38-6.20438 8.32699   1
   0 -11  37-4.34821 7.48739   1
   0  11 -36 13.6776 7.29171   1
   0 -11  35 15.7924 7.08498   1
   0 -11  34 6.29495 6.20741   1
   0  11 -33 5.89213 6.00077   1
   0  11 -32 13.8547 7.15187   1
   0 -11  31 6.95384 6.91439   1
   0 -11  30 15.2099 6.59427   1
   0  11 -29 17.8052 6.44907   1
   0 -11  28 1.15326 6.35052   1
   0 -11  27 37.9224 6.24024   1
   0 -11  26 18.0344 6.28894   1
   0  11 -25 32.2300 6.27293   1
   0 -11  24-3.34874 6.49921   1
   0 -11  23 10.7082 5.76827   1
   0  11 -22 83.7880 5.00209   1
   0  11 -21 13.9180 2.59949   1
   0 -11 -12 98.5302 3.74794  -2
   0  11 -20 98.5302 3.74794   1
   0 -11 -11 78.0345 3.83246  -2
   0  11 -19 78.0345 3.83246   1
   0 -11 -10 229.435 3.97758  -2
   0  11 -18 229.435 3.97758   1
   0  11   9 167.962 3.71493  -2
   0 -11  17 167.962 3.71493   1
   0 -11  -8 463.342 4.60140  -2
   0  11 -16 463.342 4.60140   1
   0  11   7 50.5727 3.41232  -2
   0 -11  15 50.5727 3.41232   1
   0  11   6 23.0281 3.30940  -2
   0 -11  14 23.0281 3.30940   1
   0 -11  -5 149.895 3.99235  -2
   0  11 -13 149.895 3.99235   1
   0 -11  -4 126.788 6.01513  -2
   0  11 -12 126.788 6.01513   1
   0 -11  -3 717.684 7.61221  -2
   0  11 -11 717.684 7.61221   1
   0 -11  -2 1099.05 13.0880  -2
   0  11 -10 1099.05 13.0880   1
   0  11   1 1927.80 11.7365  -2
   0 -11   9 1927.80 11.7365   1
   0 -11   0 1097.94 6.97613  -2
   0  11  -8 1097.94 6.97613   1
   0 -11   1 363.537 5.91186  -2
   0  11  -7 363.537 5.91186   1
   0 -11   2 974.474 6.42476  -2
   0  11  -6 974.474 6.42476   1
   0  11  -3 295.561 5.25295  -2
   0 -11   5 295.561 5.25295   1
   0  11  -4 80.2918 4.84871  -2
   0 -11   4 80.2918 4.84871   1
   0  11  -5 489.869 6.21472  -2
   0 -11   3 489.869 6.21472   1
   0 -11   2 1040.60 14.2610   1
   0 -11   6 1276.19 5.66361  -2
   0  11  -2 1276.19 5.66361   1
   0 -11   1 582.707 12.1977   1
   0  11  -7 654.661 5.28470  -2
   0 -11   1 654.661 5.28470   1
   0 -11   0 267.956 10.2388   1
   0 -11   8 821.286 7.20576  -2
   0  11   0 821.286 7.20576   1
   0 -11   9 2238.37 8.82676  -2
   0  11   1 2238.37 8.82676   1
   0 -11  10 717.455 7.43956  -2
   0  11   2 717.455 7.43956   1
   0 -11  11 729.353 4.78099  -2
   0  11   3 729.353 4.78099   1
   0  11 -12 79.0226 4.56342  -2
   0 -11  -4 79.0226 4.56342   1
   0  11 -13 92.5959 4.74960  -2
   0 -11  -5 92.5959 4.74960   1
   0 -11  14 72.8481 4.69680  -2
   0  11   6 72.8481 4.69680   1
   0  11 -15 45.1377 4.69493  -2
   0 -11  -7 45.1377 4.69493   1
   0 -11  16 507.208 6.14549  -2
   0  11   8 507.208 6.14549   1
   0  11 -17 101.519 5.58970  -2
   0 -11  -9 101.519 5.58970   1
   0 -11  18 220.417 6.05927  -2
   0  11  10 220.417 6.05927   1
   0 -11  19 24.6800 5.92390  -2
   0  11  11 24.6800 5.92390   1
   0  11 -20 110.635 5.50520  -2
   0 -11 -12 110.635 5.50520   1
   0 -11  21 13.6137 4.71576  -2
   0  11  13 13.6137 4.71576   1
   0 -11  22 37.8246 3.89215  -2
   0  11  14 37.8246 3.89215   1
   0  11 -23 8.77940 4.95455  -2
   0 -11 -15 8.77940 4.95455   1
   0 -11  24 3.71793 4.96671  -2
   0  11  16 3.71793 4.96671   1
   0 -11  25 39.3398 6.00602  -2
   0  11  17 39.3398 6.00602   1
   0  11 -26 22.2865 5.57536  -2
   0 -11 -18 22.2865 5.57536   1
   0 -11  27 40.5775 5.96822  -2
   0  11  19 40.5775 5.96822   1
   0 -11  28 15.3816 5.66187  -2
   0  11  20 15.3816 5.66187   1
   0 -11  29 24.6997 6.22257  -2
   0  11  21 24.6997 6.22257   1
   0 -11  30 29.1467 7.64099  -2
   0  11  22 29.1467 7.64099   1
   0 -11  31-6.57826 14.7880  -2
   0  11  23-6.57826 14.7880   1
   0  11 -32 19.2740 15.3595  -2
   0 -11 -24 19.2740 15.3595   1
   0  11 -33 8.14415 16.0878  -2
   0 -11 -25 8.14415 16.0878   1
   0 -11  34 42.0999 16.6988  -2
   0  11  26 42.0999 16.6988   1
   0 -11  35 51.8247 17.4650  -2
   0  11  27 51.8247 17.4650   1
   0 -11  36 86.6157 16.2127  -2
   0  11  28 86.6157 16.2127   1
   0  11 -37 66.1044 16.7556  -2
   0 -11 -29 66.1044 16.7556   1
   0 -11  38 52.2991 16.9041  -2
   0  11  30 52.2991 16.9041   1
   0  11 -39 35.1928 17.5238  -2
   0 -11 -31 35.1928 17.5238   1
   0  11 -40 52.2080 18.0555  -2
   0 -11 -32 52.2080 18.0555   1
   0 -11  41 51.8605 18.5004  -2
   0  11  33 51.8605 18.5004   1
   0 -11  42 54.0378 18.8307  -2
   0  11  34 54.0378 18.8307   1
   0 -11  43 22.4699 19.2145  -2
   0  11  35 22.4699 19.2145   1
   0  11 -44 39.6826 19.6053  -2
   0 -11 -36 39.6826 19.6053   1
   0  11 -45 43.8733 20.3394  -2
   0 -11 -37 43.8733 20.3394   1
   0 -11  46 40.9026 20.5738  -2
   0  11  38 40.9026 20.5738   1
   0 -11  47 10.5664 25.0309  -2
   0  11  39 10.5664 25.0309   1
   0 -11  48-3.26627 41.4452  -2
   0  11  40-3.26627 41.4452   1
   0 -11  49-0.64028 40.7396  -2
   0  11  41-0.64028 40.7396   1
   0 -12 -37-3.52920 31.9833  -2
   0  12 -46-3.52920 31.9833   1
   0 -12 -36 11.0545 31.2585  -2
   0  12 -45 11.0545 31.2585   1
   0 -12 -35 24.9692 30.3926  -2
   0  12 -44 24.9692 30.3926   1
   0 -12 -34 48.4113 29.6182  -2
   0  12 -43 48.4113 29.6182   1
   0 -12 -33 30.1366 28.9928  -2
   0  12 -42 30.1366 28.9928   1
   0 -12 -32-2.87856 17.0146  -2
   0  12 -41-2.87856 17.0146   1
   0 -12 -31 26.6164 13.5381  -2
   0  12 -40 26.6164 13.5381   1
   0  12  30 41.6096 13.3589  -2
   0 -12  39 41.6096 13.3589   1
   0  12  29 5.33730 11.4287  -2
   0 -12  38 5.33730 11.4287   1
   0  12  28 55.3782 11.5250  -2
   0 -12  37 55.3782 11.5250   1
   0 -12 -27 17.7658 10.9546  -2
   0  12 -36 17.7658 10.9546   1
   0 -12 -26 2.32986 10.5018  -2
   0  12 -35 2.32986 10.5018   1
   0 -12 -25 16.6474 10.3784  -2
   0  12 -34 16.6474 10.3784   1
   0  12  24 7.11611 10.8517  -2
   0 -12  33 7.11611 10.8517   1
   0 -12 -23-8.34929 10.4028  -2
   0  12 -32-8.34929 10.4028   1
   0  12  22 92.6700 10.5548  -2
   0 -12  31 92.6700 10.5548   1
   0  12  21 111.104 10.2266  -2
   0 -12  30 111.104 10.2266   1
   0 -12 -20 74.6012 9.84655  -2
   0  12 -29 74.6012 9.84655   1
   0  12  19 180.593 10.0781  -2
   0 -12  28 180.593 10.0781   1
   0  12  18 38.5181 7.70658  -2
   0 -12  27 38.5181 7.70658   1
   0  12  17 7.62883 6.95310  -2
   0 -12  26 7.62883 6.95310   1
   0  12  16 0.05600 7.46718  -2
   0 -12  25 0.05600 7.46718   1
   0 -12 -15 17.5377 7.26819  -2
   0  12 -24 17.5377 7.26819   1
   0  12  14 16.5370 7.19082  -2
   0 -12  23 16.5370 7.19082   1
   0  12  13 150.793 3.93378  -2
   0 -12  22 150.793 3.93378   1
   0 -12 -12 162.823 3.83950  -2
   0  12 -21 162.823 3.83950   1
   0  12  11 78.7739 3.39890  -2
   0 -12  20 78.7739 3.39890   1
   0  12  10 62.7024 3.41647  -2
   0 -12  19 62.7024 3.41647   1
   0 -12  -9 37.0623 3.28693  -2
   0  12 -18 37.0623 3.28693   1
   0  12   8 27.7083 3.11492  -2
   0 -12  17 27.7083 3.11492   1
   0 -12  -7 33.2542 2.95428  -2
   0  12 -16 33.2542 2.95428   1
   0 -12  -6 5.19723 3.10113  -2
   0  12 -15 5.19723 3.10113   1
   0 -12  -5 526.145 5.64746  -2
   0  12 -14 526.145 5.64746   1
   0 -12  -4 1417.92 8.33904  -2
   0  12 -13 1417.92 8.33904   1
   0 -12  -3 390.042 6.77280  -2
   0  12 -12 390.042 6.77280   1
   0 -12  -2 920.679 7.60806  -2
   0  12 -11 920.679 7.60806   1
   0  12   1 576.550 7.89822  -2
   0 -12  10 576.550 7.89822   1
   0  12   0 62.9410 6.10348  -2
   0 -12   9 62.9410 6.10348   1
   0  12  -1 199.432 5.85372  -2
   0 -12   8 199.432 5.85372   1
   0  12  -2 1336.46 6.33835  -2
   0 -12   7 1336.46 6.33835   1
   0 -12   3 13.9935 4.82749  -2
   0  12  -6 13.9935 4.82749   1
   0  12  -4 2413.69 7.68369  -2
   0 -12   5 2413.69 7.68369   1
   0  12  -5 2421.27 7.20084  -2
   0 -12   4 2421.27 7.20084   1
   0 -12   6 87.4340 5.02115  -2
   0  12  -3 87.4340 5.02115   1
   0  12  -7 1266.81 6.64622  -2
   0 -12   2 1266.81 6.64622   1
   0  12  -8 232.541 4.31165  -2
   0 -12   1 232.541 4.31165   1
   0 -12   9 135.985 5.03455  -2
   0  12   0 135.985 5.03455   1
   0 -12  10 623.093 6.25749  -2
   0  12   1 623.093 6.25749   1
   0 -12  11 885.392 4.80818  -2
   0  12   2 885.392 4.80818   1
   0 -12  12 260.798 5.19800  -2
   0  12   3 260.798 5.19800   1
   0 -12  13 1497.23 8.45673  -2
   0  12   4 1497.23 8.45673   1
   0 -12  14 748.185 5.79363  -2
   0  12   5 748.185 5.79363   1
   0  12 -15 26.4879 4.13311  -2
   0 -12  -6 26.4879 4.13311   1
   0 -12  16 30.4191 4.24414  -2
   0  12   7 30.4191 4.24414   1
   0  12 -17 14.4735 4.39096  -2
   0 -12  -8 14.4735 4.39096   1
   0 -12  18 74.0104 5.03445  -2
   0  12   9 74.0104 5.03445   1
   0 -12  19 66.0866 5.46285  -2
   0  12  10 66.0866 5.46285   1
   0 -12  20 88.2612 5.59026  -2
   0  12  11 88.2612 5.59026   1
   0 -12  21 93.9718 4.61312  -2
   0  12  12 93.9718 4.61312   1
   0  12 -22 144.920 4.46046  -2
   0 -12 -13 144.920 4.46046   1
   0  12 -23 25.1380 3.61119  -2
   0 -12 -14 25.1380 3.61119   1
   0 -12  24 16.2270 4.44504  -2
   0  12  15 16.2270 4.44504   1
   0 -12  25 19.6677 5.09382  -2
   0  12  16 19.6677 5.09382   1
   0  12 -26 14.3856 5.01765  -2
   0 -12 -17 14.3856 5.01765   1
   0 -12  27 92.2609 5.56908  -2
   0  12  18 92.2609 5.56908   1
   0 -12  28 122.226 5.42850  -2
   0  12  19 122.226 5.42850   1
   0 -12  29 69.5654 5.97783  -2
   0  12  20 69.5654 5.97783   1
   0  12 -30 64.4450 6.56515  -2
   0 -12 -21 64.4450 6.56515   1
   0 -12  31 142.126 7.27020  -2
   0  12  22 142.126 7.27020   1
   0 -12  32 31.1225 8.67037  -2
   0  12  23 31.1225 8.67037   1
   0  12 -33 24.8668 15.0434  -2
   0 -12 -24 24.8668 15.0434   1
   0 -12  34 51.4338 15.6943  -2
   0  12  25 51.4338 15.6943   1
   0 -12  35 42.4022 14.1554  -2
   0  12  26 42.4022 14.1554   1
   0 -12  36 113.547 15.1050  -2
   0  12  27 113.547 15.1050   1
   0 -12  37 80.7139 15.6180  -2
   0  12  28 80.7139 15.6180   1
   0 -12  38 24.0656 15.7440  -2
   0  12  29 24.0656 15.7440   1
   0 -12  39 49.4109 16.3796  -2
   0  12  30 49.4109 16.3796   1
   0  12 -40 63.7890 16.8656  -2
   0 -12 -31 63.7890 16.8656   1
   0 -12  41 24.3479 16.9537  -2
   0  12  32 24.3479 16.9537   1
   0 -12  42 32.7428 17.4442  -2
   0  12  33 32.7428 17.4442   1
   0  12 -43 74.0346 18.1362  -2
   0 -12 -34 74.0346 18.1362   1
   0  12 -44 37.3630 18.4568  -2
   0 -12 -35 37.3630 18.4568   1
   0 -12  45 37.1019 18.7924  -2
   0  12  36 37.1019 18.7924   1
   0  12 -46 34.6797 19.4589  -2
   0 -12 -37 34.6797 19.4589   1
   0 -12  47 11.1496 23.6256  -2
   0  12  38 11.1496 23.6256   1
   0 -12  48 18.9551 23.6549  -2
   0  12  39 18.9551 23.6549   1
   0 -12  49 20.2119 36.6253  -2
   0  12  40 20.2119 36.6253   1
   0 -12  50-3.57119 36.5203  -2
   0  12  41-3.57119 36.5203   1
   0 -13 -36 24.8370 29.9819  -2
   0  13 -46 24.8370 29.9819   1
   0 -13 -35 20.9987 29.4798  -2
   0  13 -45 20.9987 29.4798   1
   0 -13 -34-18.5833 28.3810  -2
   0  13 -44-18.5833 28.3810   1
   0 -13 -33 12.7745 27.5923  -2
   0  13 -43 12.7745 27.5923   1
   0 -13 -32 43.4035 27.1813  -2
   0  13 -42 43.4035 27.1813   1
   0  13  31 13.5029 12.9266  -2
   0 -13  41 13.5029 12.9266   1
   0 -13 -30 13.0786 12.7015  -2
   0  13 -40 13.0786 12.7015   1
   0  13  29 19.8432 10.9840  -2
   0 -13  39 19.8432 10.9840   1
   0  13  28 28.7733 10.8518  -2
   0 -13  38 28.7733 10.8518   1
   0  13  27 32.8487 10.7279  -2
   0 -13  37 32.8487 10.7279   1
   0 -13 -26 9.67561 10.3313  -2
   0  13 -36 9.67561 10.3313   1
   0  13  25 6.54625 9.93968  -2
   0 -13  35 6.54625 9.93968   1
   0 -13 -24 17.7345 8.73176  -2
   0  13 -34 17.7345 8.73176   1
   0  13  23 13.6515 8.37035  -2
   0 -13  33 13.6515 8.37035   1
   0  13  22 9.87747 8.11323  -2
   0 -13  32 9.87747 8.11323   1
   0  13  21 9.43752 7.78858  -2
   0 -13  31 9.43752 7.78858   1
   0  13  20 55.5836 7.83364  -2
   0 -13  30 55.5836 7.83364   1
   0  13  19 70.0647 7.68616  -2
   0 -13  29 70.0647 7.68616   1
   0 -13 -18 35.7405 9.25223  -2
   0  13 -28 35.7405 9.25223   1
   0  13  17-3.28513 6.80932  -2
   0 -13  27-3.28513 6.80932   1
   0 -13 -16 4.98360 6.68677  -2
   0  13 -26 4.98360 6.68677   1
   0 -13 -15 119.318 6.88011  -2
   0  13 -25 119.318 6.88011   1
   0  13  14 56.0995 7.33454  -2
   0 -13  24 56.0995 7.33454   1
   0  13  13 0.26806 4.07494  -2
   0 -13  23 0.26806 4.07494   1
   0  13  12 8.77503 4.19845  -2
   0 -13  22 8.77503 4.19845   1
   0 -13 -11 177.767 4.59403  -2
   0  13 -21 177.767 4.59403   1
   0  13  10 47.3446 4.32694  -2
   0 -13  20 47.3446 4.32694   1
   0 -13  -9 38.1094 3.49727  -2
   0  13 -19 38.1094 3.49727   1
   0 -13  -8 19.8566 3.34697  -2
   0  13 -18 19.8566 3.34697   1
   0 -13  -7 103.330 3.19541  -2
   0  13 -17 103.330 3.19541   1
   0  13   6 553.471 5.64654  -2
   0 -13  16 553.471 5.64654   1
   0 -13  -5 112.139 4.59864  -2
   0  13 -15 112.139 4.59864   1
   0 -13  -4 40.0116 4.76639  -2
   0  13 -14 40.0116 4.76639   1
   0  13   3 134.157 4.88702  -2
   0 -13  13 134.157 4.88702   1
   0 -13  -2 921.597 8.09143  -2
   0  13 -12 921.597 8.09143   1
   0  13   1 38.5615 5.94759  -2
   0 -13  11 38.5615 5.94759   1
   0  13   0 348.121 6.44355  -2
   0 -13  10 348.121 6.44355   1
   0  13  -1 193.293 6.08712  -2
   0 -13   9 193.293 6.08712   1
   0  13  -2 37.5594 5.63527  -2
   0 -13   8 37.5594 5.63527   1
   0 -13   3 287.207 4.29648  -2
   0  13  -7 287.207 4.29648   1
   0 -13   4 33.5805 4.02277  -2
   0  13  -6 33.5805 4.02277   1
   0 -13   5 49.0610 3.64489  -2
   0  13  -5 49.0610 3.64489   1
   0 -13   6 17.5698 3.48288  -2
   0  13  -4 17.5698 3.48288   1
   0 -13   7 500.711 4.49424  -2
   0  13  -3 500.711 4.49424   1
   0  13  -8 21.5522 3.42319  -2
   0 -13   2 21.5522 3.42319   1
   0 -13   9 247.507 5.49352  -2
   0  13  -1 247.507 5.49352   1
   0 -13  10 691.253 5.61756  -2
   0  13   0 691.253 5.61756   1
   0 -13  11 91.6784 4.67085  -2
   0  13   1 91.6784 4.67085   1
   0 -13  12 1323.05 7.12660  -2
   0  13   2 1323.05 7.12660   1
   0 -13  13 104.343 4.47768  -2
   0  13   3 104.343 4.47768   1
   0 -13  14 64.8665 4.97012  -2
   0  13   4 64.8665 4.97012   1
   0  13 -15 84.6374 4.48381  -2
   0 -13  -5 84.6374 4.48381   1
   0 -13  16 939.413 5.90550  -2
   0  13   6 939.413 5.90550   1
   0 -13  17 127.692 4.58232  -2
   0  13   7 127.692 4.58232   1
   0 -13  18 14.9148 4.49623  -2
   0  13   8 14.9148 4.49623   1
   0 -13  19 90.0135 4.72336  -2
   0  13   9 90.0135 4.72336   1
   0  13 -20 101.053 4.97887  -2
   0 -13 -10 101.053 4.97887   1
   0  13 -21 348.888 5.50015  -2
   0 -13 -11 348.888 5.50015   1
   0  13 -22-6.83072 4.64282  -2
   0 -13 -12-6.83072 4.64282   1
   0  13 -23 0.70899 4.69499  -2
   0 -13 -13 0.70899 4.69499   1
   0 -13  24 17.4449 4.80845  -2
   0  13  14 17.4449 4.80845   1
   0  13 -25 267.662 5.49033  -2
   0 -13 -15 267.662 5.49033   1
   0 -13  26 9.72949 5.39493  -2
   0  13  16 9.72949 5.39493   1
   0 -13  27 10.6517 5.47784  -2
   0  13  17 10.6517 5.47784   1
   0  13 -28 44.0042 6.06745  -2
   0 -13 -18 44.0042 6.06745   1
   0  13 -29 76.0663 6.21840  -2
   0 -13 -19 76.0663 6.21840   1
   0  13 -30 101.667 6.24961  -2
   0 -13 -20 101.667 6.24961   1
   0 -13  31 13.0730 7.01906  -2
   0  13  21 13.0730 7.01906   1
   0  13 -32 12.0906 8.55325  -2
   0 -13 -22 12.0906 8.55325   1
   0  13 -33 11.0789 14.7210  -2
   0 -13 -23 11.0789 14.7210   1
   0  13 -34 53.2123 15.4347  -2
   0 -13 -24 53.2123 15.4347   1
   0  13 -35 44.0565 14.3050  -2
   0 -13 -25 44.0565 14.3050   1
   0 -13  36 62.8820 14.9809  -2
   0  13  26 62.8820 14.9809   1
   0  13 -37 52.4088 15.5343  -2
   0 -13 -27 52.4088 15.5343   1
   0 -13  38 73.4081 16.0989  -2
   0  13  28 73.4081 16.0989   1
   0 -13  39 60.9139 16.4998  -2
   0  13  29 60.9139 16.4998   1
   0 -13  40 25.5529 16.7593  -2
   0  13  30 25.5529 16.7593   1
   0 -13  41 33.5486 17.1653  -2
   0  13  31 33.5486 17.1653   1
   0  13 -42 33.0120 17.6670  -2
   0 -13 -32 33.0120 17.6670   1
   0 -13  43 46.6666 18.2857  -2
   0  13  33 46.6666 18.2857   1
   0  13 -44 25.8308 18.7370  -2
   0 -13 -34 25.8308 18.7370   1
   0 -13  45 39.6464 19.3593  -2
   0  13  35 39.6464 19.3593   1
   0 -13  46 14.3940 19.5076  -2
   0  13  36 14.3940 19.5076   1
   0 -13  47-4.73759 24.1502  -2
   0  13  37-4.73759 24.1502   1
   0 -13  48 17.5297 24.6460  -2
   0  13  38 17.5297 24.6460   1
   0 -13  49-7.27538 41.5263  -2
   0  13  39-7.27538 41.5263   1
   0 -13  50-67.5857 40.9338  -2
   0  13  40-67.5857 40.9338   1
   0 -13  51-59.8857 40.6469  -2
   0  13  41-59.8857 40.6469   1
   0 -13  52-3.46687 39.8380  -2
   0  13  42-3.46687 39.8380   1
   0 -14 -35-9.14896 31.8568  -2
   0  14 -46-9.14896 31.8568   1
   0 -14 -34 1.37247 31.8913  -2
   0  14 -45 1.37247 31.8913   1
   0 -14 -33 7.38121 30.8704  -2
   0  14 -44 7.38121 30.8704   1
   0 -14 -32 5.87251 30.2450  -2
   0  14 -43 5.87251 30.2450   1
   0 -14 -31 65.0028 29.5906  -2
   0  14 -42 65.0028 29.5906   1
   0  14  30 30.3039 18.7646  -2
   0 -14  41 30.3039 18.7646   1
   0  14  29 12.9194 13.6210  -2
   0 -14  40 12.9194 13.6210   1
   0  14  28 9.17035 12.0207  -2
   0 -14  39 9.17035 12.0207   1
   0 -14 -27 26.3374 11.9890  -2
   0  14 -38 26.3374 11.9890   1
   0 -14 -26 23.3217 11.7225  -2
   0  14 -37 23.3217 11.7225   1
   0 -14 -25 32.0703 12.7917  -2
   0  14 -36 32.0703 12.7917   1
   0 -14 -24 6.12307 10.8010  -2
   0  14 -35 6.12307 10.8010   1
   0  14  23 24.7297 11.5481  -2
   0 -14  34 24.7297 11.5481   1
   0 -14 -22 6.55889 9.18976  -2
   0  14 -33 6.55889 9.18976   1
   0 -14 -21 7.73900 8.94299  -2
   0  14 -32 7.73900 8.94299   1
   0  14  20 19.6349 8.82029  -2
   0 -14  31 19.6349 8.82029   1
   0 -14 -19 22.5330 8.69984  -2
   0  14 -30 22.5330 8.69984   1
   0 -14 -18 23.6419 10.7321  -2
   0  14 -29 23.6419 10.7321   1
   0  14  17 49.0820 7.90191  -2
   0 -14  28 49.0820 7.90191   1
   0 -14 -16 24.9398 7.66066  -2
   0  14 -27 24.9398 7.66066   1
   0 -14 -15 7.93215 7.45269  -2
   0  14 -26 7.93215 7.45269   1
   0  14  14-1.48001 7.34847  -2
   0 -14  25-1.48001 7.34847   1
   0  14  13-6.56758 7.32753  -2
   0 -14  24-6.56758 7.32753   1
   0  14  12 7.32435 4.84131  -2
   0 -14  23 7.32435 4.84131   1
   0 -14 -11 33.2124 4.96201  -2
   0  14 -22 33.2124 4.96201   1
   0 -14 -10 122.842 5.36687  -2
   0  14 -21 122.842 5.36687   1
   0 -14  -9 121.623 5.18500  -2
   0  14 -20 121.623 5.18500   1
   0  14   8 149.247 5.26419  -2
   0 -14  19 149.247 5.26419   1
   0 -14  -7 40.8626 5.11801  -2
   0  14 -18 40.8626 5.11801   1
   0 -14  -6 42.7096 5.09085  -2
   0  14 -17 42.7096 5.09085   1
   0 -14  -5-5.68007 2.77985  -2
   0  14 -16-5.68007 2.77985   1
   0 -14  -4 54.2372 5.78915  -2
   0  14 -15 54.2372 5.78915   1
   0 -14  -3 57.6608 6.20537  -2
   0  14 -14 57.6608 6.20537   1
   0  14   2 343.532 6.24340  -2
   0 -14  13 343.532 6.24340   1
   0  14   1 689.039 8.39157  -2
   0 -14  12 689.039 8.39157   1
   0 -14   0 483.631 7.09128  -2
   0  14 -11 483.631 7.09128   1
   0  14  -1 1255.48 7.48804  -2
   0 -14  10 1255.48 7.48804   1
   0 -14   2 204.781 4.82592  -2
   0  14  -9 204.781 4.82592   1
   0 -14   3 439.061 4.74824  -2
   0  14  -8 439.061 4.74824   1
   0 -14   4 79.0704 4.66094  -2
   0  14  -7 79.0704 4.66094   1
   0  14  -5 38.4991 4.21159  -2
   0 -14   6 38.4991 4.21159   1
   0  14  -6 75.0632 4.31133  -2
   0 -14   5 75.0632 4.31133   1
   0 -14   7 156.093 4.45784  -2
   0  14  -4 156.093 4.45784   1
   0 -14   8 649.778 5.90009  -2
   0  14  -3 649.778 5.90009   1
   0  14  -9 254.685 5.62096  -2
   0 -14   2 254.685 5.62096   1
   0 -14  10 1731.60 8.34287  -2
   0  14  -1 1731.60 8.34287   1
   0 -14  11 398.657 6.83454  -2
   0  14   0 398.657 6.83454   1
   0  14 -12 788.676 7.27025  -2
   0 -14  -1 788.676 7.27025   1
   0 -14  13 244.674 6.57955  -2
   0  14   2 244.674 6.57955   1
   0  14 -14 37.8051 5.39425  -2
   0 -14  -3 37.8051 5.39425   1
   0 -14  15 31.4208 5.82319  -2
   0  14   4 31.4208 5.82319   1
   0 -14  16 8.84493 6.27442  -2
   0  14   5 8.84493 6.27442   1
   0  14 -17 116.178 5.96226  -2
   0 -14  -6 116.178 5.96226   1
   0 -14  18 73.9976 6.18275  -2
   0  14   7 73.9976 6.18275   1
   0 -14  19 237.477 6.48357  -2
   0  14   8 237.477 6.48357   1
   0  14 -20 119.698 5.86607  -2
   0 -14  -9 119.698 5.86607   1
   0  14 -21 223.772 6.45318  -2
   0 -14 -10 223.772 6.45318   1
   0 -14  22 9.28337 5.66587  -2
   0  14  11 9.28337 5.66587   1
   0 -14  23 0.05985 5.08587  -2
   0  14  12 0.05985 5.08587   1
   0 -14  24-5.83101 4.91156  -2
   0  14  13-5.83101 4.91156   1
   0  14  14 11.6334 8.55983   1
   0 -14  25-9.43927 5.76779  -2
   0  14  14-9.43927 5.76779   1
   0 -14  26 13.9544 6.16271  -2
   0  14  15 13.9544 6.16271   1
   0  14 -27 11.1561 7.37937  -2
   0 -14 -16 11.1561 7.37937   1
   0  14 -28 107.073 7.45496  -2
   0 -14 -17 107.073 7.45496   1
   0  14 -29 27.0746 7.02219  -2
   0 -14 -18 27.0746 7.02219   1
   0  14 -30 26.2928 6.98104  -2
   0 -14 -19 26.2928 6.98104   1
   0 -14  31 34.0614 7.24077  -2
   0  14  20 34.0614 7.24077   1
   0  14 -32 12.6540 8.07710  -2
   0 -14 -21 12.6540 8.07710   1
   0 -14  33 26.6749 15.8463  -2
   0  14  22 26.6749 15.8463   1
   0  14 -34 70.3104 14.9149  -2
   0 -14 -23 70.3104 14.9149   1
   0 -14  35 39.3695 15.4640  -2
   0  14  24 39.3695 15.4640   1
   0 -14  36 106.463 16.3563  -2
   0  14  25 106.463 16.3563   1
   0 -14  37 45.1623 16.7668  -2
   0  14  26 45.1623 16.7668   1
   0 -14  38 38.3289 17.2057  -2
   0  14  27 38.3289 17.2057   1
   0  14 -39 25.5302 17.5346  -2
   0 -14 -28 25.5302 17.5346   1
   0 -14  40 33.8581 18.1316  -2
   0  14  29 33.8581 18.1316   1
   0  14 -41 31.5365 18.4008  -2
   0 -14 -30 31.5365 18.4008   1
   0 -14  42 46.8046 18.9787  -2
   0  14  31 46.8046 18.9787   1
   0 -14  43 35.9861 19.5017  -2
   0  14  32 35.9861 19.5017   1
   0 -14  44 36.3448 20.0458  -2
   0  14  33 36.3448 20.0458   1
   0 -14 -34 1.51713 22.5271   1
   0 -14  45 65.6573 26.1190  -2
   0  14  34 65.6573 26.1190   1
   0 -14  46 22.3716 26.4746  -2
   0  14  35 22.3716 26.4746   1
   0 -14  47-5.94273 26.4833  -2
   0  14  36-5.94273 26.4833   1
   0 -14  48 23.0520 26.6704  -2
   0  14  37 23.0520 26.6704   1
   0 -14  49-15.5583 46.0461  -2
   0  14  38-15.5583 46.0461   1
   0 -14  50-13.7809 45.6693  -2
   0  14  39-13.7809 45.6693   1
   0 -14  51-12.1184 44.5894  -2
   0  14  40-12.1184 44.5894   1
   0 -14  52-17.1825 43.5133  -2
   0  14  41-17.1825 43.5133   1
   0 -15 -34 38.6795 35.1129  -2
   0  15 -46 38.6795 35.1129   1
   0 -15 -33-5.33614 34.3538  -2
   0  15 -45-5.33614 34.3538   1
   0 -15 -32 61.6382 34.1109  -2
   0  15 -44 61.6382 34.1109   1
   0 -15 -31 51.3585 32.8757  -2
   0  15 -43 51.3585 32.8757   1
   0  15  30 30.2804 20.7173  -2
   0 -15  42 30.2804 20.7173   1
   0  15  29 39.1526 20.5402  -2
   0 -15  41 39.1526 20.5402   1
   0 -15 -28 16.3899 13.3597  -2
   0  15 -40 16.3899 13.3597   1
   0  15  27 16.7303 13.1848  -2
   0 -15  39 16.7303 13.1848   1
   0  15  26 28.8727 13.0674  -2
   0 -15  38 28.8727 13.0674   1
   0 -15 -25 11.4834 14.6084  -2
   0  15 -37 11.4834 14.6084   1
   0  15  24 49.6498 14.0528  -2
   0 -15  36 49.6498 14.0528   1
   0 -15 -23 46.7018 13.1967  -2
   0  15 -35 46.7018 13.1967   1
   0  15  22 29.4825 12.6758  -2
   0 -15  34 29.4825 12.6758   1
   0  15  21 13.4871 12.0898  -2
   0 -15  33 13.4871 12.0898   1
   0 -15 -20 36.4836 10.0086  -2
   0  15 -32 36.4836 10.0086   1
   0 -15 -19 5.65425 9.58946  -2
   0  15 -31 5.65425 9.58946   1
   0 -15 -18 44.7942 11.8158  -2
   0  15 -30 44.7942 11.8158   1
   0  15  17 107.576 11.9353  -2
   0 -15  29 107.576 11.9353   1
   0  15  16 13.6577 7.57199  -2
   0 -15  28 13.6577 7.57199   1
   0 -15 -15 147.368 7.70496  -2
   0  15 -27 147.368 7.70496   1
   0  15  14 112.011 7.52519  -2
   0 -15  26 112.011 7.52519   1
   0 -15 -13 132.902 7.14952  -2
   0  15 -25 132.902 7.14952   1
   0  15  12 56.8066 7.30562  -2
   0 -15  24 56.8066 7.30562   1
   0  15  11 133.408 5.71733  -2
   0 -15  23 133.408 5.71733   1
   0 -15 -10-1.17413 5.65386  -2
   0  15 -22-1.17413 5.65386   1
   0  15   9 103.491 6.02545  -2
   0 -15  21 103.491 6.02545   1
   0 -15  -8 232.697 6.00889  -2
   0  15 -20 232.697 6.00889   1
   0  15   7 42.7870 5.72351  -2
   0 -15  19 42.7870 5.72351   1
   0  15   6 209.827 5.99571  -2
   0 -15  18 209.827 5.99571   1
   0 -15  -5 112.884 5.89023  -2
   0  15 -17 112.884 5.89023   1
   0 -15  -4 84.2397 6.39770  -2
   0  15 -16 84.2397 6.39770   1
   0 -15  -3 123.520 6.40595  -2
   0  15 -15 123.520 6.40595   1
   0 -15  -2 246.693 6.54784  -2
   0  15 -14 246.693 6.54784   1
   0  15   1 161.329 8.53423  -2
   0 -15  13 161.329 8.53423   1
   0  15   0 994.001 9.34084  -2
   0 -15  12 994.001 9.34084   1
   0 -15   1 1011.31 7.46133  -2
   0  15 -11 1011.31 7.46133   1
   0 -15   2 529.681 6.12080  -2
   0  15 -10 529.681 6.12080   1
   0  15  -3 822.199 5.98243  -2
   0 -15   9 822.199 5.98243   1
   0  15  -4 215.119 5.09609  -2
   0 -15   8 215.119 5.09609   1
   0  15  -5 13.7206 4.66505  -2
   0 -15   7 13.7206 4.66505   1
   0 -15   6 8.11054 4.76773  -2
   0  15  -6 8.11054 4.76773   1
   0  15  -7 8.34311 4.16205  -2
   0 -15   5 8.34311 4.16205   1
   0 -15   8 223.124 4.29064  -2
   0  15  -4 223.124 4.29064   1
   0 -15   9 844.528 6.19367  -2
   0  15  -3 844.528 6.19367   1
   0 -15  10 783.920 7.91918  -2
   0  15  -2 783.920 7.91918   1
   0  15  -1 265.728 6.72385   1
   0  15   0 813.601 6.63452   1
   0 -15  -1 114.327 5.23127   1
   0  15   2 60.3043 4.76448   1
   0  15   3 107.778 4.94388   1
   0 -15  -4 75.3094 4.58368   1
   0 -15  -5 27.4668 4.82851   1
   0  15   6 233.399 5.69707   1
   0  15   7 22.2582 5.13439   1
   0  15   8 47.6495 5.17885   1
   0 -15  -9 87.8625 5.33499   1
   0 -15 -10 6.78233 4.53433   1
   0  15  11 15.0646 4.64217   1
   0  15  12 32.8878 4.04822   1
   0 -15 -13 95.0819 4.00933   1
   0 -15 -14 65.2132 3.97287   1
   0  15  15 176.939 5.00040   1
   0  15  16 7.29491 4.63413   1
   0  15  17 7.92109 4.59675   1
   0 -15 -18 36.6299 5.09283   1
   0 -15 -19 12.3474 5.00539   1
   0  15  20 6.69291 5.21997   1
   0  15  21 25.6452 8.33534   1
   0  15  22 35.5959 10.7017   1
   0 -15 -23 55.9146 11.2729   1
   0  15  24 65.9353 11.8042   1
   0  15  25 22.4081 11.8211   1
   0  15  26 11.9819 12.1554   1
   0 -15 -27 19.6264 12.6558   1
   0  15  28 7.24879 12.7057   1
   0 -15 -29 13.5053 13.0010   1
   0  15  30-0.17387 13.2474   1
   0  15  31 25.0827 17.8922   1
   0  15  32 8.77294 18.0979   1
   0  15  33 29.6196 14.3827   1
   0  15  34 0.94744 14.5749   1
   0  15  35 2.80004 14.5055   1
   0  15  36-3.60890 19.1759   1
   0  15  37 7.68556 32.8106   1
   0  15  38 1.79937 32.3822   1
   0  15  39-30.8076 32.1192   1
   0  15  40 28.3232 31.6546   1
   0  15  41-15.6732 30.4470   1
   0 -16 -33 42.4802 32.0794  -2
   0  16 -45 42.4802 32.0794   1
   0 -16 -32-1.03071 30.8645  -2
   0  16 -44-1.03071 30.8645   1
   0 -16 -31 38.4708 30.5102  -2
   0  16 -43 38.4708 30.5102   1
   0 -16 -30-9.82034 29.1154  -2
   0  16 -42-9.82034 29.1154   1
   0 -16 -29 22.9286 15.5696  -2
   0  16 -41 22.9286 15.5696   1
   0 -16 -28 15.5266 12.5816  -2
   0  16 -40 15.5266 12.5816   1
   0  16  27 13.6102 12.2348  -2
   0 -16  39 13.6102 12.2348   1
   0 -16 -26 4.78775 13.8404  -2
   0  16 -38 4.78775 13.8404   1
   0 -16 -25 13.9460 13.3241  -2
   0  16 -37 13.9460 13.3241   1
   0  16  24 34.9724 12.9185  -2
   0 -16  36 34.9724 12.9185   1
   0 -16 -23 0.60770 12.2280  -2
   0  16 -35 0.60770 12.2280   1
   0  16  22 20.1503 13.5848  -2
   0 -16  34 20.1503 13.5848   1
   0  16  21 28.9827 11.8088  -2
   0 -16  33 28.9827 11.8088   1
   0 -16 -20 21.0914 10.2963  -2
   0  16 -32 21.0914 10.2963   1
   0 -16 -19 17.8666 9.20514  -2
   0  16 -31 17.8666 9.20514   1
   0 -16 -18 5.64351 10.9325  -2
   0  16 -30 5.64351 10.9325   1
   0 -16 -17 7.47204 7.14510  -2
   0  16 -29 7.47204 7.14510   1
   0 -16 -16 45.3487 7.07062  -2
   0  16 -28 45.3487 7.07062   1
   0 -16 -15 43.7625 6.95280  -2
   0  16 -27 43.7625 6.95280   1
   0  16  14 52.6405 6.89210  -2
   0 -16  26 52.6405 6.89210   1
   0  16  13 14.0006 6.39984  -2
   0 -16  25 14.0006 6.39984   1
   0  16  12 62.9743 6.40365  -2
   0 -16  24 62.9743 6.40365   1
   0 -16 -11 24.8089 5.00757  -2
   0  16 -23 24.8089 5.00757   1
   0  16  10 9.92429 5.36921  -2
   0 -16  22 9.92429 5.36921   1
   0  16   9-1.45677 5.40441  -2
   0 -16  21-1.45677 5.40441   1
   0  16   8 39.0354 5.56380  -2
   0 -16  20 39.0354 5.56380   1
   0  16   7 90.2601 5.37614  -2
   0 -16  19 90.2601 5.37614   1
   0  16   6 39.4221 5.30689  -2
   0 -16  18 39.4221 5.30689   1
   0 -16  -5 11.4434 5.32743  -2
   0  16 -17 11.4434 5.32743   1
   0 -16  -4 6.63839 5.91070  -2
   0  16 -16 6.63839 5.91070   1
   0  16   3 117.715 3.62347  -2
   0 -16  15 117.715 3.62347   1
   0 -16  -2 156.490 4.39983  -2
   0  16 -14 156.490 4.39983   1
   0  16   1 30.4869 4.77502  -2
   0 -16  13 30.4869 4.77502   1
   0 -16   0 71.0245 5.03723  -2
   0  16 -12 71.0245 5.03723   1
   0 -16   1 617.221 5.96833  -2
   0  16 -11 617.221 5.96833   1
   0  16  -2 376.477 5.17689  -2
   0 -16  10 376.477 5.17689   1
   0  16  -3 38.2997 4.77942  -2
   0 -16   9 38.2997 4.77942   1
   0 -16   4 22.5070 4.24093  -2
   0  16  -8 22.5070 4.24093   1
   0 -16   5 68.6938 4.65762  -2
   0  16  -7 68.6938 4.65762   1
   0 -16   6 198.022 4.95454  -2
   0  16  -6 198.022 4.95454   1
   0  16  -7 38.7274 4.03824  -2
   0 -16   5 38.7274 4.03824   1
   0  16  -8 18.9350 3.75325  -2
   0 -16   4 18.9350 3.75325   1
   0  16  -9 25.3075 4.72754  -2
   0 -16   3 25.3075 4.72754   1
   0  16 -10 540.453 6.88812  -2
   0 -16   2 540.453 6.88812   1
   0 -16  11 772.074 7.16842  -2
   0  16  -1 772.074 7.16842   1
   0 -16  12 55.8007 6.01497  -2
   0  16   0 55.8007 6.01497   1
   0 -16  13 58.0135 5.60231  -2
   0  16   1 58.0135 5.60231   1
   0 -16  14 171.116 5.88139  -2
   0  16   2 171.116 5.88139   1
   0 -16  15 229.267 6.55655  -2
   0  16   3 229.267 6.55655   1
   0  16 -16 21.2790 6.48801  -2
   0 -16  -4 21.2790 6.48801   1
   0 -16  17 18.6079 5.95799  -2
   0  16   5 18.6079 5.95799   1
   0 -16  18 55.0241 6.57091  -2
   0  16   6 55.0241 6.57091   1
   0 -16  19 169.545 7.39028  -2
   0  16   7 169.545 7.39028   1
   0  16 -20 53.9006 7.54010  -2
   0 -16  -8 53.9006 7.54010   1
   0 -16  21 0.72664 7.48995  -2
   0  16   9 0.72664 7.48995   1
   0 -16  22 25.1990 6.47158  -2
   0  16  10 25.1990 6.47158   1
   0  16 -23-5.96953 5.92612  -2
   0 -16 -11-5.96953 5.92612   1
   0 -16  24 145.069 5.51487  -2
   0  16  12 145.069 5.51487   1
   0  16 -25 6.47838 5.75493  -2
   0 -16 -13 6.47838 5.75493   1
   0 -16  26 22.5410 6.15057  -2
   0  16  14 22.5410 6.15057   1
   0 -16  27 36.4506 6.79607  -2
   0  16  15 36.4506 6.79607   1
   0 -16  28 83.1607 7.00100  -2
   0  16  16 83.1607 7.00100   1
   0 -16  29 36.6501 6.44198  -2
   0  16  17 36.6501 6.44198   1
   0 -16  30 9.10292 6.65349  -2
   0  16  18 9.10292 6.65349   1
   0 -16  31 15.9783 6.52816  -2
   0  16  19 15.9783 6.52816   1
   0 -16  32 18.5079 8.01357  -2
   0  16  20 18.5079 8.01357   1
   0 -16  33 62.5888 9.55438  -2
   0  16  21 62.5888 9.55438   1
   0 -16  34 5.07589 12.6626  -2
   0  16  22 5.07589 12.6626   1
   0 -16  35 19.7507 13.3747  -2
   0  16  23 19.7507 13.3747   1
   0 -16  36 35.8505 13.8998  -2
   0  16  24 35.8505 13.8998   1
   0 -16  37 51.8599 16.8866  -2
   0  16  25 51.8599 16.8866   1
   0 -16  38 24.5200 17.0521  -2
   0  16  26 24.5200 17.0521   1
   0 -16  39 21.0696 17.4281  -2
   0  16  27 21.0696 17.4281   1
   0 -16  40 63.8827 17.9059  -2
   0  16  28 63.8827 17.9059   1
   0 -16  41 26.9213 18.0718  -2
   0  16  29 26.9213 18.0718   1
   0 -16  42 33.9788 18.5655  -2
   0  16  30 33.9788 18.5655   1
   0 -16  43 20.1474 18.9101  -2
   0  16  31 20.1474 18.9101   1
   0 -16  44 22.9080 19.2593  -2
   0  16  32 22.9080 19.2593   1
   0 -16  45-2.95255 19.5736  -2
   0  16  33-2.95255 19.5736   1
   0 -16  46 1.39689 19.7269  -2
   0  16  34 1.39689 19.7269   1
   0 -16  47-7.37059 25.0314  -2
   0  16  35-7.37059 25.0314   1
   0 -16  48 24.0570 40.9597  -2
   0  16  36 24.0570 40.9597   1
   0 -16  49-48.3063 39.8993  -2
   0  16  37-48.3063 39.8993   1
   0 -16  50-5.37835 39.7324  -2
   0  16  38-5.37835 39.7324   1
   0 -16  51-15.7815 39.3301  -2
   0  16  39-15.7815 39.3301   1
   0 -16  52-12.1032 38.3172  -2
   0  16  40-12.1032 38.3172   1
   0 -17 -32 46.8655 28.9390  -2
   0  17 -45 46.8655 28.9390   1
   0 -17 -31-1.33858 28.3138  -2
   0  17 -44-1.33858 28.3138   1
   0 -17 -30 32.0343 27.7209  -2
   0  17 -43 32.0343 27.7209   1
   0 -17 -29 42.7179 18.3888  -2
   0  17 -42 42.7179 18.3888   1
   0  17  28 18.3943 14.2325  -2
   0 -17  41 18.3943 14.2325   1
   0  17  27 0.42658 11.4483  -2
   0 -17  40 0.42658 11.4483   1
   0 -17 -26 22.8025 12.6800  -2
   0  17 -39 22.8025 12.6800   1
   0 -17 -25 24.1468 12.2910  -2
   0  17 -38 24.1468 12.2910   1
   0 -17 -24 4.50677 11.8933  -2
   0  17 -37 4.50677 11.8933   1
   0 -17 -23 9.91562 11.5029  -2
   0  17 -36 9.91562 11.5029   1
   0 -17 -22 2.65978 12.7967  -2
   0  17 -35 2.65978 12.7967   1
   0  17  21 7.44493 11.9014  -2
   0 -17  34 7.44493 11.9014   1
   0 -17 -20 14.8420 11.8225  -2
   0  17 -33 14.8420 11.8225   1
   0  17  19-5.36128 9.53672  -2
   0 -17  32-5.36128 9.53672   1
   0  17  18 37.2662 12.5106  -2
   0 -17  31 37.2662 12.5106   1
   0  17  17 6.35652 7.53021  -2
   0 -17  30 6.35652 7.53021   1
   0 -17 -16 16.3538 7.40501  -2
   0  17 -29 16.3538 7.40501   1
   0  17  15-0.23477 7.17652  -2
   0 -17  28-0.23477 7.17652   1
   0  17  14 7.35177 7.03069  -2
   0 -17  27 7.35177 7.03069   1
   0 -17 -13 28.6252 6.13073  -2
   0  17 -26 28.6252 6.13073   1
   0  17  12 36.6876 6.10222  -2
   0 -17  25 36.6876 6.10222   1
   0 -17 -11 56.8321 6.12583  -2
   0  17 -24 56.8321 6.12583   1
   0  17  10 78.0892 4.86631  -2
   0 -17  23 78.0892 4.86631   1
   0  17   9 148.349 5.48997  -2
   0 -17  22 148.349 5.48997   1
   0  17   8 91.6514 5.41530  -2
   0 -17  21 91.6514 5.41530   1
   0  17   7 62.7957 5.40327  -2
   0 -17  20 62.7957 5.40327   1
   0  17   6 113.852 5.83788  -2
   0 -17  19 113.852 5.83788   1
   0  17   5 11.3018 5.12782  -2
   0 -17  18 11.3018 5.12782   1
   0 -17  -4 77.9113 5.28280  -2
   0  17 -17 77.9113 5.28280   1
   0  17   3 50.6149 6.46257  -2
   0 -17  16 50.6149 6.46257   1
   0  17   2 37.0217 3.17469  -2
   0 -17  15 37.0217 3.17469   1
   0  17   1 146.134 4.17184  -2
   0 -17  14 146.134 4.17184   1
   0 -17   0 117.377 4.89728  -2
   0  17 -13 117.377 4.89728   1
   0  17  -1 476.035 5.77961  -2
   0 -17  12 476.035 5.77961   1
   0 -17   2 64.5205 4.69969  -2
   0  17 -11 64.5205 4.69969   1
   0  17  -3 306.982 4.90876  -2
   0 -17  10 306.982 4.90876   1
   0 -17   4 82.6712 4.62603  -2
   0  17  -9 82.6712 4.62603   1
   0 -17   5 128.064 4.44209  -2
   0  17  -8 128.064 4.44209   1
   0 -17   6 68.0735 4.50054  -2
   0  17  -7 68.0735 4.50054   1
   0 -17   7 37.0978 4.30492  -2
   0  17  -6 37.0978 4.30492   1
   0 -17   8 239.430 4.32064  -2
   0  17  -5 239.430 4.32064   1
   0 -17   9 75.6536 4.55082  -2
   0  17  -4 75.6536 4.55082   1
   0  17 -10 494.333 5.91385  -2
   0 -17   3 494.333 5.91385   1
   0 -17  11 71.7134 5.82798  -2
   0  17  -2 71.7134 5.82798   1
   0 -17  12 507.570 6.59519  -2
   0  17  -1 507.570 6.59519   1
   0 -17  13 171.333 5.56698  -2
   0  17   0 171.333 5.56698   1
   0 -17  14 117.573 5.48357  -2
   0  17   1 117.573 5.48357   1
   0  17 -15 27.7779 5.36193  -2
   0 -17  -2 27.7779 5.36193   1
   0  17 -16 39.9633 5.91731  -2
   0 -17  -3 39.9633 5.91731   1
   0 -17  17 158.265 6.41401  -2
   0  17   4 158.265 6.41401   1
   0  17 -18 19.4011 6.17195  -2
   0 -17  -5 19.4011 6.17195   1
   0 -17  19 257.478 6.11350  -2
   0  17   6 257.478 6.11350   1
   0 -17  20 67.5779 5.84110  -2
   0  17   7 67.5779 5.84110   1
   0 -17  21 174.168 5.83620  -2
   0  17   8 174.168 5.83620   1
   0 -17  22 247.448 6.24753  -2
   0  17   9 247.448 6.24753   1
   0 -17  23 105.052 7.00172  -2
   0  17  10 105.052 7.00172   1
   0  17 -24 52.5217 5.59058  -2
   0 -17 -11 52.5217 5.59058   1
   0 -17  25 14.7314 6.09525  -2
   0  17  12 14.7314 6.09525   1
   0 -17  26 29.9236 6.21681  -2
   0  17  13 29.9236 6.21681   1
   0  17 -27 5.38906 6.71665  -2
   0 -17 -14 5.38906 6.71665   1
   0 -17  28 14.2777 6.35592  -2
   0  17  15 14.2777 6.35592   1
   0 -17  29 41.3217 6.59134  -2
   0  17  16 41.3217 6.59134   1
   0 -17  30 26.8367 6.62277  -2
   0  17  17 26.8367 6.62277   1
   0 -17  31 92.2132 8.43451  -2
   0  17  18 92.2132 8.43451   1
   0 -17  32 49.8632 8.59980  -2
   0  17  19 49.8632 8.59980   1
   0 -17  33 30.6039 10.2731  -2
   0  17  20 30.6039 10.2731   1
   0 -17  34 10.0736 14.4747  -2
   0  17  21 10.0736 14.4747   1
   0 -17  35 19.4537 15.2912  -2
   0  17  22 19.4537 15.2912   1
   0 -17  36 12.6293 15.7722  -2
   0  17  23 12.6293 15.7722   1
   0 -17  37 35.9063 16.2893  -2
   0  17  24 35.9063 16.2893   1
   0 -17  38 7.98963 16.3527  -2
   0  17  25 7.98963 16.3527   1
   0 -17  39 40.5179 16.8310  -2
   0  17  26 40.5179 16.8310   1
   0 -17  40 28.7320 17.3501  -2
   0  17  27 28.7320 17.3501   1
   0 -17  41 3.99077 17.5733  -2
   0  17  28 3.99077 17.5733   1
   0 -17  42-4.30571 17.8273  -2
   0  17  29-4.30571 17.8273   1
   0 -17  43 38.5552 18.5604  -2
   0  17  30 38.5552 18.5604   1
   0 -17  44 39.1873 19.0102  -2
   0  17  31 39.1873 19.0102   1
   0 -17  45-3.73549 19.0711  -2
   0  17  32-3.73549 19.0711   1
   0 -17  46 22.9752 19.4262  -2
   0  17  33 22.9752 19.4262   1
   0 -17  47 0.18998 24.9330  -2
   0  17  34 0.18998 24.9330   1
   0 -17  48 16.5221 43.9750  -2
   0  17  35 16.5221 43.9750   1
   0 -17  49-14.8416 43.2873  -2
   0  17  36-14.8416 43.2873   1
   0 -17  50-45.7867 43.9073  -2
   0  17  37-45.7867 43.9073   1
   0 -17  51-9.30291 43.7317  -2
   0  17  38-9.30291 43.7317   1
   0 -17  52-43.0941 42.8121  -2
   0  17  39-43.0941 42.8121   1
   0 -18 -31-30.4537 30.4602  -2
   0  18 -45-30.4537 30.4602   1
   0 -18 -30 10.5529 30.0498  -2
   0  18 -44 10.5529 30.0498   1
   0 -18 -29 19.6271 29.0953  -2
   0  18 -43 19.6271 29.0953   1
   0 -18 -28 9.66981 19.9313  -2
   0  18 -42 9.66981 19.9313   1
   0 -18 -27 12.0203 19.5971  -2
   0  18 -41 12.0203 19.5971   1
   0 -18 -26 36.2949 19.5009  -2
   0  18 -40 36.2949 19.5009   1
   0 -18 -25 18.5332 13.6533  -2
   0  18 -39 18.5332 13.6533   1
   0  18  24 24.7399 13.1373  -2
   0 -18  38 24.7399 13.1373   1
   0 -18 -23-13.4581 12.8344  -2
   0  18 -37-13.4581 12.8344   1
   0 -18 -22 21.4261 12.5711  -2
   0  18 -36 21.4261 12.5711   1
   0  18  21 13.7157 13.7566  -2
   0 -18  35 13.7157 13.7566   1
   0 -18 -20 39.6843 13.7781  -2
   0  18 -34 39.6843 13.7781   1
   0  18  19 34.0753 13.3231  -2
   0 -18  33 34.0753 13.3231   1
   0 -18 -18-16.2293 21.6904  -2
   0  18 -32-16.2293 21.6904   1
   0  18  17 41.9212 13.8418  -2
   0 -18  31 41.9212 13.8418   1
   0 -18 -16 21.7161 13.5389  -2
   0  18 -30 21.7161 13.5389   1
   0  18  15-1.13868 12.7648  -2
   0 -18  29-1.13868 12.7648   1
   0 -18 -14 31.2594 7.91807  -2
   0  18 -28 31.2594 7.91807   1
   0  18  13 2.80323 7.26665  -2
   0 -18  27 2.80323 7.26665   1
   0  18  12 18.2886 7.35906  -2
   0 -18  26 18.2886 7.35906   1
   0  18  11 46.8771 7.26754  -2
   0 -18  25 46.8771 7.26754   1
   0  18  10 149.609 7.55021  -2
   0 -18  24 149.609 7.55021   1
   0 -18  -9 49.9410 5.91080  -2
   0  18 -23 49.9410 5.91080   1
   0 -18  -8 146.187 5.79009  -2
   0  18 -22 146.187 5.79009   1
   0  18   7 3.23353 6.17826  -2
   0 -18  21 3.23353 6.17826   1
   0  18   6-6.14614 5.89572  -2
   0 -18  20-6.14614 5.89572   1
   0 -18  -5 24.5709 6.12142  -2
   0  18 -19 24.5709 6.12142   1
   0 -18  -4 1.71200 6.63527  -2
   0  18 -18 1.71200 6.63527   1
   0  18   3 0.38876 6.94302  -2
   0 -18  17 0.38876 6.94302   1
   0 -18  -2 43.7429 7.16399  -2
   0  18 -16 43.7429 7.16399   1
   0  18   1 299.558 4.54501  -2
   0 -18  15 299.558 4.54501   1
   0 -18   0 130.103 5.08320  -2
   0  18 -14 130.103 5.08320   1
   0  18  -1 503.874 6.11434  -2
   0 -18  13 503.874 6.11434   1
   0 -18   2 75.5780 5.35991  -2
   0  18 -12 75.5780 5.35991   1
   0  18  -3 73.8474 5.58034  -2
   0 -18  11 73.8474 5.58034   1
   0  18  -4 183.769 5.47313  -2
   0 -18  10 183.769 5.47313   1
   0 -18   5 77.7344 5.35909  -2
   0  18  -9 77.7344 5.35909   1
   0 -18   6 344.627 5.29191  -2
   0  18  -8 344.627 5.29191   1
   0  18  -7 313.964 5.14417  -2
   0 -18   7 313.964 5.14417   1
   0 -18   8 498.287 6.15582  -2
   0  18  -6 498.287 6.15582   1
   0  18  -9 76.0864 4.97265  -2
   0 -18   5 76.0864 4.97265   1
   0  18 -10 214.438 5.66148  -2
   0 -18   4 214.438 5.66148   1
   0 -18  11 64.6443 5.87872  -2
   0  18  -3 64.6443 5.87872   1
   0  18 -12 86.2773 5.96741  -2
   0 -18   2 86.2773 5.96741   1
   0  18 -13 517.797 7.03512  -2
   0 -18   1 517.797 7.03512   1
   0  18 -14 111.656 6.52962  -2
   0 -18   0 111.656 6.52962   1
   0  18 -15 260.281 6.83815  -2
   0 -18  -1 260.281 6.83815   1
   0 -18  16 57.9443 6.57678  -2
   0  18   2 57.9443 6.57678   1
   0 -18  17 20.6751 6.85816  -2
   0  18   3 20.6751 6.85816   1
   0  18 -18 31.0442 6.95571  -2
   0 -18  -4 31.0442 6.95571   1
   0 -18  19 89.7694 7.12907  -2
   0  18   5 89.7694 7.12907   1
   0 -18  20 1.59868 6.61426  -2
   0  18   6 1.59868 6.61426   1
   0 -18  21 18.7387 6.09343  -2
   0  18   7 18.7387 6.09343   1
   0 -18  22 182.607 6.41180  -2
   0  18   8 182.607 6.41180   1
   0 -18  23 83.6515 6.38268  -2
   0  18   9 83.6515 6.38268   1
   0 -18  24 116.676 8.99967  -2
   0  18  10 116.676 8.99967   1
   0 -18  25 88.7834 7.62764  -2
   0  18  11 88.7834 7.62764   1
   0  18 -26 18.2784 7.57901  -2
   0 -18 -12 18.2784 7.57901   1
   0 -18  27 10.4043 7.62705  -2
   0  18  13 10.4043 7.62705   1
   0  18 -28 12.0230 7.91827  -2
   0 -18 -14 12.0230 7.91827   1
   0 -18  29-7.46908 7.84976  -2
   0  18  15-7.46908 7.84976   1
   0 -18  30 57.1035 8.08646  -2
   0  18  16 57.1035 8.08646   1
   0 -18  31 85.8066 10.1303  -2
   0  18  17 85.8066 10.1303   1
   0 -18  32 31.7206 13.4627  -2
   0  18  18 31.7206 13.4627   1
   0 -18  33 93.8009 21.0176  -2
   0  18  19 93.8009 21.0176   1
   0 -18  34 61.4396 16.3483  -2
   0  18  20 61.4396 16.3483   1
   0 -18  35 6.95706 16.8201  -2
   0  18  21 6.95706 16.8201   1
   0 -18  36 9.52430 17.1929  -2
   0  18  22 9.52430 17.1929   1
   0 -18  37 21.0044 17.7083  -2
   0  18  23 21.0044 17.7083   1
   0 -18  38 24.6597 18.0391  -2
   0  18  24 24.6597 18.0391   1
   0 -18  39 13.7128 18.4940  -2
   0  18  25 13.7128 18.4940   1
   0 -18  40 26.6407 18.9115  -2
   0  18  26 26.6407 18.9115   1
   0 -18  41 10.9631 19.1823  -2
   0  18  27 10.9631 19.1823   1
   0 -18  42 33.3651 19.4333  -2
   0  18  28 33.3651 19.4333   1
   0 -18  43 35.0953 20.2191  -2
   0  18  29 35.0953 20.2191   1
   0 -18  44 4.28780 26.6790  -2
   0  18  30 4.28780 26.6790   1
   0 -18  45 16.1806 27.1909  -2
   0  18  31 16.1806 27.1909   1
   0 -18  46 21.2467 27.1401  -2
   0  18  32 21.2467 27.1401   1
   0 -18  47 12.6498 48.1073  -2
   0  18  33 12.6498 48.1073   1
   0 -18  48-8.67424 47.8186  -2
   0  18  34-8.67424 47.8186   1
   0 -18  49-9.97179 47.1175  -2
   0  18  35-9.97179 47.1175   1
   0 -18  50-10.8696 46.6915  -2
   0  18  36-10.8696 46.6915   1
   0 -18  51-11.3453 46.5145  -2
   0  18  37-11.3453 46.5145   1
   0 -18  52-31.9414 45.8170  -2
   0  18  38-31.9414 45.8170   1
   0  18  39 9.55982 31.1584   1
   0 -19 -30-19.7897 33.3288  -2
   0  19 -45-19.7897 33.3288   1
   0 -19 -29 59.4152 33.1225  -2
   0  19 -44 59.4152 33.1225   1
   0 -19 -28 26.7112 22.7066  -2
   0  19 -43 26.7112 22.7066   1
   0 -19 -27 10.9017 22.3962  -2
   0  19 -42 10.9017 22.3962   1
   0 -19 -26-6.41882 21.9818  -2
   0  19 -41-6.41882 21.9818   1
   0 -19 -25 68.9746 21.7039  -2
   0  19 -40 68.9746 21.7039   1
   0  19  24 21.5820 14.9487  -2
   0 -19  39 21.5820 14.9487   1
   0  19  23 31.5850 14.5579  -2
   0 -19  38 31.5850 14.5579   1
   0 -19 -22 57.7682 14.3035  -2
   0  19 -37 57.7682 14.3035   1
   0  19  21 23.1038 15.9246  -2
   0 -19  36 23.1038 15.9246   1
   0 -19 -20 40.3712 15.8001  -2
   0  19 -35 40.3712 15.8001   1
   0  19  19 14.3009 15.2912  -2
   0 -19  34 14.3009 15.2912   1
   0 -19 -18 14.4249 25.7716  -2
   0  19 -33 14.4249 25.7716   1
   0 -19 -17 45.4570 24.8075  -2
   0  19 -32 45.4570 24.8075   1
   0 -19 -16 34.4194 24.6986  -2
   0  19 -31 34.4194 24.6986   1
   0 -19 -15 42.4520 17.2010  -2
   0  19 -30 42.4520 17.2010   1
   0  19  14 35.2233 14.1522  -2
   0 -19  29 35.2233 14.1522   1
   0 -19 -13 80.1394 11.9812  -2
   0  19 -28 80.1394 11.9812   1
   0 -19 -12 94.4460 8.21715  -2
   0  19 -27 94.4460 8.21715   1
   0 -19 -11 111.069 8.25638  -2
   0  19 -26 111.069 8.25638   1
   0  19  10 27.3554 7.89368  -2
   0 -19  25 27.3554 7.89368   1
   0 -19  -9 159.781 8.93008  -2
   0  19 -24 159.781 8.93008   1
   0  19   8 55.8260 7.03956  -2
   0 -19  23 55.8260 7.03956   1
   0  19   7 50.4021 6.84805  -2
   0 -19  22 50.4021 6.84805   1
   0  19   6 9.38943 6.78246  -2
   0 -19  21 9.38943 6.78246   1
   0  19   5-0.52380 7.33190  -2
   0 -19  20-0.52380 7.33190   1
   0  19   4 9.58100 7.40435  -2
   0 -19  19 9.58100 7.40435   1
   0 -19  -3 46.9043 9.53564  -2
   0  19 -18 46.9043 9.53564   1
   0  19   2 54.1756 9.56191  -2
   0 -19  17 54.1756 9.56191   1
   0 -19  -1 18.7930 8.37422  -2
   0  19 -16 18.7930 8.37422   1
   0  19   0 46.7771 5.30415  -2
   0 -19  15 46.7771 5.30415   1
   0  19  -1 106.131 6.12259  -2
   0 -19  14 106.131 6.12259   1
   0  19  -2 223.974 6.40357  -2
   0 -19  13 223.974 6.40357   1
   0 -19   3 62.8800 6.08514  -2
   0  19 -12 62.8800 6.08514   1
   0 -19   4 102.135 6.39362  -2
   0  19 -11 102.135 6.39362   1
   0  19  -5 374.973 6.86176  -2
   0 -19  10 374.973 6.86176   1
   0 -19   6 421.619 7.10660  -2
   0  19  -9 421.619 7.10660   1
   0  19  -7 221.824 5.71567  -2
   0 -19   8 221.824 5.71567   1
   0  19  -8 186.384 6.36912  -2
   0 -19   7 186.384 6.36912   1
   0 -19   9 370.899 6.37769  -2
   0  19  -6 370.899 6.37769   1
   0 -19  10 387.468 6.31500  -2
   0  19  -5 387.468 6.31500   1
   0 -19  11 110.432 7.02300  -2
   0  19  -4 110.432 7.02300   1
   0  19 -12 41.9148 6.37984  -2
   0 -19   3 41.9148 6.37984   1
   0 -19  13 142.045 7.23680  -2
   0  19  -2 142.045 7.23680   1
   0  19 -14 145.002 7.25155  -2
   0 -19   1 145.002 7.25155   1
   0  19 -15 95.6668 7.18539  -2
   0 -19   0 95.6668 7.18539   1
   0 -19  16 43.0604 7.27264  -2
   0  19   1 43.0604 7.27264   1
   0 -19  17 67.5550 7.46070  -2
   0  19   2 67.5550 7.46070   1
   0 -19  18 30.9205 7.35534  -2
   0  19   3 30.9205 7.35534   1
   0  19 -19 38.0558 7.33949  -2
   0 -19  -4 38.0558 7.33949   1
   0 -19  20 13.1560 7.35408  -2
   0  19   5 13.1560 7.35408   1
   0  19 -21 51.3481 7.58543  -2
   0 -19  -6 51.3481 7.58543   1
   0  19 -22 108.219 7.70791  -2
   0 -19  -7 108.219 7.70791   1
   0 -19  23 116.268 7.86279  -2
   0  19   8 116.268 7.86279   1
   0 -19  24 229.675 7.98996  -2
   0  19   9 229.675 7.98996   1
   0 -19  25 13.0327 9.10205  -2
   0  19  10 13.0327 9.10205   1
   0 -19  26 90.9126 8.29926  -2
   0  19  11 90.9126 8.29926   1
   0  19 -27 47.2565 8.55970  -2
   0 -19 -12 47.2565 8.55970   1
   0  19 -28 97.7194 8.91631  -2
   0 -19 -13 97.7194 8.91631   1
   0 -19  29-4.26870 8.79171  -2
   0  19  14-4.26870 8.79171   1
   0 -19  30 22.8589 13.2645  -2
   0  19  15 22.8589 13.2645   1
   0 -19  31 60.7822 12.8141  -2
   0  19  16 60.7822 12.8141   1
   0  19  17 24.6318 8.38140   1
   0  19  18 51.9623 15.4330   1
   0  19  19-1.93370 15.5130   1
   0  19  20 27.8047 16.4525   1
   0  19  21 24.1823 16.8885   1
   0  19  22 41.3131 17.4004   1
   0  19  23 21.7991 17.5685   1
   0  19  24 25.5820 17.5276   1
   0  19  25 43.3734 18.1126   1
   0  19  26 50.2064 18.6744   1
   0  19  27 29.4212 18.5840   1
   0  19  28-9.66455 18.8499   1
   0  19  29 42.8521 19.5224   1
   0  19  30 8.28304 19.1296   1
   0  19  31 4.31853 19.1077   1
   0  19  32-20.0733 34.7482   1
   0  19  33-32.3440 34.8468   1
   0  19  34-3.16976 34.7004   1
   0  19  35-31.4070 34.1332   1
   0  19  36-45.9603 33.7517   1
   0  19  37-55.3339 32.8813   1
   0  19  38 43.2851 31.9788   1
   0 -20 -29 26.2212 31.5825  -2
   0  20 -44 26.2212 31.5825   1
   0 -20 -28 26.7945 21.9470  -2
   0  20 -43 26.7945 21.9470   1
   0 -20 -27 11.2374 21.5400  -2
   0  20 -42 11.2374 21.5400   1
   0 -20 -26 28.5126 21.1760  -2
   0  20 -41 28.5126 21.1760   1
   0 -20 -25 54.6831 20.5300  -2
   0  20 -40 54.6831 20.5300   1
   0 -20 -24 34.3557 20.1265  -2
   0  20 -39 34.3557 20.1265   1
   0  20  23 36.8040 14.0680  -2
   0 -20  38 36.8040 14.0680   1
   0 -20 -22 31.8996 13.7115  -2
   0  20 -37 31.8996 13.7115   1
   0 -20 -21 30.0138 13.4650  -2
   0  20 -36 30.0138 13.4650   1
   0 -20 -20 26.3558 15.3053  -2
   0  20 -35 26.3558 15.3053   1
   0 -20 -19 44.2622 15.0201  -2
   0  20 -34 44.2622 15.0201   1
   0 -20 -18-1.74549 24.4275  -2
   0  20 -33-1.74549 24.4275   1
   0 -20 -17 10.4934 24.2848  -2
   0  20 -32 10.4934 24.2848   1
   0 -20 -16 0.82881 23.2034  -2
   0  20 -31 0.82881 23.2034   1
   0 -20 -15 37.9350 22.7172  -2
   0  20 -30 37.9350 22.7172   1
   0  20  14 103.624 17.0855  -2
   0 -20  29 103.624 17.0855   1
   0 -20 -13 31.6376 12.9892  -2
   0  20 -28 31.6376 12.9892   1
   0 -20 -12 61.1930 12.9365  -2
   0  20 -27 61.1930 12.9365   1
   0  20  11 31.3173 12.5929  -2
   0 -20  26 31.3173 12.5929   1
   0  20  10 48.4031 8.63862  -2
   0 -20  25 48.4031 8.63862   1
   0  20   9 35.0825 8.07367  -2
   0 -20  24 35.0825 8.07367   1
   0 -20  -8 11.6862 6.55093  -2
   0  20 -23 11.6862 6.55093   1
   0 -20  -7 45.0572 6.68855  -2
   0  20 -22 45.0572 6.68855   1
   0 -20  -6 114.246 6.90708  -2
   0  20 -21 114.246 6.90708   1
   0  20   5 36.5947 6.90068  -2
   0 -20  20 36.5947 6.90068   1
   0 -20  -4 62.5337 7.67535  -2
   0  20 -19 62.5337 7.67535   1
   0  20   3 27.5176 9.04350  -2
   0 -20  18 27.5176 9.04350   1
   0  20   2-3.66925 8.99650  -2
   0 -20  17-3.66925 8.99650   1
   0  20   1-4.94325 8.95519  -2
   0 -20  16-4.94325 8.95519   1
   0 -20   0 15.6363 9.16369  -2
   0  20 -15 15.6363 9.16369   1
   0 -20   1 225.519 9.41693  -2
   0  20 -14 225.519 9.41693   1
   0 -20   2 96.8360 6.09751  -2
   0  20 -13 96.8360 6.09751   1
   0  20  -3 524.584 6.60361  -2
   0 -20  12 524.584 6.60361   1
   0  20  -4 91.5154 5.81489  -2
   0 -20  11 91.5154 5.81489   1
   0  20  -5 183.780 6.72216  -2
   0 -20  10 183.780 6.72216   1
   0 -20   6 22.0192 5.96188  -2
   0  20  -9 22.0192 5.96188   1
   0  20  -7 12.7398 5.13843  -2
   0 -20   8 12.7398 5.13843   1
   0 -20   8 32.0714 5.70029  -2
   0  20  -7 32.0714 5.70029   1
   0 -20   9 24.1716 5.78209  -2
   0  20  -6 24.1716 5.78209   1
   0  20 -10 265.834 6.71369  -2
   0 -20   5 265.834 6.71369   1
   0 -20  11 166.545 6.46065  -2
   0  20  -4 166.545 6.46065   1
   0 -20  12 641.085 7.14863  -2
   0  20  -3 641.085 7.14863   1
   0 -20  13 112.945 6.24674  -2
   0  20  -2 112.945 6.24674   1
   0 -20  14 194.504 7.09308  -2
   0  20  -1 194.504 7.09308   1
   0  20 -15 3.36549 6.40885  -2
   0 -20   0 3.36549 6.40885   1
   0 -20  16-6.18145 6.43300  -2
   0  20   1-6.18145 6.43300   1
   0  20 -17 3.49488 6.58522  -2
   0 -20  -2 3.49488 6.58522   1
   0 -20  18 27.4926 6.90453  -2
   0  20   3 27.4926 6.90453   1
   0 -20  19 116.795 7.19064  -2
   0  20   4 116.795 7.19064   1
   0 -20  20 62.5453 7.15600  -2
   0  20   5 62.5453 7.15600   1
   0 -20  21 185.981 7.43294  -2
   0  20   6 185.981 7.43294   1
   0 -20  22 54.3895 7.08073  -2
   0  20   7 54.3895 7.08073   1
   0 -20  23 32.6415 6.99209  -2
   0  20   8 32.6415 6.99209   1
   0 -20  24 45.2387 8.32946  -2
   0  20   9 45.2387 8.32946   1
   0  20 -25 18.0525 8.49164  -2
   0 -20 -10 18.0525 8.49164   1
   0  20 -26-4.47557 7.63331  -2
   0 -20 -11-4.47557 7.63331   1
   0 -20  27 14.9588 7.78254  -2
   0  20  12 14.9588 7.78254   1
   0  20 -28 32.4074 8.79404  -2
   0 -20 -13 32.4074 8.79404   1
   0  20 -29 77.0658 11.5766  -2
   0 -20 -14 77.0658 11.5766   1
   0 -20  30 36.7349 10.8673  -2
   0  20  15 36.7349 10.8673   1
   0 -20  31 29.9759 11.1163  -2
   0  20  16 29.9759 11.1163   1
   0 -20  32 39.4363 20.5427  -2
   0  20  17 39.4363 20.5427   1
   0 -20  33 74.4297 21.5401  -2
   0  20  18 74.4297 21.5401   1
   0 -20  34 42.9922 13.7379  -2
   0  20  19 42.9922 13.7379   1
   0 -20  35 45.5350 14.4006  -2
   0  20  20 45.5350 14.4006   1
   0 -20  36 39.9664 23.0302  -2
   0  20  21 39.9664 23.0302   1
   0 -20  37 45.8001 23.4799  -2
   0  20  22 45.8001 23.4799   1
   0 -20  38 95.3077 23.9791  -2
   0  20  23 95.3077 23.9791   1
   0 -20  39 1.98015 24.0108  -2
   0  20  24 1.98015 24.0108   1
   0 -20  40 62.0802 24.7670  -2
   0  20  25 62.0802 24.7670   1
   0 -20  41 49.9667 25.1792  -2
   0  20  26 49.9667 25.1792   1
   0 -20  42-3.80731 25.6474  -2
   0  20  27-3.80731 25.6474   1
   0 -20  43 23.0679 25.7191  -2
   0  20  28 23.0679 25.7191   1
   0 -20  44 12.3666 26.2265  -2
   0  20  29 12.3666 26.2265   1
   0 -20  45 10.2080 26.0849  -2
   0  20  30 10.2080 26.0849   1
   0 -20  46-31.3232 43.5551  -2
   0  20  31-31.3232 43.5551   1
   0 -20  47-4.61006 43.9049  -2
   0  20  32-4.61006 43.9049   1
   0 -20  48-40.8118 43.3174  -2
   0  20  33-40.8118 43.3174   1
   0 -20  49-91.8860 43.5854  -2
   0  20  34-91.8860 43.5854   1
   0 -20  50-89.7282 43.0509  -2
   0  20  35-89.7282 43.0509   1
   0 -20  51-54.1994 42.5856  -2
   0  20  36-54.1994 42.5856   1
   0 -20  52 57.9782 41.6140  -2
   0  20  37 57.9782 41.6140   1
   0 -21 -28 12.0617 19.2797  -2
   0  21 -44 12.0617 19.2797   1
   0 -21 -27 4.51179 19.2738  -2
   0  21 -43 4.51179 19.2738   1
   0 -21 -26 36.5469 19.0802  -2
   0  21 -42 36.5469 19.0802   1
   0 -21 -25 27.1154 18.4433  -2
   0  21 -41 27.1154 18.4433   1
   0 -21 -24 5.02408 17.7866  -2
   0  21 -40 5.02408 17.7866   1
   0 -21 -23 33.0181 17.8626  -2
   0  21 -39 33.0181 17.8626   1
   0 -21 -22 0.71426 17.1585  -2
   0  21 -38 0.71426 17.1585   1
   0 -21 -21 15.0148 12.1539  -2
   0  21 -37 15.0148 12.1539   1
   0 -21 -20 31.5747 12.0525  -2
   0  21 -36 31.5747 12.0525   1
   0 -21 -19 16.1199 13.7357  -2
   0  21 -35 16.1199 13.7357   1
   0 -21 -18 25.4371 22.1962  -2
   0  21 -34 25.4371 22.1962   1
   0 -21 -17 3.55712 21.4723  -2
   0  21 -33 3.55712 21.4723   1
   0 -21 -16 10.4221 21.1272  -2
   0  21 -32 10.4221 21.1272   1
   0 -21 -15 17.5786 20.6699  -2
   0  21 -31 17.5786 20.6699   1
   0 -21 -14 3.28709 19.8393  -2
   0  21 -30 3.28709 19.8393   1
   0  21  13 9.05705 12.1765  -2
   0 -21  29 9.05705 12.1765   1
   0 -21 -12 30.2238 12.0456  -2
   0  21 -28 30.2238 12.0456   1
   0  21  11 13.1166 10.5530  -2
   0 -21  27 13.1166 10.5530   1
   0  21  10 4.51846 10.3246  -2
   0 -21  26 4.51846 10.3246   1
   0 -21  -9 37.5363 10.1945  -2
   0  21 -25 37.5363 10.1945   1
   0 -21  -8-0.55817 7.42247  -2
   0  21 -24-0.55817 7.42247   1
   0 -21  -7-3.89957 6.07154  -2
   0  21 -23-3.89957 6.07154   1
   0  21   6 56.1167 6.30179  -2
   0 -21  22 56.1167 6.30179   1
   0  21   5 1.85678 6.33735  -2
   0 -21  21 1.85678 6.33735   1
   0  21   4 7.21376 6.35518  -2
   0 -21  20 7.21376 6.35518   1
   0 -21  -3-3.98704 6.41631  -2
   0  21 -19-3.98704 6.41631   1
   0  21   2 74.7016 8.72789  -2
   0 -21  18 74.7016 8.72789   1
   0  21   1 4.40950 8.67785  -2
   0 -21  17 4.40950 8.67785   1
   0  21   0 28.4403 8.64283  -2
   0 -21  16 28.4403 8.64283   1
   0  21  -1 25.8247 8.70687  -2
   0 -21  15 25.8247 8.70687   1
   0 -21   2 137.496 9.97079  -2
   0  21 -14 137.496 9.97079   1
   0 -21   3 230.145 7.88685  -2
   0  21 -13 230.145 7.88685   1
   0 -21   4 171.682 7.73055  -2
   0  21 -12 171.682 7.73055   1
   0 -21   5 94.5781 5.73446  -2
   0  21 -11 94.5781 5.73446   1
   0  21  -6 25.5247 5.38731  -2
   0 -21  10 25.5247 5.38731   1
   0 -21   7 76.6189 5.43334  -2
   0  21  -9 76.6189 5.43334   1
   0  21  -8 26.2696 4.98141  -2
   0 -21   8 26.2696 4.98141   1
   0  21  -9 75.7084 5.11412  -2
   0 -21   7 75.7084 5.11412   1
   0 -21  10 33.5589 5.06850  -2
   0  21  -6 33.5589 5.06850   1
   0  21 -11 202.931 5.59460  -2
   0 -21   5 202.931 5.59460   1
   0 -21  12 234.236 5.74432  -2
   0  21  -4 234.236 5.74432   1
   0  21 -13 229.977 5.79340  -2
   0 -21   3 229.977 5.79340   1
   0 -21  14 70.4153 5.38431  -2
   0  21  -2 70.4153 5.38431   1
   0 -21  15 13.9034 5.50861  -2
   0  21  -1 13.9034 5.50861   1
   0 -21  16 34.6661 6.04586  -2
   0  21   0 34.6661 6.04586   1
   0 -21  17 11.2388 6.08291  -2
   0  21   1 11.2388 6.08291   1
   0  21 -18 25.2061 6.42806  -2
   0 -21  -2 25.2061 6.42806   1
   0 -21  19 6.52840 6.40744  -2
   0  21   3 6.52840 6.40744   1
   0  21 -20 30.2044 6.50651  -2
   0 -21  -4 30.2044 6.50651   1
   0  21 -21 32.2046 6.59528  -2
   0 -21  -5 32.2046 6.59528   1
   0 -21  22 49.3154 6.73391  -2
   0  21   6 49.3154 6.73391   1
   0 -21  23 6.42415 6.64369  -2
   0  21   7 6.42415 6.64369   1
   0  21 -24-5.84136 6.59597  -2
   0 -21  -8-5.84136 6.59597   1
   0 -21  25 32.4796 8.10710  -2
   0  21   9 32.4796 8.10710   1
   0  21 -26-7.71154 9.95434  -2
   0 -21 -10-7.71154 9.95434   1
   0  21 -27 12.3181 8.07612  -2
   0 -21 -11 12.3181 8.07612   1
   0  21 -28 11.5189 8.13906  -2
   0 -21 -12 11.5189 8.13906   1
   0 -21  29 27.9222 10.0744  -2
   0  21  13 27.9222 10.0744   1
   0 -21  30 13.6835 10.2998  -2
   0  21  14 13.6835 10.2998   1
   0  21 -31 7.28299 10.6398  -2
   0 -21 -15 7.28299 10.6398   1
   0  21 -32 22.7711 11.6897  -2
   0 -21 -16 22.7711 11.6897   1
   0 -21  33 26.2698 11.7987  -2
   0  21  17 26.2698 11.7987   1
   0 -21  34 36.9244 12.1866  -2
   0  21  18 36.9244 12.1866   1
   0 -21  35 27.3623 12.4649  -2
   0  21  19 27.3623 12.4649   1
   0 -21  36 41.5382 12.8843  -2
   0  21  20 41.5382 12.8843   1
   0 -21  37 4.95630 17.9584  -2
   0  21  21 4.95630 17.9584   1
   0 -21  38 6.85650 22.3755  -2
   0  21  22 6.85650 22.3755   1
   0 -21  39 1.85007 22.5999  -2
   0  21  23 1.85007 22.5999   1
   0 -21  40-12.1299 23.1171  -2
   0  21  24-12.1299 23.1171   1
   0 -21  41-0.06626 23.8737  -2
   0  21  25-0.06626 23.8737   1
   0 -21  42 18.1021 24.2158  -2
   0  21  26 18.1021 24.2158   1
   0 -21  43 28.4891 24.6950  -2
   0  21  27 28.4891 24.6950   1
   0 -21  44 4.95911 24.9931  -2
   0  21  28 4.95911 24.9931   1
   0 -21  45-21.0896 24.7924  -2
   0  21  29-21.0896 24.7924   1
   0 -21  46 6.59832 44.9409  -2
   0  21  30 6.59832 44.9409   1
   0 -21  47-10.6554 44.3741  -2
   0  21  31-10.6554 44.3741   1
   0 -21  48-11.8842 44.0130  -2
   0  21  32-11.8842 44.0130   1
   0 -21  49-15.8640 44.8050  -2
   0  21  33-15.8640 44.8050   1
   0 -21  50-19.4484 44.1704  -2
   0  21  34-19.4484 44.1704   1
   0 -21  51-0.67494 43.9849  -2
   0  21  35-0.67494 43.9849   1
   0 -21  52 90.6997 42.8695  -2
   0  21  36 90.6997 42.8695   1
   0 -22 -27 48.1200 20.7905  -2
   0  22 -44 48.1200 20.7905   1
   0 -22 -26 23.5251 20.6440  -2
   0  22 -43 23.5251 20.6440   1
   0 -22 -25 8.97131 20.0886  -2
   0  22 -42 8.97131 20.0886   1
   0 -22 -24 19.3853 19.6723  -2
   0  22 -41 19.3853 19.6723   1
   0 -22 -23 14.8282 19.3501  -2
   0  22 -40 14.8282 19.3501   1
   0 -22 -22 68.9445 19.1881  -2
   0  22 -39 68.9445 19.1881   1
   0 -22 -21 57.4455 18.7699  -2
   0  22 -38 57.4455 18.7699   1
   0 -22 -20 11.0796 12.9381  -2
   0  22 -37 11.0796 12.9381   1
   0 -22 -19 44.0374 12.9017  -2
   0  22 -36 44.0374 12.9017   1
   0 -22 -18 18.9072 14.3392  -2
   0  22 -35 18.9072 14.3392   1
   0 -22 -17 2.15642 24.4223  -2
   0  22 -34 2.15642 24.4223   1
   0 -22 -16 4.81553 23.4147  -2
   0  22 -33 4.81553 23.4147   1
   0 -22 -15 8.31641 23.9045  -2
   0  22 -32 8.31641 23.9045   1
   0 -22 -14 30.7971 18.0037  -2
   0  22 -31 30.7971 18.0037   1
   0 -22 -13 118.935 14.1762  -2
   0  22 -30 118.935 14.1762   1
   0  22  12 59.6632 13.8259  -2
   0 -22  29 59.6632 13.8259   1
   0  22  11 68.0267 11.6933  -2
   0 -22  28 68.0267 11.6933   1
   0  22  10 28.7592 11.5087  -2
   0 -22  27 28.7592 11.5087   1
   0 -22  -9 7.31173 11.2111  -2
   0  22 -26 7.31173 11.2111   1
   0 -22  -8 34.4630 11.0204  -2
   0  22 -25 34.4630 11.0204   1
   0 -22  -7 0.71012 10.7461  -2
   0  22 -24 0.71012 10.7461   1
   0  22   6 31.0581 8.01146  -2
   0 -22  23 31.0581 8.01146   1
   0 -22  -5 127.931 7.13589  -2
   0  22 -22 127.931 7.13589   1
   0 -22  -4 172.133 7.45250  -2
   0  22 -21 172.133 7.45250   1
   0  22   3 52.6710 7.21319  -2
   0 -22  20 52.6710 7.21319   1
   0 -22  -2 169.999 7.52180  -2
   0  22 -19 169.999 7.52180   1
   0 -22  -1 38.2744 8.30953  -2
   0  22 -18 38.2744 8.30953   1
   0 -22   0 8.33936 9.27738  -2
   0  22 -17 8.33936 9.27738   1
   0 -22   1 72.8175 9.23223  -2
   0  22 -16 72.8175 9.23223   1
   0 -22   2 17.5578 10.1039  -2
   0  22 -15 17.5578 10.1039   1
   0  22  -3 65.7351 9.69208  -2
   0 -22  14 65.7351 9.69208   1
   0  22  -4 256.629 10.4637  -2
   0 -22  13 256.629 10.4637   1
   0  22  -5 337.132 8.47020  -2
   0 -22  12 337.132 8.47020   1
   0 -22   6 109.776 7.21307  -2
   0  22 -11 109.776 7.21307   1
   0 -22   7 218.085 7.04117  -2
   0  22 -10 218.085 7.04117   1
   0  22  -8 15.7577 6.68677  -2
   0 -22   9 15.7577 6.68677   1
   0  22  -9 46.4577 6.77334  -2
   0 -22   8 46.4577 6.77334   1
   0 -22  10 304.908 6.76714  -2
   0  22  -7 304.908 6.76714   1
   0  22 -11 144.474 6.20377  -2
   0 -22   6 144.474 6.20377   1
   0 -22  12 272.971 6.01712  -2
   0  22  -5 272.971 6.01712   1
   0  22 -13 242.260 5.99748  -2
   0 -22   4 242.260 5.99748   1
   0  22 -14 77.4864 5.77226  -2
   0 -22   3 77.4864 5.77226   1
   0  22 -15 16.6213 6.05480  -2
   0 -22   2 16.6213 6.05480   1
   0 -22  16 47.1106 6.01212  -2
   0  22  -1 47.1106 6.01212   1
   0 -22  17 3.49234 6.37209  -2
   0  22   0 3.49234 6.37209   1
   0 -22  18 80.8355 6.73559  -2
   0  22   1 80.8355 6.73559   1
   0 -22  19 206.976 7.41140  -2
   0  22   2 206.976 7.41140   1
   0  22 -20 101.149 7.29430  -2
   0 -22  -3 101.149 7.29430   1
   0 -22  21 135.299 7.52473  -2
   0  22   4 135.299 7.52473   1
   0  22 -22 184.749 7.56701  -2
   0 -22  -5 184.749 7.56701   1
   0 -22  23 46.9731 7.33576  -2
   0  22   6 46.9731 7.33576   1
   0  22 -24 6.44040 9.40812  -2
   0 -22  -7 6.44040 9.40812   1
   0  22 -25 11.7205 13.7067  -2
   0 -22  -8 11.7205 13.7067   1
   0  22 -26-0.39985 13.7300  -2
   0 -22  -9-0.39985 13.7300   1
   0  22 -27 36.2668 8.94115  -2
   0 -22 -10 36.2668 8.94115   1
   0  22 -28 47.3681 10.7590  -2
   0 -22 -11 47.3681 10.7590   1
   0 -22  29 52.9733 10.8644  -2
   0  22  12 52.9733 10.8644   1
   0 -22  30 73.4250 9.76334  -2
   0  22  13 73.4250 9.76334   1
   0 -22  31 106.714 10.7413  -2
   0  22  14 106.714 10.7413   1
   0  22 -32 31.8108 12.9706  -2
   0 -22 -15 31.8108 12.9706   1
   0 -22  33 26.6195 13.4045  -2
   0  22  16 26.6195 13.4045   1
   0 -22  34 43.8812 13.5563  -2
   0  22  17 43.8812 13.5563   1
   0 -22  35 40.4983 13.7083  -2
   0  22  18 40.4983 13.7083   1
   0 -22  36 75.9928 14.0997  -2
   0  22  19 75.9928 14.0997   1
   0 -22  37 35.6011 15.9579  -2
   0  22  20 35.6011 15.9579   1
   0 -22  38 60.1486 24.4048  -2
   0  22  21 60.1486 24.4048   1
   0 -22  39 63.2653 24.6039  -2
   0  22  22 63.2653 24.6039   1
   0 -22  40 46.1298 25.0206  -2
   0  22  23 46.1298 25.0206   1
   0 -22  41-4.20003 25.4132  -2
   0  22  24-4.20003 25.4132   1
   0 -22  42 14.7291 26.0048  -2
   0  22  25 14.7291 26.0048   1
   0 -22  43 25.1432 26.1658  -2
   0  22  26 25.1432 26.1658   1
   0 -22  44 43.1645 26.4528  -2
   0  22  27 43.1645 26.4528   1
   0 -22  45-1.25150 48.1156  -2
   0  22  28-1.25150 48.1156   1
   0 -22  46-25.0556 47.7787  -2
   0  22  29-25.0556 47.7787   1
   0 -22  47-21.4876 47.2492  -2
   0  22  30-21.4876 47.2492   1
   0 -22  48-12.1750 47.8103  -2
   0  22  31-12.1750 47.8103   1
   0 -22  49-18.3510 47.3261  -2
   0  22  32-18.3510 47.3261   1
   0 -22  50-15.2210 46.0934  -2
   0  22  33-15.2210 46.0934   1
   0 -22  51 0.39296 44.8570  -2
   0  22  34 0.39296 44.8570   1
   0 -23 -26-25.1888 31.6709  -2
   0  23 -44-25.1888 31.6709   1
   0 -23 -25 18.6862 22.5735  -2
   0  23 -43 18.6862 22.5735   1
   0 -23 -24 42.3836 21.9744  -2
   0  23 -42 42.3836 21.9744   1
   0 -23 -23 28.9968 21.8678  -2
   0  23 -41 28.9968 21.8678   1
   0 -23 -22 62.6040 21.3937  -2
   0  23 -40 62.6040 21.3937   1
   0 -23 -21 28.7236 20.7740  -2
   0  23 -39 28.7236 20.7740   1
   0 -23 -20 32.8467 20.6116  -2
   0  23 -38 32.8467 20.6116   1
   0 -23 -19 40.1720 19.8874  -2
   0  23 -37 40.1720 19.8874   1
   0 -23 -18 40.5635 12.8170  -2
   0  23 -36 40.5635 12.8170   1
   0 -23 -17-4.71702 20.6496  -2
   0  23 -35-4.71702 20.6496   1
   0 -23 -16 31.8222 20.7170  -2
   0  23 -34 31.8222 20.7170   1
   0 -23 -15 3.95447 20.0677  -2
   0  23 -33 3.95447 20.0677   1
   0 -23 -14 54.0901 20.3552  -2
   0  23 -32 54.0901 20.3552   1
   0 -23 -13 55.1139 15.5647  -2
   0  23 -31 55.1139 15.5647   1
   0 -23 -12 0.16229 15.2567  -2
   0  23 -30 0.16229 15.2567   1
   0 -23 -11 20.9585 14.8874  -2
   0  23 -29 20.9585 14.8874   1
   0 -23 -10-1.17659 14.5323  -2
   0  23 -28-1.17659 14.5323   1
   0 -23  -9 15.6602 12.7517  -2
   0  23 -27 15.6602 12.7517   1
   0  23   8 10.0948 12.2929  -2
   0 -23  26 10.0948 12.2929   1
   0  23   7 49.0294 12.2592  -2
   0 -23  25 49.0294 12.2592   1
   0 -23  -6 0.15697 11.9057  -2
   0  23 -24 0.15697 11.9057   1
   0 -23  -5 28.0904 8.97955  -2
   0  23 -23 28.0904 8.97955   1
   0  23   4 17.6956 9.03326  -2
   0 -23  22 17.6956 9.03326   1
   0 -23  -3 17.7708 9.06961  -2
   0  23 -21 17.7708 9.06961   1
   0 -23  -2 31.8281 7.89649  -2
   0  23 -20 31.8281 7.89649   1
   0  23   1 20.2417 9.18813  -2
   0 -23  19 20.2417 9.18813   1
   0 -23   0 25.2092 9.17648  -2
   0  23 -18 25.2092 9.17648   1
   0 -23   1 0.50539 8.86400  -2
   0  23 -17 0.50539 8.86400   1
   0 -23   2 32.3008 10.0871  -2
   0  23 -16 32.3008 10.0871   1
   0 -23   3 12.2041 12.9236  -2
   0  23 -15 12.2041 12.9236   1
   0  23  -4 26.4553 10.7567  -2
   0 -23  14 26.4553 10.7567   1
   0  23  -5 79.0455 10.8558  -2
   0 -23  13 79.0455 10.8558   1
   0 -23   6 63.5260 8.17954  -2
   0  23 -12 63.5260 8.17954   1
   0 -23   7 119.788 8.33883  -2
   0  23 -11 119.788 8.33883   1
   0  23  -8 86.9948 7.64822  -2
   0 -23  10 86.9948 7.64822   1
   0  23  -9 67.6514 7.63336  -2
   0 -23   9 67.6514 7.63336   1
   0  23 -10 103.385 7.71986  -2
   0 -23   8 103.385 7.71986   1
   0 -23  11 148.148 8.51289  -2
   0  23  -7 148.148 8.51289   1
   0 -23  12 71.5344 6.88091  -2
   0  23  -6 71.5344 6.88091   1
   0 -23  13 96.1206 7.19661  -2
   0  23  -5 96.1206 7.19661   1
   0  23 -14 24.9516 7.25133  -2
   0 -23   4 24.9516 7.25133   1
   0 -23  15 43.4594 7.33345  -2
   0  23  -3 43.4594 7.33345   1
   0 -23  16 32.3531 7.39677  -2
   0  23  -2 32.3531 7.39677   1
   0 -23  17 7.26581 7.17449  -2
   0  23  -1 7.26581 7.17449   1
   0 -23  18 14.9155 7.37964  -2
   0  23   0 14.9155 7.37964   1
   0 -23  19 20.3489 7.78667  -2
   0  23   1 20.3489 7.78667   1
   0 -23  20 68.1546 7.96793  -2
   0  23   2 68.1546 7.96793   1
   0 -23  21 2.68559 8.60787  -2
   0  23   3 2.68559 8.60787   1
   0 -23  22 36.0980 8.84882  -2
   0  23   4 36.0980 8.84882   1
   0 -23  23 74.8863 9.40347  -2
   0  23   5 74.8863 9.40347   1
   0  23 -24-2.72872 14.5351  -2
   0 -23  -6-2.72872 14.5351   1
   0  23 -25 54.4658 14.9164  -2
   0 -23  -7 54.4658 14.9164   1
   0 -23  26-2.31883 15.1689  -2
   0  23   8-2.31883 15.1689   1
   0  23 -27-3.07455 12.0047  -2
   0 -23  -9-3.07455 12.0047   1
   0  23 -28 3.34946 10.2846  -2
   0 -23 -10 3.34946 10.2846   1
   0 -23  29 19.5360 10.4395  -2
   0  23  11 19.5360 10.4395   1
   0  23 -30 28.9830 10.5865  -2
   0 -23 -12 28.9830 10.5865   1
   0  23 -31 53.7729 11.7117  -2
   0 -23 -13 53.7729 11.7117   1
   0 -23  32 117.287 14.8573  -2
   0  23  14 117.287 14.8573   1
   0 -23  33 87.6040 14.8388  -2
   0  23  15 87.6040 14.8388   1
   0 -23  34 69.7107 15.0846  -2
   0  23  16 69.7107 15.0846   1
   0  23 -35 4.43282 15.2061  -2
   0 -23 -17 4.43282 15.2061   1
   0  23 -36 45.7393 15.4741  -2
   0 -23 -18 45.7393 15.4741   1
   0 -23  37 26.8607 17.4408  -2
   0  23  19 26.8607 17.4408   1
   0 -23  38 55.4222 17.7624  -2
   0  23  20 55.4222 17.7624   1
   0 -23  39 34.0036 26.3972  -2
   0  23  21 34.0036 26.3972   1
   0 -23  40 34.1427 27.1125  -2
   0  23  22 34.1427 27.1125   1
   0 -23  41 66.9368 27.6384  -2
   0  23  23 66.9368 27.6384   1
   0 -23  42 37.4474 28.1931  -2
   0  23  24 37.4474 28.1931   1
   0 -23  43 48.4754 28.2876  -2
   0  23  25 48.4754 28.2876   1
   0 -23  44 24.2795 28.2082  -2
   0  23  26 24.2795 28.2082   1
   0 -23  45-8.36417 52.7947  -2
   0  23  27-8.36417 52.7947   1
   0 -23  46-6.29116 52.9041  -2
   0  23  28-6.29116 52.9041   1
   0 -23  47-10.7919 52.9496  -2
   0  23  29-10.7919 52.9496   1
   0 -23  48-15.2506 52.6319  -2
   0  23  30-15.2506 52.6319   1
   0 -23  49-17.6315 52.0644  -2
   0  23  31-17.6315 52.0644   1
   0 -23  50-46.2976 51.1953  -2
   0  23  32-46.2976 51.1953   1
   0 -23  51 147.591 50.5206  -2
   0  23  33 147.591 50.5206   1
   0  23  34 125.656 33.3451   1
   0  24 -45 4.70320 24.1229   1
   0  24 -44 21.6119 23.9434   1
   0  24 -43 19.5556 16.2070   1
   0  24 -42 17.5020 16.1334   1
   0  24 -41 19.9089 15.8203   1
   0  24 -40 22.4466 15.3697   1
   0  24 -39 30.2292 15.1072   1
   0  24 -38 33.0709 15.0014   1
   0  24 -37 24.5323 12.2327   1
   0  24 -36 11.1539 11.9374   1
   0  24 -35 23.8902 15.2830   1
   0  24 -34 11.7797 14.9655   1
   0  24 -33-9.36353 14.7903   1
   0  24 -32 11.0031 14.9039   1
   0 -24 -13 1.94860 19.4952  -2
   0  24 -31 1.94860 19.4952   1
   0  24  12 26.9875 15.1255  -2
   0 -24  30 26.9875 15.1255   1
   0  24  11 23.2302 15.0612  -2
   0 -24  29 23.2302 15.0612   1
   0  24  10 30.7900 14.8636  -2
   0 -24  28 30.7900 14.8636   1
   0 -24  -9 11.1838 14.3855  -2
   0  24 -27 11.1838 14.3855   1
   0 -24  -8 40.1612 14.3456  -2
   0  24 -26 40.1612 14.3456   1
   0 -24  -7-9.96896 12.2900  -2
   0  24 -25-9.96896 12.2900   1
   0  24   6 48.8886 12.1227  -2
   0 -24  24 48.8886 12.1227   1
   0 -24  -5 12.2227 8.85346  -2
   0  24 -23 12.2227 8.85346   1
   0 -24  -4-3.00046 8.89691  -2
   0  24 -22-3.00046 8.89691   1
   0  24   3 7.78466 9.08972  -2
   0 -24  21 7.78466 9.08972   1
   0 -24  -2 6.46633 9.01226  -2
   0  24 -20 6.46633 9.01226   1
   0  24   1 1.40261 9.02891  -2
   0 -24  19 1.40261 9.02891   1
   0  24   0 0.75878 9.06420  -2
   0 -24  18 0.75878 9.06420   1
   0 -24   1 78.2934 9.24358  -2
   0  24 -17 78.2934 9.24358   1
   0 -24   2 12.1350 9.86689  -2
   0  24 -16 12.1350 9.86689   1
   0  24  -3 54.2900 9.87046  -2
   0 -24  15 54.2900 9.87046   1
   0  24  -4-1.27147 13.1268  -2
   0 -24  14-1.27147 13.1268   1
   0 -24   5 32.6790 11.2917  -2
   0  24 -13 32.6790 11.2917   1
   0 -24   6 142.338 9.70263  -2
   0  24 -12 142.338 9.70263   1
   0 -24   7 59.1007 8.55351  -2
   0  24 -11 59.1007 8.55351   1
   0  24  -8 39.8112 7.83124  -2
   0 -24  10 39.8112 7.83124   1
   0 -24   9 10.4847 7.79925  -2
   0  24  -9 10.4847 7.79925   1
   0  24 -10 130.433 8.68130  -2
   0 -24   8 130.433 8.68130   1
   0 -24  11 65.4748 9.43390  -2
   0  24  -7 65.4748 9.43390   1
   0 -24  12 174.947 9.65469  -2
   0  24  -6 174.947 9.65469   1
   0 -24  13 24.3827 7.84239  -2
   0  24  -5 24.3827 7.84239   1
   0 -24  14 6.50987 7.91969  -2
   0  24  -4 6.50987 7.91969   1
   0 -24  15 57.9003 8.13148  -2
   0  24  -3 57.9003 8.13148   1
   0 -24  16 21.8425 7.58253  -2
   0  24  -2 21.8425 7.58253   1
   0  24 -17 32.9499 7.68750  -2
   0 -24   1 32.9499 7.68750   1
   0 -24  18 1.41989 7.93118  -2
   0  24   0 1.41989 7.93118   1
   0 -24  19 18.2864 8.53158  -2
   0  24   1 18.2864 8.53158   1
   0  24 -20 12.2593 8.49437  -2
   0 -24  -2 12.2593 8.49437   1
   0 -24  21 1.87430 9.99310  -2
   0  24   3 1.87430 9.99310   1
   0  24 -22 4.92939 10.7419  -2
   0 -24  -4 4.92939 10.7419   1
   0  24 -23 0.71762 14.1312  -2
   0 -24  -5 0.71762 14.1312   1
   0 -24  24 39.6670 14.5326  -2
   0  24   6 39.6670 14.5326   1
   0  24 -25-7.29450 11.7690  -2
   0 -24  -7-7.29450 11.7690   1
   0 -24  26-0.50566 11.3794  -2
   0  24   8-0.50566 11.3794   1
   0 -24  27-13.5503 11.5412  -2
   0  24   9-13.5503 11.5412   1
   0 -24  28 11.5856 10.2927  -2
   0  24  10 11.5856 10.2927   1
   0 -24  29 4.50092 10.3448  -2
   0  24  11 4.50092 10.3448   1
   0 -24  30 17.1060 11.3904  -2
   0  24  12 17.1060 11.3904   1
   0 -24  31 25.1503 13.8645  -2
   0  24  13 25.1503 13.8645   1
   0  24 -32 34.4509 14.1126  -2
   0 -24 -14 34.4509 14.1126   1
   0 -24  33 25.8616 14.2478  -2
   0  24  15 25.8616 14.2478   1
   0 -24  34 31.8951 14.4613  -2
   0  24  16 31.8951 14.4613   1
   0 -24  35 17.0777 14.4674  -2
   0  24  17 17.0777 14.4674   1
   0 -24  36 14.5735 16.1274  -2
   0  24  18 14.5735 16.1274   1
   0 -24  37 44.5666 16.6232  -2
   0  24  19 44.5666 16.6232   1
   0 -24  38 0.86522 16.7771  -2
   0  24  20 0.86522 16.7771   1
   0 -24  39 29.1832 25.5716  -2
   0  24  21 29.1832 25.5716   1
   0 -24  40 43.6902 26.1982  -2
   0  24  22 43.6902 26.1982   1
   0 -24  41 2.57940 26.2232  -2
   0  24  23 2.57940 26.2232   1
   0 -24  42-25.6707 26.2476  -2
   0  24  24-25.6707 26.2476   1
   0 -24  43 23.5873 26.6854  -2
   0  24  25 23.5873 26.6854   1
   0 -24  44-6.42268 46.3739  -2
   0  24  26-6.42268 46.3739   1
   0 -24  45-11.1775 45.9755  -2
   0  24  27-11.1775 45.9755   1
   0 -24  46-18.5866 46.3426  -2
   0  24  28-18.5866 46.3426   1
   0 -24  47 15.2788 46.7347  -2
   0  24  29 15.2788 46.7347   1
   0 -24  48-46.2218 47.3331  -2
   0  24  30-46.2218 47.3331   1
   0 -24  49-67.9318 45.0127  -2
   0  24  31-67.9318 45.0127   1
   0 -24  50 87.0803 44.6174  -2
   0  24  32 87.0803 44.6174   1
   0 -24  51 201.567 44.4686  -2
   0  24  33 201.567 44.4686   1
   0 -25 -25 35.0542 28.7896  -2
   0  25 -44 35.0542 28.7896   1
   0 -25 -24 39.8682 28.4801  -2
   0  25 -43 39.8682 28.4801   1
   0 -25 -23 28.3657 19.5990  -2
   0  25 -42 28.3657 19.5990   1
   0 -25 -22 42.8420 19.1987  -2
   0  25 -41 42.8420 19.1987   1
   0 -25 -21 19.6858 18.9229  -2
   0  25 -40 19.6858 18.9229   1
   0 -25 -20 40.5536 18.4252  -2
   0  25 -39 40.5536 18.4252   1
   0 -25 -19 20.1786 17.8945  -2
   0  25 -38 20.1786 17.8945   1
   0 -25 -18 12.3588 17.1836  -2
   0  25 -37 12.3588 17.1836   1
   0 -25 -17 23.4319 14.9186  -2
   0  25 -36 23.4319 14.9186   1
   0 -25 -16 21.8992 14.6050  -2
   0  25 -35 21.8992 14.6050   1
   0 -25 -15 17.3842 18.5585  -2
   0  25 -34 17.3842 18.5585   1
   0 -25 -14 35.3295 18.4169  -2
   0  25 -33 35.3295 18.4169   1
   0 -25 -13 10.1818 18.1585  -2
   0  25 -32 10.1818 18.1585   1
   0 -25 -12 8.83687 14.4270  -2
   0  25 -31 8.83687 14.4270   1
   0 -25 -11 6.90816 14.1627  -2
   0  25 -30 6.90816 14.1627   1
   0  25  10 26.5622 14.0791  -2
   0 -25  29 26.5622 14.0791   1
   0 -25  -9 44.5097 13.9826  -2
   0  25 -28 44.5097 13.9826   1
   0 -25  -8 22.3893 13.8105  -2
   0  25 -27 22.3893 13.8105   1
   0 -25  -7 109.064 13.6459  -2
   0  25 -26 109.064 13.6459   1
   0  25   6 37.2059 13.1626  -2
   0 -25  25 37.2059 13.1626   1
   0  25   5 42.2515 11.3916  -2
   0 -25  24 42.2515 11.3916   1
   0  25   4 11.3639 8.32467  -2
   0 -25  23 11.3639 8.32467   1
   0  25   3-5.39550 8.31326  -2
   0 -25  22-5.39550 8.31326   1
   0 -25  -2 16.3555 8.40971  -2
   0  25 -21 16.3555 8.40971   1
   0 -25  -1 124.907 8.85014  -2
   0  25 -20 124.907 8.85014   1
   0 -25   0 102.946 8.82386  -2
   0  25 -19 102.946 8.82386   1
   0  25  -1 66.9640 9.28005  -2
   0 -25  18 66.9640 9.28005   1
   0 -25   2 92.2401 9.41582  -2
   0  25 -17 92.2401 9.41582   1
   0  25  -3 17.0873 9.19112  -2
   0 -25  16 17.0873 9.19112   1
   0  25  -4 22.2812 10.1035  -2
   0 -25  15 22.2812 10.1035   1
   0 -25   5 0.23033 9.17279  -2
   0  25 -14 0.23033 9.17279   1
   0 -25   6 36.9087 9.35784  -2
   0  25 -13 36.9087 9.35784   1
   0 -25   7 32.7441 8.65891  -2
   0  25 -12 32.7441 8.65891   1
   0 -25   8 195.773 8.22861  -2
   0  25 -11 195.773 8.22861   1
   0  25  -9 188.419 8.31437  -2
   0 -25  10 188.419 8.31437   1
   0  25 -10 160.600 8.31881  -2
   0 -25   9 160.600 8.31881   1
   0 -25  11 144.893 8.98489  -2
   0  25  -8 144.893 8.98489   1
   0 -25  12 37.0392 8.63744  -2
   0  25  -7 37.0392 8.63744   1
   0  25 -13 42.5653 8.64045  -2
   0 -25   6 42.5653 8.64045   1
   0  25 -14 16.5048 9.90674  -2
   0 -25   5 16.5048 9.90674   1
   0 -25  15 20.4417 9.87981  -2
   0  25  -4 20.4417 9.87981   1
   0 -25  16 18.3927 8.36499  -2
   0  25  -3 18.3927 8.36499   1
   0 -25  17 136.713 8.92388  -2
   0  25  -2 136.713 8.92388   1
   0 -25  18 78.9851 8.94444  -2
   0  25  -1 78.9851 8.94444   1
   0 -25  19 88.2457 12.0030  -2
   0  25   0 88.2457 12.0030   1
   0 -25  20 96.2396 11.1706  -2
   0  25   1 96.2396 11.1706   1
   0 -25  21 11.4225 12.1154  -2
   0  25   2 11.4225 12.1154   1
   0 -25  22-12.8077 12.4136  -2
   0  25   3-12.8077 12.4136   1
   0 -25  23-15.5349 10.6335  -2
   0  25   4-15.5349 10.6335   1
   0 -25  24 7.81344 10.9369  -2
   0  25   5 7.81344 10.9369   1
   0 -25  25 33.3795 10.5599  -2
   0  25   6 33.3795 10.5599   1
   0 -25  26 123.564 11.0252  -2
   0  25   7 123.564 11.0252   1
   0  25 -27 7.27389 10.8542  -2
   0 -25  -8 7.27389 10.8542   1
   0  25 -28-9.28236 9.58664  -2
   0 -25  -9-9.28236 9.58664   1
   0  25 -29 18.0927 10.6316  -2
   0 -25 -10 18.0927 10.6316   1
   0 -25  30 7.19357 10.6293  -2
   0  25  11 7.19357 10.6293   1
   0 -25  31 22.9628 12.8134  -2
   0  25  12 22.9628 12.8134   1
   0 -25  32 21.4899 13.0279  -2
   0  25  13 21.4899 13.0279   1
   0 -25  33 33.2191 13.1544  -2
   0  25  14 33.2191 13.1544   1
   0 -25  34 18.8349 13.2249  -2
   0  25  15 18.8349 13.2249   1
   0 -25  35 62.0113 14.9176  -2
   0  25  16 62.0113 14.9176   1
   0 -25  36 6.18234 15.0164  -2
   0  25  17 6.18234 15.0164   1
   0 -25  37 27.7267 15.1657  -2
   0  25  18 27.7267 15.1657   1
   0 -25  38 10.8774 15.6419  -2
   0  25  19 10.8774 15.6419   1
   0 -25  39 13.5875 15.9535  -2
   0  25  20 13.5875 15.9535   1
   0 -25  40 32.6142 24.4247  -2
   0  25  21 32.6142 24.4247   1
   0 -25  41 34.2732 24.7608  -2
   0  25  22 34.2732 24.7608   1
   0 -25  42 10.7554 24.2967  -2
   0  25  23 10.7554 24.2967   1
   0 -25  43 27.1652 24.8630  -2
   0  25  24 27.1652 24.8630   1
   0 -25  44-11.2089 43.8580  -2
   0  25  25-11.2089 43.8580   1
   0 -25  45-3.25698 44.2084  -2
   0  25  26-3.25698 44.2084   1
   0 -25  46-74.8952 43.8335  -2
   0  25  27-74.8952 43.8335   1
   0 -25  47-82.4893 44.4291  -2
   0  25  28-82.4893 44.4291   1
   0 -25  48-22.2360 43.6436  -2
   0  25  29-22.2360 43.6436   1
   0 -25  49 60.8070 43.1884  -2
   0  25  30 60.8070 43.1884   1
   0 -25  50 197.589 42.7234  -2
   0  25  31 197.589 42.7234   1
   0 -26 -24 5.51045 28.7827  -2
   0  26 -44 5.51045 28.7827   1
   0 -26 -23 11.6979 28.6666  -2
   0  26 -43 11.6979 28.6666   1
   0 -26 -22 27.2938 19.6577  -2
   0  26 -42 27.2938 19.6577   1
   0 -26 -21 48.7732 19.3015  -2
   0  26 -41 48.7732 19.3015   1
   0 -26 -20 36.7945 19.0212  -2
   0  26 -40 36.7945 19.0212   1
   0 -26 -19 9.21384 18.5889  -2
   0  26 -39 9.21384 18.5889   1
   0 -26 -18 31.3588 18.2660  -2
   0  26 -38 31.3588 18.2660   1
   0 -26 -17-10.9401 17.8777  -2
   0  26 -37-10.9401 17.8777   1
   0 -26 -16 22.7369 17.3242  -2
   0  26 -36 22.7369 17.3242   1
   0 -26 -15 12.9292 15.1191  -2
   0  26 -35 12.9292 15.1191   1
   0 -26 -14 5.24663 19.3047  -2
   0  26 -34 5.24663 19.3047   1
   0 -26 -13 20.8852 19.0688  -2
   0  26 -33 20.8852 19.0688   1
   0 -26 -12 24.2816 19.2225  -2
   0  26 -32 24.2816 19.2225   1
   0 -26 -11 33.4225 14.9651  -2
   0  26 -31 33.4225 14.9651   1
   0 -26 -10 23.9627 15.0218  -2
   0  26 -30 23.9627 15.0218   1
   0 -26  -9 33.8217 14.8098  -2
   0  26 -29 33.8217 14.8098   1
   0 -26  -8 25.0138 14.5501  -2
   0  26 -28 25.0138 14.5501   1
   0 -26  -7-17.4539 14.3678  -2
   0  26 -27-17.4539 14.3678   1
   0  26   6 9.61648 14.0203  -2
   0 -26  26 9.61648 14.0203   1
   0 -26  -5 6.51396 13.7162  -2
   0  26 -25 6.51396 13.7162   1
   0 -26  -4 42.6587 13.4803  -2
   0  26 -24 42.6587 13.4803   1
   0  26   3 75.9620 9.61281  -2
   0 -26  23 75.9620 9.61281   1
   0 -26  -2 69.8941 8.98371  -2
   0  26 -22 69.8941 8.98371   1
   0  26   1 50.4443 8.88135  -2
   0 -26  21 50.4443 8.88135   1
   0 -26   0 11.3624 8.80603  -2
   0  26 -20 11.3624 8.80603   1
   0 -26   1 4.25469 9.31155  -2
   0  26 -19 4.25469 9.31155   1
   0  26  -2 2.26053 9.42414  -2
   0 -26  18 2.26053 9.42414   1
   0  26  -3 13.1245 9.44694  -2
   0 -26  17 13.1245 9.44694   1
   0 -26   4 27.6393 9.40575  -2
   0  26 -16 27.6393 9.40575   1
   0 -26   5 53.0390 10.3067  -2
   0  26 -15 53.0390 10.3067   1
   0 -26   6 51.3145 10.4025  -2
   0  26 -14 51.3145 10.4025   1
   0 -26   7 70.1742 9.13891  -2
   0  26 -13 70.1742 9.13891   1
   0  26  -8 71.9432 9.37415  -2
   0 -26  12 71.9432 9.37415   1
   0 -26   9 13.5055 7.69510  -2
   0  26 -11 13.5055 7.69510   1
   0 -26  10 21.5116 8.81769  -2
   0  26 -10 21.5116 8.81769   1
   0 -26  11 14.1785 9.96151  -2
   0  26  -9 14.1785 9.96151   1
   0 -26  12 81.3864 10.1968  -2
   0  26  -8 81.3864 10.1968   1
   0 -26  13 83.8744 10.1939  -2
   0  26  -7 83.8744 10.1939   1
   0 -26  14 64.4808 12.8026  -2
   0  26  -6 64.4808 12.8026   1
   0 -26  15 82.1007 12.9546  -2
   0  26  -5 82.1007 12.9546   1
   0 -26  16 51.5544 13.0147  -2
   0  26  -4 51.5544 13.0147   1
   0 -26  17 52.2998 13.2078  -2
   0  26  -3 52.2998 13.2078   1
   0 -26  18 14.2846 10.3476  -2
   0  26  -2 14.2846 10.3476   1
   0 -26  19 0.70569 10.7227  -2
   0  26  -1 0.70569 10.7227   1
   0 -26  20-8.01977 11.3944  -2
   0  26   0-8.01977 11.3944   1
   0 -26  21 48.5528 11.9351  -2
   0  26   1 48.5528 11.9351   1
   0 -26  22 47.8738 11.1260  -2
   0  26   2 47.8738 11.1260   1
   0 -26  23 46.3206 11.4992  -2
   0  26   3 46.3206 11.4992   1
   0 -26  24 15.6116 10.9166  -2
   0  26   4 15.6116 10.9166   1
   0 -26  25-7.53260 11.0395  -2
   0  26   5-7.53260 11.0395   1
   0 -26  26-14.9708 12.9528  -2
   0  26   6-14.9708 12.9528   1
   0  26 -27-22.3376 11.5069  -2
   0 -26  -7-22.3376 11.5069   1
   0 -26  28-2.46612 11.0066  -2
   0  26   8-2.46612 11.0066   1
   0 -26  29 5.44745 11.1428  -2
   0  26   9 5.44745 11.1428   1
   0 -26  30 18.0273 11.2777  -2
   0  26  10 18.0273 11.2777   1
   0 -26  31 43.0631 13.8968  -2
   0  26  11 43.0631 13.8968   1
   0 -26  32 87.5375 14.2396  -2
   0  26  12 87.5375 14.2396   1
   0 -26  33 29.6016 14.2039  -2
   0  26  13 29.6016 14.2039   1
   0 -26  34 50.4031 16.0649  -2
   0  26  14 50.4031 16.0649   1
   0 -26  35 8.67353 16.0972  -2
   0  26  15 8.67353 16.0972   1
   0 -26  36 32.7821 16.7040  -2
   0  26  16 32.7821 16.7040   1
   0 -26  37 43.9393 16.9323  -2
   0  26  17 43.9393 16.9323   1
   0 -26  38 10.3753 17.1885  -2
   0  26  18 10.3753 17.1885   1
   0 -26  39 5.41182 17.6463  -2
   0  26  19 5.41182 17.6463   1
   0 -26  40 20.0762 17.8704  -2
   0  26  20 20.0762 17.8704   1
   0 -26  41 10.3281 26.1258  -2
   0  26  21 10.3281 26.1258   1
   0 -26  42 9.65853 26.4423  -2
   0  26  22 9.65853 26.4423   1
   0 -26  43-72.4475 47.3786  -2
   0  26  23-72.4475 47.3786   1
   0 -26  44-13.3865 47.0844  -2
   0  26  24-13.3865 47.0844   1
   0 -26  45-17.8512 47.6514  -2
   0  26  25-17.8512 47.6514   1
   0 -26  46-14.6141 47.3788  -2
   0  26  26-14.6141 47.3788   1
   0 -26  47-6.95138 47.0387  -2
   0  26  27-6.95138 47.0387   1
   0 -26  48 67.9391 46.7924  -2
   0  26  28 67.9391 46.7924   1
   0 -26  49 215.937 46.4852  -2
   0  26  29 215.937 46.4852   1
   0 -26  50 172.652 45.4735  -2
   0  26  30 172.652 45.4735   1
   0 -27 -22 15.9689 31.5284  -2
   0  27 -43 15.9689 31.5284   1
   0 -27 -21 20.3718 31.1195  -2
   0  27 -42 20.3718 31.1195   1
   0 -27 -20 41.8449 21.1722  -2
   0  27 -41 41.8449 21.1722   1
   0 -27 -19 49.7749 20.7250  -2
   0  27 -40 49.7749 20.7250   1
   0 -27 -18 28.2997 20.4365  -2
   0  27 -39 28.2997 20.4365   1
   0 -27 -17 24.4754 19.9134  -2
   0  27 -38 24.4754 19.9134   1
   0 -27 -16 11.2576 19.5666  -2
   0  27 -37 11.2576 19.5666   1
   0 -27 -15 30.5367 19.2240  -2
   0  27 -36 30.5367 19.2240   1
   0 -27 -14 3.03332 18.9334  -2
   0  27 -35 3.03332 18.9334   1
   0 -27 -13 4.97504 21.1279  -2
   0  27 -34 4.97504 21.1279   1
   0 -27 -12 22.2551 21.3616  -2
   0  27 -33 22.2551 21.3616   1
   0 -27 -11 23.4855 20.8318  -2
   0  27 -32 23.4855 20.8318   1
   0 -27 -10 44.4206 20.5731  -2
   0  27 -31 44.4206 20.5731   1
   0 -27  -9-5.57732 16.2049  -2
   0  27 -30-5.57732 16.2049   1
   0  27   8 2.56569 15.9426  -2
   0 -27  29 2.56569 15.9426   1
   0  27   7 32.1041 16.0685  -2
   0 -27  28 32.1041 16.0685   1
   0 -27  -6 5.63180 15.7956  -2
   0  27 -27 5.63180 15.7956   1
   0  27   5 15.5128 15.5247  -2
   0 -27  26 15.5128 15.5247   1
   0  27   4 44.5219 15.1422  -2
   0 -27  25 44.5219 15.1422   1
   0 -27  -3 65.3538 14.9290  -2
   0  27 -24 65.3538 14.9290   1
   0 -27  -2 45.0923 14.4215  -2
   0  27 -23 45.0923 14.4215   1
   0  27   1 11.6732 16.4300  -2
   0 -27  22 11.6732 16.4300   1
   0  27   0 16.0354 16.0595  -2
   0 -27  21 16.0354 16.0595   1
   0  27  -1-1.07657 15.6618  -2
   0 -27  20-1.07657 15.6618   1
   0  27  -2 29.2004 13.2013  -2
   0 -27  19 29.2004 13.2013   1
   0 -27   3 12.1007 11.7614  -2
   0  27 -18 12.1007 11.7614   1
   0  27  -4 9.70680 12.5493  -2
   0 -27  17 9.70680 12.5493   1
   0  27  -5 48.0379 12.7277  -2
   0 -27  16 48.0379 12.7277   1
   0  27  -6 5.75175 14.7889  -2
   0 -27  15 5.75175 14.7889   1
   0 -27   7 16.8796 14.4443  -2
   0  27 -14 16.8796 14.4443   1
   0  27  -8-3.65346 13.9605  -2
   0 -27  13-3.65346 13.9605   1
   0  27  -9-2.73312 13.9384  -2
   0 -27  12-2.73312 13.9384   1
   0 -27  10 4.28818 13.5040  -2
   0  27 -11 4.28818 13.5040   1
   0 -27  11-1.69426 13.3584  -2
   0  27 -10-1.69426 13.3584   1
   0 -27  12 12.0976 15.7329  -2
   0  27  -9 12.0976 15.7329   1
   0 -27  13 19.2005 15.9364  -2
   0  27  -8 19.2005 15.9364   1
   0 -27  14 64.0243 16.2621  -2
   0  27  -7 64.0243 16.2621   1
   0 -27  15 54.7070 16.6019  -2
   0  27  -6 54.7070 16.6019   1
   0 -27  16 55.1349 13.0649  -2
   0  27  -5 55.1349 13.0649   1
   0 -27  17 30.7177 13.3071  -2
   0  27  -4 30.7177 13.3071   1
   0 -27  18 25.9688 13.4581  -2
   0  27  -3 25.9688 13.4581   1
   0 -27  19 28.3755 16.0385  -2
   0  27  -2 28.3755 16.0385   1
   0 -27  20 3.67956 16.1566  -2
   0  27  -1 3.67956 16.1566   1
   0 -27  21 4.08238 13.0349  -2
   0  27   0 4.08238 13.0349   1
   0 -27  22 1.18335 13.4578  -2
   0  27   1 1.18335 13.4578   1
   0 -27  23 0.11885 12.7352  -2
   0  27   2 0.11885 12.7352   1
   0  27 -24-4.54147 12.0298  -2
   0 -27  -3-4.54147 12.0298   1
   0 -27  25 13.5304 12.3121  -2
   0  27   4 13.5304 12.3121   1
   0 -27  26-5.67867 14.2992  -2
   0  27   5-5.67867 14.2992   1
   0  27 -27-3.23774 14.5914  -2
   0 -27  -6-3.23774 14.5914   1
   0 -27  28 24.8686 14.7466  -2
   0  27   7 24.8686 14.7466   1
   0 -27  29 15.4845 12.0741  -2
   0  27   8 15.4845 12.0741   1
   0  27 -30 24.6892 12.2154  -2
   0 -27  -9 24.6892 12.2154   1
   0  27 -31 33.0963 15.2840  -2
   0 -27 -10 33.0963 15.2840   1
   0 -27  32 25.2774 15.3755  -2
   0  27  11 25.2774 15.3755   1
   0 -27  33 24.3746 17.3639  -2
   0  27  12 24.3746 17.3639   1
   0 -27  34 38.8806 17.7032  -2
   0  27  13 38.8806 17.7032   1
   0 -27  35 30.7331 17.5850  -2
   0  27  14 30.7331 17.5850   1
   0 -27  36 5.32407 18.0632  -2
   0  27  15 5.32407 18.0632   1
   0 -27  37 39.1575 18.6239  -2
   0  27  16 39.1575 18.6239   1
   0 -27  38 7.59987 18.9044  -2
   0  27  17 7.59987 18.9044   1
   0 -27  39-1.86177 18.9748  -2
   0  27  18-1.86177 18.9748   1
   0 -27  40-14.0306 19.3327  -2
   0  27  19-14.0306 19.3327   1
   0 -27  41-41.5690 27.4736  -2
   0  27  20-41.5690 27.4736   1
   0  27  21-8.96676 23.6405   1
   0 -27  42-11.1577 50.6897  -2
   0  27  21-11.1577 50.6897   1
   0 -27  43-13.9726 50.9118  -2
   0  27  22-13.9726 50.9118   1
   0 -27  44-8.97679 50.9205  -2
   0  27  23-8.97679 50.9205   1
   0 -27  45-9.78121 51.1575  -2
   0  27  24-9.78121 51.1575   1
   0 -27  46-33.2097 50.8615  -2
   0  27  25-33.2097 50.8615   1
   0 -27  47 118.094 50.8655  -2
   0  27  26 118.094 50.8655   1
   0 -27  48 257.502 50.1974  -2
   0  27  27 257.502 50.1974   1
   0 -27  49 284.623 49.5395  -2
   0  27  28 284.623 49.5395   1
   0  28 -42 8.06649 23.9026   1
   0  28 -41 2.64686 23.7274   1
   0  28 -40 24.3212 15.2318   1
   0  28 -39 17.8427 15.0101   1
   0  28 -38 1.06974 14.6339   1
   0  28 -37 7.88173 14.5521   1
   0  28 -36 30.5929 14.2036   1
   0  28 -35 32.5240 14.1062   1
   0  28 -34 44.6331 13.9229   1
   0  28 -33 24.3089 13.4776   1
   0  28 -32 62.5785 15.9531   1
   0  28 -31 46.9990 15.5761   1
   0  28 -30 47.9988 15.1527   1
   0  28 -29 18.2709 15.0051   1
   0  28 -28 17.8649 11.5116   1
   0  28 -27 10.9468 11.5557   1
   0  28 -26 21.5844 11.4556   1
   0  28 -25 20.9126 11.3516   1
   0  28 -24 56.6095 11.2674   1
   0 -28  23 88.2554 12.9179   1
   0 -28  22 42.6091 12.8467   1
   0 -28  21 63.0985 12.9029   1
   0  28 -20 12.3042 11.2998   1
   0  28 -19 21.2163 11.2164   1
   0 -28  18 34.3351 11.1282   1
   0  28 -17 28.7522 11.0139   1
   0  28 -16 65.0106 9.53313   1
   0 -28  15 126.506 9.76233   1
   0 -28  14 138.521 11.3644   1
   0 -28   8 113.595 14.3035  -2
   0  28 -13 113.595 14.3035   1
   0 -28   9 159.628 16.0429  -2
   0  28 -12 159.628 16.0429   1
   0 -28  10 21.7588 14.0980  -2
   0  28 -11 21.7588 14.0980   1
   0 -28  11 42.4980 15.6268  -2
   0  28 -10 42.4980 15.6268   1
   0 -28  12 151.777 16.3011  -2
   0  28  -9 151.777 16.3011   1
   0 -28  13 86.0639 16.4044  -2
   0  28  -8 86.0639 16.4044   1
   0 -28  14 165.662 14.2499  -2
   0  28  -7 165.662 14.2499   1
   0 -28  15 174.829 14.3071  -2
   0  28  -6 174.829 14.3071   1
   0 -28  16 102.118 14.3859  -2
   0  28  -5 102.118 14.3859   1
   0 -28  17 18.0057 16.7851  -2
   0  28  -4 18.0057 16.7851   1
   0 -28  18 25.2569 16.8882  -2
   0  28  -3 25.2569 16.8882   1
   0 -28  19 3.66386 16.8330  -2
   0  28  -2 3.66386 16.8330   1
   0 -28  20 10.5703 17.2029  -2
   0  28  -1 10.5703 17.2029   1
   0 -28  21 133.467 15.6023  -2
   0  28   0 133.467 15.6023   1
   0 -28  22 70.4132 15.7900  -2
   0  28   1 70.4132 15.7900   1
   0 -28  23 71.1533 15.9543  -2
   0  28   2 71.1533 15.9543   1
   0 -28  24 42.0431 16.0671  -2
   0  28   3 42.0431 16.0671   1
   0 -28  25 34.6070 16.2659  -2
   0  28   4 34.6070 16.2659   1
   0 -28  26 12.1860 14.5048  -2
   0  28   5 12.1860 14.5048   1
   0  28 -27 2.39593 14.4703  -2
   0 -28  -6 2.39593 14.4703   1
   0 -28  28 29.4805 14.7299  -2
   0  28   7 29.4805 14.7299   1
   0 -28  29 31.8635 12.5822  -2
   0  28   8 31.8635 12.5822   1
   0 -28  30 76.1063 15.0289  -2
   0  28   9 76.1063 15.0289   1
   0 -28  31 53.9353 16.9484  -2
   0  28  10 53.9353 16.9484   1
   0 -28  32 57.4886 17.0808  -2
   0  28  11 57.4886 17.0808   1
   0 -28  33 26.0043 17.2879  -2
   0  28  12 26.0043 17.2879   1
   0 -28  34 36.2786 17.4968  -2
   0  28  13 36.2786 17.4968   1
   0 -28  35 25.3461 17.9289  -2
   0  28  14 25.3461 17.9289   1
   0 -28  36 13.5843 18.1632  -2
   0  28  15 13.5843 18.1632   1
   0 -28  37 6.89825 18.5216  -2
   0  28  16 6.89825 18.5216   1
   0 -28  38 8.83216 18.8025  -2
   0  28  17 8.83216 18.8025   1
   0 -28  39-3.31889 18.8935  -2
   0  28  18-3.31889 18.8935   1
   0 -28  40-3.09383 19.1878  -2
   0  28  19-3.09383 19.1878   1
   0 -28  41-13.8533 47.3279  -2
   0  28  20-13.8533 47.3279   1
   0 -28  42-13.6370 47.0437  -2
   0  28  21-13.6370 47.0437   1
   0 -28  43-12.1272 47.3151  -2
   0  28  22-12.1272 47.3151   1
   0 -28  44 8.10268 47.5332  -2
   0  28  23 8.10268 47.5332   1
   0 -28  45 96.3784 47.1225  -2
   0  28  24 96.3784 47.1225   1
   0 -28  46 175.590 46.2051  -2
   0  28  25 175.590 46.2051   1
   0 -28  47 195.158 46.5487  -2
   0  28  26 195.158 46.5487   1
   0 -28  48 137.853 45.9233  -2
   0  28  27 137.853 45.9233   1
   0 -28  49 188.155 46.1091  -2
   0  28  28 188.155 46.1091   1
   0 -29 -19 24.1114 28.3464  -2
   0  29 -41 24.1114 28.3464   1
   0 -29 -18 61.6764 28.4125  -2
   0  29 -40 61.6764 28.4125   1
   0 -29 -17 30.7555 27.4103  -2
   0  29 -39 30.7555 27.4103   1
   0 -29 -16 11.9411 27.2203  -2
   0  29 -38 11.9411 27.2203   1
   0 -29 -15 3.53399 26.4943  -2
   0  29 -37 3.53399 26.4943   1
   0 -29 -14 20.5046 26.2447  -2
   0  29 -36 20.5046 26.2447   1
   0 -29 -13 31.0607 25.6980  -2
   0  29 -35 31.0607 25.6980   1
   0 -29 -12 30.9709 25.6758  -2
   0  29 -34 30.9709 25.6758   1
   0 -29 -11 14.5915 25.1546  -2
   0  29 -33 14.5915 25.1546   1
   0 -29 -10 0.65733 25.0346  -2
   0  29 -32 0.65733 25.0346   1
   0 -29  -9 10.3299 18.6654  -2
   0  29 -31 10.3299 18.6654   1
   0 -29  -8 71.4530 18.6101  -2
   0  29 -30 71.4530 18.6101   1
   0 -29  -7 29.8939 18.2713  -2
   0  29 -29 29.8939 18.2713   1
   0 -29  -6 19.3125 17.6910  -2
   0  29 -28 19.3125 17.6910   1
   0 -29  -5 42.8826 14.9006  -2
   0  29 -27 42.8826 14.9006   1
   0 -29  -4 45.0968 14.7687  -2
   0  29 -26 45.0968 14.7687   1
   0  29   3 39.3578 17.0725  -2
   0 -29  25 39.3578 17.0725   1
   0 -29  -2 69.0840 16.7542  -2
   0  29 -24 69.0840 16.7542   1
   0  29   1 46.1833 16.4826  -2
   0 -29  23 46.1833 16.4826   1
   0  29   0 59.6310 14.6630  -2
   0 -29  22 59.6310 14.6630   1
   0 -29   1 115.023 11.0994  -2
   0  29 -21 115.023 11.0994   1
   0 -29   2 47.4561 11.0879  -2
   0  29 -20 47.4561 11.0879   1
   0 -29   3 34.4881 11.1078  -2
   0  29 -19 34.4881 11.1078   1
   0  29  -4 15.2591 11.0344  -2
   0 -29  18 15.2591 11.0344   1
   0 -29   5 8.85157 11.0113  -2
   0  29 -17 8.85157 11.0113   1
   0 -29   6 10.9642 10.9277  -2
   0  29 -16 10.9642 10.9277   1
   0 -29   7 2.80887 10.9953  -2
   0  29 -15 2.80887 10.9953   1
   0 -29   8 33.9139 12.2372  -2
   0  29 -14 33.9139 12.2372   1
   0 -29   9 36.9137 12.0451  -2
   0  29 -13 36.9137 12.0451   1
   0 -29  10 118.097 17.1429  -2
   0  29 -12 118.097 17.1429   1
   0 -29  11 119.869 17.2148  -2
   0  29 -11 119.869 17.2148   1
   0 -29  12 79.1332 13.4524  -2
   0  29 -10 79.1332 13.4524   1
   0 -29  13 0.43545 13.3496  -2
   0  29  -9 0.43545 13.3496   1
   0 -29  14 1.24013 13.4918  -2
   0  29  -8 1.24013 13.4918   1
   0 -29  15-0.12138 13.7364  -2
   0  29  -7-0.12138 13.7364   1
   0 -29  16-1.06998 13.9750  -2
   0  29  -6-1.06998 13.9750   1
   0 -29  17 0.56910 14.0456  -2
   0  29  -5 0.56910 14.0456   1
   0 -29  18 21.4620 16.1433  -2
   0  29  -4 21.4620 16.1433   1
   0 -29  19 40.3411 16.3795  -2
   0  29  -3 40.3411 16.3795   1
   0 -29  20 38.3023 14.3141  -2
   0  29  -2 38.3023 14.3141   1
   0 -29  21 62.7201 14.4725  -2
   0  29  -1 62.7201 14.4725   1
   0 -29  22 13.7397 14.2981  -2
   0  29   0 13.7397 14.2981   1
   0 -29  23 21.5155 14.4768  -2
   0  29   1 21.5155 14.4768   1
   0 -29  24 36.0917 14.8200  -2
   0  29   2 36.0917 14.8200   1
   0 -29  25 32.5363 14.9087  -2
   0  29   3 32.5363 14.9087   1
   0 -29  26 77.0520 15.0013  -2
   0  29   4 77.0520 15.0013   1
   0 -29  27 107.992 15.0963  -2
   0  29   5 107.992 15.0963   1
   0 -29  28 40.6743 13.5577  -2
   0  29   6 40.6743 13.5577   1
   0 -29  29 40.9925 11.7046  -2
   0  29   7 40.9925 11.7046   1
   0 -29  30 63.4292 15.4424  -2
   0  29   8 63.4292 15.4424   1
   0 -29  31 48.0662 15.2885  -2
   0  29   9 48.0662 15.2885   1
   0 -29  32 48.0034 15.7307  -2
   0  29  10 48.0034 15.7307   1
   0 -29  33 25.5773 15.8081  -2
   0  29  11 25.5773 15.8081   1
   0 -29  34 29.1816 16.1143  -2
   0  29  12 29.1816 16.1143   1
   0 -29  35 44.8072 16.3543  -2
   0  29  13 44.8072 16.3543   1
   0 -29  36 54.8902 16.7347  -2
   0  29  14 54.8902 16.7347   1
   0 -29  37 13.1143 16.8416  -2
   0  29  15 13.1143 16.8416   1
   0 -29  38 27.2856 17.0279  -2
   0  29  16 27.2856 17.0279   1
   0 -29  39 3.39843 17.0263  -2
   0  29  17 3.39843 17.0263   1
   0 -29  40-4.06258 21.3902  -2
   0  29  18-4.06258 21.3902   1
   0 -29  41-3.42265 21.2958  -2
   0  29  19-3.42265 21.2958   1
   0 -29  42 31.0041 41.6707  -2
   0  29  20 31.0041 41.6707   1
   0 -29  43 179.217 42.2197  -2
   0  29  21 179.217 42.2197   1
   0 -29  44 175.401 42.3832  -2
   0  29  22 175.401 42.3832   1
   0 -29  45 157.436 41.7478  -2
   0  29  23 157.436 41.7478   1
   0 -29  46 114.711 41.3180  -2
   0  29  24 114.711 41.3180   1
   0 -29  47 117.708 41.7802  -2
   0  29  25 117.708 41.7802   1
   0 -29  48 94.9018 41.0399  -2
   0  29  26 94.9018 41.0399   1
   0 -30 -24 76.4490 40.0236  -2
   0  30 -47 76.4490 40.0236   1
   0 -30 -17 43.2624 27.0930  -2
   0  30 -40 43.2624 27.0930   1
   0 -30 -16 9.49113 25.9626  -2
   0  30 -39 9.49113 25.9626   1
   0 -30 -15 13.7259 26.4071  -2
   0  30 -38 13.7259 26.4071   1
   0 -30 -14 34.9326 25.4991  -2
   0  30 -37 34.9326 25.4991   1
   0 -30 -13 9.00824 25.1459  -2
   0  30 -36 9.00824 25.1459   1
   0 -30 -12 34.1925 24.5723  -2
   0  30 -35 34.1925 24.5723   1
   0 -30 -11 21.8914 24.6515  -2
   0  30 -34 21.8914 24.6515   1
   0 -30 -10 49.2842 24.1183  -2
   0  30 -33 49.2842 24.1183   1
   0 -30  -9 2.95349 24.3283  -2
   0  30 -32 2.95349 24.3283   1
   0 -30  -8 27.4736 23.2656  -2
   0  30 -31 27.4736 23.2656   1
   0 -30  -7 12.9944 22.7334  -2
   0  30 -30 12.9944 22.7334   1
   0 -30  -6 4.61231 17.8647  -2
   0  30 -29 4.61231 17.8647   1
   0 -30  -5-6.63807 22.0309  -2
   0  30 -28-6.63807 22.0309   1
   0 -30  -4 44.0950 21.7399  -2
   0  30 -27 44.0950 21.7399   1
   0 -30  -3 30.1285 16.6143  -2
   0  30 -26 30.1285 16.6143   1
   0 -30  -2 71.2066 15.0414  -2
   0  30 -25 71.2066 15.0414   1
   0 -30  -1 45.0050 14.6372  -2
   0  30 -24 45.0050 14.6372   1
   0 -30   0 24.3858 14.4366  -2
   0  30 -23 24.3858 14.4366   1
   0  30  -1 39.0864 10.6549  -2
   0 -30  22 39.0864 10.6549   1
   0 -30   2 28.8665 10.7269  -2
   0  30 -21 28.8665 10.7269   1
   0 -30   3 28.7619 10.7565  -2
   0  30 -20 28.7619 10.7565   1
   0 -30   4 26.1403 10.8331  -2
   0  30 -19 26.1403 10.8331   1
   0  30  -5 3.64111 10.7327  -2
   0 -30  18 3.64111 10.7327   1
   0 -30   6 10.0730 10.7074  -2
   0  30 -17 10.0730 10.7074   1
   0 -30   7-1.00432 10.6658  -2
   0  30 -16-1.00432 10.6658   1
   0 -30   8-11.9362 11.7640  -2
   0  30 -15-11.9362 11.7640   1
   0 -30   9-1.98673 16.0999  -2
   0  30 -14-1.98673 16.0999   1
   0 -30  10 14.8493 30.1844  -2
   0  30 -13 14.8493 30.1844   1
   0 -30  11 5.80400 16.0626  -2
   0  30 -12 5.80400 16.0626   1
   0 -30  12-42.3666 16.2537  -2
   0  30 -11-42.3666 16.2537   1
   0 -30  13-2.78663 13.2693  -2
   0  30 -10-2.78663 13.2693   1
   0 -30  14-5.83234 13.2605  -2
   0  30  -9-5.83234 13.2605   1
   0 -30  15 6.23394 13.3908  -2
   0  30  -8 6.23394 13.3908   1
   0 -30  16-2.46157 13.5653  -2
   0  30  -7-2.46157 13.5653   1
   0 -30  17-25.1810 13.5347  -2
   0  30  -6-25.1810 13.5347   1
   0 -30  18-18.3595 13.7630  -2
   0  30  -5-18.3595 13.7630   1
   0 -30  19-14.3557 12.3521  -2
   0  30  -4-14.3557 12.3521   1
   0 -30  20-17.1464 13.7367  -2
   0  30  -3-17.1464 13.7367   1
   0 -30  21-19.2270 13.8892  -2
   0  30  -2-19.2270 13.8892   1
   0 -30  22 12.2742 14.2611  -2
   0  30  -1 12.2742 14.2611   1
   0 -30  23 28.5775 14.4200  -2
   0  30   0 28.5775 14.4200   1
   0 -30  24 40.4704 14.5525  -2
   0  30   1 40.4704 14.5525   1
   0 -30  25 59.8172 14.6730  -2
   0  30   2 59.8172 14.6730   1
   0 -30  26 62.5739 14.6872  -2
   0  30   3 62.5739 14.6872   1
   0 -30  27 87.6182 15.2323  -2
   0  30   4 87.6182 15.2323   1
   0 -30  28 76.9816 15.3387  -2
   0  30   5 76.9816 15.3387   1
   0 -30  29 67.3298 15.4689  -2
   0  30   6 67.3298 15.4689   1
   0 -30  30 56.9330 15.7421  -2
   0  30   7 56.9330 15.7421   1
   0 -30  31 53.0566 16.0274  -2
   0  30   8 53.0566 16.0274   1
   0 -30  32 33.9367 16.2231  -2
   0  30   9 33.9367 16.2231   1
   0 -30  33 30.5482 16.5208  -2
   0  30  10 30.5482 16.5208   1
   0 -30  34 52.5788 16.8333  -2
   0  30  11 52.5788 16.8333   1
   0 -30  35 36.6661 17.1613  -2
   0  30  12 36.6661 17.1613   1
   0 -30  36 53.2314 17.5710  -2
   0  30  13 53.2314 17.5710   1
   0 -30  37 39.3093 17.7113  -2
   0  30  14 39.3093 17.7113   1
   0 -30  38 40.9303 17.9478  -2
   0  30  15 40.9303 17.9478   1
   0 -30  39 43.6136 22.5047  -2
   0  30  16 43.6136 22.5047   1
   0 -30  40 47.7060 22.5627  -2
   0  30  17 47.7060 22.5627   1
   0 -30  41 45.1291 23.3267  -2
   0  30  18 45.1291 23.3267   1
   0 -30  42 30.8565 23.2460  -2
   0  30  19 30.8565 23.2460   1
   0 -30  43 194.638 45.4141  -2
   0  30  20 194.638 45.4141   1
   0 -30  44 157.803 45.2122  -2
   0  30  21 157.803 45.2122   1
   0 -30  45 218.086 45.6643  -2
   0  30  22 218.086 45.6643   1
   0 -30  46 160.308 45.7693  -2
   0  30  23 160.308 45.7693   1
   0 -30  47 151.513 45.3064  -2
   0  30  24 151.513 45.3064   1
   0 -31 -23 142.987 43.0680  -2
   0  31 -47 142.987 43.0680   1
   0 -31 -22 125.030 43.7135  -2
   0  31 -46 125.030 43.7135   1
   0 -31 -21 114.235 44.2876  -2
   0  31 -45 114.235 44.2876   1
   0 -31 -15 2.53495 28.8904  -2
   0  31 -39 2.53495 28.8904   1
   0 -31 -14 45.9686 29.3060  -2
   0  31 -38 45.9686 29.3060   1
   0 -31 -13 25.4647 28.6800  -2
   0  31 -37 25.4647 28.6800   1
   0 -31 -12 35.6962 28.7011  -2
   0  31 -36 35.6962 28.7011   1
   0 -31 -11-10.2073 27.6758  -2
   0  31 -35-10.2073 27.6758   1
   0 -31 -10 44.3543 27.6012  -2
   0  31 -34 44.3543 27.6012   1
   0 -31  -9-4.64544 26.7780  -2
   0  31 -33-4.64544 26.7780   1
   0 -31  -8 13.7459 26.6113  -2
   0  31 -32 13.7459 26.6113   1
   0 -31  -7 15.1621 26.4058  -2
   0  31 -31 15.1621 26.4058   1
   0 -31  -6-2.87255 26.0218  -2
   0  31 -30-2.87255 26.0218   1
   0 -31  -5 90.8576 22.0007  -2
   0  31 -29 90.8576 22.0007   1
   0 -31  -4 78.1901 21.5517  -2
   0  31 -28 78.1901 21.5517   1
   0 -31  -3 63.2822 21.2130  -2
   0  31 -27 63.2822 21.2130   1
   0 -31  -2 58.7846 20.6630  -2
   0  31 -26 58.7846 20.6630   1
   0  31   1 67.9201 16.5006  -2
   0 -31  25 67.9201 16.5006   1
   0 -31   0 41.8496 16.0068  -2
   0  31 -24 41.8496 16.0068   1
   0 -31   1 51.3681 11.8921  -2
   0  31 -23 51.3681 11.8921   1
   0 -31   2 94.6384 12.0695  -2
   0  31 -22 94.6384 12.0695   1
   0 -31   3 88.4613 12.0245  -2
   0  31 -21 88.4613 12.0245   1
   0 -31   4 111.815 12.1271  -2
   0  31 -20 111.815 12.1271   1
   0 -31   5 69.9435 11.9052  -2
   0  31 -19 69.9435 11.9052   1
   0 -31   6 45.4775 11.8429  -2
   0  31 -18 45.4775 11.8429   1
   0  31  -7 17.8004 11.7316  -2
   0 -31  17 17.8004 11.7316   1
   0 -31   8 17.1589 14.6006  -2
   0  31 -16 17.1589 14.6006   1
   0 -31   9-23.7793 17.7051  -2
   0  31 -15-23.7793 17.7051   1
   0 -31  10-6.46971 17.7008  -2
   0  31 -14-6.46971 17.7008   1
   0 -31  11 57.9238 18.1154  -2
   0  31 -13 57.9238 18.1154   1
   0 -31  12 71.7918 18.1950  -2
   0  31 -12 71.7918 18.1950   1
   0 -31  13 46.4205 18.2173  -2
   0  31 -11 46.4205 18.2173   1
   0 -31  14 16.6994 14.5022  -2
   0  31 -10 16.6994 14.5022   1
   0 -31  15 26.3079 14.5905  -2
   0  31  -9 26.3079 14.5905   1
   0 -31  16-0.34346 14.4551  -2
   0  31  -8-0.34346 14.4551   1
   0 -31  17-9.24077 14.6780  -2
   0  31  -7-9.24077 14.6780   1
   0 -31  18 9.55610 14.9698  -2
   0  31  -6 9.55610 14.9698   1
   0 -31  19 30.8689 17.2250  -2
   0  31  -5 30.8689 17.2250   1
   0 -31  20 78.3072 15.3938  -2
   0  31  -4 78.3072 15.3938   1
   0 -31  21 45.7843 15.3781  -2
   0  31  -3 45.7843 15.3781   1
   0 -31  22 32.9816 15.5892  -2
   0  31  -2 32.9816 15.5892   1
   0 -31  23 18.1921 15.8064  -2
   0  31  -1 18.1921 15.8064   1
   0 -31  24 73.8429 16.0107  -2
   0  31   0 73.8429 16.0107   1
   0 -31  25 100.563 16.2393  -2
   0  31   1 100.563 16.2393   1
   0 -31  26 83.5389 16.3555  -2
   0  31   2 83.5389 16.3555   1
   0 -31  27 106.560 16.5260  -2
   0  31   3 106.560 16.5260   1
   0 -31  28 133.814 16.9083  -2
   0  31   4 133.814 16.9083   1
   0 -31  29 140.297 17.1676  -2
   0  31   5 140.297 17.1676   1
   0 -31  30 90.8942 17.2201  -2
   0  31   6 90.8942 17.2201   1
   0 -31  31 114.980 17.7667  -2
   0  31   7 114.980 17.7667   1
   0 -31  32 92.7410 17.7904  -2
   0  31   8 92.7410 17.7904   1
   0 -31  33 60.1445 18.0184  -2
   0  31   9 60.1445 18.0184   1
   0 -31  34 85.7410 18.4042  -2
   0  31  10 85.7410 18.4042   1
   0 -31  35 72.5299 18.6900  -2
   0  31  11 72.5299 18.6900   1
   0 -31  36 86.8112 19.0016  -2
   0  31  12 86.8112 19.0016   1
   0 -31  37 84.4870 19.1224  -2
   0  31  13 84.4870 19.1224   1
   0 -31  38 107.783 24.2594  -2
   0  31  14 107.783 24.2594   1
   0 -31  39 44.3727 24.5705  -2
   0  31  15 44.3727 24.5705   1
   0 -31  40 56.1796 24.0573  -2
   0  31  16 56.1796 24.0573   1
   0 -31  41 47.4256 24.9187  -2
   0  31  17 47.4256 24.9187   1
   0 -31  42 46.7982 24.9993  -2
   0  31  18 46.7982 24.9993   1
   0 -31  43 157.181 47.2324  -2
   0  31  19 157.181 47.2324   1
   0 -31  44 163.891 46.7503  -2
   0  31  20 163.891 46.7503   1
   0 -31  45 82.6842 46.2893  -2
   0  31  21 82.6842 46.2893   1
   0 -31  46 122.160 47.1603  -2
   0  31  22 122.160 47.1603   1
   0 -31  47 127.266 46.6601  -2
   0  31  23 127.266 46.6601   1
   0 -32 -21 65.6353 46.3217  -2
   0  32 -46 65.6353 46.3217   1
   0 -32 -20 175.286 47.0384  -2
   0  32 -45 175.286 47.0384   1
   0 -32 -19 181.779 47.3314  -2
   0  32 -44 181.779 47.3314   1
   0 -32 -18 133.288 47.8862  -2
   0  32 -43 133.288 47.8862   1
   0 -32 -17 214.193 48.7642  -2
   0  32 -42 214.193 48.7642   1
   0 -32 -16 142.177 48.5140  -2
   0  32 -41 142.177 48.5140   1
   0 -32 -15 133.827 48.5105  -2
   0  32 -40 133.827 48.5105   1
   0 -32 -14 124.443 48.6004  -2
   0  32 -39 124.443 48.6004   1
   0 -32 -13 29.3505 26.0866  -2
   0  32 -38 29.3505 26.0866   1
   0 -32 -12 73.1434 25.8941  -2
   0  32 -37 73.1434 25.8941   1
   0 -32 -11 75.3259 25.6867  -2
   0  32 -36 75.3259 25.6867   1
   0 -32 -10 42.8806 25.0697  -2
   0  32 -35 42.8806 25.0697   1
   0 -32  -9 76.2186 25.1744  -2
   0  32 -34 76.2186 25.1744   1
   0 -32  -8 97.7028 25.0454  -2
   0  32 -33 97.7028 25.0454   1
   0 -32  -7 57.1374 24.4623  -2
   0  32 -32 57.1374 24.4623   1
   0 -32  -6 38.9895 24.4452  -2
   0  32 -31 38.9895 24.4452   1
   0 -32  -5 45.8969 24.1534  -2
   0  32 -30 45.8969 24.1534   1
   0 -32  -4 77.4425 23.7863  -2
   0  32 -29 77.4425 23.7863   1
   0 -32  -3 59.0798 23.3381  -2
   0  32 -28 59.0798 23.3381   1
   0 -32  -2 64.6736 22.8160  -2
   0  32 -27 64.6736 22.8160   1
   0 -32  -1 100.206 22.6147  -2
   0  32 -26 100.206 22.6147   1
   0 -32   0 85.5242 22.0042  -2
   0  32 -25 85.5242 22.0042   1
   0 -32   1 84.2167 21.7563  -2
   0  32 -24 84.2167 21.7563   1
   0 -32   2 44.9379 13.0206  -2
   0  32 -23 44.9379 13.0206   1
   0 -32   3 48.1386 12.9370  -2
   0  32 -22 48.1386 12.9370   1
   0 -32   4 43.2913 12.9250  -2
   0  32 -21 43.2913 12.9250   1
   0 -32   5 73.2572 12.9872  -2
   0  32 -20 73.2572 12.9872   1
   0  32  -6 69.7590 15.7116  -2
   0 -32  19 69.7590 15.7116   1
   0 -32   7 102.686 15.7459  -2
   0  32 -18 102.686 15.7459   1
   0  32  -8 136.594 15.8345  -2
   0 -32  17 136.594 15.8345   1
   0 -32   9 128.575 16.0427  -2
   0  32 -16 128.575 16.0427   1
   0 -32  10 113.809 19.3401  -2
   0  32 -15 113.809 19.3401   1
   0 -32  11 47.4368 19.4547  -2
   0  32 -14 47.4368 19.4547   1
   0 -32  12-18.0607 19.3984  -2
   0  32 -13-18.0607 19.3984   1
   0 -32  13 23.9351 19.9114  -2
   0  32 -12 23.9351 19.9114   1
   0 -32  14 63.5663 20.2267  -2
   0  32 -11 63.5663 20.2267   1
   0 -32  15 45.8002 20.2746  -2
   0  32 -10 45.8002 20.2746   1
   0 -32  16 53.1694 15.9954  -2
   0  32  -9 53.1694 15.9954   1
   0 -32  17 36.1571 16.2208  -2
   0  32  -8 36.1571 16.2208   1
   0 -32  18 38.5739 16.3842  -2
   0  32  -7 38.5739 16.3842   1
   0 -32  19 14.4213 18.2893  -2
   0  32  -6 14.4213 18.2893   1
   0 -32  20 73.3806 18.7001  -2
   0  32  -5 73.3806 18.7001   1
   0 -32  21 40.9601 18.5621  -2
   0  32  -4 40.9601 18.5621   1
   0 -32  22 30.8369 16.5977  -2
   0  32  -3 30.8369 16.5977   1
   0 -32  23 89.5857 16.8484  -2
   0  32  -2 89.5857 16.8484   1
   0 -32  24 99.1600 17.1522  -2
   0  32  -1 99.1600 17.1522   1
   0 -32  25 125.871 17.4942  -2
   0  32   0 125.871 17.4942   1
   0 -32  26 88.6743 17.5592  -2
   0  32   1 88.6743 17.5592   1
   0 -32  27 66.9258 17.7807  -2
   0  32   2 66.9258 17.7807   1
   0 -32  28 42.2494 18.0346  -2
   0  32   3 42.2494 18.0346   1
   0 -32  29 50.4466 18.2753  -2
   0  32   4 50.4466 18.2753   1
   0 -32  30 90.7171 18.3447  -2
   0  32   5 90.7171 18.3447   1
   0  32   6 58.2994 13.7352   1
   0  32   7 63.8411 13.8974   1
   0  32   8 43.5483 14.0249   1
   0  32   9 39.6374 14.1596   1
   0  32  10 46.3899 14.3647   1
   0  32  11 49.3475 14.4906   1
   0  32  12 42.5248 18.7084   1
   0  32  13 39.6997 19.0626   1
   0  32  14 22.3551 19.1188   1
   0  32  15 13.9440 18.9339   1
   0  32  16 16.8042 19.6648   1
   0  32  17 35.4016 19.2933   1
   0  32  18 32.1551 19.0090   1
   0  32  19 90.0928 34.4951   1
   0  32  20 114.113 34.9039   1
   0  32  21 68.5897 33.9504   1
   0  32  22 71.7814 33.8521   1
   0 -33 -20 91.6031 41.6434  -2
   0  33 -45 91.6031 41.6434   1
   0 -33 -19 78.9180 42.2877  -2
   0  33 -44 78.9180 42.2877   1
   0 -33 -18 107.307 42.8305  -2
   0  33 -43 107.307 42.8305   1
   0 -33 -17 129.525 42.8608  -2
   0  33 -42 129.525 42.8608   1
   0 -33 -16 104.535 43.0551  -2
   0  33 -41 104.535 43.0551   1
   0 -33 -15 66.7230 43.3459  -2
   0  33 -40 66.7230 43.3459   1
   0 -33 -14 106.571 43.5205  -2
   0  33 -39 106.571 43.5205   1
   0 -33 -13 130.361 43.3845  -2
   0  33 -38 130.361 43.3845   1
   0 -33 -12 31.6023 23.0864  -2
   0  33 -37 31.6023 23.0864   1
   0 -33 -11 63.2477 22.8766  -2
   0  33 -36 63.2477 22.8766   1
   0 -33 -10 29.8852 22.3726  -2
   0  33 -35 29.8852 22.3726   1
   0 -33  -9 53.0751 22.3503  -2
   0  33 -34 53.0751 22.3503   1
   0 -33  -8 9.89436 21.7730  -2
   0  33 -33 9.89436 21.7730   1
   0 -33  -7 23.8782 21.8030  -2
   0  33 -32 23.8782 21.8030   1
   0 -33  -6 9.97281 21.5322  -2
   0  33 -31 9.97281 21.5322   1
   0 -33  -5 15.3463 21.2090  -2
   0  33 -30 15.3463 21.2090   1
   0 -33  -4 21.7985 21.0063  -2
   0  33 -29 21.7985 21.0063   1
   0 -33  -3 13.1811 20.7796  -2
   0  33 -28 13.1811 20.7796   1
   0 -33  -2 57.2824 20.7594  -2
   0  33 -27 57.2824 20.7594   1
   0 -33  -1 34.4982 20.0641  -2
   0  33 -26 34.4982 20.0641   1
   0 -33   0 60.6126 19.6729  -2
   0  33 -25 60.6126 19.6729   1
   0 -33   1 34.3358 19.1373  -2
   0  33 -24 34.3358 19.1373   1
   0 -33   2 51.0885 19.0769  -2
   0  33 -23 51.0885 19.0769   1
   0 -33   3 39.1163 13.1861  -2
   0  33 -22 39.1163 13.1861   1
   0 -33   4 49.6332 12.0323  -2
   0  33 -21 49.6332 12.0323   1
   0 -33   5 60.9605 14.7861  -2
   0  33 -20 60.9605 14.7861   1
   0 -33   6 36.4013 15.1433  -2
   0  33 -19 36.4013 15.1433   1
   0 -33   7 52.4868 15.1209  -2
   0  33 -18 52.4868 15.1209   1
   0 -33   8 46.1602 15.2064  -2
   0  33 -17 46.1602 15.2064   1
   0 -33   9 58.1744 15.6241  -2
   0  33 -16 58.1744 15.6241   1
   0 -33  10 56.9148 15.7387  -2
   0  33 -15 56.9148 15.7387   1
   0 -33  11 49.4611 15.6929  -2
   0  33 -14 49.4611 15.6929   1
   0 -33  12 72.5918 18.6983  -2
   0  33 -13 72.5918 18.6983   1
   0 -33  13 60.2858 18.5578  -2
   0  33 -12 60.2858 18.5578   1
   0 -33  14 62.0149 19.0459  -2
   0  33 -11 62.0149 19.0459   1
   0 -33  15 42.7918 19.0402  -2
   0  33 -10 42.7918 19.0402   1
   0 -33  16 32.8656 19.1904  -2
   0  33  -9 32.8656 19.1904   1
   0 -33  17 41.7164 15.1465  -2
   0  33  -8 41.7164 15.1465   1
   0 -33  18 51.7549 15.0604  -2
   0  33  -7 51.7549 15.0604   1
   0 -33  19 39.1133 16.8778  -2
   0  33  -6 39.1133 16.8778   1
   0 -33  20 68.3365 17.0396  -2
   0  33  -5 68.3365 17.0396   1
   0 -33  21 52.2065 17.2873  -2
   0  33  -4 52.2065 17.2873   1
   0 -33  22 46.4900 17.2297  -2
   0  33  -3 46.4900 17.2297   1
   0 -33  23 55.8188 15.4962  -2
   0  33  -2 55.8188 15.4962   1
   0 -33  24 44.8821 15.6648  -2
   0  33  -1 44.8821 15.6648   1
   0 -33  25 48.4917 15.8860  -2
   0  33   0 48.4917 15.8860   1
   0 -33  26 31.1881 16.1760  -2
   0  33   1 31.1881 16.1760   1
   0 -33  27 26.1291 16.1703  -2
   0  33   2 26.1291 16.1703   1
   0 -33  28 44.6980 16.3712  -2
   0  33   3 44.6980 16.3712   1
   0 -33  29 47.0383 16.5438  -2
   0  33   4 47.0383 16.5438   1
   0 -33  30 50.4376 16.7143  -2
   0  33   5 50.4376 16.7143   1
   0 -33  31 34.9884 16.6486  -2
   0  33   6 34.9884 16.6486   1
   0 -33  32 49.8182 16.9705  -2
   0  33   7 49.8182 16.9705   1
   0 -33  33 46.0780 17.3113  -2
   0  33   8 46.0780 17.3113   1
   0 -33  34 48.4656 17.0809  -2
   0  33   9 48.4656 17.0809   1
   0 -33  35 37.3430 21.2392  -2
   0  33  10 37.3430 21.2392   1
   0 -33  36 50.0315 21.8155  -2
   0  33  11 50.0315 21.8155   1
   0 -33  37 43.3890 21.9014  -2
   0  33  12 43.3890 21.9014   1
   0 -33  38 27.4387 21.8884  -2
   0  33  13 27.4387 21.8884   1
   0 -33  39 26.2444 22.1905  -2
   0  33  14 26.2444 22.1905   1
   0 -33  40 25.7386 22.7146  -2
   0  33  15 25.7386 22.7146   1
   0 -33  41 47.0340 22.5398  -2
   0  33  16 47.0340 22.5398   1
   0 -33  42 17.6694 22.1834  -2
   0  33  17 17.6694 22.1834   1
   0 -33  43 29.4086 22.4776  -2
   0  33  18 29.4086 22.4776   1
   0 -33  44 108.882 40.9306  -2
   0  33  19 108.882 40.9306   1
   0 -33  45 78.7955 40.5391  -2
   0  33  20 78.7955 40.5391   1
   0 -34 -18 110.298 40.2409  -2
   0  34 -44 110.298 40.2409   1
   0 -34 -17 129.324 40.5651  -2
   0  34 -43 129.324 40.5651   1
   0 -34 -16 56.8127 40.5393  -2
   0  34 -42 56.8127 40.5393   1
   0 -34 -15 112.186 41.6502  -2
   0  34 -41 112.186 41.6502   1
   0 -34 -14 96.6281 41.1287  -2
   0  34 -40 96.6281 41.1287   1
   0 -34 -13 96.9971 41.5133  -2
   0  34 -39 96.9971 41.5133   1
   0 -34 -12 58.5730 41.6780  -2
   0  34 -38 58.5730 41.6780   1
   0 -34 -11 40.5548 41.2293  -2
   0  34 -37 40.5548 41.2293   1
   0 -34 -10 71.8965 41.1567  -2
   0  34 -36 71.8965 41.1567   1
   0 -34  -9 51.1200 20.7506  -2
   0  34 -35 51.1200 20.7506   1
   0 -34  -8 41.1160 20.6456  -2
   0  34 -34 41.1160 20.6456   1
   0 -34  -7 18.8674 20.0119  -2
   0  34 -33 18.8674 20.0119   1
   0 -34  -6 40.9091 20.3993  -2
   0  34 -32 40.9091 20.3993   1
   0 -34  -5 4.88815 19.6913  -2
   0  34 -31 4.88815 19.6913   1
   0 -34  -4 11.8763 19.6331  -2
   0  34 -30 11.8763 19.6331   1
   0 -34  -3 6.11497 19.4544  -2
   0  34 -29 6.11497 19.4544   1
   0 -34  -2 13.4633 19.0284  -2
   0  34 -28 13.4633 19.0284   1
   0 -34  -1 37.2696 18.7561  -2
   0  34 -27 37.2696 18.7561   1
   0 -34   0 63.7416 19.0703  -2
   0  34 -26 63.7416 19.0703   1
   0 -34   1 44.2717 18.1669  -2
   0  34 -25 44.2717 18.1669   1
   0 -34   2 78.1329 17.8305  -2
   0  34 -24 78.1329 17.8305   1
   0 -34   3 90.5090 16.8174  -2
   0  34 -23 90.5090 16.8174   1
   0 -34   4 41.7161 16.5416  -2
   0  34 -22 41.7161 16.5416   1
   0 -34   5 49.7660 16.5861  -2
   0  34 -21 49.7660 16.5861   1
   0 -34   6 52.2817 16.8307  -2
   0  34 -20 52.2817 16.8307   1
   0 -34   7 73.3286 17.2721  -2
   0  34 -19 73.3286 17.2721   1
   0 -34   8 89.8788 17.2480  -2
   0  34 -18 89.8788 17.2480   1
   0 -34   9 83.8196 17.2684  -2
   0  34 -17 83.8196 17.2684   1
   0 -34  10 112.596 17.6638  -2
   0  34 -16 112.596 17.6638   1
   0 -34  11 89.1846 17.8335  -2
   0  34 -15 89.1846 17.8335   1
   0 -34  12 94.7801 17.5039  -2
   0  34 -14 94.7801 17.5039   1
   0 -34  13 30.2172 17.6381  -2
   0  34 -13 30.2172 17.6381   1
   0 -34  14 101.899 17.9350  -2
   0  34 -12 101.899 17.9350   1
   0 -34  15 123.525 18.2353  -2
   0  34 -11 123.525 18.2353   1
   0 -34  16 95.7346 18.1950  -2
   0  34 -10 95.7346 18.1950   1
   0 -34  17 85.5523 18.0158  -2
   0  34  -9 85.5523 18.0158   1
   0 -34  18 71.2301 18.1250  -2
   0  34  -8 71.2301 18.1250   1
   0 -34  19 76.0776 16.2956  -2
   0  34  -7 76.0776 16.2956   1
   0 -34  20 66.7932 16.0870  -2
   0  34  -6 66.7932 16.0870   1
   0 -34  21 60.1279 16.3735  -2
   0  34  -5 60.1279 16.3735   1
   0 -34  22 35.6514 16.6177  -2
   0  34  -4 35.6514 16.6177   1
   0 -34  23 102.671 17.1969  -2
   0  34  -3 102.671 17.1969   1
   0 -34  24 80.4754 17.4441  -2
   0  34  -2 80.4754 17.4441   1
   0 -34  25 71.5670 15.3870  -2
   0  34  -1 71.5670 15.3870   1
   0 -34  26 54.4983 15.4686  -2
   0  34   0 54.4983 15.4686   1
   0 -34  27 37.6937 15.6331  -2
   0  34   1 37.6937 15.6331   1
   0 -34  28 34.5848 15.7341  -2
   0  34   2 34.5848 15.7341   1
   0 -34  29 32.5135 15.9511  -2
   0  34   3 32.5135 15.9511   1
   0 -34  30 16.0696 16.2993  -2
   0  34   4 16.0696 16.2993   1
   0 -34  31 24.6046 16.4964  -2
   0  34   5 24.6046 16.4964   1
   0 -34  32 76.8471 16.7682  -2
   0  34   6 76.8471 16.7682   1
   0 -34  33 79.6350 21.7076  -2
   0  34   7 79.6350 21.7076   1
   0 -34  34 87.7530 22.0380  -2
   0  34   8 87.7530 22.0380   1
   0 -34  35 27.0408 21.9410  -2
   0  34   9 27.0408 21.9410   1
   0 -34  36 62.7602 22.4477  -2
   0  34  10 62.7602 22.4477   1
   0 -34  37 39.9156 22.8859  -2
   0  34  11 39.9156 22.8859   1
   0 -34  38 28.2018 23.0440  -2
   0  34  12 28.2018 23.0440   1
   0 -34  39 31.4766 23.1596  -2
   0  34  13 31.4766 23.1596   1
   0 -34  40 20.2280 23.5741  -2
   0  34  14 20.2280 23.5741   1
   0 -34  41 17.9825 23.8505  -2
   0  34  15 17.9825 23.8505   1
   0 -34  42 39.4955 23.5225  -2
   0  34  16 39.4955 23.5225   1
   0 -34  43 30.0016 23.4155  -2
   0  34  17 30.0016 23.4155   1
   0 -34  44 96.0290 43.9919  -2
   0  34  18 96.0290 43.9919   1
   0 -35 -16 178.499 44.3611  -2
   0  35 -43 178.499 44.3611   1
   0 -35 -15 195.188 44.8818  -2
   0  35 -42 195.188 44.8818   1
   0 -35 -14 184.541 45.1808  -2
   0  35 -41 184.541 45.1808   1
   0 -35 -13 108.352 45.0409  -2
   0  35 -40 108.352 45.0409   1
   0 -35 -12 125.603 45.0682  -2
   0  35 -39 125.603 45.0682   1
   0 -35 -11 99.6267 45.4204  -2
   0  35 -38 99.6267 45.4204   1
   0 -35 -10 175.866 45.2906  -2
   0  35 -37 175.866 45.2906   1
   0 -35  -9 75.5471 44.3609  -2
   0  35 -36 75.5471 44.3609   1
   0 -35  -8 120.303 44.4098  -2
   0  35 -35 120.303 44.4098   1
   0 -35  -7 149.700 44.5084  -2
   0  35 -34 149.700 44.5084   1
   0 -35  -6 34.0944 22.0861  -2
   0  35 -33 34.0944 22.0861   1
   0 -35  -5 24.0005 22.0954  -2
   0  35 -32 24.0005 22.0954   1
   0 -35  -4 60.4691 21.9101  -2
   0  35 -31 60.4691 21.9101   1
   0 -35  -3 42.7389 21.7467  -2
   0  35 -30 42.7389 21.7467   1
   0 -35  -2 20.5163 21.4399  -2
   0  35 -29 20.5163 21.4399   1
   0 -35  -1 55.5037 21.2737  -2
   0  35 -28 55.5037 21.2737   1
   0 -35   0 4.09024 20.9055  -2
   0  35 -27 4.09024 20.9055   1
   0 -35   1 15.2129 41.5729  -2
   0  35 -26 15.2129 41.5729   1
   0 -35   2 58.1232 41.0980  -2
   0  35 -25 58.1232 41.0980   1
   0 -35   3 92.6832 40.7266  -2
   0  35 -24 92.6832 40.7266   1
   0 -35   4 44.3228 18.4650  -2
   0  35 -23 44.3228 18.4650   1
   0 -35   5 82.6081 18.8233  -2
   0  35 -22 82.6081 18.8233   1
   0 -35   6 64.4289 18.4150  -2
   0  35 -21 64.4289 18.4150   1
   0 -35   7 73.0142 18.5042  -2
   0  35 -20 73.0142 18.5042   1
   0 -35   8 55.2512 18.2974  -2
   0  35 -19 55.2512 18.2974   1
   0 -35   9 32.2621 18.3563  -2
   0  35 -18 32.2621 18.3563   1
   0 -35  10 55.2202 18.5774  -2
   0  35 -17 55.2202 18.5774   1
   0 -35  11 68.0005 18.8535  -2
   0  35 -16 68.0005 18.8535   1
   0 -35  12 80.9007 18.9252  -2
   0  35 -15 80.9007 18.9252   1
   0 -35  13 115.378 19.1070  -2
   0  35 -14 115.378 19.1070   1
   0 -35  14 85.7020 19.2539  -2
   0  35 -13 85.7020 19.2539   1
   0 -35  15 76.5015 18.8541  -2
   0  35 -12 76.5015 18.8541   1
   0 -35  16 56.3486 19.3338  -2
   0  35 -11 56.3486 19.3338   1
   0 -35  17 48.2449 19.2316  -2
   0  35 -10 48.2449 19.2316   1
   0 -35  18 69.0447 23.0927  -2
   0  35  -9 69.0447 23.0927   1
   0 -35  19 57.7574 23.1863  -2
   0  35  -8 57.7574 23.1863   1
   0 -35  20 79.8560 17.4112  -2
   0  35  -7 79.8560 17.4112   1
   0 -35  21 43.3202 17.5151  -2
   0  35  -6 43.3202 17.5151   1
   0 -35  22 53.9609 17.6130  -2
   0  35  -5 53.9609 17.6130   1
   0 -35  23 74.7110 18.1535  -2
   0  35  -4 74.7110 18.1535   1
   0 -35  24 42.2210 18.1692  -2
   0  35  -3 42.2210 18.1692   1
   0 -35  25 42.4571 18.4068  -2
   0  35  -2 42.4571 18.4068   1
   0 -35  26 19.5363 18.4168  -2
   0  35  -1 19.5363 18.4168   1
   0 -35  27 23.2225 16.7883  -2
   0  35   0 23.2225 16.7883   1
   0 -35  28 21.7249 16.9076  -2
   0  35   1 21.7249 16.9076   1
   0 -35  29 26.4958 17.2513  -2
   0  35   2 26.4958 17.2513   1
   0 -35  30 41.5781 17.7576  -2
   0  35   3 41.5781 17.7576   1
   0 -35  31 77.1418 23.2711  -2
   0  35   4 77.1418 23.2711   1
   0 -35  32 65.9951 23.3522  -2
   0  35   5 65.9951 23.3522   1
   0 -35  33 53.8320 23.7991  -2
   0  35   6 53.8320 23.7991   1
   0 -35  34 43.0114 24.0032  -2
   0  35   7 43.0114 24.0032   1
   0 -35  35 49.0376 24.0595  -2
   0  35   8 49.0376 24.0595   1
   0 -35  36 27.8301 24.7221  -2
   0  35   9 27.8301 24.7221   1
   0 -35  37 34.9254 24.8623  -2
   0  35  10 34.9254 24.8623   1
   0 -35  38 35.9053 25.0778  -2
   0  35  11 35.9053 25.0778   1
   0 -35  39 50.8406 25.5439  -2
   0  35  12 50.8406 25.5439   1
   0 -35  40 19.1255 25.6758  -2
   0  35  13 19.1255 25.6758   1
   0 -35  41 36.7560 25.2124  -2
   0  35  14 36.7560 25.2124   1
   0 -35  42 48.0484 25.1381  -2
   0  35  15 48.0484 25.1381   1
   0 -36 -13 134.230 46.7447  -2
   0  36 -41 134.230 46.7447   1
   0 -36 -12 125.856 47.0823  -2
   0  36 -40 125.856 47.0823   1
   0 -36 -11 106.041 46.8541  -2
   0  36 -39 106.041 46.8541   1
   0 -36 -10 162.683 47.3380  -2
   0  36 -38 162.683 47.3380   1
   0 -36  -9 74.6473 47.3635  -2
   0  36 -37 74.6473 47.3635   1
   0 -36  -8 113.542 47.5050  -2
   0  36 -36 113.542 47.5050   1
   0 -36  -7 149.990 47.3643  -2
   0  36 -35 149.990 47.3643   1
   0 -36  -6 117.445 46.9183  -2
   0  36 -34 117.445 46.9183   1
   0 -36  -5 50.8837 47.0368  -2
   0  36 -33 50.8837 47.0368   1
   0 -36  -4 118.275 47.1468  -2
   0  36 -32 118.275 47.1468   1
   0 -36  -3 32.7356 23.1708  -2
   0  36 -31 32.7356 23.1708   1
   0 -36  -2 20.0933 23.5526  -2
   0  36 -30 20.0933 23.5526   1
   0 -36  -1 35.4603 46.6396  -2
   0  36 -29 35.4603 46.6396   1
   0 -36   0 17.8684 45.2107  -2
   0  36 -28 17.8684 45.2107   1
   0 -36   1 86.4152 46.0629  -2
   0  36 -27 86.4152 46.0629   1
   0 -36   2 34.1945 44.9619  -2
   0  36 -26 34.1945 44.9619   1
   0 -36   3 91.5205 45.4472  -2
   0  36 -25 91.5205 45.4472   1
   0 -36   4 111.489 44.5278  -2
   0  36 -24 111.489 44.5278   1
   0 -36   5 105.690 44.5147  -2
   0  36 -23 105.690 44.5147   1
   0 -36   6 45.7581 20.8375  -2
   0  36 -22 45.7581 20.8375   1
   0 -36   7 47.8683 20.5438  -2
   0  36 -21 47.8683 20.5438   1
   0 -36   8 77.4874 21.0650  -2
   0  36 -20 77.4874 21.0650   1
   0 -36   9 42.6608 20.7934  -2
   0  36 -19 42.6608 20.7934   1
   0 -36  10 49.8741 20.6924  -2
   0  36 -18 49.8741 20.6924   1
   0 -36  11 42.2265 20.7744  -2
   0  36 -17 42.2265 20.7744   1
   0 -36  12 48.6979 20.7463  -2
   0  36 -16 48.6979 20.7463   1
   0 -36  13 23.5304 20.7015  -2
   0  36 -15 23.5304 20.7015   1
   0 -36  14 41.1540 20.7573  -2
   0  36 -14 41.1540 20.7573   1
   0 -36  15 14.1384 21.0225  -2
   0  36 -13 14.1384 21.0225   1
   0 -36  16 40.7492 20.7911  -2
   0  36 -12 40.7492 20.7911   1
   0 -36  17 39.6467 21.2589  -2
   0  36 -11 39.6467 21.2589   1
   0 -36  18 96.3484 25.4213  -2
   0  36 -10 96.3484 25.4213   1
   0 -36  19 61.9881 25.4489  -2
   0  36  -9 61.9881 25.4489   1
   0 -36  20 80.1296 26.0691  -2
   0  36  -8 80.1296 26.0691   1
   0 -36  21 61.2160 26.1059  -2
   0  36  -7 61.2160 26.1059   1
   0 -36  22 65.9845 19.2134  -2
   0  36  -6 65.9845 19.2134   1
   0 -36  23 47.3047 19.1918  -2
   0  36  -5 47.3047 19.1918   1
   0 -36  24 66.0397 19.5194  -2
   0  36  -4 66.0397 19.5194   1
   0 -36  25 52.8922 19.7379  -2
   0  36  -3 52.8922 19.7379   1
   0 -36  26 69.5913 19.8730  -2
   0  36  -2 69.5913 19.8730   1
   0 -36  27 68.4145 20.1462  -2
   0  36  -1 68.4145 20.1462   1
   0 -36  28 57.0944 29.1102  -2
   0  36   0 57.0944 29.1102   1
   0 -36  29 17.1471 24.2169  -2
   0  36   1 17.1471 24.2169   1
   0 -36  30 46.7940 24.4489  -2
   0  36   2 46.7940 24.4489   1
   0 -36  31 55.6627 24.7799  -2
   0  36   3 55.6627 24.7799   1
   0 -36  32 63.7527 25.3494  -2
   0  36   4 63.7527 25.3494   1
   0 -36  33 18.1611 25.3248  -2
   0  36   5 18.1611 25.3248   1
   0 -36  34 42.6482 25.7996  -2
   0  36   6 42.6482 25.7996   1
   0 -36  35 11.9855 25.7745  -2
   0  36   7 11.9855 25.7745   1
   0 -36  36 27.7449 26.0491  -2
   0  36   8 27.7449 26.0491   1
   0 -36  37 1.42345 26.0978  -2
   0  36   9 1.42345 26.0978   1
   0 -36  38 13.4866 26.1890  -2
   0  36  10 13.4866 26.1890   1
   0 -36  39 61.8460 26.6410  -2
   0  36  11 61.8460 26.6410   1
   0 -36  40-10.7320 26.5151  -2
   0  36  12-10.7320 26.5151   1
   0 -36  41 23.0670 26.4828  -2
   0  36  13 23.0670 26.4828   1
   0  36  14 68.7735 33.9633   1
   0 -37 -12 126.750 44.5572  -2
   0  37 -40 126.750 44.5572   1
   0 -37 -11 83.2514 43.9288  -2
   0  37 -39 83.2514 43.9288   1
   0 -37 -10 86.0184 44.0644  -2
   0  37 -38 86.0184 44.0644   1
   0 -37  -9 43.8787 44.1013  -2
   0  37 -37 43.8787 44.1013   1
   0 -37  -8 123.876 44.4218  -2
   0  37 -36 123.876 44.4218   1
   0 -37  -7 88.2165 44.5563  -2
   0  37 -35 88.2165 44.5563   1
   0 -37  -6 92.6822 44.3324  -2
   0  37 -34 92.6822 44.3324   1
   0 -37  -5 20.7981 43.9542  -2
   0  37 -33 20.7981 43.9542   1
   0 -37  -4 50.8822 43.9158  -2
   0  37 -32 50.8822 43.9158   1
   0 -37  -3 64.1836 44.5066  -2
   0  37 -31 64.1836 44.5066   1
   0 -37  -2 78.3827 43.8606  -2
   0  37 -30 78.3827 43.8606   1
   0 -37  -1 64.2340 43.9355  -2
   0  37 -29 64.2340 43.9355   1
   0 -37   0 42.2901 43.5289  -2
   0  37 -28 42.2901 43.5289   1
   0 -37   1 28.1025 43.8812  -2
   0  37 -27 28.1025 43.8812   1
   0 -37   2 92.2071 43.8455  -2
   0  37 -26 92.2071 43.8455   1
   0 -37   3 99.2020 44.2174  -2
   0  37 -25 99.2020 44.2174   1
   0 -37   4 136.331 44.1283  -2
   0  37 -24 136.331 44.1283   1
   0 -37   5 128.291 43.8980  -2
   0  37 -23 128.291 43.8980   1
   0 -37   6 100.724 20.5233  -2
   0  37 -22 100.724 20.5233   1
   0 -37   7 62.2765 20.4072  -2
   0  37 -21 62.2765 20.4072   1
   0 -37   8 46.8689 20.2493  -2
   0  37 -20 46.8689 20.2493   1
   0 -37   9 44.4664 20.3187  -2
   0  37 -19 44.4664 20.3187   1
   0 -37  10 46.9362 20.5217  -2
   0  37 -18 46.9362 20.5217   1
   0 -37  11 33.3350 20.5430  -2
   0  37 -17 33.3350 20.5430   1
   0 -37  12 45.9953 20.9320  -2
   0  37 -16 45.9953 20.9320   1
   0 -37  13 71.3707 21.1768  -2
   0  37 -15 71.3707 21.1768   1
   0 -37  14 63.7338 21.1464  -2
   0  37 -14 63.7338 21.1464   1
   0 -37  15 37.2454 20.9949  -2
   0  37 -13 37.2454 20.9949   1
   0 -37  16 47.0109 21.2391  -2
   0  37 -12 47.0109 21.2391   1
   0 -37  17 36.6147 24.6395  -2
   0  37 -11 36.6147 24.6395   1
   0 -37  18 46.5925 24.8976  -2
   0  37 -10 46.5925 24.8976   1
   0 -37  19 73.2633 25.4504  -2
   0  37  -9 73.2633 25.4504   1
   0 -37  20 58.9699 25.8928  -2
   0  37  -8 58.9699 25.8928   1
   0 -37  21 89.3621 26.0291  -2
   0  37  -7 89.3621 26.0291   1
   0 -37  22 154.702 26.9573  -2
   0  37  -6 154.702 26.9573   1
   0 -37  23 110.897 26.7389  -2
   0  37  -5 110.897 26.7389   1
   0 -37  24 94.2417 26.6276  -2
   0  37  -4 94.2417 26.6276   1
   0 -37  25 71.7557 26.7983  -2
   0  37  -3 71.7557 26.7983   1
   0 -37  26 11.1748 26.5356  -2
   0  37  -2 11.1748 26.5356   1
   0 -37  27 48.8413 27.2535  -2
   0  37  -1 48.8413 27.2535   1
   0 -37  28 21.2905 27.6993  -2
   0  37   0 21.2905 27.6993   1
   0 -37  29 69.3245 27.9766  -2
   0  37   1 69.3245 27.9766   1
   0 -37  30 74.3652 28.3594  -2
   0  37   2 74.3652 28.3594   1
   0 -37  31 69.0819 23.0713  -2
   0  37   3 69.0819 23.0713   1
   0 -37  32-1.59101 23.0766  -2
   0  37   4-1.59101 23.0766   1
   0 -37  33 24.1609 23.1309  -2
   0  37   5 24.1609 23.1309   1
   0 -37  34 9.17219 23.1021  -2
   0  37   6 9.17219 23.1021   1
   0 -37  35 8.18982 23.4524  -2
   0  37   7 8.18982 23.4524   1
   0 -37  36 24.8612 23.8535  -2
   0  37   8 24.8612 23.8535   1
   0 -37  37 15.9378 23.8226  -2
   0  37   9 15.9378 23.8226   1
   0 -37  38 28.8121 23.9058  -2
   0  37  10 28.8121 23.9058   1
   0 -37  39 19.1256 23.8691  -2
   0  37  11 19.1256 23.8691   1
   0 -38  -9 65.2633 41.1306  -2
   0  38 -38 65.2633 41.1306   1
   0 -38  -8 38.5716 41.4009  -2
   0  38 -37 38.5716 41.4009   1
   0 -38  -7 33.7925 41.3885  -2
   0  38 -36 33.7925 41.3885   1
   0 -38  -6 63.2356 41.5941  -2
   0  38 -35 63.2356 41.5941   1
   0 -38  -5 92.3589 42.0225  -2
   0  38 -34 92.3589 42.0225   1
   0 -38  -4 29.3322 42.0814  -2
   0  38 -33 29.3322 42.0814   1
   0 -38  -3 18.6291 41.8123  -2
   0  38 -32 18.6291 41.8123   1
   0 -38  -2 27.4862 41.6943  -2
   0  38 -31 27.4862 41.6943   1
   0 -38  -1 97.6027 41.8519  -2
   0  38 -30 97.6027 41.8519   1
   0 -38   0 73.3963 41.5770  -2
   0  38 -29 73.3963 41.5770   1
   0 -38   1 20.9414 41.5800  -2
   0  38 -28 20.9414 41.5800   1
   0 -38   2 69.0312 41.7006  -2
   0  38 -27 69.0312 41.7006   1
   0 -38   3 112.271 41.6999  -2
   0  38 -26 112.271 41.6999   1
   0 -38   4 69.1256 41.7013  -2
   0  38 -25 69.1256 41.7013   1
   0 -38   5 77.5570 41.6509  -2
   0  38 -24 77.5570 41.6509   1
   0 -38   6 3.84677 40.5769  -2
   0  38 -23 3.84677 40.5769   1
   0 -38   7 38.5803 18.7776  -2
   0  38 -22 38.5803 18.7776   1
   0 -38   8 50.0303 19.6471  -2
   0  38 -21 50.0303 19.6471   1
   0 -38   9 55.3761 19.5871  -2
   0  38 -20 55.3761 19.5871   1
   0 -38  10 46.6452 19.3661  -2
   0  38 -19 46.6452 19.3661   1
   0 -38  11 65.8884 19.7795  -2
   0  38 -18 65.8884 19.7795   1
   0 -38  12 39.1055 19.7978  -2
   0  38 -17 39.1055 19.7978   1
   0 -38  13 53.4919 19.6340  -2
   0  38 -16 53.4919 19.6340   1
   0 -38  14 26.5145 19.7219  -2
   0  38 -15 26.5145 19.7219   1
   0 -38  15-10.6946 19.6847  -2
   0  38 -14-10.6946 19.6847   1
   0 -38  16 27.5014 19.9174  -2
   0  38 -13 27.5014 19.9174   1
   0 -38  17 59.7266 23.5670  -2
   0  38 -12 59.7266 23.5670   1
   0 -38  18 52.6590 23.5186  -2
   0  38 -11 52.6590 23.5186   1
   0 -38  19 55.2237 23.9056  -2
   0  38 -10 55.2237 23.9056   1
   0 -38  20 56.8946 24.7547  -2
   0  38  -9 56.8946 24.7547   1
   0 -38  21 35.9624 24.4573  -2
   0  38  -8 35.9624 24.4573   1
   0 -38  22 37.9963 24.6203  -2
   0  38  -7 37.9963 24.6203   1
   0 -38  23 45.0827 25.0618  -2
   0  38  -6 45.0827 25.0618   1
   0 -38  24 41.9767 25.1690  -2
   0  38  -5 41.9767 25.1690   1
   0 -38  25 77.7560 25.4744  -2
   0  38  -4 77.7560 25.4744   1
   0 -38  26 35.6237 25.3906  -2
   0  38  -3 35.6237 25.3906   1
   0 -38  27 20.1845 25.7033  -2
   0  38  -2 20.1845 25.7033   1
   0 -38  28 21.1005 26.1954  -2
   0  38  -1 21.1005 26.1954   1
   0 -38  29 37.6902 25.8296  -2
   0  38   0 37.6902 25.8296   1
   0 -38  30 24.9811 26.7303  -2
   0  38   1 24.9811 26.7303   1
   0 -38  31-15.2711 26.3117  -2
   0  38   2-15.2711 26.3117   1
   0 -38  32 18.2140 26.8210  -2
   0  38   3 18.2140 26.8210   1
   0 -38  33 27.0052 21.8656  -2
   0  38   4 27.0052 21.8656   1
   0 -38  34 25.5289 22.1968  -2
   0  38   5 25.5289 22.1968   1
   0 -38  35 34.5693 22.5738  -2
   0  38   6 34.5693 22.5738   1
   0 -38  36 19.3994 22.6058  -2
   0  38   7 19.3994 22.6058   1
   0 -38  37 18.3641 23.1931  -2
   0  38   8 18.3641 23.1931   1
   0 -38  38-1.19745 28.6056  -2
   0  38   9-1.19745 28.6056   1
   0 -39  -6 29.0822 45.4401  -2
   0  39 -36 29.0822 45.4401   1
   0 -39  -5 109.839 45.2370  -2
   0  39 -35 109.839 45.2370   1
   0 -39  -4 76.4548 45.0718  -2
   0  39 -34 76.4548 45.0718   1
   0 -39  -3 106.343 45.6128  -2
   0  39 -33 106.343 45.6128   1
   0 -39  -2 34.5078 45.1720  -2
   0  39 -32 34.5078 45.1720   1
   0 -39  -1 57.3924 44.4252  -2
   0  39 -31 57.3924 44.4252   1
   0 -39   0 24.7247 44.7312  -2
   0  39 -30 24.7247 44.7312   1
   0 -39   1 29.3736 44.1165  -2
   0  39 -29 29.3736 44.1165   1
   0 -39   2 25.5171 44.3084  -2
   0  39 -28 25.5171 44.3084   1
   0 -39   3 55.0002 43.8616  -2
   0  39 -27 55.0002 43.8616   1
   0 -39   4-16.5603 43.5519  -2
   0  39 -26-16.5603 43.5519   1
   0 -39   5 68.7842 43.2488  -2
   0  39 -25 68.7842 43.2488   1
   0 -39   6 54.0519 42.8199  -2
   0  39 -24 54.0519 42.8199   1
   0 -39   7 6.57992 42.3022  -2
   0  39 -23 6.57992 42.3022   1
   0 -39   8 19.1482 20.4584  -2
   0  39 -22 19.1482 20.4584   1
   0 -39   9 19.5731 20.0655  -2
   0  39 -21 19.5731 20.0655   1
   0 -39  10 53.1486 20.1159  -2
   0  39 -20 53.1486 20.1159   1
   0 -39  11 30.5115 20.3424  -2
   0  39 -19 30.5115 20.3424   1
   0 -39  12 14.5840 20.0295  -2
   0  39 -18 14.5840 20.0295   1
   0 -39  13 29.8911 20.0444  -2
   0  39 -17 29.8911 20.0444   1
   0 -39  14 11.2528 20.1704  -2
   0  39 -16 11.2528 20.1704   1
   0 -39  15 9.61707 19.6243  -2
   0  39 -15 9.61707 19.6243   1
   0 -39  16 62.5068 23.7232  -2
   0  39 -14 62.5068 23.7232   1
   0 -39  17 42.3369 23.5765  -2
   0  39 -13 42.3369 23.5765   1
   0 -39  18-1.30752 23.5426  -2
   0  39 -12-1.30752 23.5426   1
   0 -39  19 63.5143 24.3554  -2
   0  39 -11 63.5143 24.3554   1
   0 -39  20 65.0923 24.8352  -2
   0  39 -10 65.0923 24.8352   1
   0 -39  21 53.9022 25.2297  -2
   0  39  -9 53.9022 25.2297   1
   0 -39  22 62.9873 25.5205  -2
   0  39  -8 62.9873 25.5205   1
   0 -39  23 93.0460 26.5782  -2
   0  39  -7 93.0460 26.5782   1
   0 -39  24 59.5361 26.3629  -2
   0  39  -6 59.5361 26.3629   1
   0 -39  25 59.2682 27.1783  -2
   0  39  -5 59.2682 27.1783   1
   0 -39  26 5.32483 27.2521  -2
   0  39  -4 5.32483 27.2521   1
   0 -39  27 41.4713 27.4205  -2
   0  39  -3 41.4713 27.4205   1
   0 -39  28 37.9870 28.4903  -2
   0  39  -2 37.9870 28.4903   1
   0 -39  29-22.2665 28.5039  -2
   0  39  -1-22.2665 28.5039   1
   0 -39  30 47.7597 29.6742  -2
   0  39   0 47.7597 29.6742   1
   0 -39  31 25.2447 29.8239  -2
   0  39   1 25.2447 29.8239   1
   0 -39  32 3.07660 29.9400  -2
   0  39   2 3.07660 29.9400   1
   0 -39  33-1.51971 29.6651  -2
   0  39   3-1.51971 29.6651   1
   0 -39  34 33.4698 31.0419  -2
   0  39   4 33.4698 31.0419   1
   0 -39  35 0.61434 30.8586  -2
   0  39   5 0.61434 30.8586   1
   0 -39  36-4.54309 31.3875  -2
   0  39   6-4.54309 31.3875   1
   0 -40  -3 64.6681 47.7915  -2
   0  40 -34 64.6681 47.7915   1
   0 -40  -2 97.2490 48.7206  -2
   0  40 -33 97.2490 48.7206   1
   0 -40  -1 9.90355 48.0914  -2
   0  40 -32 9.90355 48.0914   1
   0 -40   0 62.5247 48.0193  -2
   0  40 -31 62.5247 48.0193   1
   0 -40   1 76.5243 48.2040  -2
   0  40 -30 76.5243 48.2040   1
   0 -40   2 55.2772 47.5931  -2
   0  40 -29 55.2772 47.5931   1
   0 -40   3 38.8181 48.0181  -2
   0  40 -28 38.8181 48.0181   1
   0 -40   4-10.1596 46.4190  -2
   0  40 -27-10.1596 46.4190   1
   0 -40   5 4.33098 46.6844  -2
   0  40 -26 4.33098 46.6844   1
   0 -40   6-36.7983 46.2650  -2
   0  40 -25-36.7983 46.2650   1
   0 -40   7 67.4921 46.1222  -2
   0  40 -24 67.4921 46.1222   1
   0 -40   8-10.3852 45.2453  -2
   0  40 -23-10.3852 45.2453   1
   0 -40   9 47.4622 22.7531  -2
   0  40 -22 47.4622 22.7531   1
   0 -40  10 46.4328 22.4940  -2
   0  40 -21 46.4328 22.4940   1
   0 -40  11 88.3593 22.9539  -2
   0  40 -20 88.3593 22.9539   1
   0 -40  12 48.9151 22.4048  -2
   0  40 -19 48.9151 22.4048   1
   0 -40  13 35.6483 22.3478  -2
   0  40 -18 35.6483 22.3478   1
   0 -40  14 23.7744 21.9854  -2
   0  40 -17 23.7744 21.9854   1
   0 -40  15 25.6200 25.9083  -2
   0  40 -16 25.6200 25.9083   1
   0 -40  16 7.77728 26.0781  -2
   0  40 -15 7.77728 26.0781   1
   0 -40  17 17.2684 26.1225  -2
   0  40 -14 17.2684 26.1225   1
   0 -40  18 71.5149 26.7388  -2
   0  40 -13 71.5149 26.7388   1
   0 -40  19 80.2336 27.0301  -2
   0  40 -12 80.2336 27.0301   1
   0 -40  20 100.330 27.5076  -2
   0  40 -11 100.330 27.5076   1
   0 -40  21 93.7249 27.5938  -2
   0  40 -10 93.7249 27.5938   1
   0 -40  22 29.2765 27.5537  -2
   0  40  -9 29.2765 27.5537   1
   0 -40  23 28.9077 28.3769  -2
   0  40  -8 28.9077 28.3769   1
   0 -40  24 49.0719 29.1031  -2
   0  40  -7 49.0719 29.1031   1
   0 -40  25 16.3609 29.3742  -2
   0  40  -6 16.3609 29.3742   1
   0 -40  26 66.4897 29.8599  -2
   0  40  -5 66.4897 29.8599   1
   0 -40  27 35.2293 29.9215  -2
   0  40  -4 35.2293 29.9215   1
   0 -40  28 60.3437 31.1472  -2
   0  40  -3 60.3437 31.1472   1
   0 -40  29-3.88760 30.7038  -2
   0  40  -2-3.88760 30.7038   1
   0 -40  30 57.2576 31.8584  -2
   0  40  -1 57.2576 31.8584   1
   0 -40  31 17.1729 31.6391  -2
   0  40   0 17.1729 31.6391   1
   0 -40  32 3.71042 32.1392  -2
   0  40   1 3.71042 32.1392   1
   0 -40  33 38.9055 32.3712  -2
   0  40   2 38.9055 32.3712   1
   0 -40  34 5.52841 32.6439  -2
   0  40   3 5.52841 32.6439   1
   0  41 -31 12.0426 36.2469   1
   0  41 -30-14.4893 36.0932   1
   0  41 -29 18.7406 36.5744   1
   0  41 -28 63.7970 36.6468   1
   0  41 -27 12.4443 36.2529   1
   0  41 -26 5.82831 36.2985   1
   0  41 -25 22.4649 36.3836   1
   0 -41   7-24.1373 44.7310  -2
   0  41 -24-24.1373 44.7310   1
   0 -41   8 3.83476 45.4487  -2
   0  41 -23 3.83476 45.4487   1
   0 -41   9-11.3453 44.7827  -2
   0  41 -22-11.3453 44.7827   1
   0 -41  10 60.5303 22.8260  -2
   0  41 -21 60.5303 22.8260   1
   0 -41  11 11.2745 22.7959  -2
   0  41 -20 11.2745 22.7959   1
   0 -41  12-1.77094 22.7699  -2
   0  41 -19-1.77094 22.7699   1
   0 -41  13 1.71305 22.9967  -2
   0  41 -18 1.71305 22.9967   1
   0 -41  14 50.5794 27.1025  -2
   0  41 -17 50.5794 27.1025   1
   0 -41  15 9.53310 26.2763  -2
   0  41 -16 9.53310 26.2763   1
   0 -41  16 4.62924 27.5455  -2
   0  41 -15 4.62924 27.5455   1
   0 -41  17 26.7340 27.5475  -2
   0  41 -14 26.7340 27.5475   1
   0 -41  18 22.9922 27.4803  -2
   0  41 -13 22.9922 27.4803   1
   0 -41  19-5.39516 27.6623  -2
   0  41 -12-5.39516 27.6623   1
   0 -41  20 53.5273 28.2972  -2
   0  41 -11 53.5273 28.2972   1
   0 -41  21 24.1840 28.3786  -2
   0  41 -10 24.1840 28.3786   1
   0 -41  22 25.2556 28.7220  -2
   0  41  -9 25.2556 28.7220   1
   0 -41  23 34.6968 28.7220  -2
   0  41  -8 34.6968 28.7220   1
   0 -41  24 46.1452 28.9987  -2
   0  41  -7 46.1452 28.9987   1
   0 -41  25 14.3670 29.0448  -2
   0  41  -6 14.3670 29.0448   1
   0 -41  26 18.0004 29.6393  -2
   0  41  -5 18.0004 29.6393   1
   0 -41  27 19.2287 30.0237  -2
   0  41  -4 19.2287 30.0237   1
   0 -41  28 29.5499 29.8917  -2
   0  41  -3 29.5499 29.8917   1
   0 -41  29 6.19916 30.4229  -2
   0  41  -2 6.19916 30.4229   1
   0 -41  30 14.4594 30.4268  -2
   0  41  -1 14.4594 30.4268   1
   0 -41  31 15.2394 30.7875  -2
   0  41   0 15.2394 30.7875   1
   0 -42   6 38.4235 42.1669  -2
   0  42 -26 38.4235 42.1669   1
   0 -42   7 11.7497 41.7753  -2
   0  42 -25 11.7497 41.7753   1
   0 -42   8 1.87867 41.6327  -2
   0  42 -24 1.87867 41.6327   1
   0 -42   9-4.33112 41.4376  -2
   0  42 -23-4.33112 41.4376   1
   0 -42  10 16.6181 40.7887  -2
   0  42 -22 16.6181 40.7887   1
   0 -42  11-12.2768 21.0137  -2
   0  42 -21-12.2768 21.0137   1
   0 -42  12 14.1196 20.4731  -2
   0  42 -20 14.1196 20.4731   1
   0 -42  13 20.9750 24.6137  -2
   0  42 -19 20.9750 24.6137   1
   0 -42  14 21.3599 24.6208  -2
   0  42 -18 21.3599 24.6208   1
   0 -42  15-2.38419 25.1211  -2
   0  42 -17-2.38419 25.1211   1
   0 -42  16 22.9261 25.3780  -2
   0  42 -16 22.9261 25.3780   1
   0 -42  17 3.06962 26.2518  -2
   0  42 -15 3.06962 26.2518   1
   0 -42  18 22.5344 25.5354  -2
   0  42 -14 22.5344 25.5354   1
   0 -42  19-3.10613 25.4717  -2
   0  42 -13-3.10613 25.4717   1
   0 -42  20-13.9882 25.7401  -2
   0  42 -12-13.9882 25.7401   1
   0 -42  21-3.47254 26.1185  -2
   0  42 -11-3.47254 26.1185   1
   0 -42  22 16.9277 26.3393  -2
   0  42 -10 16.9277 26.3393   1
   0 -42  23 12.9450 26.3679  -2
   0  42  -9 12.9450 26.3679   1
   0 -42  24 2.06966 26.3348  -2
   0  42  -8 2.06966 26.3348   1
   0 -42  25 15.1628 27.2002  -2
   0  42  -7 15.1628 27.2002   1
   0 -42  26 19.4539 27.4508  -2
   0  42  -6 19.4539 27.4508   1
   0 -42  27 18.2241 27.2948  -2
   0  42  -5 18.2241 27.2948   1
   1 -43  19-7.24814 27.9499  -2
  -1  43 -14-7.24814 27.9499   1
   1 -43  18 6.81423 27.7130  -2
  -1  43 -15 6.81423 27.7130   1
   1 -43  17 2.25927 27.9263  -2
  -1  43 -16 2.25927 27.9263   1
   1 -42  27 13.9558 29.0225  -2
  -1  42  -5 13.9558 29.0225   1
   1 -42  26 26.9461 28.7089  -2
  -1  42  -6 26.9461 28.7089   1
   1 -42  25 21.0221 28.2082  -2
  -1  42  -7 21.0221 28.2082   1
   1 -42  24-1.54007 27.6557  -2
  -1  42  -8-1.54007 27.6557   1
   1 -42  23-0.30611 27.1787  -2
  -1  42  -9-0.30611 27.1787   1
   1 -42  22 5.76959 26.8735  -2
  -1  42 -10 5.76959 26.8735   1
   1 -42  21-12.6342 26.3845  -2
  -1  42 -11-12.6342 26.3845   1
   1 -42  20-2.08199 26.1828  -2
  -1  42 -12-2.08199 26.1828   1
   1 -42  19 8.79046 25.8327  -2
  -1  42 -13 8.79046 25.8327   1
   1 -42  18 25.1403 25.6698  -2
  -1  42 -14 25.1403 25.6698   1
   1 -42  17 44.2204 25.6055  -2
  -1  42 -15 44.2204 25.6055   1
   1 -42  16 23.0889 25.2207  -2
  -1  42 -16 23.0889 25.2207   1
   1 -42  15 20.0742 26.0689  -2
  -1  42 -17 20.0742 26.0689   1
   1 -42  14 11.1752 25.6195  -2
  -1  42 -18 11.1752 25.6195   1
   1 -42  13 25.1396 25.0010  -2
  -1  42 -19 25.1396 25.0010   1
   1 -42  12 2.34028 25.0112  -2
  -1  42 -20 2.34028 25.0112   1
   1 -42  11-9.48032 21.3498  -2
  -1  42 -21-9.48032 21.3498   1
   1 -42  10-6.04954 41.5243  -2
  -1  42 -22-6.04954 41.5243   1
   1 -42   9 0.76270 42.0929  -2
  -1  42 -23 0.76270 42.0929   1
   1 -42   8 24.9652 42.9716  -2
  -1  42 -24 24.9652 42.9716   1
   1 -42   7 44.3327 43.5479  -2
  -1  42 -25 44.3327 43.5479   1
   1 -42   6 9.71924 43.9971  -2
  -1  42 -26 9.71924 43.9971   1
   1 -42   5-21.4033 43.6844  -2
  -1  42 -27-21.4033 43.6844   1
   1 -41  31-3.83527 28.2666  -2
  -1  41   0-3.83527 28.2666   1
   1 -41  30 4.71538 27.6362  -2
  -1  41  -1 4.71538 27.6362   1
   1 -41  29 7.27348 28.0659  -2
  -1  41  -2 7.27348 28.0659   1
   1 -41  28 0.31143 27.2863  -2
  -1  41  -3 0.31143 27.2863   1
   1 -41  27 5.92907 27.2267  -2
  -1  41  -4 5.92907 27.2267   1
   1 -41  26-2.70203 26.9276  -2
  -1  41  -5-2.70203 26.9276   1
   1 -41  25 35.1592 27.2336  -2
  -1  41  -6 35.1592 27.2336   1
   1 -41  24 16.6947 26.3669  -2
  -1  41  -7 16.6947 26.3669   1
   1 -41  23 26.5658 26.3162  -2
  -1  41  -8 26.5658 26.3162   1
   1 -41  22 5.99495 26.5200  -2
  -1  41  -9 5.99495 26.5200   1
   1 -41  21 25.5298 26.0452  -2
  -1  41 -10 25.5298 26.0452   1
   1 -41  20 15.5618 26.1053  -2
  -1  41 -11 15.5618 26.1053   1
   1 -41  19 14.4832 25.9467  -2
  -1  41 -12 14.4832 25.9467   1
   1 -41  18 41.1810 25.5093  -2
  -1  41 -13 41.1810 25.5093   1
   1 -41  17 21.6624 25.4505  -2
  -1  41 -14 21.6624 25.4505   1
   1 -41  16-18.0087 25.4977  -2
  -1  41 -15-18.0087 25.4977   1
   1 -41  15-0.27583 24.7386  -2
  -1  41 -16-0.27583 24.7386   1
   1 -41  14-2.96543 24.5336  -2
  -1  41 -17-2.96543 24.5336   1
   1 -41  13-4.55558 24.9913  -2
  -1  41 -18-4.55558 24.9913   1
   1 -41  12 16.9928 21.4508  -2
  -1  41 -19 16.9928 21.4508   1
   1 -41  11 26.5264 21.3878  -2
  -1  41 -20 26.5264 21.3878   1
   1 -41  10 24.9799 21.0538  -2
  -1  41 -21 24.9799 21.0538   1
   1 -41   9-22.9440 41.6580  -2
  -1  41 -22-22.9440 41.6580   1
   1 -41   8-10.1547 42.1271  -2
  -1  41 -23-10.1547 42.1271   1
   1 -41   7-5.89322 41.8165  -2
  -1  41 -24-5.89322 41.8165   1
   1 -41   6-1.68267 42.4425  -2
  -1  41 -25-1.68267 42.4425   1
   1 -41   5-4.76176 42.3378  -2
  -1  41 -26-4.76176 42.3378   1
   1 -41   4 23.8710 42.9949  -2
  -1  41 -27 23.8710 42.9949   1
   1 -41   3-26.2162 42.6280  -2
  -1  41 -28-26.2162 42.6280   1
   1 -41   2 20.2930 42.7911  -2
  -1  41 -29 20.2930 42.7911   1
   1 -41   1 9.12550 42.6046  -2
  -1  41 -30 9.12550 42.6046   1
   1 -41   0 72.5161 43.0851  -2
  -1  41 -31 72.5161 43.0851   1
   1 -40  34-2.24265 30.6301  -2
  -1  40   4-2.24265 30.6301   1
   1 -40  33-21.3187 30.6002  -2
  -1  40   3-21.3187 30.6002   1
   1 -40  32 11.3401 30.2337  -2
  -1  40   2 11.3401 30.2337   1
   1 -40  31 14.6186 30.6021  -2
  -1  40   1 14.6186 30.6021   1
   1 -40  30-11.6357 30.2492  -2
  -1  40   0-11.6357 30.2492   1
   1 -40  29 2.21048 30.2927  -2
  -1  40  -1 2.21048 30.2927   1
   1 -40  28 5.58693 29.6125  -2
  -1  40  -2 5.58693 29.6125   1
   1 -40  27 56.5448 29.9481  -2
  -1  40  -3 56.5448 29.9481   1
   1 -40  26 31.9978 29.6875  -2
  -1  40  -4 31.9978 29.6875   1
   1 -40  25 38.3288 29.4943  -2
  -1  40  -5 38.3288 29.4943   1
   1 -40  24 38.7258 29.2810  -2
  -1  40  -6 38.7258 29.2810   1
   1 -40  23 12.9685 28.7751  -2
  -1  40  -7 12.9685 28.7751   1
   1 -40  22 20.3115 28.6401  -2
  -1  40  -8 20.3115 28.6401   1
   1 -40  21 46.0145 28.5904  -2
  -1  40  -9 46.0145 28.5904   1
   1 -40  20 3.51142 28.1912  -2
  -1  40 -10 3.51142 28.1912   1
   1 -40  19 10.1641 27.9265  -2
  -1  40 -11 10.1641 27.9265   1
   1 -40  18 47.4470 27.6833  -2
  -1  40 -12 47.4470 27.6833   1
   1 -40  17 26.3768 26.8864  -2
  -1  40 -13 26.3768 26.8864   1
   1 -40  16 10.7571 27.0032  -2
  -1  40 -14 10.7571 27.0032   1
   1 -40  15 72.5177 26.6257  -2
  -1  40 -15 72.5177 26.6257   1
   1 -40  14 8.16472 27.3584  -2
  -1  40 -16 8.16472 27.3584   1
   1 -40  13 21.7592 22.5405  -2
  -1  40 -17 21.7592 22.5405   1
   1 -40  12 1.28845 22.2023  -2
  -1  40 -18 1.28845 22.2023   1
   1 -40  11 20.2459 22.3010  -2
  -1  40 -19 20.2459 22.3010   1
   1 -40  10 45.0804 22.4040  -2
  -1  40 -20 45.0804 22.4040   1
   1 -40   9 33.8982 22.4724  -2
  -1  40 -21 33.8982 22.4724   1
   1 -40   8-15.7244 44.9942  -2
  -1  40 -22-15.7244 44.9942   1
   1 -40   7 55.7269 45.8544  -2
  -1  40 -23 55.7269 45.8544   1
   1 -40   6 19.4618 45.4875  -2
  -1  40 -24 19.4618 45.4875   1
   1 -40   5 49.1679 45.7002  -2
  -1  40 -25 49.1679 45.7002   1
   1 -40   4 6.85364 45.5615  -2
  -1  40 -26 6.85364 45.5615   1
   1 -40   3 41.4128 45.6364  -2
  -1  40 -27 41.4128 45.6364   1
   1 -40   2 5.25856 45.3519  -2
  -1  40 -28 5.25856 45.3519   1
   1 -40   1 33.8732 45.8361  -2
  -1  40 -29 33.8732 45.8361   1
   1 -40   0 35.9696 45.9769  -2
  -1  40 -30 35.9696 45.9769   1
   1 -40  -1 3.21159 45.1107  -2
  -1  40 -31 3.21159 45.1107   1
   1 -40  -2 80.9897 45.5059  -2
  -1  40 -32 80.9897 45.5059   1
   1 -40  -3 83.5078 45.5783  -2
  -1  40 -33 83.5078 45.5783   1
   1 -40  -4 75.6003 45.8998  -2
  -1  40 -34 75.6003 45.8998   1
   1 -39  36 21.0682 33.9146  -2
  -1  39   6 21.0682 33.9146   1
   1 -39  35 8.98301 26.8550  -2
  -1  39   5 8.98301 26.8550   1
   1 -39  34 8.48227 33.2330  -2
  -1  39   4 8.48227 33.2330   1
   1 -39  33 9.62462 32.8535  -2
  -1  39   3 9.62462 32.8535   1
   1 -39  32-8.15539 32.7348  -2
  -1  39   2-8.15539 32.7348   1
   1 -39  31-1.24297 32.1722  -2
  -1  39   1-1.24297 32.1722   1
   1 -39  30 14.9933 32.3050  -2
  -1  39   0 14.9933 32.3050   1
   1 -39  29 7.37050 31.4493  -2
  -1  39  -1 7.37050 31.4493   1
   1 -39  28 35.0948 31.6422  -2
  -1  39  -2 35.0948 31.6422   1
   1 -39  27 56.3233 31.4565  -2
  -1  39  -3 56.3233 31.4565   1
   1 -39  26 54.1731 30.5755  -2
  -1  39  -4 54.1731 30.5755   1
   1 -39  25 38.3742 30.0371  -2
  -1  39  -5 38.3742 30.0371   1
   1 -39  24 60.8914 29.8957  -2
  -1  39  -6 60.8914 29.8957   1
   1 -39  23 42.3660 29.6137  -2
  -1  39  -7 42.3660 29.6137   1
   1 -39  22 52.9471 28.3497  -2
  -1  39  -8 52.9471 28.3497   1
   1 -39  21 55.4260 28.0402  -2
  -1  39  -9 55.4260 28.0402   1
   1 -39  20 80.1769 27.8418  -2
  -1  39 -10 80.1769 27.8418   1
   1 -39  19 38.8457 27.1363  -2
  -1  39 -11 38.8457 27.1363   1
   1 -39  18 70.9851 26.8356  -2
  -1  39 -12 70.9851 26.8356   1
   1 -39  17 34.3809 27.2701  -2
  -1  39 -13 34.3809 27.2701   1
   1 -39  16 18.7820 26.5620  -2
  -1  39 -14 18.7820 26.5620   1
   1 -39  15-4.28426 26.1943  -2
  -1  39 -15-4.28426 26.1943   1
   1 -39  14-10.2170 22.5157  -2
  -1  39 -16-10.2170 22.5157   1
   1 -39  13 4.18251 22.7171  -2
  -1  39 -17 4.18251 22.7171   1
   1 -39  12-13.6094 22.2506  -2
  -1  39 -18-13.6094 22.2506   1
   1 -39  11 53.2741 22.6937  -2
  -1  39 -19 53.2741 22.6937   1
   1 -39  10 76.1153 23.1341  -2
  -1  39 -20 76.1153 23.1341   1
   1 -39   9 33.9461 23.1890  -2
  -1  39 -21 33.9461 23.1890   1
   1 -39   8 13.2762 22.5986  -2
  -1  39 -22 13.2762 22.5986   1
   1 -39   7 0.78919 46.5289  -2
  -1  39 -23 0.78919 46.5289   1
   1 -39   6 22.2394 47.2426  -2
  -1  39 -24 22.2394 47.2426   1
   1 -39   5 21.9336 47.5412  -2
  -1  39 -25 21.9336 47.5412   1
   1 -39   4 160.682 48.4606  -2
  -1  39 -26 160.682 48.4606   1
   1 -39   3 55.0123 48.0875  -2
  -1  39 -27 55.0123 48.0875   1
   1 -39   2 81.7559 48.5390  -2
  -1  39 -28 81.7559 48.5390   1
   1 -39   1 80.1092 49.1311  -2
  -1  39 -29 80.1092 49.1311   1
   1 -39   0 32.1062 49.1405  -2
  -1  39 -30 32.1062 49.1405   1
   1 -39  -1 85.4872 49.1590  -2
  -1  39 -31 85.4872 49.1590   1
   1 -39  -2 83.9850 49.5470  -2
  -1  39 -32 83.9850 49.5470   1
   1 -39  -3 71.0710 49.7247  -2
  -1  39 -33 71.0710 49.7247   1
   1 -39  -4 78.2985 49.0030  -2
  -1  39 -34 78.2985 49.0030   1
   1 -39  -5 79.9625 48.7459  -2
  -1  39 -35 79.9625 48.7459   1
   1 -39  -6 54.6350 48.8992  -2
  -1  39 -36 54.6350 48.8992   1
   1 -38  38-2.61058 32.4139  -2
  -1  38   9-2.61058 32.4139   1
   1 -38  37 20.2200 25.9400  -2
  -1  38   8 20.2200 25.9400   1
   1 -38  36 1.06259 25.7603  -2
  -1  38   7 1.06259 25.7603   1
   1 -38  35 11.0960 25.2610  -2
  -1  38   6 11.0960 25.2610   1
   1 -38  34 8.08325 25.2362  -2
  -1  38   5 8.08325 25.2362   1
   1 -38  33 4.62723 24.9678  -2
  -1  38   4 4.62723 24.9678   1
   1 -38  32 8.01383 24.5816  -2
  -1  38   3 8.01383 24.5816   1
   1 -38  31 25.1089 30.4709  -2
  -1  38   2 25.1089 30.4709   1
   1 -38  30 29.5043 30.1488  -2
  -1  38   1 29.5043 30.1488   1
   1 -38  29 29.3002 29.3945  -2
  -1  38   0 29.3002 29.3945   1
   1 -38  28 34.4579 28.9344  -2
  -1  38  -1 34.4579 28.9344   1
   1 -38  27 19.6301 28.5750  -2
  -1  38  -2 19.6301 28.5750   1
   1 -38  26 37.0398 28.0737  -2
  -1  38  -3 37.0398 28.0737   1
   1 -38  25 19.7778 27.7004  -2
  -1  38  -4 19.7778 27.7004   1
   1 -38  24 76.8827 27.4066  -2
  -1  38  -5 76.8827 27.4066   1
   1 -38  23 40.4858 26.5355  -2
  -1  38  -6 40.4858 26.5355   1
   1 -38  22 20.8096 26.3019  -2
  -1  38  -7 20.8096 26.3019   1
   1 -38  21 34.9855 25.6348  -2
  -1  38  -8 34.9855 25.6348   1
   1 -38  20 15.0917 24.9163  -2
  -1  38  -9 15.0917 24.9163   1
   1 -38  19 14.9136 24.7856  -2
  -1  38 -10 14.9136 24.7856   1
   1 -38  18 19.3107 24.2754  -2
  -1  38 -11 19.3107 24.2754   1
   1 -38  17 37.5954 24.1179  -2
  -1  38 -12 37.5954 24.1179   1
   1 -38  16 35.6968 24.1223  -2
  -1  38 -13 35.6968 24.1223   1
   1 -38  15 2.31376 20.1173  -2
  -1  38 -14 2.31376 20.1173   1
   1 -38  14 45.2678 20.6513  -2
  -1  38 -15 45.2678 20.6513   1
   1 -38  13 5.42056 20.2714  -2
  -1  38 -16 5.42056 20.2714   1
   1 -38  12-14.7026 20.2046  -2
  -1  38 -17-14.7026 20.2046   1
   1 -38  11 43.5156 20.8657  -2
  -1  38 -18 43.5156 20.8657   1
   1 -38  10 13.1482 20.5647  -2
  -1  38 -19 13.1482 20.5647   1
   1 -38   9 23.6608 20.6325  -2
  -1  38 -20 23.6608 20.6325   1
   1 -38   8 29.0226 20.4461  -2
  -1  38 -21 29.0226 20.4461   1
   1 -38   7 19.4815 20.6777  -2
  -1  38 -22 19.4815 20.6777   1
   1 -38   6 64.0877 43.4934  -2
  -1  38 -23 64.0877 43.4934   1
   1 -38   5 90.6775 44.2004  -2
  -1  38 -24 90.6775 44.2004   1
   1 -38   4 62.6314 45.0192  -2
  -1  38 -25 62.6314 45.0192   1
   1 -38   3 46.1131 44.5748  -2
  -1  38 -26 46.1131 44.5748   1
   1 -38   2 29.2118 45.0373  -2
  -1  38 -27 29.2118 45.0373   1
   1 -38   1 48.3265 44.9841  -2
  -1  38 -28 48.3265 44.9841   1
   1 -38   0 14.0476 45.5012  -2
  -1  38 -29 14.0476 45.5012   1
   1 -38  -1 14.1155 45.7956  -2
  -1  38 -30 14.1155 45.7956   1
   1 -38  -2 19.8277 45.9756  -2
  -1  38 -31 19.8277 45.9756   1
   1 -38  -3 2.00998 45.6615  -2
  -1  38 -32 2.00998 45.6615   1
   1 -38  -4 50.6474 45.9849  -2
  -1  38 -33 50.6474 45.9849   1
   1 -38  -5 113.206 46.3852  -2
  -1  38 -34 113.206 46.3852   1
   1 -38  -6 112.576 46.3514  -2
  -1  38 -35 112.576 46.3514   1
   1 -38  -7 45.3172 45.7709  -2
  -1  38 -36 45.3172 45.7709   1
   1 -38  -8 109.249 46.5315  -2
  -1  38 -37 109.249 46.5315   1
   1 -38  -9 83.7008 46.4819  -2
  -1  38 -38 83.7008 46.4819   1
   1 -37  39 7.84709 24.2860  -2
  -1  37  11 7.84709 24.2860   1
   1 -37  38 11.4465 24.1240  -2
  -1  37  10 11.4465 24.1240   1
   1 -37  37 17.1377 23.9824  -2
  -1  37   9 17.1377 23.9824   1
   1 -37  36 29.4370 23.6267  -2
  -1  37   8 29.4370 23.6267   1
   1 -37  35 29.2042 23.5372  -2
  -1  37   7 29.2042 23.5372   1
   1 -37  34-4.92321 22.9449  -2
  -1  37   6-4.92321 22.9449   1
   1 -37  33 12.5490 22.6241  -2
  -1  37   5 12.5490 22.6241   1
   1 -37  32-1.50081 22.2594  -2
  -1  37   4-1.50081 22.2594   1
   1 -37  31 31.1467 22.4303  -2
  -1  37   3 31.1467 22.4303   1
   1 -37  30 26.9065 21.7910  -2
  -1  37   2 26.9065 21.7910   1
   1 -37  29 32.2150 26.9193  -2
  -1  37   1 32.2150 26.9193   1
   1 -37  28 53.2855 25.9863  -2
  -1  37   0 53.2855 25.9863   1
   1 -37  27 60.6087 26.4505  -2
  -1  37  -1 60.6087 26.4505   1
   1 -37  26 52.5374 25.7153  -2
  -1  37  -2 52.5374 25.7153   1
   1 -37  25 57.2495 25.3295  -2
  -1  37  -3 57.2495 25.3295   1
   1 -37  24 55.5023 24.9342  -2
  -1  37  -4 55.5023 24.9342   1
   1 -37  23 70.1229 24.3317  -2
  -1  37  -5 70.1229 24.3317   1
   1 -37  22 27.6532 23.9712  -2
  -1  37  -6 27.6532 23.9712   1
   1 -37  21 95.2170 24.2367  -2
  -1  37  -7 95.2170 24.2367   1
   1 -37  20 108.168 24.2374  -2
  -1  37  -8 108.168 24.2374   1
   1 -37  19 101.770 24.2930  -2
  -1  37  -9 101.770 24.2930   1
   1 -37  18 78.3567 24.0952  -2
  -1  37 -10 78.3567 24.0952   1
   1 -37  17 58.8067 23.6420  -2
  -1  37 -11 58.8067 23.6420   1
   1 -37  16 61.6338 19.4852  -2
  -1  37 -12 61.6338 19.4852   1
   1 -37  15 11.4527 19.3227  -2
  -1  37 -13 11.4527 19.3227   1
   1 -37  14 30.6347 19.1985  -2
  -1  37 -14 30.6347 19.1985   1
   1 -37  13 49.7123 19.1874  -2
  -1  37 -15 49.7123 19.1874   1
   1 -37  12 13.6209 19.1898  -2
  -1  37 -16 13.6209 19.1898   1
   1 -37  11 54.4701 19.4977  -2
  -1  37 -17 54.4701 19.4977   1
   1 -37  10 71.8637 19.6378  -2
  -1  37 -18 71.8637 19.6378   1
   1 -37   9 58.0498 19.3949  -2
  -1  37 -19 58.0498 19.3949   1
   1 -37   8 60.4023 19.6561  -2
  -1  37 -20 60.4023 19.6561   1
   1 -37   7 37.4709 18.9456  -2
  -1  37 -21 37.4709 18.9456   1
   1 -37   6 19.1021 18.9606  -2
  -1  37 -22 19.1021 18.9606   1
   1 -37   5 64.9086 41.2737  -2
  -1  37 -23 64.9086 41.2737   1
   1 -37   4 96.5491 41.2652  -2
  -1  37 -24 96.5491 41.2652   1
   1 -37   3 68.5079 41.4499  -2
  -1  37 -25 68.5079 41.4499   1
   1 -37   2 74.7698 41.7400  -2
  -1  37 -26 74.7698 41.7400   1
   1 -37   1 55.2282 41.5296  -2
  -1  37 -27 55.2282 41.5296   1
   1 -37   0 50.8535 41.9024  -2
  -1  37 -28 50.8535 41.9024   1
   1 -37  -1 54.8069 42.0323  -2
  -1  37 -29 54.8069 42.0323   1
   1 -37  -2 54.2710 42.3106  -2
  -1  37 -30 54.2710 42.3106   1
   1 -37  -3 66.9307 42.4603  -2
  -1  37 -31 66.9307 42.4603   1
   1 -37  -4 2.77827 41.8898  -2
  -1  37 -32 2.77827 41.8898   1
   1 -37  -5 115.719 42.3603  -2
  -1  37 -33 115.719 42.3603   1
   1 -37  -6 80.2732 42.9229  -2
  -1  37 -34 80.2732 42.9229   1
   1 -37  -7 49.9637 42.5275  -2
  -1  37 -35 49.9637 42.5275   1
   1 -37  -8 116.155 42.7550  -2
  -1  37 -36 116.155 42.7550   1
   1 -37  -9 85.1550 42.6788  -2
  -1  37 -37 85.1550 42.6788   1
   1 -37 -10 76.6508 42.8464  -2
  -1  37 -38 76.6508 42.8464   1
   1 -37 -11 103.131 42.4871  -2
  -1  37 -39 103.131 42.4871   1
   1 -37 -12 65.6852 42.0491  -2
  -1  37 -40 65.6852 42.0491   1
   1 -36  41 17.2928 23.3565  -2
  -1  36  14 17.2928 23.3565   1
   1 -36  40 15.4417 23.2745  -2
  -1  36  13 15.4417 23.2745   1
   1 -36  39 20.2420 23.8248  -2
  -1  36  12 20.2420 23.8248   1
   1 -36  38 5.05908 23.7912  -2
  -1  36  11 5.05908 23.7912   1
   1 -36  37 15.0285 24.1533  -2
  -1  36  10 15.0285 24.1533   1
   1 -36  36 42.9607 23.5527  -2
  -1  36   9 42.9607 23.5527   1
   1 -36  35 0.16876 23.3177  -2
  -1  36   8 0.16876 23.3177   1
   1 -36  34 32.3037 23.1257  -2
  -1  36   7 32.3037 23.1257   1
   1 -36  33 33.8297 22.9988  -2
  -1  36   6 33.8297 22.9988   1
   1 -36  32 12.8254 22.5277  -2
  -1  36   5 12.8254 22.5277   1
   1 -36  31 18.8829 22.4805  -2
  -1  36   4 18.8829 22.4805   1
   1 -36  30 50.1612 22.1510  -2
  -1  36   3 50.1612 22.1510   1
   1 -36  29 29.7214 22.3579  -2
  -1  36   2 29.7214 22.3579   1
   1 -36  28 16.0515 21.8648  -2
  -1  36   1 16.0515 21.8648   1
   1 -36  27 13.2582 27.2535  -2
  -1  36   0 13.2582 27.2535   1
   1 -36  26 40.9806 18.5308  -2
  -1  36  -1 40.9806 18.5308   1
   1 -36  25 46.4637 18.4550  -2
  -1  36  -2 46.4637 18.4550   1
   1 -36  24 57.2150 18.4600  -2
  -1  36  -3 57.2150 18.4600   1
   1 -36  23 29.5681 18.3378  -2
  -1  36  -4 29.5681 18.3378   1
   1 -36  22 57.8065 25.9022  -2
  -1  36  -5 57.8065 25.9022   1
   1 -36  21 59.7004 25.4896  -2
  -1  36  -6 59.7004 25.4896   1
   1 -36  20 86.2831 24.8736  -2
  -1  36  -7 86.2831 24.8736   1
   1 -36  19 45.9633 24.8713  -2
  -1  36  -8 45.9633 24.8713   1
   1 -36  18 42.0578 24.4627  -2
  -1  36  -9 42.0578 24.4627   1
   1 -36  17 55.9410 24.2619  -2
  -1  36 -10 55.9410 24.2619   1
   1 -36  16 46.0496 20.8531  -2
  -1  36 -11 46.0496 20.8531   1
   1 -36  15 72.6982 20.9539  -2
  -1  36 -12 72.6982 20.9539   1
   1 -36  14 88.0451 20.9193  -2
  -1  36 -13 88.0451 20.9193   1
   1 -36  13 68.1092 20.5951  -2
  -1  36 -14 68.1092 20.5951   1
   1 -36  12 55.8355 20.3733  -2
  -1  36 -15 55.8355 20.3733   1
   1 -36  11 42.2713 20.0714  -2
  -1  36 -16 42.2713 20.0714   1
   1 -36  10 63.1533 20.0967  -2
  -1  36 -17 63.1533 20.0967   1
   1 -36   9 49.6867 19.7728  -2
  -1  36 -18 49.6867 19.7728   1
   1 -36   8 29.0114 19.6725  -2
  -1  36 -19 29.0114 19.6725   1
   1 -36   7 54.2267 19.8896  -2
  -1  36 -20 54.2267 19.8896   1
   1 -36   6 35.7767 19.6172  -2
  -1  36 -21 35.7767 19.6172   1
   1 -36   5 42.9704 19.6864  -2
  -1  36 -22 42.9704 19.6864   1
   1 -36   4 71.3320 42.5517  -2
  -1  36 -23 71.3320 42.5517   1
   1 -36   3 101.391 43.1818  -2
  -1  36 -24 101.391 43.1818   1
   1 -36   2 117.668 42.8626  -2
  -1  36 -25 117.668 42.8626   1
   1 -36   1 38.5524 42.4865  -2
  -1  36 -26 38.5524 42.4865   1
   1 -36   0 76.7318 43.2381  -2
  -1  36 -27 76.7318 43.2381   1
   1 -36  -1 31.8662 42.6173  -2
  -1  36 -28 31.8662 42.6173   1
   1 -36  -2 163.012 43.6691  -2
  -1  36 -29 163.012 43.6691   1
   1 -36  -3 111.387 42.8153  -2
  -1  36 -30 111.387 42.8153   1
   1 -36  -4 75.0470 42.9343  -2
  -1  36 -31 75.0470 42.9343   1
   1 -36  -5 71.0246 43.6739  -2
  -1  36 -32 71.0246 43.6739   1
   1 -36  -6 68.0577 43.3698  -2
  -1  36 -33 68.0577 43.3698   1
   1 -36  -7 73.2032 43.3999  -2
  -1  36 -34 73.2032 43.3999   1
   1 -36  -8 58.2852 43.0205  -2
  -1  36 -35 58.2852 43.0205   1
   1 -36  -9 76.8469 43.7097  -2
  -1  36 -36 76.8469 43.7097   1
   1 -36 -10 104.833 43.7284  -2
  -1  36 -37 104.833 43.7284   1
   1 -36 -11 88.6591 43.0954  -2
  -1  36 -38 88.6591 43.0954   1
   1 -36 -12 145.850 43.4482  -2
  -1  36 -39 145.850 43.4482   1
   1 -36 -13 92.0213 42.8021  -2
  -1  36 -40 92.0213 42.8021   1
   1 -36 -14 93.1808 42.3160  -2
  -1  36 -41 93.1808 42.3160   1
  -1  35  16-25.1956 19.5201   1
  -1  35  15 4.07767 19.9647   1
  -1  35  14 13.7697 19.9897   1
  -1  35  13 17.8141 20.1314   1
  -1  35  12 42.7699 20.2625   1
  -1  35  11 15.3388 19.9693   1
  -1  35  10 18.7634 20.0645   1
   1 -35  36 6.86084 26.4490  -2
  -1  35   9 6.86084 26.4490   1
   1 -35  35 41.4726 26.8555  -2
  -1  35   8 41.4726 26.8555   1
   1 -35  34 26.7291 26.2191  -2
  -1  35   7 26.7291 26.2191   1
   1 -35  33 20.3889 25.7755  -2
  -1  35   6 20.3889 25.7755   1
   1 -35  32 14.3438 25.5314  -2
  -1  35   5 14.3438 25.5314   1
   1 -35  31 77.1336 25.3798  -2
  -1  35   4 77.1336 25.3798   1
   1 -35  30 52.4191 25.2104  -2
  -1  35   3 52.4191 25.2104   1
   1 -35  29 36.3968 24.5911  -2
  -1  35   2 36.3968 24.5911   1
   1 -35  28 39.0549 18.4604  -2
  -1  35   1 39.0549 18.4604   1
   1 -35  27 31.5257 18.2572  -2
  -1  35   0 31.5257 18.2572   1
   1 -35  26 48.7537 18.1275  -2
  -1  35  -1 48.7537 18.1275   1
   1 -35  25 45.2132 19.6752  -2
  -1  35  -2 45.2132 19.6752   1
   1 -35  24 69.3531 19.4907  -2
  -1  35  -3 69.3531 19.4907   1
   1 -35  23 52.2129 19.1673  -2
  -1  35  -4 52.2129 19.1673   1
   1 -35  22 51.7767 18.9798  -2
  -1  35  -5 51.7767 18.9798   1
   1 -35  21 45.8198 18.7090  -2
  -1  35  -6 45.8198 18.7090   1
   1 -35  20 56.9353 25.8799  -2
  -1  35  -7 56.9353 25.8799   1
   1 -35  19 37.7413 25.5990  -2
  -1  35  -8 37.7413 25.5990   1
   1 -35  18 49.2753 25.5354  -2
  -1  35  -9 49.2753 25.5354   1
   1 -35  17 48.8433 21.2255  -2
  -1  35 -10 48.8433 21.2255   1
   1 -35  16 28.3103 21.1973  -2
  -1  35 -11 28.3103 21.1973   1
   1 -35  15 37.6291 20.7189  -2
  -1  35 -12 37.6291 20.7189   1
   1 -35  14 30.6591 20.6901  -2
  -1  35 -13 30.6591 20.6901   1
   1 -35  13 27.7844 20.5092  -2
  -1  35 -14 27.7844 20.5092   1
   1 -35  12 38.1033 20.5298  -2
  -1  35 -15 38.1033 20.5298   1
   1 -35  11-9.34210 20.1046  -2
  -1  35 -16-9.34210 20.1046   1
   1 -35  10 45.5258 20.5664  -2
  -1  35 -17 45.5258 20.5664   1
   1 -35   9 59.5067 20.6847  -2
  -1  35 -18 59.5067 20.6847   1
   1 -35   8 30.9031 20.7986  -2
  -1  35 -19 30.9031 20.7986   1
   1 -35   7 61.8464 20.6003  -2
  -1  35 -20 61.8464 20.6003   1
   1 -35   6 58.1300 20.8238  -2
  -1  35 -21 58.1300 20.8238   1
   1 -35   5 61.7183 20.6639  -2
  -1  35 -22 61.7183 20.6639   1
   1 -35   4 111.976 44.4754  -2
  -1  35 -23 111.976 44.4754   1
   1 -35   3 133.486 45.4480  -2
  -1  35 -24 133.486 45.4480   1
   1 -35   2 89.2514 45.3993  -2
  -1  35 -25 89.2514 45.3993   1
   1 -35   1-9.43422 45.9419  -2
  -1  35 -26-9.43422 45.9419   1
   1 -35   0 60.3613 46.1304  -2
  -1  35 -27 60.3613 46.1304   1
   1 -35  -1 91.5692 46.4904  -2
  -1  35 -28 91.5692 46.4904   1
   1 -35  -2 26.3124 23.3765  -2
  -1  35 -29 26.3124 23.3765   1
   1 -35  -3 28.7703 23.6015  -2
  -1  35 -30 28.7703 23.6015   1
   1 -35  -4 30.8165 23.2163  -2
  -1  35 -31 30.8165 23.2163   1
   1 -35  -5 70.2891 24.1660  -2
  -1  35 -32 70.2891 24.1660   1
   1 -35  -6 61.0461 24.4768  -2
  -1  35 -33 61.0461 24.4768   1
   1 -35  -7 134.359 48.0600  -2
  -1  35 -34 134.359 48.0600   1
   1 -35  -8 63.6108 48.2052  -2
  -1  35 -35 63.6108 48.2052   1
   1 -35  -9 85.5386 47.6401  -2
  -1  35 -36 85.5386 47.6401   1
   1 -35 -10 161.787 48.1442  -2
  -1  35 -37 161.787 48.1442   1
   1 -35 -11 105.584 47.7474  -2
  -1  35 -38 105.584 47.7474   1
   1 -35 -12 182.572 47.5227  -2
  -1  35 -39 182.572 47.5227   1
   1 -35 -13 138.603 47.5719  -2
  -1  35 -40 138.603 47.5719   1
   1 -35 -14 138.170 47.1306  -2
  -1  35 -41 138.170 47.1306   1
   1 -35 -15 82.3383 46.6504  -2
  -1  35 -42 82.3383 46.6504   1
   1 -35 -16 122.059 46.5221  -2
  -1  35 -43 122.059 46.5221   1
   1 -34  44 91.8966 46.6630  -2
  -1  34  18 91.8966 46.6630   1
   1 -34  43 24.3034 25.0375  -2
  -1  34  17 24.3034 25.0375   1
   1 -34  42 6.22511 25.5775  -2
  -1  34  16 6.22511 25.5775   1
   1 -34  41-7.50360 25.4105  -2
  -1  34  15-7.50360 25.4105   1
   1 -34  40 30.4529 25.9083  -2
  -1  34  14 30.4529 25.9083   1
   1 -34  39 61.8971 26.4052  -2
  -1  34  13 61.8971 26.4052   1
   1 -34  38 27.8787 25.5954  -2
  -1  34  12 27.8787 25.5954   1
   1 -34  37 70.5301 25.5149  -2
  -1  34  11 70.5301 25.5149   1
   1 -34  36 10.7815 25.1433  -2
  -1  34  10 10.7815 25.1433   1
   1 -34  35 47.3090 24.8607  -2
  -1  34   9 47.3090 24.8607   1
   1 -34  34 33.8103 24.3359  -2
  -1  34   8 33.8103 24.3359   1
   1 -34  33 13.0104 23.9350  -2
  -1  34   7 13.0104 23.9350   1
   1 -34  32 74.8048 24.0690  -2
  -1  34   6 74.8048 24.0690   1
   1 -34  31 42.3618 23.6036  -2
  -1  34   5 42.3618 23.6036   1
   1 -34  30 65.7784 17.8969  -2
  -1  34   4 65.7784 17.8969   1
   1 -34  29 74.1714 17.9501  -2
  -1  34   3 74.1714 17.9501   1
   1 -34  28 51.0337 17.3629  -2
  -1  34   2 51.0337 17.3629   1
   1 -34  27 28.6271 17.0467  -2
  -1  34   1 28.6271 17.0467   1
   1 -34  26 19.6366 16.6010  -2
  -1  34   0 19.6366 16.6010   1
   1 -34  25 25.0074 16.4527  -2
  -1  34  -1 25.0074 16.4527   1
   1 -34  24 91.3303 16.4273  -2
  -1  34  -2 91.3303 16.4273   1
   1 -34  23 93.2487 18.2787  -2
  -1  34  -3 93.2487 18.2787   1
   1 -34  22 81.4788 17.8652  -2
  -1  34  -4 81.4788 17.8652   1
   1 -34  21 84.4953 17.4722  -2
  -1  34  -5 84.4953 17.4722   1
   1 -34  20 126.027 17.5807  -2
  -1  34  -6 126.027 17.5807   1
   1 -34  19 57.3326 16.9964  -2
  -1  34  -7 57.3326 16.9964   1
   1 -34  18 75.5511 23.0348  -2
  -1  34  -8 75.5511 23.0348   1
   1 -34  17 28.8064 19.2346  -2
  -1  34  -9 28.8064 19.2346   1
   1 -34  16 42.9189 19.2491  -2
  -1  34 -10 42.9189 19.2491   1
   1 -34  15 119.909 19.4587  -2
  -1  34 -11 119.909 19.4587   1
   1 -34  14 113.367 18.7664  -2
  -1  34 -12 113.367 18.7664   1
   1 -34  13 92.9292 18.7564  -2
  -1  34 -13 92.9292 18.7564   1
   1 -34  12 70.0779 18.6618  -2
  -1  34 -14 70.0779 18.6618   1
   1 -34  11 127.656 18.9904  -2
  -1  34 -15 127.656 18.9904   1
   1 -34  10 76.2391 18.6327  -2
  -1  34 -16 76.2391 18.6327   1
   1 -34   9 43.5381 18.4089  -2
  -1  34 -17 43.5381 18.4089   1
   1 -34   8 48.9208 18.4092  -2
  -1  34 -18 48.9208 18.4092   1
   1 -34   7 60.9361 18.5399  -2
  -1  34 -19 60.9361 18.5399   1
   1 -34   6 117.384 18.6963  -2
  -1  34 -20 117.384 18.6963   1
   1 -34   5 115.255 18.7796  -2
  -1  34 -21 115.255 18.7796   1
   1 -34   4 84.5286 18.8628  -2
  -1  34 -22 84.5286 18.8628   1
   1 -34   3 137.349 40.7534  -2
  -1  34 -23 137.349 40.7534   1
   1 -34   2 92.7731 40.4089  -2
  -1  34 -24 92.7731 40.4089   1
   1 -34   1 135.382 41.1327  -2
  -1  34 -25 135.382 41.1327   1
   1 -34   0 34.4172 20.6904  -2
  -1  34 -26 34.4172 20.6904   1
   1 -34  -1 44.9795 21.2490  -2
  -1  34 -27 44.9795 21.2490   1
   1 -34  -2 46.7381 21.5130  -2
  -1  34 -28 46.7381 21.5130   1
   1 -34  -3 67.8406 21.9637  -2
  -1  34 -29 67.8406 21.9637   1
   1 -34  -4 59.3062 21.9199  -2
  -1  34 -30 59.3062 21.9199   1
   1 -34  -5 30.1029 22.2191  -2
  -1  34 -31 30.1029 22.2191   1
   1 -34  -6 42.6486 22.3839  -2
  -1  34 -32 42.6486 22.3839   1
   1 -34  -7 30.5283 22.7089  -2
  -1  34 -33 30.5283 22.7089   1
   1 -34  -8 12.8068 22.7884  -2
  -1  34 -34 12.8068 22.7884   1
   1 -34  -9 77.3799 23.4853  -2
  -1  34 -35 77.3799 23.4853   1
   1 -34 -10 121.239 45.2707  -2
  -1  34 -36 121.239 45.2707   1
   1 -34 -11 120.298 45.7080  -2
  -1  34 -37 120.298 45.7080   1
   1 -34 -12 109.178 45.0714  -2
  -1  34 -38 109.178 45.0714   1
   1 -34 -13 169.519 45.6899  -2
  -1  34 -39 169.519 45.6899   1
   1 -34 -14 86.1717 45.3893  -2
  -1  34 -40 86.1717 45.3893   1
   1 -34 -15 165.959 45.5019  -2
  -1  34 -41 165.959 45.5019   1
   1 -34 -16 94.5940 44.5307  -2
  -1  34 -42 94.5940 44.5307   1
   1 -34 -17 138.232 44.4167  -2
  -1  34 -43 138.232 44.4167   1
   1 -34 -18 72.8371 43.5592  -2
  -1  34 -44 72.8371 43.5592   1
   1 -33  45 85.6642 45.8463  -2
  -1  33  20 85.6642 45.8463   1
   1 -33  44 108.682 46.2005  -2
  -1  33  19 108.682 46.2005   1
   1 -33  43 14.1003 23.9195  -2
  -1  33  18 14.1003 23.9195   1
   1 -33  42 39.2029 24.0743  -2
  -1  33  17 39.2029 24.0743   1
   1 -33  41 25.9260 24.1663  -2
  -1  33  16 25.9260 24.1663   1
   1 -33  40 28.9336 24.2494  -2
  -1  33  15 28.9336 24.2494   1
   1 -33  39 12.0239 23.9332  -2
  -1  33  14 12.0239 23.9332   1
   1 -33  38 16.7052 23.9020  -2
  -1  33  13 16.7052 23.9020   1
   1 -33  37 26.9408 23.3028  -2
  -1  33  12 26.9408 23.3028   1
   1 -33  36 21.0800 22.9842  -2
  -1  33  11 21.0800 22.9842   1
   1 -33  35 91.9614 23.0925  -2
  -1  33  10 91.9614 23.0925   1
   1 -33  34 35.2041 22.3725  -2
  -1  33   9 35.2041 22.3725   1
   1 -33  33 69.9354 22.1828  -2
  -1  33   8 69.9354 22.1828   1
   1 -33  32 35.6035 16.8476  -2
  -1  33   7 35.6035 16.8476   1
   1 -33  31 39.5089 16.5466  -2
  -1  33   6 39.5089 16.5466   1
   1 -33  30 31.8670 16.3307  -2
  -1  33   5 31.8670 16.3307   1
   1 -33  29 37.8243 16.1541  -2
  -1  33   4 37.8243 16.1541   1
   1 -33  28 30.1904 15.8592  -2
  -1  33   3 30.1904 15.8592   1
   1 -33  27 15.7595 15.6774  -2
  -1  33   2 15.7595 15.6774   1
   1 -33  26 62.8671 15.4604  -2
  -1  33   1 62.8671 15.4604   1
   1 -33  25 67.0168 15.3102  -2
  -1  33   0 67.0168 15.3102   1
   1 -33  24 88.3957 15.1259  -2
  -1  33  -1 88.3957 15.1259   1
   1 -33  23 53.2936 14.6489  -2
  -1  33  -2 53.2936 14.6489   1
   1 -33  22 44.5840 14.5417  -2
  -1  33  -3 44.5840 14.5417   1
   1 -33  21 44.2538 16.1925  -2
  -1  33  -4 44.2538 16.1925   1
   1 -33  20 42.3485 15.9647  -2
  -1  33  -5 42.3485 15.9647   1
   1 -33  19 57.5157 15.6521  -2
  -1  33  -6 57.5157 15.6521   1
   1 -33  18 80.1880 15.4949  -2
  -1  33  -7 80.1880 15.4949   1
   1 -33  17 102.891 17.8527  -2
  -1  33  -8 102.891 17.8527   1
   1 -33  16 119.323 17.6269  -2
  -1  33  -9 119.323 17.6269   1
   1 -33  15 82.1017 17.4041  -2
  -1  33 -10 82.1017 17.4041   1
   1 -33  14 68.7924 16.9629  -2
  -1  33 -11 68.7924 16.9629   1
   1 -33  13 64.6343 17.0488  -2
  -1  33 -12 64.6343 17.0488   1
   1 -33  12 68.9064 16.8430  -2
  -1  33 -13 68.9064 16.8430   1
   1 -33  11 58.3591 14.5120  -2
  -1  33 -14 58.3591 14.5120   1
   1 -33  10 46.9426 14.5774  -2
  -1  33 -15 46.9426 14.5774   1
   1 -33   9 78.9258 14.5582  -2
  -1  33 -16 78.9258 14.5582   1
   1 -33   8 89.0729 14.6851  -2
  -1  33 -17 89.0729 14.6851   1
  -1  33  -7 72.5569 14.5357  -2
   1 -33  18 72.5569 14.5357   1
   1 -33   6 34.0937 14.2978  -2
  -1  33 -19 34.0937 14.2978   1
   1 -33   5 36.7192 14.1087  -2
  -1  33 -20 36.7192 14.1087   1
   1 -33   4 36.3785 14.1402  -2
  -1  33 -21 36.3785 14.1402   1
  -1  33  -3 28.8320 14.0879  -2
   1 -33  22 28.8320 14.0879   1
  -1  33  -2 40.5868 14.8657  -2
   1 -33  23 40.5868 14.8657   1
   1 -33   1 59.4132 18.1773  -2
  -1  33 -24 59.4132 18.1773   1
   1 -33   0 72.8149 18.5110  -2
  -1  33 -25 72.8149 18.5110   1
   1 -33  -1 38.8734 18.8156  -2
  -1  33 -26 38.8734 18.8156   1
   1 -33  -2 22.7787 18.9965  -2
  -1  33 -27 22.7787 18.9965   1
   1 -33  -3-2.08920 19.0531  -2
  -1  33 -28-2.08920 19.0531   1
   1 -33  -4 37.9577 19.5024  -2
  -1  33 -29 37.9577 19.5024   1
   1 -33  -5 0.44745 19.7643  -2
  -1  33 -30 0.44745 19.7643   1
   1 -33  -6 22.0023 19.8444  -2
  -1  33 -31 22.0023 19.8444   1
   1 -33  -7 9.25679 20.2918  -2
  -1  33 -32 9.25679 20.2918   1
   1 -33  -8 42.7590 20.5541  -2
  -1  33 -33 42.7590 20.5541   1
   1 -33  -9 33.8563 20.9293  -2
  -1  33 -34 33.8563 20.9293   1
   1 -33 -10 80.5836 21.4654  -2
  -1  33 -35 80.5836 21.4654   1
   1 -33 -11 7.63180 21.4059  -2
  -1  33 -36 7.63180 21.4059   1
   1 -33 -12 26.9476 21.5099  -2
  -1  33 -37 26.9476 21.5099   1
   1 -33 -13 104.620 42.3827  -2
  -1  33 -38 104.620 42.3827   1
   1 -33 -14 147.290 42.4449  -2
  -1  33 -39 147.290 42.4449   1
   1 -33 -15 93.5961 42.4408  -2
  -1  33 -40 93.5961 42.4408   1
   1 -33 -16 68.2947 42.0845  -2
  -1  33 -41 68.2947 42.0845   1
   1 -33 -17 95.6132 42.0607  -2
  -1  33 -42 95.6132 42.0607   1
   1 -33 -18 100.683 41.7433  -2
  -1  33 -43 100.683 41.7433   1
   1 -33 -19 107.721 41.1782  -2
  -1  33 -44 107.721 41.1782   1
   1 -33 -20 94.0701 40.1168  -2
  -1  33 -45 94.0701 40.1168   1
   1 -32  46 96.7202 41.3252  -2
  -1  32  22 96.7202 41.3252   1
   1 -32  45 155.115 41.7552  -2
  -1  32  21 155.115 41.7552   1
   1 -32  44 82.8103 41.2407  -2
  -1  32  20 82.8103 41.2407   1
   1 -32  43 73.4380 40.6094  -2
  -1  32  19 73.4380 40.6094   1
   1 -32  42 18.3748 22.3989  -2
  -1  32  18 18.3748 22.3989   1
   1 -32  41 17.1253 22.0333  -2
  -1  32  17 17.1253 22.0333   1
   1 -32  40 15.9103 22.1876  -2
  -1  32  16 15.9103 22.1876   1
   1 -32  39 35.7783 22.1528  -2
  -1  32  15 35.7783 22.1528   1
   1 -32  38 34.7360 22.1809  -2
  -1  32  14 34.7360 22.1809   1
   1 -32  37 52.0762 21.3681  -2
  -1  32  13 52.0762 21.3681   1
   1 -32  36 27.2705 21.2494  -2
  -1  32  12 27.2705 21.2494   1
   1 -32  35 56.9201 21.1064  -2
  -1  32  11 56.9201 21.1064   1
   1 -32  34 33.8567 16.7817  -2
  -1  32  10 33.8567 16.7817   1
   1 -32  33 49.0609 16.7572  -2
  -1  32   9 49.0609 16.7572   1
   1 -32  32 20.5369 16.5553  -2
  -1  32   8 20.5369 16.5553   1
   1 -32  31 42.8265 16.3113  -2
  -1  32   7 42.8265 16.3113   1
   1 -32  30 34.0362 15.9789  -2
  -1  32   6 34.0362 15.9789   1
   1 -32  29 49.6120 15.8807  -2
  -1  32   5 49.6120 15.8807   1
   1 -32  28 64.3629 15.6557  -2
  -1  32   4 64.3629 15.6557   1
   1 -32  27 37.4592 15.6534  -2
  -1  32   3 37.4592 15.6534   1
   1 -32  26 44.8149 15.3846  -2
  -1  32   2 44.8149 15.3846   1
   1 -32  25 46.1506 15.1376  -2
  -1  32   1 46.1506 15.1376   1
   1 -32  24 67.3433 15.1334  -2
  -1  32   0 67.3433 15.1334   1
   1 -32  23 53.9636 15.0500  -2
  -1  32  -1 53.9636 15.0500   1
   1 -32  22 51.7210 14.6818  -2
  -1  32  -2 51.7210 14.6818   1
   1 -32  21 48.4524 14.4708  -2
  -1  32  -3 48.4524 14.4708   1
   1 -32  20 31.8009 14.4137  -2
  -1  32  -4 31.8009 14.4137   1
   1 -32  19 42.4669 16.2088  -2
  -1  32  -5 42.4669 16.2088   1
   1 -32  18 45.7599 14.7291  -2
  -1  32  -6 45.7599 14.7291   1
   1 -32  17 37.0988 14.4754  -2
  -1  32  -7 37.0988 14.4754   1
   1 -32  16 24.2344 14.2730  -2
  -1  32  -8 24.2344 14.2730   1
   1 -32  15 28.7020 18.1705  -2
  -1  32  -9 28.7020 18.1705   1
   1 -32  14 49.1273 17.8341  -2
  -1  32 -10 49.1273 17.8341   1
   1 -32  13 61.7478 18.0354  -2
  -1  32 -11 61.7478 18.0354   1
   1 -32  12 29.2556 17.7611  -2
  -1  32 -12 29.2556 17.7611   1
   1 -32  11 50.0397 17.6123  -2
  -1  32 -13 50.0397 17.6123   1
   1 -32  10 54.2408 17.7306  -2
  -1  32 -14 54.2408 17.7306   1
   1 -32   9 34.0343 14.7356  -2
  -1  32 -15 34.0343 14.7356   1
   1 -32   8 35.1151 14.7076  -2
  -1  32 -16 35.1151 14.7076   1
   1 -32   7 37.6166 14.6061  -2
  -1  32 -17 37.6166 14.6061   1
   1 -32   6 51.4117 14.5789  -2
  -1  32 -18 51.4117 14.5789   1
   1 -32   5 63.0248 14.6206  -2
  -1  32 -19 63.0248 14.6206   1
   1 -32   4 38.3699 11.5471  -2
  -1  32 -20 38.3699 11.5471   1
   1 -32   3 31.3194 11.5527  -2
  -1  32 -21 31.3194 11.5527   1
   1 -32   2 43.5683 11.7354  -2
  -1  32 -22 43.5683 11.7354   1
   1 -32   1 46.9226 15.3282  -2
  -1  32 -23 46.9226 15.3282   1
   1 -32   0 55.9812 15.6636  -2
  -1  32 -24 55.9812 15.6636   1
  -1  32   1 39.2499 15.8727  -2
   1 -32  25 39.2499 15.8727   1
   1 -32  -2 36.7440 19.1204  -2
  -1  32 -26 36.7440 19.1204   1
   1 -32  -3 13.0198 19.5708  -2
  -1  32 -27 13.0198 19.5708   1
   1 -32  -4 40.9337 19.6677  -2
  -1  32 -28 40.9337 19.6677   1
   1 -32  -5-13.1718 20.0179  -2
  -1  32 -29-13.1718 20.0179   1
   1 -32  -6 29.4666 20.2510  -2
  -1  32 -30 29.4666 20.2510   1
   1 -32  -7 28.9217 20.7854  -2
  -1  32 -31 28.9217 20.7854   1
   1 -32  -8 23.7682 20.6756  -2
  -1  32 -32 23.7682 20.6756   1
   1 -32  -9 34.2174 21.1452  -2
  -1  32 -33 34.2174 21.1452   1
   1 -32 -10 49.1429 21.7640  -2
  -1  32 -34 49.1429 21.7640   1
   1 -32 -11 10.6738 21.9075  -2
  -1  32 -35 10.6738 21.9075   1
   1 -32 -12 45.1161 22.4301  -2
  -1  32 -36 45.1161 22.4301   1
   1 -32 -13 66.8037 22.2480  -2
  -1  32 -37 66.8037 22.2480   1
   1 -32 -14 24.1806 22.5316  -2
  -1  32 -38 24.1806 22.5316   1
   1 -32 -15 112.692 41.7196  -2
  -1  32 -39 112.692 41.7196   1
   1 -32 -16 120.517 42.3832  -2
  -1  32 -40 120.517 42.3832   1
   1 -32 -17 76.0096 41.4411  -2
  -1  32 -41 76.0096 41.4411   1
   1 -32 -18 81.0234 41.5979  -2
  -1  32 -42 81.0234 41.5979   1
   1 -32 -19 110.618 41.1195  -2
  -1  32 -43 110.618 41.1195   1
   1 -32 -20 85.7120 40.4315  -2
  -1  32 -44 85.7120 40.4315   1
   1 -32 -21 101.170 40.5470  -2
  -1  32 -45 101.170 40.5470   1
   1 -32 -22 81.9359 40.0479  -2
  -1  32 -46 81.9359 40.0479   1
   1 -31  46 103.626 45.8510  -2
  -1  31  23 103.626 45.8510   1
   1 -31  45 132.382 46.0577  -2
  -1  31  22 132.382 46.0577   1
   1 -31  44 167.036 46.1085  -2
  -1  31  21 167.036 46.1085   1
   1 -31  43 104.342 46.4197  -2
  -1  31  20 104.342 46.4197   1
   1 -31  42 42.0609 24.6898  -2
  -1  31  19 42.0609 24.6898   1
   1 -31  41 32.2955 24.7075  -2
  -1  31  18 32.2955 24.7075   1
   1 -31  40 39.9373 24.9990  -2
  -1  31  17 39.9373 24.9990   1
   1 -31  39 67.1288 25.1004  -2
  -1  31  16 67.1288 25.1004   1
   1 -31  38 68.6478 24.1881  -2
  -1  31  15 68.6478 24.1881   1
   1 -31  37 67.9351 24.0662  -2
  -1  31  14 67.9351 24.0662   1
   1 -31  36 41.3918 19.0634  -2
  -1  31  13 41.3918 19.0634   1
   1 -31  35 44.8950 18.9000  -2
  -1  31  12 44.8950 18.9000   1
   1 -31  34 70.7170 18.5804  -2
  -1  31  11 70.7170 18.5804   1
   1 -31  33 89.7580 18.4413  -2
  -1  31  10 89.7580 18.4413   1
   1 -31  32 80.5984 18.0929  -2
  -1  31   9 80.5984 18.0929   1
   1 -31  31 96.5351 17.8996  -2
  -1  31   8 96.5351 17.8996   1
   1 -31  30 72.6943 17.5863  -2
  -1  31   7 72.6943 17.5863   1
   1 -31  29 61.3604 17.3368  -2
  -1  31   6 61.3604 17.3368   1
   1 -31  28 80.3520 16.9513  -2
  -1  31   5 80.3520 16.9513   1
   1 -31  27 88.7433 16.7928  -2
  -1  31   4 88.7433 16.7928   1
   1 -31  26 105.186 16.7909  -2
  -1  31   3 105.186 16.7909   1
   1 -31  25 160.055 16.8176  -2
  -1  31   2 160.055 16.8176   1
   1 -31  24 151.711 16.7218  -2
  -1  31   1 151.711 16.7218   1
   1 -31  23 78.1186 16.3616  -2
  -1  31   0 78.1186 16.3616   1
   1 -31  22 106.605 16.1956  -2
  -1  31  -1 106.605 16.1956   1
   1 -31  21 89.7377 15.7505  -2
  -1  31  -2 89.7377 15.7505   1
   1 -31  20 69.0237 15.7818  -2
  -1  31  -3 69.0237 15.7818   1
   1 -31  19 32.7484 15.3121  -2
  -1  31  -4 32.7484 15.3121   1
   1 -31  18 48.0677 15.6111  -2
  -1  31  -5 48.0677 15.6111   1
   1 -31  17 44.8882 15.5161  -2
  -1  31  -6 44.8882 15.5161   1
   1 -31  16 114.126 15.8374  -2
  -1  31  -7 114.126 15.8374   1
   1 -31  15 77.6635 15.6771  -2
  -1  31  -8 77.6635 15.6771   1
  -1  31  -9 56.6076 12.2978   1
  -1  31 -10 3.38166 15.9824   1
  -1  31 -11 21.4930 15.2976   1
  -1  31 -12 53.7012 15.6525   1
  -1  31 -13 37.1937 15.3267   1
  -1  31 -14 61.1181 15.2846   1
   1 -31  15 66.1477 12.2031   1
   1 -31  16 95.1106 12.3301   1
  -1  31 -17 80.0099 12.1764   1
  -1  31 -18 70.2534 9.70624   1
  -1  31 -19 35.8633 9.53001   1
  -1  31 -20 36.8463 9.55149   1
  -1  31 -21 41.5973 9.63095   1
   1 -31  22 48.5529 9.76200   1
   1 -31  23 51.9202 12.3832   1
  -1  31 -24 76.1987 12.4972   1
  -1  31 -25 101.015 12.8779   1
  -1  31 -26 54.4730 12.8290   1
  -1  31 -27 20.8922 12.7489   1
  -1  31 -28 20.6336 16.6224   1
  -1  31 -29 23.1079 17.1265   1
  -1  31 -30 51.5456 17.4102   1
  -1  31 -31 25.7205 17.4904   1
  -1  31 -32 11.5840 17.5141   1
  -1  31 -33 44.6695 18.1944   1
  -1  31 -34 44.1312 18.1996   1
  -1  31 -35 24.1020 18.2756   1
  -1  31 -36 26.8876 18.7369   1
  -1  31 -37 21.1425 18.8254   1
  -1  31 -38 60.7058 19.0024   1
  -1  31 -39 27.7131 18.9432   1
  -1  31 -40 66.3416 34.7349   1
  -1  31 -41 101.285 34.8464   1
  -1  31 -42 86.3259 34.8917   1
  -1  31 -43 67.0419 33.9355   1
  -1  31 -44 113.045 34.1429   1
  -1  31 -45 77.7250 33.2896   1
  -1  31 -46 61.4819 32.8469   1
  -1  31 -47 50.7256 32.1033   1
   1 -30  47 243.533 48.3019  -2
  -1  30  24 243.533 48.3019   1
   1 -30  46 129.080 48.4678  -2
  -1  30  23 129.080 48.4678   1
   1 -30  45 123.428 48.4298  -2
  -1  30  22 123.428 48.4298   1
   1 -30  44 154.810 49.0710  -2
  -1  30  21 154.810 49.0710   1
   1 -30  43 143.770 48.5258  -2
  -1  30  20 143.770 48.5258   1
   1 -30  42 42.3986 25.1502  -2
  -1  30  19 42.3986 25.1502   1
   1 -30  41 24.2213 25.1301  -2
  -1  30  18 24.2213 25.1301   1
   1 -30  40 40.9744 25.2617  -2
  -1  30  17 40.9744 25.2617   1
   1 -30  39 72.3032 25.0591  -2
  -1  30  16 72.3032 25.0591   1
   1 -30  38 56.0391 24.2472  -2
  -1  30  15 56.0391 24.2472   1
   1 -30  37 65.0777 19.3190  -2
  -1  30  14 65.0777 19.3190   1
   1 -30  36 71.5633 19.1304  -2
  -1  30  13 71.5633 19.1304   1
   1 -30  35 78.7302 18.8007  -2
  -1  30  12 78.7302 18.8007   1
   1 -30  34 48.9402 18.6635  -2
  -1  30  11 48.9402 18.6635   1
   1 -30  33 51.9153 18.2210  -2
  -1  30  10 51.9153 18.2210   1
   1 -30  32 49.7305 17.6749  -2
  -1  30   9 49.7305 17.6749   1
   1 -30  31 83.0601 17.5571  -2
  -1  30   8 83.0601 17.5571   1
   1 -30  30 71.6052 17.2340  -2
  -1  30   7 71.6052 17.2340   1
   1 -30  29 41.4887 13.4952  -2
  -1  30   6 41.4887 13.4952   1
   1 -30  28 70.6444 16.6812  -2
  -1  30   5 70.6444 16.6812   1
   1 -30  27 82.4966 16.4473  -2
  -1  30   4 82.4966 16.4473   1
   1 -30  26 100.415 16.2651  -2
  -1  30   3 100.415 16.2651   1
   1 -30  25 103.001 16.0403  -2
  -1  30   2 103.001 16.0403   1
   1 -30  24 56.5936 15.7827  -2
  -1  30   1 56.5936 15.7827   1
   1 -30  23 103.180 15.8021  -2
  -1  30   0 103.180 15.8021   1
   1 -30  22 143.947 15.8082  -2
  -1  30  -1 143.947 15.8082   1
   1 -30  21 49.6785 15.3543  -2
  -1  30  -2 49.6785 15.3543   1
   1 -30  20 20.3692 14.9384  -2
  -1  30  -3 20.3692 14.9384   1
   1 -30  19 49.3711 14.9185  -2
  -1  30  -4 49.3711 14.9185   1
   1 -30  18 61.9840 15.0595  -2
  -1  30  -5 61.9840 15.0595   1
   1 -30  17 15.4067 14.7401  -2
  -1  30  -6 15.4067 14.7401   1
   1 -30  16-27.6948 14.3369  -2
  -1  30  -7-27.6948 14.3369   1
   1 -30  15-7.86456 14.1921  -2
  -1  30  -8-7.86456 14.1921   1
   1 -30  14 60.8802 14.5080  -2
  -1  30  -9 60.8802 14.5080   1
   1 -30  13 83.0304 14.4528  -2
  -1  30 -10 83.0304 14.4528   1
   1 -30  12 16.9991 17.7309  -2
  -1  30 -11 16.9991 17.7309   1
   1 -30  11 8.34806 16.9439  -2
  -1  30 -12 8.34806 16.9439   1
   1 -30  10 52.2981 17.4592  -2
  -1  30 -13 52.2981 17.4592   1
   1 -30   9 92.7923 17.5631  -2
  -1  30 -14 92.7923 17.5631   1
   1 -30   8 25.0001 16.9020  -2
  -1  30 -15 25.0001 16.9020   1
   1 -30   7 35.9361 14.1585  -2
  -1  30 -16 35.9361 14.1585   1
   1 -30   6 48.0341 11.5992  -2
  -1  30 -17 48.0341 11.5992   1
   1 -30   5 95.9001 11.9043  -2
  -1  30 -18 95.9001 11.9043   1
   1 -30   4 127.792 12.0147  -2
  -1  30 -19 127.792 12.0147   1
   1 -30   3 68.9151 11.8670  -2
  -1  30 -20 68.9151 11.8670   1
   1 -30   2 72.0624 11.8661  -2
  -1  30 -21 72.0624 11.8661   1
  -1  30  -1 116.650 12.1893  -2
   1 -30  22 116.650 12.1893   1
  -1  30   0 102.549 16.1999  -2
   1 -30  23 102.549 16.1999   1
   1 -30  -1 28.8491 16.1508  -2
  -1  30 -24 28.8491 16.1508   1
   1 -30  -2 67.5728 16.5331  -2
  -1  30 -25 67.5728 16.5331   1
   1 -30  -3 40.4054 16.7676  -2
  -1  30 -26 40.4054 16.7676   1
   1 -30  -4 68.3198 17.1327  -2
  -1  30 -27 68.3198 17.1327   1
  -1  30   5 73.6866 17.2801  -2
   1 -30  28 73.6866 17.2801   1
   1 -30  -6 15.7645 25.7430  -2
  -1  30 -29 15.7645 25.7430   1
   1 -30  -7 13.9320 26.1984  -2
  -1  30 -30 13.9320 26.1984   1
   1 -30  -8 4.70473 26.3706  -2
  -1  30 -31 4.70473 26.3706   1
   1 -30  -9 11.5038 26.9539  -2
  -1  30 -32 11.5038 26.9539   1
   1 -30 -10 17.9103 27.4019  -2
  -1  30 -33 17.9103 27.4019   1
   1 -30 -11 32.7086 27.3663  -2
  -1  30 -34 32.7086 27.3663   1
   1 -30 -12-4.06382 27.8749  -2
  -1  30 -35-4.06382 27.8749   1
   1 -30 -13 75.0219 29.4708  -2
  -1  30 -36 75.0219 29.4708   1
   1 -30 -14 19.3657 29.1313  -2
  -1  30 -37 19.3657 29.1313   1
   1 -30 -15 24.6920 29.5619  -2
  -1  30 -38 24.6920 29.5619   1
   1 -30 -16-20.0029 29.8241  -2
  -1  30 -39-20.0029 29.8241   1
   1 -30 -17 25.0607 30.1134  -2
  -1  30 -40 25.0607 30.1134   1
   1 -30 -22 164.352 43.9779  -2
  -1  30 -45 164.352 43.9779   1
   1 -30 -23 70.2225 43.3561  -2
  -1  30 -46 70.2225 43.3561   1
   1 -30 -24 77.4600 42.3972  -2
  -1  30 -47 77.4600 42.3972   1
   1 -29  48 168.195 45.9257  -2
  -1  29  26 168.195 45.9257   1
   1 -29  47 165.875 46.2401  -2
  -1  29  25 165.875 46.2401   1
   1 -29  46 122.471 45.8705  -2
  -1  29  24 122.471 45.8705   1
   1 -29  45 93.7492 45.5975  -2
  -1  29  23 93.7492 45.5975   1
   1 -29  44 210.020 45.8801  -2
  -1  29  22 210.020 45.8801   1
   1 -29  43 116.354 45.8779  -2
  -1  29  21 116.354 45.8779   1
   1 -29  42 109.597 46.0854  -2
  -1  29  20 109.597 46.0854   1
   1 -29  41 38.2658 23.0477  -2
  -1  29  19 38.2658 23.0477   1
   1 -29  40 40.6834 23.4003  -2
  -1  29  18 40.6834 23.4003   1
   1 -29  39 30.2335 18.4310  -2
  -1  29  17 30.2335 18.4310   1
   1 -29  38 26.2422 17.9886  -2
  -1  29  16 26.2422 17.9886   1
   1 -29  37 38.9722 17.9946  -2
  -1  29  15 38.9722 17.9946   1
   1 -29  36 20.8310 17.6786  -2
  -1  29  14 20.8310 17.6786   1
   1 -29  35 17.5621 17.3183  -2
  -1  29  13 17.5621 17.3183   1
   1 -29  34 4.84296 16.8823  -2
  -1  29  12 4.84296 16.8823   1
   1 -29  33 24.3703 16.6153  -2
  -1  29  11 24.3703 16.6153   1
   1 -29  32 61.9719 16.2896  -2
  -1  29  10 61.9719 16.2896   1
   1 -29  31 31.6902 16.1352  -2
  -1  29   9 31.6902 16.1352   1
   1 -29  30 45.3752 12.6610  -2
  -1  29   8 45.3752 12.6610   1
   1 -29  29 77.9636 11.6603  -2
  -1  29   7 77.9636 11.6603   1
   1 -29  28 68.8298 13.6887  -2
  -1  29   6 68.8298 13.6887   1
   1 -29  27 45.9820 13.4850  -2
  -1  29   5 45.9820 13.4850   1
   1 -29  26 86.9025 14.9965  -2
  -1  29   4 86.9025 14.9965   1
   1 -29  25 100.726 14.7978  -2
  -1  29   3 100.726 14.7978   1
   1 -29  24 82.3855 14.4241  -2
  -1  29   2 82.3855 14.4241   1
   1 -29  23 29.9408 14.0821  -2
  -1  29   1 29.9408 14.0821   1
   1 -29  22 39.5832 13.8395  -2
  -1  29   0 39.5832 13.8395   1
   1 -29  21 8.51475 13.8057  -2
  -1  29  -1 8.51475 13.8057   1
   1 -29  20 54.3023 13.9089  -2
  -1  29  -2 54.3023 13.9089   1
   1 -29  19 25.9738 15.7199  -2
  -1  29  -3 25.9738 15.7199   1
   1 -29  18 5.89224 13.5233  -2
  -1  29  -4 5.89224 13.5233   1
   1 -29  17-7.43494 13.2058  -2
  -1  29  -5-7.43494 13.2058   1
   1 -29  16 8.25079 12.9706  -2
  -1  29  -6 8.25079 12.9706   1
   1 -29  15 0.09681 12.9322  -2
  -1  29  -7 0.09681 12.9322   1
   1 -29  14-1.20924 12.7791  -2
  -1  29  -8-1.20924 12.7791   1
   1 -29  13 26.4860 12.4687  -2
  -1  29  -9 26.4860 12.4687   1
   1 -29  12 22.1732 12.4942  -2
  -1  29 -10 22.1732 12.4942   1
   1 -29  11 7.70779 15.8270  -2
  -1  29 -11 7.70779 15.8270   1
   1 -29  10-7.80577 15.3616  -2
  -1  29 -12-7.80577 15.3616   1
   1 -29   9 2.23185 15.4681  -2
  -1  29 -13 2.23185 15.4681   1
   1 -29   8 0.94100 11.0513  -2
  -1  29 -14 0.94100 11.0513   1
   1 -29   7-5.06448 11.3079  -2
  -1  29 -15-5.06448 11.3079   1
   1 -29   6 12.8439 12.9902  -2
  -1  29 -16 12.8439 12.9902   1
   1 -29   5 15.7892 10.3555  -2
  -1  29 -17 15.7892 10.3555   1
   1 -29   4 49.8142 10.4772  -2
  -1  29 -18 49.8142 10.4772   1
   1 -29   3 81.0212 10.6885  -2
  -1  29 -19 81.0212 10.6885   1
   1 -29   2 82.4156 10.7776  -2
  -1  29 -20 82.4156 10.7776   1
   1 -29   1 19.1668 13.9478  -2
  -1  29 -21 19.1668 13.9478   1
  -1  29   0 12.1710 14.1346  -2
   1 -29  22 12.1710 14.1346   1
  -1  29   1 28.1730 14.3913  -2
   1 -29  23 28.1730 14.3913   1
   1 -29  -2 46.6219 14.8836  -2
  -1  29 -24 46.6219 14.8836   1
  -1  29   3 45.4378 16.6952  -2
   1 -29  25 45.4378 16.6952   1
   1 -29  -4 28.7848 17.0634  -2
  -1  29 -26 28.7848 17.0634   1
   1 -29  -5 42.1579 14.9643  -2
  -1  29 -27 42.1579 14.9643   1
   1 -29  -6 43.1641 15.1642  -2
  -1  29 -28 43.1641 15.1642   1
  -1  29   7 14.5928 15.0450  -2
   1 -29  29 14.5928 15.0450   1
   1 -29  -8 5.22032 18.3705  -2
  -1  29 -30 5.22032 18.3705   1
   1 -29  -9 6.79610 18.4733  -2
  -1  29 -31 6.79610 18.4733   1
   1 -29 -10 24.0682 23.7907  -2
  -1  29 -32 24.0682 23.7907   1
   1 -29 -11 23.7599 24.5834  -2
  -1  29 -33 23.7599 24.5834   1
   1 -29 -12-1.65178 24.6320  -2
  -1  29 -34-1.65178 24.6320   1
   1 -29 -13 12.1766 25.0778  -2
  -1  29 -35 12.1766 25.0778   1
   1 -29 -14 25.6642 25.8003  -2
  -1  29 -36 25.6642 25.8003   1
   1 -29 -15 6.72952 26.3393  -2
  -1  29 -37 6.72952 26.3393   1
   1 -29 -16 18.6690 27.2234  -2
  -1  29 -38 18.6690 27.2234   1
   1 -29 -17 10.5960 27.3811  -2
  -1  29 -39 10.5960 27.3811   1
   1 -29 -18 23.7674 27.0080  -2
  -1  29 -40 23.7674 27.0080   1
   1 -29 -19 37.4184 28.4235  -2
  -1  29 -41 37.4184 28.4235   1
   1 -29 -25 160.578 40.8735  -2
  -1  29 -47 160.578 40.8735   1
   1 -29 -26 119.062 40.2674  -2
  -1  29 -48 119.062 40.2674   1
   1 -28  49 72.9448 42.7263  -2
  -1  28  28 72.9448 42.7263   1
   1 -28  48 114.799 43.2175  -2
  -1  28  27 114.799 43.2175   1
   1 -28  47 137.384 42.1834  -2
  -1  28  26 137.384 42.1834   1
   1 -28  46 107.650 41.9237  -2
  -1  28  25 107.650 41.9237   1
   1 -28  45 98.6729 42.2200  -2
  -1  28  24 98.6729 42.2200   1
   1 -28  44 163.880 42.7222  -2
  -1  28  23 163.880 42.7222   1
   1 -28  43 120.554 42.5401  -2
  -1  28  22 120.554 42.5401   1
   1 -28  42 68.1792 42.4067  -2
  -1  28  21 68.1792 42.4067   1
   1 -28  41 16.8577 20.7172  -2
  -1  28  20 16.8577 20.7172   1
   1 -28  40-13.3571 16.8907  -2
  -1  28  19-13.3571 16.8907   1
   1 -28  39 5.34683 17.0064  -2
  -1  28  18 5.34683 17.0064   1
   1 -28  38 5.07966 16.8399  -2
  -1  28  17 5.07966 16.8399   1
   1 -28  37 9.11912 16.5934  -2
  -1  28  16 9.11912 16.5934   1
   1 -28  36 44.3439 16.4897  -2
  -1  28  15 44.3439 16.4897   1
   1 -28  35 16.3010 15.9055  -2
  -1  28  14 16.3010 15.9055   1
   1 -28  34 13.4149 15.7381  -2
  -1  28  13 13.4149 15.7381   1
   1 -28  33 0.49470 15.4640  -2
  -1  28  12 0.49470 15.4640   1
   1 -28  32 2.74595 15.1668  -2
  -1  28  11 2.74595 15.1668   1
   1 -28  31 6.86628 14.9256  -2
  -1  28  10 6.86628 14.9256   1
   1 -28  30 14.4092 11.3968  -2
  -1  28   9 14.4092 11.3968   1
   1 -28  29 37.4613 11.3584  -2
  -1  28   8 37.4613 11.3584   1
   1 -28  28 39.9104 13.0806  -2
  -1  28   7 39.9104 13.0806   1
   1 -28  27 110.398 13.2401  -2
  -1  28   6 110.398 13.2401   1
   1 -28  26 85.6676 12.9898  -2
  -1  28   5 85.6676 12.9898   1
   1 -28  25 72.7213 12.6186  -2
  -1  28   4 72.7213 12.6186   1
   1 -28  24 50.7937 13.7934  -2
  -1  28   3 50.7937 13.7934   1
   1 -28  23 12.3211 13.8380  -2
  -1  28   2 12.3211 13.8380   1
   1 -28  22 13.0963 13.5627  -2
  -1  28   1 13.0963 13.5627   1
   1 -28  21 26.3349 13.4907  -2
  -1  28   0 26.3349 13.4907   1
   1 -28  20-20.4162 14.9656  -2
  -1  28  -1-20.4162 14.9656   1
   1 -28  19 14.3621 15.2087  -2
  -1  28  -2 14.3621 15.2087   1
   1 -28  18 43.0627 15.0518  -2
  -1  28  -3 43.0627 15.0518   1
   1 -28  17 6.30401 14.5418  -2
  -1  28  -4 6.30401 14.5418   1
   1 -28  16 0.83317 12.4719  -2
  -1  28  -5 0.83317 12.4719   1
   1 -28  15-5.17312 12.1677  -2
  -1  28  -6-5.17312 12.1677   1
   1 -28  14-7.37921 12.0088  -2
  -1  28  -7-7.37921 12.0088   1
   1 -28  13 11.6988 12.0762  -2
  -1  28  -8 11.6988 12.0762   1
   1 -28  12 26.8142 13.9966  -2
  -1  28  -9 26.8142 13.9966   1
   1 -28  11 27.0241 13.6794  -2
  -1  28 -10 27.0241 13.6794   1
   1 -28  10 34.9142 18.9873  -2
  -1  28 -11 34.9142 18.9873   1
  -1  28  -9 48.8820 21.4593  -2
   1 -28  12 48.8820 21.4593   1
  -1  28  -8 24.9407 11.7404  -2
   1 -28  13 24.9407 11.7404   1
   1 -28   7 22.4327 11.8499  -2
  -1  28 -14 22.4327 11.8499   1
   1 -28   6 10.9375 10.9010  -2
  -1  28 -15 10.9375 10.9010   1
  -1  28  -5 4.78234 11.1240  -2
   1 -28  16 4.78234 11.1240   1
   1 -28   4 42.1297 11.3372  -2
  -1  28 -17 42.1297 11.3372   1
   1 -28   3 79.9374 13.3278  -2
  -1  28 -18 79.9374 13.3278   1
   1 -28   2 26.0060 13.2751  -2
  -1  28 -19 26.0060 13.2751   1
   1 -28   1 31.9053 13.5762  -2
  -1  28 -20 31.9053 13.5762   1
  -1  28   0 54.3930 13.6755  -2
   1 -28  21 54.3930 13.6755   1
   1 -28  -1 19.3840 15.5666  -2
  -1  28 -22 19.3840 15.5666   1
  -1  28   2 20.1773 15.5556  -2
   1 -28  23 20.1773 15.5556   1
   1 -28  -3 11.4814 16.0021  -2
  -1  28 -24 11.4814 16.0021   1
   1 -28  -4 43.2020 14.0099  -2
  -1  28 -25 43.2020 14.0099   1
   1 -28  -5 57.2598 14.4283  -2
  -1  28 -26 57.2598 14.4283   1
   1 -28  -6 75.2665 14.7300  -2
  -1  28 -27 75.2665 14.7300   1
   1 -28  -7 42.4135 14.6348  -2
  -1  28 -28 42.4135 14.6348   1
  -1  28   8 17.3912 14.8750  -2
   1 -28  29 17.3912 14.8750   1
   1 -28  -9 1.73619 14.7127  -2
  -1  28 -30 1.73619 14.7127   1
   1 -28 -10 27.4549 18.0990  -2
  -1  28 -31 27.4549 18.0990   1
   1 -28 -11 15.7877 18.1960  -2
  -1  28 -32 15.7877 18.1960   1
   1 -28 -12 12.9155 18.7031  -2
  -1  28 -33 12.9155 18.7031   1
   1 -28 -13 15.6152 16.5810  -2
  -1  28 -34 15.6152 16.5810   1
   1 -28 -14 19.5177 16.8748  -2
  -1  28 -35 19.5177 16.8748   1
   1 -28 -15 41.4840 17.3935  -2
  -1  28 -36 41.4840 17.3935   1
   1 -28 -16 56.0711 18.0841  -2
  -1  28 -37 56.0711 18.0841   1
   1 -28 -17 33.3308 18.2084  -2
  -1  28 -38 33.3308 18.2084   1
   1 -28 -18 31.5488 18.3255  -2
  -1  28 -39 31.5488 18.3255   1
   1 -28 -19-4.77923 18.6909  -2
  -1  28 -40-4.77923 18.6909   1
   1 -28 -20-24.7113 27.7327  -2
  -1  28 -41-24.7113 27.7327   1
   1 -28 -21-2.68099 27.9942  -2
  -1  28 -42-2.68099 27.9942   1
   1 -28 -28 133.969 37.1215  -2
  -1  28 -49 133.969 37.1215   1
   1 -27  49 132.001 44.8132  -2
  -1  27  29 132.001 44.8132   1
   1 -27  48 214.234 45.4758  -2
  -1  27  28 214.234 45.4758   1
[truncated: 11,387,837 more chars]
