# Supplementary material for: Encapsulation within a coordination cage modulates the reactivity of redox-active dyes
Source: Commun Chem. 2022 Mar 30;5:44. doi: 10.1038/s42004-022-00658-8 (PMC9814915; doi:10.1038/s42004-022-00658-8)
Supplement: Supplementary file 3 — Supplementary Data 1 [file 42004_2022_658_MOESM3_ESM.zip › DFT1.cif]

#######################################################################
#
#                 Cambridge Crystallographic Data Centre
#                                CCDC 
#
#######################################################################
#
# If this CIF has been generated from an entry in the Cambridge 
# Structural Database, then it will include bibliographic, chemical, 
# crystal, experimental, refinement or atomic coordinate data resulting 
# from the CCDC's data processing and validation procedures.
#
#######################################################################

data_Molecule Name
_cell_length_a                   1
_cell_length_b                   1
_cell_length_c                   1
_cell_angle_alpha                90
_cell_angle_beta                 90
_cell_angle_gamma                90
_cell_volume                     1
loop_
_atom_site_label
_atom_site_type_symbol
_atom_site_fract_x
_atom_site_fract_y
_atom_site_fract_z
Pd1 Pd -9.7522 -0.054 -1.0471
N2 N -8.4864 -1.5008 -1.7546
N3 N -8.455 1.3342 -1.8507
N4 N -11.0297 1.435 -0.2766
C5 C -12.2247 0.6721 0.2072
C6 C -10.3344 2.1495 0.828
C7 C -11.4566 2.4046 -1.3263
N8 N -10.9259 -1.4314 0.0678
C9 C -11.7806 -0.5743 0.951
C10 C -10.0523 -2.293 0.9115
C11 C -11.7627 -2.2847 -0.8254
C12 C -8.4518 -2.1254 -2.9936
C13 C -7.3646 -1.7771 -1.1157
C14 C -8.4118 2.0175 -3.0549
C15 C -7.3377 1.5888 -1.193
H16 H -12.8056 0.4049 -0.6773
H17 H -12.839 1.313 0.8539
H18 H -9.4929 2.7019 0.4098
H19 H -9.9332 1.4498 1.5613
H20 H -11.0253 2.8509 1.3136
H21 H -12.2144 3.0806 -0.909
H22 H -11.8591 1.846 -2.1743
H23 H -10.5909 2.9871 -1.6406
H24 H -12.6494 -1.1488 1.296
H25 H -11.1891 -0.3118 1.8313
H26 H -10.6703 -2.8669 1.6141
H27 H -9.3234 -1.6879 1.4553
H28 H -9.5146 -2.9865 0.266
H29 H -11.1102 -2.835 -1.5011
H30 H -12.4176 -1.668 -1.4405
H31 H -12.3458 -2.9853 -0.2133
H32 H -9.2817 -2.0332 -3.6842
C33 C -7.271 -2.8078 -3.0785
N34 N -6.5897 -2.5859 -1.8796
H35 H -7.0858 -1.4086 -0.1395
C36 C -7.235 2.7103 -3.1041
H37 H -9.223 1.9342 -3.7609
N38 N -6.5615 2.4348 -1.9138
H39 H -7.0572 1.1731 -0.2363
H40 H -6.8814 -3.4541 -3.8475
C41 C -5.2778 -2.9772 -1.5141
H42 H -6.8405 3.3861 -3.8446
C43 C -5.2565 2.8243 -1.5191
C44 C -4.3236 -3.2215 -2.5003
C45 C -4.9552 -3.0847 -0.1569
C46 C -4.9532 2.9031 -0.155
C47 C -4.3002 3.111 -2.4913
H48 H -4.5738 -3.136 -3.5501
C49 C -3.0225 -3.5385 -2.1068
H50 H -5.694 -2.8957 0.6128
C51 C -3.6457 -3.3924 0.1983
C52 C -3.6506 3.2223 0.22
H53 H -5.7041 2.6934 0.5983
C54 C -3.0059 3.4311 -2.0797
H55 H -4.5465 3.063 -3.5442
N56 N -2.0285 -3.783 -3.0957
C57 C -2.6599 -3.6106 -0.7663
N58 N -3.2985 -3.5101 1.5717
N59 N -3.318 3.3784 1.5918
C60 C -2.658 3.4575 -0.7344
N61 N -2.017 3.7628 -3.0453
C62 C -1.8685 -3.1353 -4.3155
C63 C -1.0697 -4.7405 -3.0087
H64 H -1.6338 -3.8058 -0.4812
C65 C -3.8129 -2.7823 2.6429
C66 C -2.4197 -4.4239 2.0673
C67 C -3.8973 2.757 2.6977
C68 C -2.4222 4.2976 2.0476
H69 H -1.6361 3.6476 -0.4359
C70 C -1.8858 3.2771 -4.3428
C71 C -1.0723 4.7231 -2.868
H72 H -2.4877 -2.2985 -4.5917
C73 C -0.804 -3.7288 -4.9364
N74 N -0.3313 -4.73 -4.1084
H75 H -0.9213 -5.3924 -2.161
H76 H -4.5133 -1.9659 2.514
C77 C -3.2138 -3.2849 3.7644
N78 N -2.3639 -4.3105 3.3848
H79 H -1.8446 -5.1168 1.4726
H80 H -4.6088 1.9456 2.5982
C81 C -3.3203 3.3236 3.8013
N82 N -2.4195 4.2876 3.3686
H83 H -1.7991 4.9196 1.4228
C84 C -0.8531 3.9636 -4.9196
H85 H -2.5049 2.4761 -4.7108
N86 N -0.375 4.866 -3.9827
H87 H -0.9049 5.2617 -1.9471
H88 H -0.3269 -3.5294 -5.883
Pd89 Pd 1.2421 -6.043 -4.3161
H90 H -3.3019 -2.9999 4.8005
Pd91 Pd -1.1696 -5.5629 4.4966
H92 H -3.4672 3.133 4.8578
Pd93 Pd -1.2381 5.5137 4.5008
H94 H -0.4166 3.9014 -5.9099
Pd95 Pd 1.1975 6.1618 -4.1676
N96 N 2.4186 -4.6911 -3.3311
N97 N 0.3988 -4.3081 4.1128
N98 N 0.3208 4.2035 4.1905
N99 N 2.3821 4.744 -3.2639
N100 N 0.0615 -7.4566 -5.3532
C101 C 1.053 -8.4686 -5.8431
C102 C -0.9355 -8.0576 -4.4294
C103 C -0.6315 -6.8449 -6.525
N104 N 2.7422 -7.5586 -4.2769
C105 C 2.0454 -8.8012 -4.7443
C106 C 3.2318 -7.7627 -2.8869
C107 C 3.8921 -7.2248 -5.1683
C108 C 3.276 -3.734 -3.8559
C109 C 2.4373 -4.5913 -2.0134
H110 H -0.4518 -8.4567 -3.5372
N111 N -2.775 -6.8667 4.9426
C112 C -2.2083 -7.801 5.9687
C113 C -3.935 -6.1391 5.537
C114 C -3.2011 -7.5815 3.7122
N115 N 0.0783 -7.0519 5.3854
C116 C -0.8141 -8.2426 5.5638
C117 C 1.1927 -7.405 4.4661
C118 C 0.6365 -6.6019 6.6946
C119 C 0.8582 -3.2461 4.8797
C120 C 1.1064 -4.3553 2.9978
N121 N -0.0535 6.8052 5.685
C122 C -1.0401 7.7801 6.2529
C123 C 0.9643 7.4749 4.8346
C124 C 0.6141 6.0777 6.804
N125 N -2.7146 7.0536 4.5794
C126 C -2.0062 8.2333 5.1742
C127 C -3.1733 7.3966 3.2069
C128 C -3.8882 6.6597 5.414
C129 C 0.7582 3.0901 4.8879
C130 C 1.0805 4.3403 3.1164
H131 H 0.5012 7.9511 3.9697
N132 N 2.8066 7.5141 -4.385
C133 C 2.251 8.6036 -5.2516
C134 C 3.9723 6.8885 -5.0762
C135 C 3.2182 8.0203 -3.0494
N136 N -0.0405 7.7765 -4.8117
C137 C 0.8551 8.9783 -4.7898
C138 C -1.1612 7.9811 -3.8551
C139 C -0.5882 7.5444 -6.1808
C140 C 3.2252 3.7674 -3.7677
C141 C 2.428 4.686 -1.9428
H142 H 0.5269 -9.3726 -6.1779
H143 H 1.5616 -8.0194 -6.6979
H144 H -1.6343 -7.2817 -4.1154
H145 H -1.489 -8.8557 -4.941
H146 H -1.1284 -7.6346 -7.1035
H147 H 0.1088 -6.3257 -7.1367
H148 H -1.3792 -6.139 -6.1644
H149 H 2.7856 -9.5283 -5.1005
H150 H 1.54 -9.2429 -3.882
H151 H 2.3869 -7.8704 -2.2028
H152 H 3.8226 -6.897 -2.5895
H153 H 3.8663 -8.6574 -2.8453
H154 H 4.6537 -8.0112 -5.085
H155 H 4.313 -6.2682 -4.8631
H156 H 3.5588 -7.1246 -6.2009
C157 C 3.8411 -3.0577 -2.8086
H158 H 3.4048 -3.6289 -4.9264
N159 N 3.3007 -3.6091 -1.6482
H160 H 1.8466 -5.1817 -1.3307
H161 H -2.1776 -7.248 6.9092
H162 H -2.8712 -8.6687 6.0877
H163 H -4.3737 -5.4914 4.7789
H164 H -3.5793 -5.5416 6.3783
H165 H -4.6853 -6.8686 5.8693
H166 H -3.9769 -8.3194 3.9548
H167 H -2.3548 -8.0794 3.2376
H168 H -3.6048 -6.854 3.0073
H169 H -0.8359 -8.7866 4.6163
H170 H -0.3883 -8.9144 6.3196
H171 H 1.7231 -8.2874 4.8473
H172 H 1.8894 -6.5688 4.4178
H173 H 0.8062 -7.6051 3.4641
H174 H -0.1659 -6.4001 7.4036
H175 H 1.1868 -5.674 6.5469
H176 H 1.3084 -7.3767 7.0867
H177 H 0.4065 -3.0158 5.8367
C178 C 1.8909 -2.6554 4.2035
N179 N 2.0377 -3.3663 3.0141
H180 H 0.9601 -5.0566 2.1909
H181 H -0.5083 8.6392 6.6837
H182 H -1.571 7.2561 7.05
H183 H 1.6639 6.7226 4.4694
H184 H 1.5134 8.2218 5.4229
H185 H 1.1229 6.8027 7.4527
H186 H -0.1418 5.5225 7.3615
H187 H 1.3479 5.3876 6.3883
H188 H -2.7408 8.9368 5.5854
H189 H -1.4775 8.7448 4.3662
H190 H -2.312 7.5575 2.5543
H191 H -3.7685 6.5719 2.8163
H192 H -3.7954 8.3006 3.2391
H193 H -4.6374 7.4617 5.3835
H194 H -4.3148 5.7399 5.0174
H195 H -3.5805 6.4673 6.4416
C196 C 1.8248 2.5548 4.2171
H197 H 0.2554 2.7748 5.7882
N198 N 2.0176 3.3565 3.0948
H199 H 0.9678 5.1063 2.3641
H200 H 2.2271 8.211 -6.2696
H201 H 2.9169 9.4766 -5.2233
H202 H 4.4018 6.1262 -4.4272
H203 H 3.6248 6.4346 -6.0063
H204 H 4.7272 7.6594 -5.2787
H205 H 3.9856 8.7972 -3.1623
H206 H 2.3642 8.4194 -2.5009
H207 H 3.6295 7.191 -2.4735
H208 H 0.8721 9.3614 -3.7666
H209 H 0.4353 9.7645 -5.4296
H210 H -1.6894 8.9126 -4.0967
H211 H -1.8578 7.148 -3.9434
H212 H -0.7794 8.0213 -2.8324
H213 H 0.2201 7.4418 -6.9044
H214 H -1.1529 6.6136 -6.1851
H215 H -1.2451 8.3806 -6.454
C216 C 3.8076 3.1171 -2.7141
H217 H 3.3221 3.6243 -4.8319
N218 N 3.2915 3.7091 -1.5632
H219 H 1.8599 5.3078 -1.2685
H220 H 4.5309 -2.2264 -2.766
C221 C 3.643 -3.3162 -0.3021
H222 H 2.4786 -1.7666 4.3883
C223 C 3.0218 -3.1929 2.0067
H224 H 2.4109 1.6565 4.3607
C225 C 3.0092 3.2283 2.0857
H226 H 4.5265 2.3094 -2.6618
C227 C 3.6313 3.4157 -0.2162
C228 C 2.6592 -3.4079 0.6799
C229 C 4.9565 -2.9892 0.0163
C230 C 4.3209 -2.827 2.3587
C231 C 4.3036 2.8346 2.4265
C232 C 2.6483 3.4971 0.7675
C233 C 4.9411 3.066 0.0918
H234 H 1.6328 -3.6283 0.4182
H235 H 5.7036 -2.9302 -0.7629
C236 C 5.2744 -2.7164 1.3489
H237 H 4.5587 -2.5781 3.3834
C238 C 5.2589 2.7481 1.4147
H239 H 4.5305 2.542 3.4419
H240 H 1.6233 3.7372 0.5126
H241 H 5.679 3.0152 -0.6973
N242 N 6.5983 -2.3092 1.6655
N243 N 6.5781 2.3084 1.7131
C244 C 7.2652 -2.4064 2.8846
C245 C 7.4245 -1.6709 0.7974
C246 C 7.2166 2.2627 2.9512
C247 C 7.4308 1.7728 0.8
H248 H 6.8292 -2.8979 3.7381
C249 C 8.486 -1.8161 2.7122
H250 H 7.1736 -1.4033 -0.2199
N251 N 8.564 -1.3723 1.4034
C252 C 8.4421 1.696 2.7428
H253 H 6.7615 2.6524 3.8459
H254 H 7.2153 1.6781 -0.2522
N255 N 8.5538 1.4038 1.3927
H256 H 9.3104 -1.6469 3.3916
Pd257 Pd 9.8174 0.0156 0.5265
H258 H 9.2658 1.4776 3.4112
N259 N 11.0607 -1.4293 -0.3759
C260 C 12.2442 -0.6392 -0.8478
C261 C 10.3286 -2.0639 -1.5053
C262 C 11.5138 -2.4841 0.5769
N263 N 10.9242 1.442 -0.5776
C264 C 11.7784 0.6413 -1.5159
C265 C 9.9952 2.2992 -1.3657
C266 C 11.7601 2.2871 0.3259
H267 H 12.8446 -0.4198 0.0371
H268 H 12.8404 -1.2449 -1.5436
H269 H 9.4786 -2.6163 -1.1046
H270 H 9.9407 -1.3158 -2.1942
H271 H 10.9959 -2.7566 -2.0344
H272 H 12.2107 -3.1566 0.0597
H273 H 11.9952 -2.0218 1.438
H274 H 10.6445 -3.0505 0.9106
H275 H 12.637 1.2435 -1.8369
H276 H 11.1788 0.4237 -2.4024
H277 H 10.5695 2.9127 -2.0717
H278 H 9.2713 1.6813 -1.9026
H279 H 9.4625 2.9592 -0.6818
H280 H 11.1061 2.7984 1.0306
H281 H 12.441 1.6642 0.907
H282 H 12.311 3.0202 -0.278
C283 C -3.0711 -0.0467 -2.3757
C284 C -3.7584 -0.0745 -1.0812
C285 C -1.7105 -0.0192 -2.4744
H286 H -3.7097 -0.0425 -3.2549
C287 C -2.9211 -0.0754 0.0961
O288 O -5.0133 -0.0938 -1.0123
C289 C -0.8865 -0.0206 -1.3033
H290 H -1.1967 0.0062 -3.4314
C291 C -1.559 -0.0518 -0.0277
H292 H -3.3977 -0.0884 1.0698
N293 N 0.4474 0.0089 -1.4123
O294 O -0.7973 -0.0545 1.111
C295 C 1.1761 0.007 -0.2879
C296 C 0.5674 -0.0264 1.0168
C297 C 2.6067 0.0338 -0.3378
C298 C 1.2996 -0.0318 2.1748
C299 C 3.3505 0.0277 0.8052
H300 H 3.085 0.055 -1.3123
C301 C 2.7414 -0.0027 2.1319
H302 H 0.795 -0.0603 3.1333
H303 H 4.4327 0.0389 0.752
O304 O 3.4462 -0.0031 3.1843

#END
