# Supplementary material for: Encapsulation within a coordination cage modulates the reactivity of redox-active dyes
Source: Commun Chem. 2022 Mar 30;5:44. doi: 10.1038/s42004-022-00658-8 (PMC9814915; doi:10.1038/s42004-022-00658-8)
Supplement: Supplementary file 3 — Supplementary Data 1 [file 42004_2022_658_MOESM3_ESM.zip › DFT2.cif]

#######################################################################
#
#                 Cambridge Crystallographic Data Centre
#                                CCDC 
#
#######################################################################
#
# If this CIF has been generated from an entry in the Cambridge 
# Structural Database, then it will include bibliographic, chemical, 
# crystal, experimental, refinement or atomic coordinate data resulting 
# from the CCDC's data processing and validation procedures.
#
#######################################################################

data_Molecule Name
_cell_length_a                   1
_cell_length_b                   1
_cell_length_c                   1
_cell_angle_alpha                90
_cell_angle_beta                 90
_cell_angle_gamma                90
_cell_volume                     1
loop_
_atom_site_label
_atom_site_type_symbol
_atom_site_fract_x
_atom_site_fract_y
_atom_site_fract_z
Pd1 Pd 9.5108 1.4069 -1.2144
N2 N 7.891 2.568 -1.7597
N3 N 8.4828 -0.1742 -2.0862
N4 N 11.1718 0.2068 -0.7153
C5 C 12.2116 1.1925 -0.277
C6 C 10.8029 -0.7366 0.3734
C7 C 11.681 -0.5511 -1.895
N8 N 10.4615 2.9324 -0.0817
C9 C 11.5847 2.2373 0.6265
C10 C 9.525 3.4969 0.9286
C11 C 10.9731 4.0255 -0.9603
C12 C 7.4772 2.8148 -3.0614
C13 C 6.8589 2.7797 -0.9571
C14 C 8.5492 -0.71 -3.3615
C15 C 7.408 -0.6669 -1.4904
H16 H 12.6088 1.6548 -1.1821
H17 H 13.0258 0.6675 0.2405
H18 H 10.0283 -1.4089 0.0046
H19 H 10.3945 -0.2032 1.2301
H20 H 11.6838 -1.3194 0.6728
H21 H 12.6237 -1.0454 -1.626
H22 H 11.8344 0.1462 -2.7219
H23 H 10.948 -1.3089 -2.1698
H24 H 12.3328 2.9748 0.9432
H25 H 11.1719 1.7767 1.5269
H26 H 10.0805 4.138 1.6253
H27 H 9.0255 2.6914 1.4724
H28 H 8.7828 4.1073 0.4154
H29 H 10.1392 4.4503 -1.516
H30 H 11.6774 3.6297 -1.6914
H31 H 11.4454 4.7958 -0.3365
H32 H 8.168 2.7007 -3.886
C33 C 6.1593 3.1844 -3.0264
N34 N 5.7792 3.1558 -1.6862
H35 H 6.8532 2.6917 0.1185
C36 C 7.4839 -1.5474 -3.5285
H37 H 9.3374 -0.4161 -4.0368
N38 N 6.7621 -1.5131 -2.337
H39 H 7.054 -0.4322 -0.4956
H40 H 5.4448 3.4135 -3.8034
C41 C 4.4805 3.3415 -1.1403
H42 H 7.1923 -2.1694 -4.3585
C43 C 5.4875 -2.0848 -2.0721
C44 C 3.5919 4.2497 -1.713
C45 C 4.131 2.5825 -0.0247
C46 C 5.1302 -2.3913 -0.7532
C47 C 4.5988 -2.2842 -3.1279
H48 H 3.8673 4.8402 -2.5769
C49 C 2.3152 4.3542 -1.1604
H50 H 4.8099 1.8662 0.4195
C51 C 2.8587 2.7343 0.5109
C52 C 3.8372 -2.8504 -0.4998
H53 H 5.8316 -2.2442 0.0579
C54 C 3.3143 -2.7428 -2.8363
H55 H 4.871 -2.0319 -4.1448
N56 N 1.3746 5.2604 -1.7204
C57 C 1.9269 3.5973 -0.0562
N58 N 2.5114 1.9413 1.6385
N59 N 3.4454 -3.2054 0.8176
C60 C 2.9119 -3.0078 -1.5324
N61 N 2.3683 -2.8941 -3.8824
C62 C 1.1155 5.482 -3.0708
C63 C 0.561 6.0677 -0.9914
H64 H 0.9244 3.6701 0.3425
C65 C 2.8352 0.602 1.8057
C66 C 1.9014 2.3772 2.7719
C67 C 3.9378 -2.7243 2.0338
C68 C 2.5799 -4.219 1.0959
H69 H 1.8869 -3.2802 -1.3231
C70 C 2.1854 -2.0639 -4.9862
C71 C 1.4745 -3.912 -3.9727
H72 H 1.5972 4.8786 -3.8342
C73 C 0.1349 6.435 -3.1131
N74 N -0.1842 6.7918 -1.8131
H75 H 0.5114 6.0841 0.0881
H76 H 3.3054 0.0381 1.0229
C77 C 2.3935 0.2461 3.043
N78 N 1.8343 1.3685 3.6312
H79 H 1.5171 3.3747 2.9264
H80 H 4.6208 -1.8878 2.0769
C81 C 3.3405 -3.4681 3.0158
N82 N 2.5212 -4.4051 2.4016
H83 H 2.0299 -4.783 0.3577
C84 C 1.1752 -2.6143 -5.7243
H85 H 2.7354 -1.1426 -5.0933
N86 N 0.7619 -3.7693 -5.0772
H87 H 1.3437 -4.6917 -3.2386
H88 H -0.3879 6.8774 -3.9457
Pd89 Pd -1.6028 8.0723 -1.0656
H90 H 2.3708 -0.7116 3.5396
Pd91 Pd 1.2603 1.4659 5.5752
H92 H 3.4176 -3.4172 4.0952
Pd93 Pd 1.619 -6.0374 3.2626
H94 H 0.7116 -2.2989 -6.652
Pd95 Pd -0.8748 -4.9059 -5.519
N96 N -2.801 6.4349 -0.8009
N97 N -0.6925 1.3221 4.9619
N98 N -0.1966 -5.075 3.2237
N99 N -1.9307 -3.6961 -4.2318
N100 N -0.4005 9.7846 -1.3798
C101 C -1.327 10.9339 -1.1199
C102 C 0.7508 9.7727 -0.4416
C103 C 0.0941 9.8655 -2.7859
N104 N -2.9276 9.3882 -0.0297
C105 C -2.1605 10.6671 0.1203
C106 C -3.2488 8.8449 1.3166
C107 C -4.1925 9.6099 -0.7909
C108 C -3.6478 5.8676 -1.7432
C109 C -2.8124 5.6754 0.2824
H110 H 0.4098 9.7004 0.5918
N111 N 3.2897 1.6369 6.2266
C112 C 3.2117 1.2247 7.6632
C113 C 4.2724 0.7529 5.5311
C114 C 3.7234 3.0507 6.0649
N115 N 0.759 1.5789 7.6511
C116 C 2.0416 1.9048 8.3514
C117 C -0.2492 2.6377 7.9139
C118 C 0.2353 0.2599 8.115
C119 C -1.4691 0.1743 5.0168
C120 C -1.3308 2.2192 4.2173
N121 N 0.7795 -7.7561 4.1705
C122 C 1.9667 -8.6083 4.502
C123 C -0.144 -8.4291 3.2209
C124 C 0.0597 -7.4279 5.4356
N125 N 3.3828 -7.2398 3.0029
C126 C 2.9381 -8.631 3.3379
C127 C 3.8355 -7.2034 1.5869
C128 C 4.5031 -6.8143 3.8922
C129 C -0.8846 -4.3897 4.2063
C130 C -0.8906 -4.9995 2.0979
H131 H 0.355 -8.6396 2.2744
N132 N -2.5741 -6.0578 -6.0301
C133 C -2.1033 -6.8976 -7.1799
C134 C -3.7067 -5.1969 -6.4823
C135 C -3.0022 -6.8879 -4.8754
N136 N 0.2437 -6.3612 -6.6019
C137 C -0.7282 -7.4677 -6.8828
C138 C 1.3518 -6.874 -5.7524
C139 C 0.8028 -5.8082 -7.8711
C140 C -2.5771 -2.4849 -4.4204
C141 C -2.0772 -4.0468 -2.9635
H142 H -0.7479 11.8602 -1.006
H143 H -1.9663 11.0225 -2.0001
H144 H 1.3708 8.9021 -0.6584
H145 H 1.3487 10.6848 -0.5673
H146 H 0.6015 10.8277 -2.9339
H147 H -0.7562 9.7703 -3.4633
H148 H 0.8017 9.0555 -2.9587
H149 H -2.8554 11.4964 0.3026
H150 H -1.5258 10.5717 1.005
H151 H -2.3335 8.5451 1.8324
H152 H -3.892 7.9733 1.2021
H153 H -3.7796 9.6029 1.9072
H154 H -4.8646 10.2442 -0.198
H155 H -4.664 8.6478 -0.9853
H156 H -3.9825 10.0745 -1.754
C157 C -4.1978 4.7445 -1.191
H158 H -3.7847 6.3254 -2.7138
N159 N -3.6617 4.6339 0.0911
H160 H -2.2248 5.8448 1.1702
H161 H 3.0861 0.1396 7.6712
H162 H 4.1524 1.4723 8.1742
H163 H 4.4268 1.1018 4.5105
H164 H 3.8874 -0.266 5.5208
H165 H 5.2292 0.795 6.0667
H166 H 4.7269 3.189 6.4881
H167 H 3.0271 3.7341 6.5511
H168 H 3.7481 3.2863 5.0003
H169 H 2.1641 2.9902 8.3426
H170 H 1.983 1.5928 9.4015
H171 H -0.4401 2.721 8.9916
H172 H -1.1755 2.3797 7.4011
H173 H 0.1102 3.5949 7.5308
H174 H 0.9158 -0.5439 7.8377
H175 H -0.7163 0.0656 7.6248
H176 H 0.0812 0.2906 9.2016
H177 H -1.1316 -0.7337 5.499
C178 C -2.6069 0.3991 4.3024
N179 N -2.5116 1.6906 3.799
H180 H -0.9698 3.2117 3.9791
H181 H 1.6352 -9.6255 4.7509
H182 H 2.4317 -8.1618 5.3838
H183 H -0.9839 -7.7638 3.0189
H184 H -0.5185 -9.3637 3.6588
H185 H -0.2374 -8.361 5.932
H186 H 0.7228 -6.8431 6.0747
H187 H -0.8314 -6.8489 5.1967
H188 H 3.8114 -9.2509 3.5772
H189 H 2.4699 -9.0544 2.4458
H190 H 2.9871 -7.3621 0.9168
H191 H 4.2776 -6.2296 1.3795
H192 H 4.5961 -7.9777 1.4207
H193 H 5.39 -7.4238 3.6736
H194 H 4.7244 -5.7637 3.7115
H195 H 4.2228 -6.922 4.9396
C196 C -2.0408 -3.9171 3.6545
H197 H -0.4707 -4.2316 5.1895
N198 N -2.0347 -4.2971 2.3125
H199 H -0.59 -5.4308 1.1548
H200 H -2.0668 -6.2391 -8.0502
H201 H -2.8248 -7.7031 -7.3723
H202 H -4.0519 -4.5974 -5.6402
H203 H -3.3555 -4.5396 -7.2785
H204 H -4.5256 -5.8365 -6.837
H205 H -3.8271 -7.5489 -5.1722
H206 H -2.1731 -7.4852 -4.4942
H207 H -3.3426 -6.2286 -4.0765
H208 H -0.7547 -8.1181 -6.005
H209 H -0.3701 -8.0694 -7.7273
H210 H 1.8261 -7.7359 -6.2395
H211 H 2.0938 -6.0857 -5.628
H212 H 0.9725 -7.1619 -4.7692
H213 H 0.0003 -5.4882 -8.5352
H214 H 1.4113 -4.9349 -7.6419
H215 H 1.4187 -6.5756 -8.358
C216 C -3.1468 -2.1122 -3.2331
H217 H -2.5642 -1.9986 -5.3823
N218 N -2.8229 -3.1123 -2.3202
H219 H -1.6467 -4.92 -2.4991
H220 H -4.8627 3.9885 -1.5825
C221 C -4.0374 3.6986 1.0924
H222 H -3.3845 -0.263 3.9574
C223 C -3.4777 2.2993 2.9514
H224 H -2.812 -3.2873 4.064
C225 C -2.9343 -3.8764 1.2946
H226 H -3.7326 -1.25 -2.9414
C227 C -3.2959 -3.243 -0.9858
C228 C -3.0685 3.175 1.9487
C229 C -5.3771 3.3366 1.1992
C230 C -4.8119 1.9209 3.087
C231 C -4.2561 -3.5589 1.6076
C232 C -2.4353 -3.7083 0.0009
C233 C -4.6228 -2.9304 -0.7109
H234 H -2.0222 3.4229 1.812
H235 H -6.1138 3.7453 0.5205
C236 C -5.7418 2.4235 2.185
H237 H -5.1109 1.1939 3.8296
C238 C -5.0845 -3.0701 0.5961
H239 H -4.6224 -3.6486 2.6221
H240 H -1.3902 -3.8758 -0.2271
H241 H -5.2691 -2.5762 -1.5022
N242 N -7.0724 1.9264 2.2042
N243 N -6.4283 -2.7031 0.8715
C244 C -7.8194 1.484 3.2919
C245 C -7.7373 1.574 1.0766
C246 C -7.294 -3.2237 1.8304
C247 C -7.1166 -1.7708 0.1626
H248 H -7.5092 1.6712 4.3071
C249 C -8.9302 0.873 2.7785
H250 H -7.3641 1.7139 0.0696
N251 N -8.8574 0.9434 1.3986
C252 C -8.4942 -2.5896 1.6632
H253 H -6.9943 -4.011 2.5022
H254 H -6.6955 -1.1975 -0.6498
N255 N -8.3592 -1.6984 0.6106
H256 H -9.7611 0.3737 3.2541
Pd257 Pd -9.7003 -0.2748 -0.0387
H258 H -9.4496 -2.6999 2.1645
N259 N -11.0499 1.1936 -0.7156
C260 C -11.9617 0.4487 -1.6426
C261 C -10.293 2.2644 -1.4192
C262 C -11.8476 1.7902 0.3955
N263 N -10.3426 -1.4267 -1.7028
C264 C -11.1518 -0.4755 -2.5332
C265 C -9.1668 -1.8885 -2.4927
C266 C -11.1597 -2.6002 -1.2763
H267 H -12.6483 -0.1216 -1.0143
H268 H -12.5402 1.1607 -2.2464
H269 H -9.6676 2.7827 -0.6921
H270 H -9.6374 1.8497 -2.1836
H271 H -10.9942 2.9805 -1.8668
H272 H -12.582 2.4889 -0.0265
H273 H -12.3444 0.9956 0.9519
H274 H -11.1722 2.3294 1.0593
H275 H -11.8102 -1.0406 -3.2046
H276 H -10.4557 0.0929 -3.1543
H277 H -9.5079 -2.3019 -3.4506
H278 H -8.4747 -1.059 -2.6572
H279 H -8.6565 -2.6729 -1.9344
H280 H -10.559 -3.2264 -0.6184
H281 H -12.0318 -2.2753 -0.7082
H282 H -11.461 -3.1704 -2.1651
C283 C -1.4803 -1.1055 1.7415
C284 C -2.6177 -0.4482 1.0942
C285 C -0.2404 -1.1384 1.1858
H286 H -1.6515 -1.5887 2.6922
C287 C -2.34 0.2591 -0.144
O288 O -3.7653 -0.4926 1.6133
C289 C 0.0226 -0.4583 -0.0427
H290 H 0.5822 -1.6445 1.6806
C291 C -1.0647 0.2743 -0.6505
H292 H -3.1542 0.7758 -0.645
N293 N 1.2517 -0.4773 -0.5651
O294 O -0.799 1.0106 -1.7828
C295 C 1.4986 0.2805 -1.6398
C296 C 0.4891 1.1048 -2.251
C297 C 2.822 0.3591 -2.1644
C298 C 0.7849 1.9965 -3.2491
C299 C 3.1324 1.2031 -3.1861
H300 H 3.5783 -0.2418 -1.6753
C301 C 2.155 2.1586 -3.708
H302 H 0.0145 2.6414 -3.6564
H303 H 4.1479 1.2887 -3.5603
O304 O 2.528 3.1034 -4.4477

#END
